# Supplementary material for: Large-scale and high-resolution mass spectrometry-based proteomics profiling defines molecular subtypes of esophageal cancer for therapeutic targeting
Source: Nat Commun. 2021 Aug 16;12:4961. doi: 10.1038/s41467-021-25202-5 (PMC8368010; doi:10.1038/s41467-021-25202-5)
Supplement: Supplementary file 4 — Supplementary Data 2 [file 41467_2021_25202_MOESM4_ESM.xlsx]

## Sheet: Description
Supplementary Data 2. Comparison of proteomic data between tumor and non-tumor samples.
a. DE proteins (T vs N). The 784 up-regulated proteins and 747 down-regulated proteins that are differentially expressed (DE) between tumor and non-tumor tissues. "FC.Prot" represents protein expression ratio of tumor to non-tumor. "P value" is calculated by a two-sided Wilcox signed rank test."BH adjusted P value" is the Benjamini-Hochberg (BH) corrected P value.
b.Esophagus specific proteins. FC and P value of the 196 esophagus specific proteins. P values were calculated by two-sided Wilcoxon signed-rank test.
c. DE phosphosites (T vs N). The 2776 up-regulated phosphosites and 2331 down-regulated phosphosites that are differentially phosphorylated between tumor and non-tumor tissues. "FC.Phos" represents phosphorylation level ratio of tumor to non-tumor. "P value" is calculated by a two-sided Wilcox signed rank test. "BH adjusted P value" is the BH corrected P value.
d. Pathways-DE proteins. KEGG pathways and hallmarks were obtained from enrichment analysis of differentially expressed proteins. P values were calculated by hypergeometric test.
e. Pathways-DE phosphosites. KEGG pathways and hallmarks were obtained from enrichment analysis of differentially phosphorylated proteins. P values were calculated by hypergeometric test.
f. Pathways-heatmap. Pathways used for heatmap in Figure 2G/H.
g. EC-associated risk proteins. EC-associated risk proteins were defined based on |log2(FC.Prot)| > 1, "BH adjusted P value" < 0.01, and "Log-rank P value" < 0.05. They were differentially expressed proteins that were also associated with overall survival. The EC patients were divided into two groups according to the expression values of the protein by the X-tile method. "Log-rank P value" is cal…

## Sheet: a. DE proteins (T vs N)
UniProt ID	Gene symbol	FC.Prot	log2(FC.Prot)	P value	BH adjusted P value	Label
P43362	MAGEA9	4.6345	2.21241	2.13383e-08	4.11288e-08	Up-regulated in tumor
Q9NWC5	TMEM45A	4.52725	2.17864	5.22727e-10	1.14574e-09	Up-regulated in tumor
P52926	HMGA2	3.95893	1.98511	3.08255e-18	2.02885e-17	Up-regulated in tumor
Q6FHJ7	SFRP4	3.94741	1.98091	1.85724e-20	3.10096e-19	Up-regulated in tumor
Q96CG8	CTHRC1	3.65079	1.86821	4.41076e-21	1.34053e-19	Up-regulated in tumor
P35442	THBS2	3.64544	1.86609	7.6049e-21	1.75934e-19	Up-regulated in tumor
P12107	COL11A1	3.60539	1.85015	7.46947e-20	8.92881e-19	Up-regulated in tumor
Q03692	COL10A1	3.59331	1.84531	6.14734e-21	1.57061e-19	Up-regulated in tumor
P03956	MMP1	3.55766	1.83093	1.01722e-17	5.89415e-17	Up-regulated in tumor
P09238	MMP10	3.3417	1.74058	2.81782e-15	1.07621e-14	Up-regulated in tumor
Q15063	POSTN	3.30218	1.72342	1.65221e-20	2.81937e-19	Up-regulated in tumor
P43358	MAGEA4	3.25854	1.70422	2.61363e-11	6.34807e-11	Up-regulated in tumor
O00425	IGF2BP3	3.19439	1.67554	9.84058e-20	1.12291e-18	Up-regulated in tumor
P27216	ANXA13	3.19411	1.67541	4.42834e-06	7.15614e-06	Up-regulated in tumor
Q12884	FAP	3.18502	1.6713	5.72581e-21	1.53017e-19	Up-regulated in tumor
P98066	TNFAIP6	3.12683	1.6447	1.37601e-18	1.00684e-17	Up-regulated in tumor
Q04695	KRT17	3.06596	1.61634	7.03056e-18	4.2129e-17	Up-regulated in tumor
Q99983	OMD	3.02112	1.59508	6.16923e-18	3.74503e-17	Up-regulated in tumor
P08254	MMP3	3.01357	1.59147	2.64343e-18	1.77373e-17	Up-regulated in tumor
P07996	THBS1	3.00316	1.58648	5.08589e-21	1.42038e-19	Up-regulated in tumor
P45452	MMP13	2.9955	1.5828	1.98146e-09	4.15878e-09	Up-regulated in tumor
Q53RT3	ASPRV1	2.92604	1.54895	7.81529e-07	1.3373e-06	Up-regulated in tumor
P50454	SERPINH1	2.90627	1.53917	5.08589e-21	1.42038e-19	Up-regulated in tumor
P05161	ISG15	2.88644	1.52929	1.40226e-20	2.53717e-19	Up-regulated in tumor
P40261	NNMT	2.84198	1.5069	1.46959e-20	2.62326e-19	Up-regulated in tumor
P0DN79	CBSL	2.83592	1.50382	1.826e-15	7.14121e-15	Up-regulated in tumor
P20132	SDS	2.78209	1.47617	8.21571e-16	3.3749e-15	Up-regulated in tumor
P43355	MAGEA1	2.75767	1.46345	1.57645e-05	2.4488e-05	Up-regulated in tumor
P43235	CTSK	2.75193	1.46044	2.54989e-21	9.88081e-20	Up-regulated in tumor
O00762	UBE2C	2.74455	1.45657	9.1844e-21	1.95906e-19	Up-regulated in tumor
O94808	GFPT2	2.74111	1.45476	4.49557e-20	6.01566e-19	Up-regulated in tumor
P39900	MMP12	2.72962	1.4487	4.29215e-20	5.8273e-19	Up-regulated in tumor
P05121	SERPINE1	2.72555	1.44655	7.13341e-20	8.59336e-19	Up-regulated in tumor
P31941	APOBEC3A	2.72316	1.44528	4.05262e-12	1.06078e-11	Up-regulated in tumor
P13674	P4HA1	2.71295	1.43986	6.15958e-22	6.82155e-20	Up-regulated in tumor
Q96D15	RCN3	2.69916	1.43251	7.4274e-21	1.7312e-19	Up-regulated in tumor
Q9Y6M1	IGF2BP2	2.69569	1.43065	8.16296e-21	1.82489e-19	Up-regulated in tumor
P49006	MARCKSL1	2.67851	1.42143	1.73831e-21	8.24809e-20	Up-regulated in tumor
P13611	VCAN	2.66908	1.41634	1.35588e-19	1.44441e-18	Up-regulated in tumor
Q96SL4	GPX7	2.65748	1.41006	2.37342e-21	9.63876e-20	Up-regulated in tumor
Q9NZI8	IGF2BP1	2.65534	1.4089	2.46915e-08	4.73369e-08	Up-regulated in tumor
P21741	MDK	2.64151	1.40137	2.62361e-19	2.4646e-18	Up-regulated in tumor
Q9UHI5	SLC7A8	2.62122	1.39024	2.22674e-15	8.61067e-15	Up-regulated in tumor
Q96PP8	GBP5	2.61883	1.38892	2.86565e-18	1.90497e-17	Up-regulated in tumor
Q5XXA6	ANO1	2.61027	1.3842	1.01775e-16	4.8193e-16	Up-regulated in tumor
P49913	CAMP	2.60219	1.37973	2.76803e-13	8.24029e-13	Up-regulated in tumor
P09486	SPARC	2.59829	1.37756	3.47706e-21	1.18261e-19	Up-regulated in tumor
Q9Y240	CLEC11A	2.59311	1.37468	1.87857e-19	1.90313e-18	Up-regulated in tumor
P14902	IDO1	2.59167	1.37388	8.991e-17	4.30346e-16	Up-regulated in tumor
P00749	PLAU	2.59056	1.37327	1.12592e-18	8.46491e-18	Up-regulated in tumor
Q9NR99	MXRA5	2.58884	1.37231	6.81231e-20	8.29247e-19	Up-regulated in tumor
P24347	MMP11	2.58591	1.37067	1.95284e-19	1.94447e-18	Up-regulated in tumor
Q8IVL6	P3H3	2.55913	1.35565	7.0846e-21	1.67651e-19	Up-regulated in tumor
Q02809	PLOD1	2.55094	1.35103	1.33455e-21	7.38766e-20	Up-regulated in tumor
P30273	FCER1G	2.54674	1.34865	3.31528e-21	1.13772e-19	Up-regulated in tumor
P02786	TFRC	2.5454	1.34789	4.71513e-22	6.82155e-20	Up-regulated in tumor
Q86YL7	PDPN	2.54526	1.34782	7.75042e-16	3.19499e-15	Up-regulated in tumor
P80511	S100A12	2.54136	1.3456	1.8039e-13	5.4968e-13	Up-regulated in tumor
Q8TED1	GPX8	2.53411	1.34148	3.17468e-20	4.606e-19	Up-regulated in tumor
Q8TF66	LRRC15	2.53288	1.34078	8.991e-17	4.30346e-16	Up-regulated in tumor
P36222	CHI3L1	2.53254	1.34059	1.34693e-17	7.55973e-17	Up-regulated in tumor
P31944	CASP14	2.52835	1.3382	0.00101867	0.00139811	Up-regulated in tumor
P83110	HTRA3	2.528	1.338	6.14734e-21	1.57061e-19	Up-regulated in tumor
P59665	DEFA1	2.52439	1.33593	2.0834e-12	5.59826e-12	Up-regulated in tumor
Q9Y2T3	GDA	2.52234	1.33476	2.29001e-05	3.52135e-05	Up-regulated in tumor
P54687	BCAT1	2.51583	1.33103	2.82621e-20	4.25992e-19	Up-regulated in tumor
P10145	CXCL8	2.51162	1.32862	1.22398e-09	2.61678e-09	Up-regulated in tumor
P08476	INHBA	2.5012	1.32262	8.36847e-17	4.04716e-16	Up-regulated in tumor
O95678	KRT75	2.49478	1.31891	4.94335e-07	8.58029e-07	Up-regulated in tumor
Q70UQ0	IKBIP	2.48801	1.31499	1.30281e-21	7.34312e-20	Up-regulated in tumor
O00469	PLOD2	2.46252	1.30014	5.20794e-21	1.43721e-19	Up-regulated in tumor
P11388	TOP2A	2.45511	1.29579	6.75746e-21	1.64085e-19	Up-regulated in tumor
Q9UN81	L1RE1	2.45497	1.2957	2.18715e-20	3.51304e-19	Up-regulated in tumor
Q99541	PLIN2	2.43098	1.28154	6.00353e-21	1.56834e-19	Up-regulated in tumor
P04183	TK1	2.42458	1.27774	5.08589e-21	1.42038e-19	Up-regulated in tumor
Q96SM3	CPXM1	2.41956	1.27475	1.27663e-20	2.39368e-19	Up-regulated in tumor
Q16719	KYNU	2.40491	1.26598	3.40442e-16	1.48853e-15	Up-regulated in tumor
Q01628	IFITM3	2.38664	1.25498	2.29163e-20	3.6431e-19	Up-regulated in tumor
O75718	CRTAP	2.38112	1.25164	6.14734e-21	1.57061e-19	Up-regulated in tumor
Q96AY3	FKBP10	2.38043	1.25122	6.00353e-21	1.56834e-19	Up-regulated in tumor
O15460	P4HA2	2.36806	1.24371	1.40033e-21	7.52776e-20	Up-regulated in tumor
P25391	LAMA1	2.34229	1.22792	1.57423e-06	2.62372e-06	Up-regulated in tumor
Q9NQS7	INCENP	2.32531	1.21742	2.24576e-15	8.67701e-15	Up-regulated in tumor
Q9ULW8	PADI3	2.32055	1.21447	7.94084e-08	1.46035e-07	Up-regulated in tumor
P61024	CKS1B	2.31574	1.21148	2.07119e-16	9.33694e-16	Up-regulated in tumor
P13497	BMP1	2.3117	1.20896	5.55254e-19	4.62297e-18	Up-regulated in tumor
P04637	TP53	2.31036	1.20812	8.14608e-12	2.07104e-11	Up-regulated in tumor
Q8IWU6	SULF1	2.30506	1.2048	1.18206e-18	8.82277e-18	Up-regulated in tumor
O15347	HMGB3	2.30381	1.20402	2.43085e-21	9.8291e-20	Up-regulated in tumor
Q13753	LAMC2	2.30309	1.20357	7.74584e-13	2.18424e-12	Up-regulated in tumor
P52790	HK3	2.28849	1.1944	3.4038e-20	4.87006e-19	Up-regulated in tumor
P35354	PTGS2	2.28761	1.19384	1.53941e-13	4.73116e-13	Up-regulated in tumor
Q92743	HTRA1	2.28529	1.19238	2.62361e-19	2.4646e-18	Up-regulated in tumor
Q9ULW0	TPX2	2.28062	1.18943	1.155e-21	7.14513e-20	Up-regulated in tumor
Q9BQE5	APOL2	2.27919	1.18852	1.50444e-20	2.65994e-19	Up-regulated in tumor
Q8TE57	ADAMTS16	2.26954	1.1824	3.68574e-08	6.96129e-08	Up-regulated in tumor
Q07283	TCHH	2.26396	1.17885	4.16159e-07	7.2695e-07	Up-regulated in tumor
P09914	IFIT1	2.25505	1.17316	6.97103e-20	8.45249e-19	Up-regulated in tumor
Q9H8V3	ECT2	2.25404	1.17251	1.35413e-20	2.48882e-19	Up-regulated in tumor
Q4ZHG4	FNDC1	2.23522	1.16042	9.24978e-19	7.10346e-18	Up-regulated in tumor
Q15398	DLGAP5	2.22895	1.15637	4.28813e-16	1.83947e-15	Up-regulated in tumor
Q9NWM8	FKBP14	2.22801	1.15576	8.75002e-13	2.45402e-12	Up-regulated in tumor
P28845	HSD11B1	2.2258	1.15433	4.35332e-13	1.264e-12	Up-regulated in tumor
Q76M96	CCDC80	2.22485	1.15371	3.17751e-17	1.65644e-16	Up-regulated in tumor
P08253	MMP2	2.22021	1.1507	4.64434e-18	2.89881e-17	Up-regulated in tumor
Q9NQW6	ANLN	2.21963	1.15032	8.5573e-21	1.86377e-19	Up-regulated in tumor
Q9BT23	LIMD2	2.21938	1.15016	3.19273e-08	6.06462e-08	Up-regulated in tumor
P25067	COL8A2	2.21834	1.14948	6.39456e-12	1.64054e-11	Up-regulated in tumor
P24821	TNC	2.21787	1.14918	2.35566e-17	1.26123e-16	Up-regulated in tumor
Q9UBM7	DHCR7	2.21254	1.1457	3.27371e-14	1.08463e-13	Up-regulated in tumor
P08473	MME	2.20974	1.14388	2.01771e-13	6.10432e-13	Up-regulated in tumor
P41218	MNDA	2.20513	1.14087	5.41223e-18	3.32675e-17	Up-regulated in tumor
P09341	CXCL1	2.20013	1.13759	1.25592e-08	2.47039e-08	Up-regulated in tumor
Q15043	SLC39A14	2.1965	1.1352	1.57661e-20	2.72032e-19	Up-regulated in tumor
P13995	MTHFD2	2.19073	1.13141	6.95341e-22	6.82155e-20	Up-regulated in tumor
Q16678	CYP1B1	2.18675	1.12879	3.00753e-16	1.32309e-15	Up-regulated in tumor
P11169	SLC2A3	2.16719	1.11583	1.0796e-11	2.71139e-11	Up-regulated in tumor
P17213	BPI	2.16585	1.11493	2.63356e-12	7.01178e-12	Up-regulated in tumor
Q9BVW5	TIPIN	2.15965	1.1108	1.64586e-12	4.46775e-12	Up-regulated in tumor
P16949	STMN1	2.15679	1.10889	5.66467e-20	7.23646e-19	Up-regulated in tumor
Q8N300	SVBP	2.15617	1.10847	6.64727e-14	2.12585e-13	Up-regulated in tumor
P15090	FABP4	2.15238	1.10593	0.00216961	0.0029003	Up-regulated in tumor
P16422	EPCAM	2.15214	1.10577	9.45962e-13	2.63713e-12	Up-regulated in tumor
O14879	IFIT3	2.15119	1.10514	5.05047e-19	4.26607e-18	Up-regulated in tumor
Q8NF37	LPCAT1	2.15078	1.10486	5.33289e-21	1.44594e-19	Up-regulated in tumor
P50281	MMP14	2.14731	1.10253	1.24157e-21	7.262e-20	Up-regulated in tumor
P35556	FBN2	2.14175	1.09879	9.82908e-12	2.47926e-11	Up-regulated in tumor
O94985	CLSTN1	2.1356	1.09464	2.03921e-20	3.32713e-19	Up-regulated in tumor
Q32P28	P3H1	2.13385	1.09346	4.96666e-21	1.41254e-19	Up-regulated in tumor
Q9Y4K0	LOXL2	2.13308	1.09294	1.0238e-21	6.84992e-20	Up-regulated in tumor
O95302	FKBP9	2.13255	1.09258	6.91912e-21	1.65419e-19	Up-regulated in tumor
P20908	COL5A1	2.12775	1.08933	1.38721e-19	1.47273e-18	Up-regulated in tumor
Q5ZPR3	CD276	2.12468	1.08725	1.65683e-21	8.10977e-20	Up-regulated in tumor
Q53EP0	FNDC3B	2.1211	1.08481	1.73831e-21	8.24809e-20	Up-regulated in tumor
Q99715	COL12A1	2.119	1.08338	2.62395e-18	1.76321e-17	Up-regulated in tumor
Q9UKP4	ADAMTS7	2.11453	1.08034	6.65815e-08	1.23274e-07	Up-regulated in tumor
Q9NZH8	IL36G	2.10965	1.077	0.000555428	0.000774899	Up-regulated in tumor
Q53G44	IFI44L	2.10488	1.07374	3.62899e-16	1.57635e-15	Up-regulated in tumor
P23352	ANOS1	2.10467	1.0736	8.45923e-10	1.82785e-09	Up-regulated in tumor
Q7Z2K8	GPRIN1	2.10189	1.07169	4.32496e-17	2.20516e-16	Up-regulated in tumor
Q96H72	SLC39A13	2.09735	1.06857	1.60856e-09	3.39683e-09	Up-regulated in tumor
P32455	GBP1	2.08707	1.06148	2.45102e-19	2.34995e-18	Up-regulated in tumor
P19971	TYMP	2.08501	1.06006	6.21235e-20	7.7136e-19	Up-regulated in tumor
P52732	KIF11	2.08353	1.05903	9.75556e-22	6.82155e-20	Up-regulated in tumor
P46013	MKI67	2.08286	1.05857	2.54989e-21	9.88081e-20	Up-regulated in tumor
Q16790	CA9	2.0793	1.0561	4.24517e-09	8.69031e-09	Up-regulated in tumor
P14780	MMP9	2.07826	1.05538	1.09346e-12	3.02564e-12	Up-regulated in tumor
Q8IVL5	P3H2	2.07617	1.05392	3.42598e-10	7.60965e-10	Up-regulated in tumor
P20160	AZU1	2.07547	1.05344	3.6239e-12	9.53657e-12	Up-regulated in tumor
Q6UB35	MTHFD1L	2.07511	1.05319	5.19678e-22	6.82155e-20	Up-regulated in tumor
Q02241	KIF23	2.07468	1.05289	1.03321e-20	2.098e-19	Up-regulated in tumor
P31997	CEACAM8	2.07385	1.05231	1.72887e-06	2.87218e-06	Up-regulated in tumor
P04839	CYBB	2.06763	1.04798	7.64332e-20	9.07828e-19	Up-regulated in tumor
Q9HBM1	SPC25	2.06711	1.04762	8.97174e-15	3.18706e-14	Up-regulated in tumor
O15389	SIGLEC5	2.06704	1.04756	6.82522e-08	1.26167e-07	Up-regulated in tumor
P02788	LTF	2.06617	1.04696	6.36081e-12	1.63233e-11	Up-regulated in tumor
O95450	ADAMTS2	2.06597	1.04682	8.36847e-17	4.04716e-16	Up-regulated in tumor
Q16270	IGFBP7	2.06423	1.0456	4.70852e-20	6.19367e-19	Up-regulated in tumor
O00622	CYR61	2.0606	1.04307	1.59595e-15	6.28378e-15	Up-regulated in tumor
Q6UX06	OLFM4	2.0598	1.0425	9.18332e-11	2.13299e-10	Up-regulated in tumor
O00461	GOLIM4	2.05951	1.0423	4.71513e-22	6.82155e-20	Up-regulated in tumor
Q9C0H2	TTYH3	2.05948	1.04228	1.46931e-21	7.63385e-20	Up-regulated in tumor
Q96S86	HAPLN3	2.05851	1.0416	4.56038e-20	6.08487e-19	Up-regulated in tumor
Q13227	GPS2	2.05844	1.04155	4.36721e-18	2.74797e-17	Up-regulated in tumor
Q92626	PXDN	2.05554	1.03952	3.32567e-20	4.76559e-19	Up-regulated in tumor
P19883	FST	2.05542	1.03944	4.18361e-16	1.79795e-15	Up-regulated in tumor
P08246	ELANE	2.05345	1.03805	7.78201e-11	1.8175e-10	Up-regulated in tumor
P21730	C5AR1	2.04823	1.03438	3.33704e-17	1.7299e-16	Up-regulated in tumor
Q9BXS9	SLC26A6	2.04684	1.0334	2.54437e-11	6.19441e-11	Up-regulated in tumor
P02461	COL3A1	2.04677	1.03335	3.0056e-19	2.75934e-18	Up-regulated in tumor
O14965	AURKA	2.0385	1.02751	2.83249e-14	9.45859e-14	Up-regulated in tumor
Q8TCB0	IFI44	2.03825	1.02733	6.32943e-14	2.02908e-13	Up-regulated in tumor
Q86TG7	PEG10	2.038	1.02716	4.91348e-05	7.41087e-05	Up-regulated in tumor
Q96C36	PYCR2	2.03643	1.02604	3.82441e-21	1.2436e-19	Up-regulated in tumor
Q9GZV4	EIF5A2	2.02979	1.02133	2.495e-15	9.61204e-15	Up-regulated in tumor
Q9NX18	SDHAF2	2.02969	1.02126	7.5843e-14	2.40903e-13	Up-regulated in tumor
P17676	CEBPB	2.02569	1.01842	6.38588e-21	1.60077e-19	Up-regulated in tumor
Q6UX72	B3GNT9	2.02563	1.01837	1.02669e-17	5.94532e-17	Up-regulated in tumor
Q14566	MCM6	2.02421	1.01736	5.93227e-20	7.49593e-19	Up-regulated in tumor
P06493	CDK1	2.02267	1.01626	1.30695e-20	2.42608e-19	Up-regulated in tumor
Q92791	P3H4	2.01665	1.01196	3.14476e-19	2.87009e-18	Up-regulated in tumor
P58397	ADAMTS12	2.01623	1.01166	1.45686e-15	5.75563e-15	Up-regulated in tumor
Q96J88	EPSTI1	2.00988	1.00711	1.02952e-18	7.80961e-18	Up-regulated in tumor
Q8IX19	MCEMP1	2.00597	1.0043	4.16573e-09	8.53333e-09	Up-regulated in tumor
P20591	MX1	2.00594	1.00428	3.88925e-12	1.02031e-11	Up-regulated in tumor
Q9UM07	PADI4	2.00439	1.00316	2.92633e-13	8.6782e-13	Up-regulated in tumor
P21757	MSR1	2.00377	1.00271	2.40103e-20	3.7592e-19	Up-regulated in tumor
Q6UW63	POGLUT2	1.99967	0.999759	5.33289e-21	1.44594e-19	Up-regulated in tumor
P42224	STAT1	1.99399	0.995658	4.49557e-20	6.01566e-19	Up-regulated in tumor
P21462	FPR1	1.99388	0.995582	1.02546e-10	2.37469e-10	Up-regulated in tumor
Q13751	LAMB3	1.99348	0.995289	8.85735e-12	2.24206e-11	Up-regulated in tumor
Q4VC05	BCL7A	1.98964	0.992509	5.25628e-11	1.24512e-10	Up-regulated in tumor
O95239	KIF4A	1.98523	0.989307	2.45102e-19	2.34995e-18	Up-regulated in tumor
Q96KB5	PBK	1.98181	0.986815	1.33799e-20	2.46402e-19	Up-regulated in tumor
O43663	PRC1	1.9811	0.986301	1.47417e-19	1.55409e-18	Up-regulated in tumor
P20592	MX2	1.97904	0.984799	2.92942e-18	1.94181e-17	Up-regulated in tumor
Q15645	TRIP13	1.97891	0.984703	5.40901e-20	7.0061e-19	Up-regulated in tumor
O60568	PLOD3	1.97423	0.981288	2.10576e-21	8.98329e-20	Up-regulated in tumor
O95498	VNN2	1.97362	0.980847	6.09425e-13	1.73981e-12	Up-regulated in tumor
P09913	IFIT2	1.97305	0.98043	6.30518e-18	3.81511e-17	Up-regulated in tumor
Q9NY26	SLC39A1	1.96993	0.978144	5.48597e-13	1.57614e-12	Up-regulated in tumor
Q5R3K3	CALHM6	1.96828	0.976934	9.39022e-09	1.86401e-08	Up-regulated in tumor
P25205	MCM3	1.9682	0.97688	6.65716e-20	8.17854e-19	Up-regulated in tumor
Q14781	CBX2	1.96702	0.976014	3.39106e-08	6.4256e-08	Up-regulated in tumor
O95864	FADS2	1.96577	0.975093	9.49987e-13	2.64676e-12	Up-regulated in tumor
Q9UH03	2020-09-03	1.96349	0.973417	3.29702e-13	9.70939e-13	Up-regulated in tumor
Q9BUD6	SPON2	1.96065	0.971335	9.74148e-18	5.67642e-17	Up-regulated in tumor
P09467	FBP1	1.9596	0.97056	2.92633e-13	8.6782e-13	Up-regulated in tumor
P33991	MCM4	1.95481	0.967029	4.31401e-19	3.74256e-18	Up-regulated in tumor
P28300	LOX	1.95419	0.966574	7.276e-16	3.01277e-15	Up-regulated in tumor
P39748	FEN1	1.95373	0.96623	8.16296e-21	1.82489e-19	Up-regulated in tumor
O75717	WDHD1	1.95195	0.964915	1.21805e-20	2.35507e-19	Up-regulated in tumor
P05164	MPO	1.95174	0.964764	4.71304e-14	1.53525e-13	Up-regulated in tumor
Q9Y448	KNSTRN	1.94955	0.963138	9.10006e-13	2.54605e-12	Up-regulated in tumor
P29728	OAS2	1.94897	0.96271	7.42272e-17	3.62179e-16	Up-regulated in tumor
P22732	SLC2A5	1.94855	0.962399	2.13665e-12	5.72812e-12	Up-regulated in tumor
P52292	KPNA2	1.94678	0.961093	1.18317e-21	7.14513e-20	Up-regulated in tumor
P13498	CYBA	1.94674	0.961057	1.17871e-16	5.52521e-16	Up-regulated in tumor
P19878	NCF2	1.94659	0.960946	2.23824e-19	2.17737e-18	Up-regulated in tumor
Q8WXG1	RSAD2	1.94585	0.960398	8.52549e-09	1.69925e-08	Up-regulated in tumor
Q6SJ93	FAM111B	1.94489	0.959691	1.85847e-12	5.00979e-12	Up-regulated in tumor
Q9UK53	ING1	1.94389	0.958944	3.68014e-15	1.38676e-14	Up-regulated in tumor
P25106	ACKR3	1.94336	0.958557	3.3217e-07	5.84519e-07	Up-regulated in tumor
Q99661	KIF2C	1.94217	0.957668	1.94612e-20	3.20903e-19	Up-regulated in tumor
P16050	ALOX15	1.93854	0.954971	2.61186e-10	5.86157e-10	Up-regulated in tumor
Q15113	PCOLCE	1.93816	0.954685	1.33864e-15	5.32022e-15	Up-regulated in tumor
Q9BW19	KIFC1	1.93753	0.95422	2.82621e-20	4.25992e-19	Up-regulated in tumor
P08637	FCGR3A	1.92878	0.94769	1.16782e-17	6.66713e-17	Up-regulated in tumor
Q12841	FSTL1	1.92846	0.947446	1.0813e-18	8.1558e-18	Up-regulated in tumor
Q9NPD8	UBE2T	1.92763	0.946831	4.82289e-18	3.00824e-17	Up-regulated in tumor
P11166	SLC2A1	1.92726	0.946548	5.43334e-12	1.40361e-11	Up-regulated in tumor
Q14956	GPNMB	1.92438	0.944395	1.03534e-11	2.60656e-11	Up-regulated in tumor
Q9H0H5	RACGAP1	1.92311	0.943438	3.16094e-21	1.10931e-19	Up-regulated in tumor
O75022	LILRB3	1.92307	0.943411	6.74121e-14	2.15515e-13	Up-regulated in tumor
Q15646	OASL	1.9225	0.942987	5.88379e-17	2.91215e-16	Up-regulated in tumor
Q8WWK9	CKAP2	1.9131	0.935909	1.07023e-16	5.04722e-16	Up-regulated in tumor
A6NI72	NCF1B	1.91232	0.935327	1.31372e-16	6.10576e-16	Up-regulated in tumor
Q9UKX5	ITGA11	1.91055	0.933985	1.34693e-17	7.55973e-17	Up-regulated in tumor
O43795	MYO1B	1.90255	0.927931	1.43554e-20	2.5823e-19	Up-regulated in tumor
P30499	HLA-C	1.90214	0.927624	3.6747e-06	5.96521e-06	Up-regulated in tumor
Q6PL18	ATAD2	1.90057	0.926434	4.20605e-21	1.3215e-19	Up-regulated in tumor
P33897	ABCD1	1.89214	0.92002	1.03321e-20	2.098e-19	Up-regulated in tumor
Q9UQR0	SCML2	1.89114	0.919258	7.86815e-07	1.34535e-06	Up-regulated in tumor
P20337	RAB3B	1.89048	0.918749	1.44237e-06	2.4099e-06	Up-regulated in tumor
P28907	CD38	1.88921	0.917784	1.55311e-13	4.77011e-13	Up-regulated in tumor
Q16658	FSCN1	1.88847	0.917218	2.23824e-19	2.17737e-18	Up-regulated in tumor
Q8NG27	PJA1	1.88719	0.91624	1.54194e-13	4.73736e-13	Up-regulated in tumor
P61812	TGFB2	1.88644	0.915666	2.28469e-17	1.22535e-16	Up-regulated in tumor
Q9BXS6	NUSAP1	1.88608	0.915389	7.73513e-19	6.1015e-18	Up-regulated in tumor
Q8IVT2	MISP	1.88379	0.913635	4.15652e-13	1.2095e-12	Up-regulated in tumor
Q86X52	CHSY1	1.88302	0.913046	7.03329e-17	3.4408e-16	Up-regulated in tumor
P52823	STC1	1.88295	0.912995	1.33257e-11	3.32339e-11	Up-regulated in tumor
O00602	FCN1	1.88172	0.912056	3.98856e-11	9.5185e-11	Up-regulated in tumor
Q86Y22	COL23A1	1.8816	0.911957	0.00648717	0.00835489	Up-regulated in tumor
O15427	SLC16A3	1.88102	0.911515	1.6865e-18	1.1982e-17	Up-regulated in tumor
P33993	MCM7	1.87667	0.908177	1.6865e-18	1.1982e-17	Up-regulated in tumor
P80723	BASP1	1.87663	0.908143	9.95127e-18	5.77695e-17	Up-regulated in tumor
P10619	CTSA	1.87428	0.906335	1.46931e-21	7.63385e-20	Up-regulated in tumor
Q96CP6	GRAMD1A	1.8727	0.90512	4.56038e-20	6.08487e-19	Up-regulated in tumor
P35610	SOAT1	1.87248	0.904947	4.60083e-20	6.09511e-19	Up-regulated in tumor
P10600	TGFB3	1.87048	0.903412	4.81657e-09	9.81251e-09	Up-regulated in tumor
P05362	ICAM1	1.87023	0.903212	3.52112e-19	3.14869e-18	Up-regulated in tumor
Q9BXJ4	C1QTNF3	1.86903	0.902291	4.44389e-08	8.33565e-08	Up-regulated in tumor
Q8TCG1	CIP2A	1.86708	0.90078	9.1844e-21	1.95906e-19	Up-regulated in tumor
P14635	CCNB1	1.86464	0.898894	7.92811e-19	6.23785e-18	Up-regulated in tumor
P58107	EPPK1	1.86297	0.897607	1.56905e-14	5.42258e-14	Up-regulated in tumor
Q6GPH4	XAF1	1.8613	0.89631	2.15867e-16	9.67969e-16	Up-regulated in tumor
P49736	MCM2	1.8606	0.895766	3.73492e-20	5.21542e-19	Up-regulated in tumor
P40937	RFC5	1.8601	0.895382	2.26254e-21	9.35182e-20	Up-regulated in tumor
P48651	PTDSS1	1.85972	0.895085	1.01134e-18	7.67796e-18	Up-regulated in tumor
P09455	RBP1	1.85817	0.89388	9.95127e-18	5.77695e-17	Up-regulated in tumor
O14777	NDC80	1.85452	0.891045	4.60083e-20	6.09511e-19	Up-regulated in tumor
O60687	SRPX2	1.85391	0.890568	5.03362e-16	2.13464e-15	Up-regulated in tumor
Q99439	CNN2	1.85091	0.888235	1.01134e-18	7.67796e-18	Up-regulated in tumor
Q9H694	BICC1	1.8489	0.88667	2.13639e-16	9.60757e-16	Up-regulated in tumor
Q96GD4	AURKB	1.84641	0.884722	5.32545e-18	3.28862e-17	Up-regulated in tumor
P23381	WARS	1.84632	0.884649	4.41233e-19	3.81718e-18	Up-regulated in tumor
P52701	MSH6	1.84369	0.882598	4.93143e-20	6.45948e-19	Up-regulated in tumor
P05997	COL5A2	1.84289	0.881973	1.53295e-17	8.51641e-17	Up-regulated in tumor
Q8N884	CGAS	1.84198	0.88126	4.49557e-20	6.01566e-19	Up-regulated in tumor
P80217	IFI35	1.83926	0.879127	5.08589e-21	1.42038e-19	Up-regulated in tumor
Q05315	CLC	1.83726	0.877554	2.70087e-07	4.78622e-07	Up-regulated in tumor
Q9NS15	LTBP3	1.83617	0.8767	5.92601e-14	1.90567e-13	Up-regulated in tumor
Q8NBJ5	COLGALT1	1.83612	0.876664	7.29857e-22	6.82155e-20	Up-regulated in tumor
Q96QA5	GSDMA	1.83003	0.871866	0.00255432	0.00339312	Up-regulated in tumor
Q13136	PPFIA1	1.82826	0.870473	9.6275e-21	2.00753e-19	Up-regulated in tumor
P33992	MCM5	1.82642	0.869015	9.6174e-20	1.10286e-18	Up-regulated in tumor
Q15035	TRAM2	1.8254	0.868215	8.77364e-20	1.01866e-18	Up-regulated in tumor
Q8N6Q3	CD177	1.82366	0.866834	2.44308e-10	5.50003e-10	Up-regulated in tumor
P12318	FCGR2A	1.82348	0.866696	4.58606e-14	1.4965e-13	Up-regulated in tumor
P40305	IFI27	1.8168	0.861402	8.06134e-07	1.37737e-06	Up-regulated in tumor
Q2KJY2	KIF26B	1.81517	0.860105	1.30136e-05	2.03338e-05	Up-regulated in tumor
P49321	NASP	1.81422	0.859346	3.64927e-20	5.14995e-19	Up-regulated in tumor
P51161	FABP6	1.81364	0.85889	0.00766693	0.00982128	Up-regulated in tumor
P20702	ITGAX	1.8105	0.856385	1.07856e-19	1.20416e-18	Up-regulated in tumor
O14498	ISLR	1.81009	0.856061	1.09313e-15	4.40664e-15	Up-regulated in tumor
Q9C075	KRT23	1.80951	0.855597	0.0030393	0.0040167	Up-regulated in tumor
P09936	UCHL1	1.80944	0.855543	2.52888e-10	5.68631e-10	Up-regulated in tumor
P15923	TCF3	1.80777	0.85421	1.12592e-18	8.46491e-18	Up-regulated in tumor
P09237	MMP7	1.80777	0.854209	0.000401666	0.000564359	Up-regulated in tumor
Q8ND82	ZNF280C	1.80748	0.853977	6.86697e-17	3.36652e-16	Up-regulated in tumor
Q01196	RUNX1	1.8071	0.853678	8.97048e-21	1.93114e-19	Up-regulated in tumor
P16403	HIST1H1C	1.8066	0.853275	1.48582e-12	4.05699e-12	Up-regulated in tumor
O15440	ABCC5	1.80617	0.85293	1.02854e-15	4.16433e-15	Up-regulated in tumor
Q9BZD4	NUF2	1.80086	0.848682	2.85354e-20	4.29416e-19	Up-regulated in tumor
P10321	HLA-C	1.80012	0.848091	4.98997e-14	1.62148e-13	Up-regulated in tumor
P12004	PCNA	1.79855	0.846834	8.5573e-21	1.86377e-19	Up-regulated in tumor
Q53EZ4	CEP55	1.79801	0.846403	1.97803e-17	1.07666e-16	Up-regulated in tumor
P11678	EPX	1.79231	0.84182	8.43049e-08	1.54764e-07	Up-regulated in tumor
P53350	PLK1	1.79231	0.841818	1.78977e-19	1.8211e-18	Up-regulated in tumor
Q9BXD5	NPL	1.79079	0.840594	7.74239e-17	3.76788e-16	Up-regulated in tumor
Q96HF1	SFRP2	1.78996	0.839923	5.33886e-12	1.38036e-11	Up-regulated in tumor
Q15080	NCF4	1.78738	0.837844	8.54966e-18	5.03877e-17	Up-regulated in tumor
Q9UBR2	CTSZ	1.78708	0.837601	1.27663e-20	2.39368e-19	Up-regulated in tumor
Q9H1E3	NUCKS1	1.78297	0.834282	6.5055e-20	8.01339e-19	Up-regulated in tumor
O43914	TYROBP	1.78263	0.834005	1.44659e-13	4.45915e-13	Up-regulated in tumor
Q9NVI1	FANCI	1.77849	0.830651	2.51077e-18	1.69327e-17	Up-regulated in tumor
P35249	RFC4	1.77804	0.830291	4.01075e-21	1.28621e-19	Up-regulated in tumor
O60603	TLR2	1.77681	0.829288	3.64927e-20	5.14995e-19	Up-regulated in tumor
P04179	SOD2	1.77619	0.828782	3.49273e-18	2.25572e-17	Up-regulated in tumor
Q13257	MAD2L1	1.77462	0.827513	8.00311e-20	9.44529e-19	Up-regulated in tumor
Q96RQ9	IL4I1	1.77429	0.827244	2.40241e-18	1.62964e-17	Up-regulated in tumor
P00374	DHFR	1.77309	0.826269	1.54334e-18	1.11264e-17	Up-regulated in tumor
P01033	TIMP1	1.7693	0.823182	1.03935e-16	4.90905e-16	Up-regulated in tumor
Q13287	NMI	1.76576	0.820287	8.77364e-20	1.01866e-18	Up-regulated in tumor
Q07000	HLA-C	1.76512	0.819767	7.33869e-11	1.71655e-10	Up-regulated in tumor
Q86VY4	TSPYL5	1.76343	0.818385	6.26347e-06	1.00121e-05	Up-regulated in tumor
O60513	B4GALT4	1.76325	0.818236	2.11147e-11	5.17846e-11	Up-regulated in tumor
P55008	AIF1	1.7632	0.8182	8.60218e-17	4.13652e-16	Up-regulated in tumor
P29279	CTGF	1.76246	0.817594	6.54382e-16	2.72659e-15	Up-regulated in tumor
Q9Y5V3	MAGED1	1.7611	0.816475	2.51053e-19	2.38976e-18	Up-regulated in tumor
P02795	MT2A	1.7595	0.815162	1.48643e-06	2.48227e-06	Up-regulated in tumor
Q9NZQ7	CD274	1.75931	0.815013	3.13195e-10	6.98326e-10	Up-regulated in tumor
O94925	GLS	1.75882	0.814608	3.01372e-21	1.08215e-19	Up-regulated in tumor
Q14767	LTBP2	1.7588	0.814591	8.39241e-16	3.43679e-15	Up-regulated in tumor
O75330	HMMR	1.75742	0.81346	2.63578e-13	7.86421e-13	Up-regulated in tumor
Q10471	GALNT2	1.75719	0.813272	1.95974e-21	8.72037e-20	Up-regulated in tumor
P02792	FTL	1.75676	0.812919	4.26613e-11	1.01601e-10	Up-regulated in tumor
Q8NEM2	SHCBP1	1.75669	0.812859	5.40836e-15	1.97789e-14	Up-regulated in tumor
Q99856	ARID3A	1.75405	0.810689	2.25401e-15	8.70526e-15	Up-regulated in tumor
P55287	CDH11	1.75218	0.809154	2.39479e-16	1.06767e-15	Up-regulated in tumor
Q8N9Z2	CCDC71L	1.74651	0.804477	1.87958e-13	5.71245e-13	Up-regulated in tumor
Q8TDB6	DTX3L	1.74578	0.803871	1.36704e-21	7.39158e-20	Up-regulated in tumor
P19525	EIF2AK2	1.74454	0.802845	8.2374e-22	6.82155e-20	Up-regulated in tumor
Q8IX90	SKA3	1.74192	0.800678	1.38457e-12	3.80063e-12	Up-regulated in tumor
P43246	MSH2	1.74184	0.800614	1.62753e-19	1.67805e-18	Up-regulated in tumor
P02452	COL1A1	1.73976	0.798885	8.5651e-16	3.50288e-15	Up-regulated in tumor
P07602	PSAP	1.73948	0.798658	5.45554e-22	6.82155e-20	Up-regulated in tumor
Q5UIP0	RIF1	1.73909	0.798332	2.26254e-21	9.35182e-20	Up-regulated in tumor
Q6UX53	METTL7B	1.7381	0.797514	1.04088e-07	1.89771e-07	Up-regulated in tumor
Q01201	RELB	1.73595	0.795722	5.40291e-19	4.50243e-18	Up-regulated in tumor
Q9Y680	FKBP7	1.73573	0.795538	3.34261e-18	2.1678e-17	Up-regulated in tumor
Q9P021	CRIPT	1.73435	0.794398	4.00294e-12	1.04895e-11	Up-regulated in tumor
Q06828	FMOD	1.7333	0.793523	7.74584e-13	2.18424e-12	Up-regulated in tumor
Q00978	IRF9	1.7327	0.793022	8.5573e-21	1.86377e-19	Up-regulated in tumor
O95347	SMC2	1.73265	0.792978	2.99461e-18	1.98078e-17	Up-regulated in tumor
Q7LGA3	HS2ST1	1.72961	0.790446	6.29456e-21	1.58215e-19	Up-regulated in tumor
Q92985	IRF7	1.72846	0.789483	7.89309e-12	2.01112e-11	Up-regulated in tumor
Q13111	CHAF1A	1.72801	0.789111	7.03056e-18	4.2129e-17	Up-regulated in tumor
P11215	ITGAM	1.72757	0.788742	1.79009e-16	8.1647e-16	Up-regulated in tumor
Q5SW79	CEP170	1.72664	0.787967	3.64665e-21	1.21121e-19	Up-regulated in tumor
P05107	ITGB2	1.72616	0.787564	2.86565e-18	1.90497e-17	Up-regulated in tumor
O00115	DNASE2	1.7235	0.785341	7.97258e-21	1.79528e-19	Up-regulated in tumor
Q8NHJ6	LILRB4	1.72348	0.785323	1.38591e-12	3.80204e-12	Up-regulated in tumor
O95983	MBD3	1.72347	0.785317	7.64332e-20	9.07828e-19	Up-regulated in tumor
Q9BPX3	NCAPG	1.7234	0.785259	2.99461e-18	1.98078e-17	Up-regulated in tumor
Q6NYC8	PPP1R18	1.72259	0.784579	1.15528e-19	1.26849e-18	Up-regulated in tumor
P25774	CTSS	1.72226	0.784303	7.23269e-19	5.76384e-18	Up-regulated in tumor
P55774	CCL18	1.72075	0.783038	1.02359e-10	2.37095e-10	Up-regulated in tumor
Q15003	NCAPH	1.72031	0.782665	7.23269e-19	5.76384e-18	Up-regulated in tumor
P32322	PYCR1	1.71988	0.782312	1.61335e-18	1.15684e-17	Up-regulated in tumor
Q9H2H9	SLC38A1	1.71941	0.78191	7.74584e-13	2.18424e-12	Up-regulated in tumor
Q6PIU2	NCEH1	1.71741	0.780232	1.03321e-20	2.098e-19	Up-regulated in tumor
Q9BWJ5	SF3B5	1.71608	0.77912	1.20867e-18	8.99248e-18	Up-regulated in tumor
Q9NYT0	PLEK2	1.71573	0.778823	3.8897e-09	7.9943e-09	Up-regulated in tumor
Q8IZ52	CHPF	1.71526	0.778427	5.81569e-19	4.82049e-18	Up-regulated in tumor
Q8IUX7	AEBP1	1.71373	0.77714	2.9328e-15	1.11763e-14	Up-regulated in tumor
Q03519	TAP2	1.71306	0.776576	7.276e-16	3.01277e-15	Up-regulated in tumor
Q03405	PLAUR	1.71268	0.776257	1.29529e-19	1.39424e-18	Up-regulated in tumor
P02751	FN1	1.7126	0.776188	2.6672e-13	7.95542e-13	Up-regulated in tumor
Q5T4B2	CERCAM	1.71053	0.774444	1.90574e-14	6.50637e-14	Up-regulated in tumor
Q8IWD4	CCDC117	1.70919	0.773312	2.4473e-19	2.34995e-18	Up-regulated in tumor
Q14493	SLBP	1.70865	0.772857	1.62255e-11	4.01001e-11	Up-regulated in tumor
Q6PCE3	PGM2L1	1.70824	0.772514	1.61397e-20	2.77449e-19	Up-regulated in tumor
Q9UH17	APOBEC3B	1.70742	0.771822	4.18898e-08	7.87338e-08	Up-regulated in tumor
Q9HC16	APOBEC3G	1.70468	0.769503	1.36472e-16	6.33011e-16	Up-regulated in tumor
P08631	HCK	1.70437	0.769239	4.82823e-19	4.11572e-18	Up-regulated in tumor
Q9H2D1	SLC25A32	1.70362	0.768606	5.49043e-21	1.47575e-19	Up-regulated in tumor
Q8N370	SLC43A2	1.70257	0.767717	1.16214e-20	2.28014e-19	Up-regulated in tumor
P22894	MMP8	1.70216	0.767366	3.90801e-07	6.84197e-07	Up-regulated in tumor
Q6MZM0	HEPHL1	1.70175	0.76702	0.0041844	0.00547403	Up-regulated in tumor
P08582	MELTF	1.70006	0.765589	9.4941e-12	2.39802e-11	Up-regulated in tumor
Q9NRF9	POLE3	1.69934	0.764972	8.27202e-19	6.47557e-18	Up-regulated in tumor
Q6UWH4	GASK1B	1.69846	0.764228	3.96517e-11	9.4651e-11	Up-regulated in tumor
Q9H6X2	ANTXR1	1.69698	0.762973	1.26246e-17	7.15036e-17	Up-regulated in tumor
P42892	ECE1	1.69663	0.762672	2.48967e-21	9.85272e-20	Up-regulated in tumor
Q9BTV5	FSD1	1.69436	0.760738	1.1955e-05	1.87458e-05	Up-regulated in tumor
Q92547	TOPBP1	1.69331	0.759844	3.20571e-18	2.08921e-17	Up-regulated in tumor
P27658	COL8A1	1.69269	0.759319	1.54021e-12	4.19812e-12	Up-regulated in tumor
Q15021	NCAPD2	1.69175	0.758517	1.32524e-19	1.4199e-18	Up-regulated in tumor
Q6UXH1	CRELD2	1.68958	0.756664	1.48558e-19	1.55409e-18	Up-regulated in tumor
Q9Y5B9	SUPT16H	1.68933	0.756451	4.62532e-21	1.36557e-19	Up-regulated in tumor
O95786	DDX58	1.68795	0.755272	1.1089e-17	6.36982e-17	Up-regulated in tumor
Q96G23	CERS2	1.68702	0.754478	3.18782e-18	2.08621e-17	Up-regulated in tumor
Q9HDC9	APMAP	1.68651	0.75404	7.47745e-22	6.82155e-20	Up-regulated in tumor
Q9NYL4	FKBP11	1.68639	0.753937	1.75318e-16	8.01208e-16	Up-regulated in tumor
P51114	FXR1	1.6861	0.753686	7.47745e-22	6.82155e-20	Up-regulated in tumor
P28370	SMARCA1	1.68609	0.753682	2.04373e-19	2.01555e-18	Up-regulated in tumor
P35080	PFN2	1.68502	0.752767	3.24085e-15	1.2292e-14	Up-regulated in tumor
P49915	GMPS	1.6849	0.752663	6.44526e-21	1.6027e-19	Up-regulated in tumor
Q13112	CHAF1B	1.68277	0.750839	2.45874e-17	1.31189e-16	Up-regulated in tumor
Q9UQP3	TNN	1.68187	0.750069	0.000383051	0.000539181	Up-regulated in tumor
P29323	EPHB2	1.68081	0.749157	2.72723e-16	1.2095e-15	Up-regulated in tumor
Q9UNF1	MAGED2	1.68043	0.748826	2.80551e-21	1.04784e-19	Up-regulated in tumor
P30533	LRPAP1	1.67969	0.748191	5.33289e-21	1.44594e-19	Up-regulated in tumor
O14933	UBE2L6	1.67947	0.748004	2.8558e-17	1.5022e-16	Up-regulated in tumor
P63165	SUMO1	1.67872	0.747358	7.6049e-21	1.75934e-19	Up-regulated in tumor
Q9BRX5	GINS3	1.6787	0.747342	7.66966e-18	4.5606e-17	Up-regulated in tumor
Q8IV08	PLD3	1.67842	0.747103	4.19388e-20	5.71893e-19	Up-regulated in tumor
Q8N423	LILRB2	1.67823	0.746944	1.72328e-10	3.93096e-10	Up-regulated in tumor
P48595	SERPINB10	1.67784	0.746603	7.97993e-12	2.03269e-11	Up-regulated in tumor
Q99618	CDCA3	1.67682	0.745725	1.3972e-10	3.20284e-10	Up-regulated in tumor
P11387	TOP1	1.6756	0.744676	4.8502e-21	1.3965e-19	Up-regulated in tumor
Q96GI7	FAM89A	1.67531	0.744425	1.22863e-13	3.82406e-13	Up-regulated in tumor
Q96T88	UHRF1	1.67436	0.743612	4.96666e-21	1.41254e-19	Up-regulated in tumor
P09496	CLTA	1.67315	0.742565	2.29163e-20	3.6431e-19	Up-regulated in tumor
Q8NEY1	NAV1	1.67245	0.741964	2.40241e-18	1.62964e-17	Up-regulated in tumor
P48436	SOX9	1.67227	0.741808	1.1304e-05	1.77579e-05	Up-regulated in tumor
Q86YB8	ERO1B	1.67134	0.741007	6.63522e-19	5.37054e-18	Up-regulated in tumor
Q8NBT2	SPC24	1.67038	0.740172	3.80062e-12	9.99032e-12	Up-regulated in tumor
Q15375	EPHA7	1.6703	0.740103	0.00227341	0.00303382	Up-regulated in tumor
Q96QD8	SLC38A2	1.66939	0.739319	1.62549e-12	4.41374e-12	Up-regulated in tumor
Q15910	EZH2	1.66791	0.738045	1.82536e-17	1.00212e-16	Up-regulated in tumor
Q8WUX1	SLC38A5	1.66743	0.737622	7.09763e-07	1.21719e-06	Up-regulated in tumor
P12314	FCGR1A	1.66638	0.736715	5.63996e-17	2.8064e-16	Up-regulated in tumor
Q9BVC3	DSCC1	1.66608	0.736456	2.39934e-20	3.7592e-19	Up-regulated in tumor
Q9UJA5	TRMT6	1.66556	0.736006	1.43554e-20	2.5823e-19	Up-regulated in tumor
P55265	ADAR	1.66474	0.735301	6.46574e-22	6.82155e-20	Up-regulated in tumor
P30461	HLA-B	1.66441	0.735011	0.000905622	0.00124682	Up-regulated in tumor
Q99986	VRK1	1.66363	0.734333	3.82255e-20	5.29802e-19	Up-regulated in tumor
Q9BX79	STRA6	1.66333	0.734075	8.88518e-09	1.76753e-08	Up-regulated in tumor
Q13740	ALCAM	1.66065	0.731749	1.60986e-08	3.14136e-08	Up-regulated in tumor
P26358	DNMT1	1.66018	0.731344	6.91912e-21	1.65419e-19	Up-regulated in tumor
P35250	RFC2	1.66013	0.7313	1.247e-20	2.3716e-19	Up-regulated in tumor
Q9H501	ESF1	1.65987	0.731071	7.0846e-21	1.67651e-19	Up-regulated in tumor
P01906	HLA-DQA2	1.65755	0.729052	1.23679e-09	2.64054e-09	Up-regulated in tumor
Q14527	HLTF	1.65677	0.728377	5.05047e-19	4.26607e-18	Up-regulated in tumor
Q9HB40	SCPEP1	1.65671	0.728323	4.29215e-20	5.8273e-19	Up-regulated in tumor
Q13308	PTK7	1.65612	0.727805	6.16923e-18	3.74503e-17	Up-regulated in tumor
O96028	NSD2	1.65581	0.727534	3.01764e-12	7.9909e-12	Up-regulated in tumor
Q96ER3	SAAL1	1.65438	0.726294	6.97103e-20	8.45249e-19	Up-regulated in tumor
P08123	COL1A2	1.65402	0.725974	3.81762e-14	1.255e-13	Up-regulated in tumor
Q9NRL2	BAZ1A	1.65365	0.725654	4.3927e-20	5.94645e-19	Up-regulated in tumor
Q9Y666	SLC12A7	1.6533	0.72535	1.73831e-21	8.24809e-20	Up-regulated in tumor
O60566	BUB1B	1.65189	0.724118	4.32337e-14	1.41277e-13	Up-regulated in tumor
Q8WTV0	SCARB1	1.65162	0.723885	2.0726e-11	5.0858e-11	Up-regulated in tumor
Q9Y6A5	TACC3	1.6506	0.72299	6.75746e-21	1.64085e-19	Up-regulated in tumor
Q13075	NAIP	1.65022	0.722658	6.58601e-18	3.96953e-17	Up-regulated in tumor
Q15054	POLD3	1.64999	0.722462	1.10356e-19	1.2218e-18	Up-regulated in tumor
O96017	CHEK2	1.64914	0.721718	6.81231e-20	8.29247e-19	Up-regulated in tumor
Q13309	SKP2	1.64914	0.72171	1.22875e-09	2.62638e-09	Up-regulated in tumor
Q9H3R5	CENPH	1.64896	0.721554	2.43163e-14	8.18759e-14	Up-regulated in tumor
Q9NTJ3	SMC4	1.64827	0.720954	3.12929e-18	2.05091e-17	Up-regulated in tumor
Q13158	FADD	1.64808	0.720788	1.08897e-09	2.33458e-09	Up-regulated in tumor
Q96GX5	MASTL	1.64776	0.720509	1.73612e-16	7.96152e-16	Up-regulated in tumor
Q14766	LTBP1	1.64759	0.720359	4.03509e-15	1.50587e-14	Up-regulated in tumor
Q8IYB1	MB21D2	1.64729	0.720093	1.80239e-18	1.26987e-17	Up-regulated in tumor
P43007	SLC1A4	1.64724	0.720054	4.12506e-11	9.84173e-11	Up-regulated in tumor
P67936	TPM4	1.64701	0.719845	7.07248e-19	5.65555e-18	Up-regulated in tumor
Q9BQ75	CMSS1	1.64641	0.719328	1.15792e-17	6.61464e-17	Up-regulated in tumor
Q96RP9	GFM1	1.64495	0.71804	2.69766e-20	4.12635e-19	Up-regulated in tumor
Q96RD7	PANX1	1.64466	0.717791	2.66783e-16	1.18598e-15	Up-regulated in tumor
Q9P0V3	SH3BP4	1.64443	0.717584	7.84833e-22	6.82155e-20	Up-regulated in tumor
P18564	ITGB6	1.64436	0.717522	0.000364258	0.000514442	Up-regulated in tumor
O95243	MBD4	1.64389	0.717115	2.10512e-17	1.13691e-16	Up-regulated in tumor
P31350	RRM2	1.64387	0.717097	3.53492e-17	1.82435e-16	Up-regulated in tumor
Q9UIG0	BAZ1B	1.64347	0.716747	1.33455e-21	7.38766e-20	Up-regulated in tumor
P34059	GALNS	1.64328	0.716581	1.54166e-21	7.79207e-20	Up-regulated in tumor
Q9Y6K1	DNMT3A	1.64281	0.716165	2.89273e-20	4.29751e-19	Up-regulated in tumor
Q86XZ4	SPATS2	1.64281	0.716165	6.21235e-20	7.7136e-19	Up-regulated in tumor
P52630	STAT2	1.6424	0.715802	1.35588e-19	1.44441e-18	Up-regulated in tumor
O60507	TPST1	1.64086	0.71445	2.19013e-17	1.17803e-16	Up-regulated in tumor
P18858	LIG1	1.64052	0.714149	9.35722e-17	4.46726e-16	Up-regulated in tumor
Q9UEE5	STK17A	1.64029	0.713949	4.21702e-14	1.37995e-13	Up-regulated in tumor
Q14257	RCN2	1.63813	0.712046	1.10064e-21	7.01091e-20	Up-regulated in tumor
Q9UNS1	TIMELESS	1.63773	0.711695	8.8497e-16	3.61291e-15	Up-regulated in tumor
Q460N5	PARP14	1.63731	0.711327	7.97258e-21	1.79528e-19	Up-regulated in tumor
P13284	IFI30	1.63668	0.710775	1.72429e-18	1.22131e-17	Up-regulated in tumor
Q7Z7L1	SLFN11	1.63559	0.709807	4.70852e-20	6.19367e-19	Up-regulated in tumor
Q92685	ALG3	1.63528	0.709537	3.01372e-21	1.08215e-19	Up-regulated in tumor
Q92820	GGH	1.63468	0.709009	2.23824e-19	2.17737e-18	Up-regulated in tumor
Q96K49	TMEM87B	1.63384	0.70827	1.57661e-20	2.72032e-19	Up-regulated in tumor
Q96PY5	FMNL2	1.63343	0.707902	2.89273e-20	4.29751e-19	Up-regulated in tumor
Q5EBM0	CMPK2	1.63163	0.706317	1.64952e-18	1.17914e-17	Up-regulated in tumor
P53985	SLC16A1	1.63157	0.706265	3.58654e-13	1.05088e-12	Up-regulated in tumor
O60911	CTSV	1.63017	0.705021	6.08368e-08	1.12998e-07	Up-regulated in tumor
O14757	CHEK1	1.62932	0.704271	4.1736e-13	1.21409e-12	Up-regulated in tumor
Q13643	FHL3	1.62827	0.703339	1.54334e-18	1.11264e-17	Up-regulated in tumor
Q9BTT0	ANP32E	1.62815	0.703235	1.69709e-21	8.17767e-20	Up-regulated in tumor
Q8IY21	DDX60	1.62738	0.702555	5.28542e-14	1.71091e-13	Up-regulated in tumor
Q9UHX3	ADGRE2	1.62694	0.70216	3.7629e-14	1.23876e-13	Up-regulated in tumor
P29590	PML	1.62682	0.702054	3.10174e-20	4.52845e-19	Up-regulated in tumor
Q9Y6K5	OAS3	1.62673	0.701975	4.09838e-16	1.76621e-15	Up-regulated in tumor
P15586	GNS	1.62633	0.701622	4.95016e-22	6.82155e-20	Up-regulated in tumor
Q8NC54	KCT2	1.62633	0.701617	9.96604e-17	4.73362e-16	Up-regulated in tumor
L0R8F8	MIEF1	1.62581	0.70116	0.00155504	0.00210201	Up-regulated in tumor
Q9UNL2	SSR3	1.62576	0.701114	3.58071e-15	1.35148e-14	Up-regulated in tumor
Q9BRT9	GINS4	1.62515	0.700569	1.20976e-15	4.84114e-15	Up-regulated in tumor
Q3KQV9	UAP1L1	1.62487	0.700322	6.21235e-20	7.7136e-19	Up-regulated in tumor
Q92922	SMARCC1	1.62415	0.699682	8.65022e-19	6.72073e-18	Up-regulated in tumor
P52298	NCBP2	1.62322	0.698861	6.07071e-20	7.5986e-19	Up-regulated in tumor
Q9UHE8	STEAP1	1.62193	0.69771	5.82986e-13	1.66824e-12	Up-regulated in tumor
Q9UHN6	CEMIP2	1.62171	0.697516	6.15958e-22	6.82155e-20	Up-regulated in tumor
P48723	HSPA13	1.62148	0.69731	8.18923e-20	9.64048e-19	Up-regulated in tumor
Q14573	ITPR3	1.62103	0.696914	8.37962e-20	9.83971e-19	Up-regulated in tumor
Q8WU39	MZB1	1.62033	0.696283	4.99278e-05	7.5268e-05	Up-regulated in tumor
Q9BYC5	FUT8	1.62023	0.696199	4.61565e-19	3.95627e-18	Up-regulated in tumor
A5PLL7	TMEM189	1.61973	0.695749	9.56439e-10	2.05852e-09	Up-regulated in tumor
Q03518	TAP1	1.61964	0.695669	1.08389e-16	5.10132e-16	Up-regulated in tumor
Q68CZ2	TNS3	1.6195	0.695545	1.43554e-20	2.5823e-19	Up-regulated in tumor
O94855	SEC24D	1.61891	0.695019	5.40901e-20	7.0061e-19	Up-regulated in tumor
Q14126	DSG2	1.61811	0.694309	5.491e-14	1.77129e-13	Up-regulated in tumor
Q3SY69	ALDH1L2	1.61744	0.69371	1.45142e-14	5.03664e-14	Up-regulated in tumor
Q13231	CHIT1	1.61541	0.691899	0.00140921	0.00191324	Up-regulated in tumor
Q9Y2X9	ZNF281	1.6139	0.690554	5.43045e-20	7.02408e-19	Up-regulated in tumor
Q9HBI0	PARVG	1.61363	0.69031	2.67843e-17	1.41531e-16	Up-regulated in tumor
Q6ZUJ8	PIK3AP1	1.61331	0.690024	2.42857e-17	1.29803e-16	Up-regulated in tumor
Q08J23	NSUN2	1.61328	0.689994	2.94267e-21	1.08169e-19	Up-regulated in tumor
Q15758	SLC1A5	1.61312	0.689858	9.88893e-14	3.1049e-13	Up-regulated in tumor
Q6IBW4	NCAPH2	1.61105	0.688001	5.95593e-16	2.4973e-15	Up-regulated in tumor
Q7Z7K6	CENPV	1.60961	0.686711	2.32638e-09	4.85207e-09	Up-regulated in tumor
Q13094	LCP2	1.60935	0.686478	1.47634e-18	1.07014e-17	Up-regulated in tumor
Q00653	NFKB2	1.60929	0.686428	3.32567e-20	4.76559e-19	Up-regulated in tumor
P28676	GCA	1.60792	0.685193	2.65633e-16	1.18144e-15	Up-regulated in tumor
Q9NUD5	ZCCHC3	1.60763	0.684938	1.36896e-12	3.75889e-12	Up-regulated in tumor
Q6NTF9	RHBDD2	1.6073	0.684638	7.63048e-07	1.3064e-06	Up-regulated in tumor
O00400	SLC33A1	1.60708	0.684444	1.30281e-21	7.34312e-20	Up-regulated in tumor
Q5TEJ8	THEMIS2	1.607	0.684373	1.01134e-18	7.67796e-18	Up-regulated in tumor
Q5H9U9	DDX60L	1.60692	0.684301	4.59804e-15	1.70255e-14	Up-regulated in tumor
Q12834	CDC20	1.60682	0.684212	6.06968e-11	1.42979e-10	Up-regulated in tumor
Q96R06	SPAG5	1.60639	0.68382	2.24576e-15	8.67701e-15	Up-regulated in tumor
O43688	PLPP2	1.60619	0.683642	2.98104e-13	8.8292e-13	Up-regulated in tumor
P10253	GAA	1.60592	0.683403	3.19886e-18	2.08621e-17	Up-regulated in tumor
Q13428	TCOF1	1.60535	0.682892	9.29558e-22	6.82155e-20	Up-regulated in tumor
P20248	CCNA2	1.60417	0.681824	1.89066e-13	5.74236e-13	Up-regulated in tumor
Q08357	SLC20A2	1.6033	0.681047	1.48729e-11	3.69143e-11	Up-regulated in tumor
Q99640	PKMYT1	1.60285	0.680638	4.86204e-07	8.44546e-07	Up-regulated in tumor
Q9HD89	RETN	1.60279	0.680589	1.28974e-09	2.7498e-09	Up-regulated in tumor
Q93091	RNASE6	1.60271	0.680516	1.52592e-11	3.78227e-11	Up-regulated in tumor
Q99442	SEC62	1.60132	0.679257	6.62441e-22	6.82155e-20	Up-regulated in tumor
O60443	GSDME	1.60125	0.679201	1.34693e-17	7.55973e-17	Up-regulated in tumor
Q99650	OSMR	1.60107	0.679033	3.286e-12	8.66944e-12	Up-regulated in tumor
Q9P2E9	RRBP1	1.60101	0.67898	1.69134e-20	2.86511e-19	Up-regulated in tumor
Q9BPU6	DPYSL5	1.60039	0.678425	2.23764e-05	3.44253e-05	Up-regulated in tumor
Q9UII4	HERC5	1.59951	0.677626	5.07314e-17	2.55028e-16	Up-regulated in tumor
Q9NT68	TENM2	1.59912	0.677282	1.45484e-08	2.84962e-08	Up-regulated in tumor
O75563	SKAP2	1.59897	0.677143	2.91746e-17	1.53377e-16	Up-regulated in tumor
O95965	ITGBL1	1.59896	0.67713	5.16486e-08	9.63169e-08	Up-regulated in tumor
P11117	ACP2	1.59823	0.676473	2.87328e-21	1.0646e-19	Up-regulated in tumor
P07339	CTSD	1.59628	0.674718	2.10576e-21	8.98329e-20	Up-regulated in tumor
Q8IVF7	FMNL3	1.59538	0.673903	5.40901e-20	7.0061e-19	Up-regulated in tumor
P85037	FOXK1	1.59529	0.673817	8.35783e-21	1.85066e-19	Up-regulated in tumor
Q9P0K7	RAI14	1.59526	0.673788	3.01372e-21	1.08215e-19	Up-regulated in tumor
Q7Z3E5	ARMC9	1.59499	0.673552	2.02818e-16	9.16526e-16	Up-regulated in tumor
Q9BZK7	TBL1XR1	1.59347	0.672171	8.64555e-22	6.82155e-20	Up-regulated in tumor
Q9UBW5	BIN2	1.5933	0.67202	1.15427e-16	5.41609e-16	Up-regulated in tumor
Q9Y6X9	MORC2	1.59319	0.67192	4.62532e-21	1.36557e-19	Up-regulated in tumor
P49585	PCYT1A	1.59247	0.671265	2.76119e-20	4.19593e-19	Up-regulated in tumor
O94768	STK17B	1.59216	0.670985	1.13032e-16	5.31178e-16	Up-regulated in tumor
P10451	SPP1	1.5917	0.67057	6.19363e-09	1.24975e-08	Up-regulated in tumor
Q9NZT2	OGFR	1.59138	0.670276	8.2374e-22	6.82155e-20	Up-regulated in tumor
Q96GP6	SCARF2	1.59022	0.669222	2.78982e-13	8.29721e-13	Up-regulated in tumor
Q8WUP2	FBLIM1	1.58975	0.668802	3.34261e-18	2.1678e-17	Up-regulated in tumor
Q14320	FAM50A	1.58918	0.66828	5.53538e-20	7.13995e-19	Up-regulated in tumor
Q9NWW5	CLN6	1.58915	0.66826	5.18419e-06	8.33126e-06	Up-regulated in tumor
O43521	BCL2L11	1.58861	0.667763	7.6651e-09	1.53335e-08	Up-regulated in tumor
Q9H5K3	POMK	1.58856	0.667717	1.29425e-15	5.15924e-15	Up-regulated in tumor
Q13185	CBX3	1.58851	0.667671	9.40337e-21	1.98753e-19	Up-regulated in tumor
Q96HQ2	CDKN2AIPNL	1.58843	0.667603	5.74949e-18	3.5201e-17	Up-regulated in tumor
Q5T7V8	GORAB	1.58764	0.666881	1.25029e-19	1.3552e-18	Up-regulated in tumor
Q9P299	COPZ2	1.58711	0.666398	3.3728e-15	1.27716e-14	Up-regulated in tumor
P50151	GNG10	1.58612	0.665499	3.03676e-13	8.97138e-13	Up-regulated in tumor
Q8IVH2	FOXP4	1.58604	0.665425	3.17713e-14	1.05451e-13	Up-regulated in tumor
P35580	MYH10	1.58585	0.665259	2.56627e-17	1.36145e-16	Up-regulated in tumor
Q15004	PCLAF	1.58412	0.663681	2.28319e-10	5.15756e-10	Up-regulated in tumor
Q9GZX9	TWSG1	1.5837	0.663302	5.06109e-09	1.02904e-08	Up-regulated in tumor
P38159	RBMX	1.58354	0.663151	1.99213e-20	3.26751e-19	Up-regulated in tumor
Q9ULQ0	STRIP2	1.58296	0.662622	3.8863e-06	6.29772e-06	Up-regulated in tumor
Q14511	NEDD9	1.5827	0.662388	2.21416e-13	6.67655e-13	Up-regulated in tumor
Q9BT09	CNPY3	1.58128	0.661097	6.81231e-20	8.29247e-19	Up-regulated in tumor
Q8N2M8	CLASRP	1.57964	0.659599	3.11204e-16	1.36842e-15	Up-regulated in tumor
P18846	ATF1	1.57886	0.658881	5.76144e-12	1.48466e-11	Up-regulated in tumor
O14929	HAT1	1.57809	0.658181	3.26995e-18	2.1281e-17	Up-regulated in tumor
P30511	HLA-F	1.57763	0.657758	1.59656e-12	4.33773e-12	Up-regulated in tumor
Q8N8S7	ENAH	1.57756	0.657695	1.61335e-18	1.15684e-17	Up-regulated in tumor
Q08945	SSRP1	1.57734	0.657489	1.50444e-20	2.65994e-19	Up-regulated in tumor
P15907	ST6GAL1	1.57607	0.656329	1.8668e-07	3.34385e-07	Up-regulated in tumor
O00757	FBP2	1.57563	0.655928	1.65836e-10	3.78565e-10	Up-regulated in tumor
Q2TAM9	TUSC1	1.57544	0.655755	2.32665e-10	5.24937e-10	Up-regulated in tumor
Q32P41	TRMT5	1.57476	0.655132	1.247e-20	2.3716e-19	Up-regulated in tumor
Q8IXS6	PALM2	1.57374	0.654194	1.37631e-17	7.71065e-17	Up-regulated in tumor
P09874	PARP1	1.5733	0.653793	5.04677e-20	6.58274e-19	Up-regulated in tumor
Q9H1B7	IRF2BPL	1.57324	0.653738	8.5573e-21	1.86377e-19	Up-regulated in tumor
O95544	NADK	1.57293	0.653451	4.20605e-21	1.3215e-19	Up-regulated in tumor
Q9NSC5	HOMER3	1.5724	0.652972	5.02025e-15	1.84612e-14	Up-regulated in tumor
Q9H939	PSTPIP2	1.57219	0.652772	1.98644e-16	8.99848e-16	Up-regulated in tumor
Q86VB7	CD163	1.57206	0.652654	2.36015e-11	5.76252e-11	Up-regulated in tumor
Q15058	KIF14	1.57199	0.652588	1.30697e-13	4.05836e-13	Up-regulated in tumor
P49642	PRIM1	1.57124	0.6519	3.29028e-19	2.97951e-18	Up-regulated in tumor
A1X283	SH3PXD2B	1.57075	0.651454	1.82374e-21	8.4382e-20	Up-regulated in tumor
P25942	CD40	1.57052	0.65124	8.59755e-17	4.13652e-16	Up-regulated in tumor
Q9Y221	NIP7	1.57025	0.650998	4.18604e-17	2.13785e-16	Up-regulated in tumor
O95067	CCNB2	1.57007	0.650829	8.21948e-15	2.93419e-14	Up-regulated in tumor
Q07864	POLE	1.56991	0.650683	5.44795e-18	3.3465e-17	Up-regulated in tumor
Q8IXQ6	PARP9	1.56833	0.649227	1.77237e-20	2.98606e-19	Up-regulated in tumor
Q9UBS4	DNAJB11	1.56831	0.649208	1.46931e-21	7.63385e-20	Up-regulated in tumor
Q15434	RBMS2	1.56769	0.648643	2.49537e-17	1.32991e-16	Up-regulated in tumor
P48507	GCLM	1.56754	0.648499	1.45696e-07	2.62796e-07	Up-regulated in tumor
P05067	APP	1.56679	0.647807	1.95284e-19	1.94447e-18	Up-regulated in tumor
Q9UBU8	MORF4L1	1.56669	0.647723	4.30721e-21	1.33523e-19	Up-regulated in tumor
P21283	ATP6V1C1	1.5665	0.647549	6.46574e-22	6.82155e-20	Up-regulated in tumor
O60583	CCNT2	1.56615	0.647218	2.35492e-13	7.08305e-13	Up-regulated in tumor
Q9H300	PARL	1.56496	0.646129	3.12929e-18	2.05091e-17	Up-regulated in tumor
Q96CS2	HAUS1	1.56488	0.646049	3.76795e-19	3.33415e-18	Up-regulated in tumor
Q9GZR2	REXO4	1.56352	0.644802	6.14734e-21	1.57061e-19	Up-regulated in tumor
P25940	COL5A3	1.5633	0.644599	1.83315e-14	6.28162e-14	Up-regulated in tumor
Q9BYX4	IFIH1	1.56329	0.644584	1.77583e-15	6.95672e-15	Up-regulated in tumor
P07199	CENPB	1.56299	0.644313	2.94267e-21	1.08169e-19	Up-regulated in tumor
Q16880	UGT8	1.56268	0.644021	0.00729991	0.00936661	Up-regulated in tumor
Q96A57	TMEM230	1.56128	0.642728	6.07071e-20	7.5986e-19	Up-regulated in tumor
Q14554	PDIA5	1.56043	0.641941	8.45903e-19	6.60529e-18	Up-regulated in tumor
Q16881	TXNRD1	1.56038	0.641895	3.38743e-17	1.75407e-16	Up-regulated in tumor
Q9H920	RNF121	1.56026	0.641784	7.8609e-17	3.82355e-16	Up-regulated in tumor
Q6ZV73	FGD6	1.55909	0.640703	1.65384e-16	7.61423e-16	Up-regulated in tumor
Q9GZR7	DDX24	1.5571	0.638862	5.86304e-21	1.55346e-19	Up-regulated in tumor
Q8TAX9	GSDMB	1.55705	0.638811	0.00610544	0.00788291	Up-regulated in tumor
Q9Y279	VSIG4	1.55607	0.637904	1.63242e-08	3.18471e-08	Up-regulated in tumor
O94769	ECM2	1.55559	0.63746	2.52587e-07	4.48636e-07	Up-regulated in tumor
Q9H5Q4	TFB2M	1.55466	0.636598	3.64927e-20	5.14995e-19	Up-regulated in tumor
O14893	GEMIN2	1.55462	0.636564	1.15649e-14	4.05252e-14	Up-regulated in tumor
P06865	HEXA	1.55425	0.636214	2.26254e-21	9.35182e-20	Up-regulated in tumor
Q9HAV4	XPO5	1.55415	0.636127	8.97745e-20	1.03715e-18	Up-regulated in tumor
Q92520	FAM3C	1.55383	0.635825	1.10356e-19	1.2218e-18	Up-regulated in tumor
P17948	FLT1	1.55367	0.635678	2.34224e-19	2.25729e-18	Up-regulated in tumor
Q6ZU35	CRAD	1.55121	0.633396	6.30705e-15	2.29213e-14	Up-regulated in tumor
Q96ST2	IWS1	1.54995	0.632225	2.61155e-21	9.9948e-20	Up-regulated in tumor
Q9UP38	FZD1	1.54962	0.631917	9.97366e-11	2.31136e-10	Up-regulated in tumor
P08567	PLEK	1.54959	0.631884	1.25207e-11	3.12682e-11	Up-regulated in tumor
Q93063	EXT2	1.5495	0.631802	1.05475e-20	2.13397e-19	Up-regulated in tumor
P07711	CTSL	1.54922	0.631545	2.93347e-15	1.11763e-14	Up-regulated in tumor
Q9HB58	SP110	1.54846	0.630835	3.84916e-17	1.97338e-16	Up-regulated in tumor
O00160	MYO1F	1.54779	0.630208	9.87591e-16	4.00899e-15	Up-regulated in tumor
Q00534	CDK6	1.54768	0.630107	4.96671e-17	2.50219e-16	Up-regulated in tumor
Q9ULH0	KIDINS220	1.54759	0.630023	7.13341e-20	8.59336e-19	Up-regulated in tumor
Q9HD26	GOPC	1.547	0.629476	1.38721e-19	1.47273e-18	Up-regulated in tumor
Q8N806	UBR7	1.54681	0.629292	8.27202e-19	6.47557e-18	Up-regulated in tumor
Q01432	AMPD3	1.54678	0.629265	1.34693e-17	7.55973e-17	Up-regulated in tumor
Q92478	CLEC2B	1.54641	0.62892	1.15917e-05	1.81945e-05	Up-regulated in tumor
Q9HCD6	TANC2	1.5463	0.628819	8.92875e-19	6.90827e-18	Up-regulated in tumor
P38571	LIPA	1.54604	0.628578	5.88267e-15	2.14124e-14	Up-regulated in tumor
Q15014	MORF4L2	1.5455	0.628071	4.61565e-19	3.95627e-18	Up-regulated in tumor
P33981	TTK	1.54511	0.627706	2.71605e-16	1.20512e-15	Up-regulated in tumor
O75084	FZD7	1.54429	0.626945	1.22278e-07	2.22064e-07	Up-regulated in tumor
P55201	BRPF1	1.54358	0.626285	6.22308e-13	1.77421e-12	Up-regulated in tumor
P52788	SMS	1.54312	0.625847	2.02735e-17	1.09874e-16	Up-regulated in tumor
Q9UHB6	LIMA1	1.54304	0.625774	5.65377e-18	3.46377e-17	Up-regulated in tumor
P07858	CTSB	1.54252	0.625289	4.27058e-16	1.83278e-15	Up-regulated in tumor
Q96SQ9	CYP2S1	1.54209	0.624887	3.80215e-08	7.16951e-08	Up-regulated in tumor
P68431	HIST1H3A	1.54067	0.623557	4.59871e-15	1.70255e-14	Up-regulated in tumor
Q9HC52	CBX8	1.54038	0.623282	5.65377e-18	3.46377e-17	Up-regulated in tumor
Q63HN8	RNF213	1.54017	0.623086	1.54011e-20	2.68221e-19	Up-regulated in tumor
P53999	SUB1	1.53987	0.622808	9.0455e-19	6.97539e-18	Up-regulated in tumor
Q8TA86	RP9	1.5398	0.622745	7.46478e-10	1.61899e-09	Up-regulated in tumor
Q9Y483	MTF2	1.53969	0.622643	1.91379e-11	4.70977e-11	Up-regulated in tumor
Q8IZW8	TNS4	1.53951	0.622474	4.65964e-09	9.49904e-09	Up-regulated in tumor
P46087	NOP2	1.53941	0.622376	2.18796e-19	2.1374e-18	Up-regulated in tumor
P24557	TBXAS1	1.53928	0.622256	4.54234e-16	1.93957e-15	Up-regulated in tumor
P56559	ARL4C	1.53925	0.62223	1.6907e-17	9.33149e-17	Up-regulated in tumor
Q9H1C3	GLT8D2	1.53888	0.621879	1.85901e-07	3.33054e-07	Up-regulated in tumor
Q6GTX8	LAIR1	1.53781	0.62088	2.695e-12	7.16714e-12	Up-regulated in tumor
Q9Y248	GINS2	1.53762	0.620696	1.41019e-15	5.58552e-15	Up-regulated in tumor
P17029	ZKSCAN1	1.53708	0.62019	1.77207e-11	4.3668e-11	Up-regulated in tumor
O75147	OBSL1	1.53655	0.619695	2.13967e-16	9.61302e-16	Up-regulated in tumor
Q8IWU5	SULF2	1.53598	0.619163	3.45649e-13	1.01469e-12	Up-regulated in tumor
Q96EW2	HSPBAP1	1.53554	0.618746	3.91806e-16	1.69479e-15	Up-regulated in tumor
P15498	VAV1	1.53473	0.617983	5.13798e-16	2.17493e-15	Up-regulated in tumor
P50591	TNFSF10	1.53425	0.617534	2.22195e-10	5.02655e-10	Up-regulated in tumor
O60353	FZD6	1.53407	0.617363	8.66322e-14	2.73668e-13	Up-regulated in tumor
Q86SQ0	PHLDB2	1.53354	0.616868	1.51988e-19	1.58285e-18	Up-regulated in tumor
Q9UBV7	B4GALT7	1.53297	0.61633	8.92875e-19	6.90827e-18	Up-regulated in tumor
Q9NW13	RBM28	1.53279	0.61616	4.51286e-19	3.88607e-18	Up-regulated in tumor
Q15293	RCN1	1.53241	0.615806	2.74528e-19	2.55056e-18	Up-regulated in tumor
Q96G01	BICD1	1.5324	0.615791	4.64155e-15	1.71704e-14	Up-regulated in tumor
Q14978	NOLC1	1.53199	0.615411	5.90595e-18	3.60639e-17	Up-regulated in tumor
Q8IWS0	PHF6	1.53084	0.614325	3.17751e-17	1.65644e-16	Up-regulated in tumor
Q9P2E5	CHPF2	1.53063	0.614121	2.68373e-17	1.4173e-16	Up-regulated in tumor
Q14676	MDC1	1.53041	0.613914	6.14734e-21	1.57061e-19	Up-regulated in tumor
Q15555	MAPRE2	1.53	0.613532	1.71702e-16	7.87781e-16	Up-regulated in tumor
Q9BUT9	MCRIP2	1.53	0.613528	9.97362e-08	1.8205e-07	Up-regulated in tumor
Q69YL0	NCBP2AS2	1.52971	0.613254	7.70824e-17	3.75519e-16	Up-regulated in tumor
P07686	HEXB	1.52962	0.613176	1.61753e-21	8.04438e-20	Up-regulated in tumor
Q14019	COTL1	1.52931	0.612881	3.11043e-17	1.62603e-16	Up-regulated in tumor
Q5JTD0	TJAP1	1.52908	0.612668	5.33289e-21	1.44594e-19	Up-regulated in tumor
Q9Y4C1	KDM3A	1.52822	0.611849	8.84568e-19	6.86112e-18	Up-regulated in tumor
Q13438	OS9	1.52729	0.610976	1.30695e-20	2.42608e-19	Up-regulated in tumor
Q9UEE9	CFDP1	1.52637	0.610102	4.96671e-17	2.50219e-16	Up-regulated in tumor
Q969H8	MYDGF	1.52546	0.609243	4.44991e-16	1.90272e-15	Up-regulated in tumor
Q68CQ7	GLT8D1	1.52545	0.609235	1.06193e-17	6.12269e-17	Up-regulated in tumor
Q8N5W9	RFLNB	1.52537	0.60916	3.57268e-14	1.1799e-13	Up-regulated in tumor
Q9UKM9	RALY	1.5238	0.607677	4.82823e-19	4.11572e-18	Up-regulated in tumor
P07942	LAMB1	1.52379	0.607665	7.04402e-11	1.65053e-10	Up-regulated in tumor
Q13416	ORC2	1.52355	0.607438	2.1388e-19	2.09819e-18	Up-regulated in tumor
P01137	TGFB1	1.52352	0.607411	6.07071e-20	7.5986e-19	Up-regulated in tumor
P35659	DEK	1.52322	0.607125	1.05781e-20	2.13397e-19	Up-regulated in tumor
Q9H900	ZWILCH	1.52278	0.606707	8.423e-17	4.06296e-16	Up-regulated in tumor
P55210	CASP7	1.52209	0.606053	1.9089e-19	1.92129e-18	Up-regulated in tumor
P05204	HMGN2	1.52184	0.605817	1.70595e-08	3.31633e-08	Up-regulated in tumor
Q9BQA9	CYBC1	1.52169	0.605678	4.54381e-18	2.84945e-17	Up-regulated in tumor
P11717	IGF2R	1.52138	0.605385	1.82374e-21	8.4382e-20	Up-regulated in tumor
Q14137	BOP1	1.52122	0.605231	6.81231e-20	8.29247e-19	Up-regulated in tumor
P06756	ITGAV	1.52099	0.605015	5.18182e-17	2.59649e-16	Up-regulated in tumor
Q9NX57	RAB20	1.51951	0.60361	1.03479e-12	2.87012e-12	Up-regulated in tumor
Q9H875	PRKRIP1	1.51857	0.602709	9.76712e-16	3.96656e-15	Up-regulated in tumor
Q9BYK8	HELZ2	1.51796	0.602132	5.57718e-16	2.34696e-15	Up-regulated in tumor
Q9UBT2	UBA2	1.51745	0.601644	1.43441e-21	7.57954e-20	Up-regulated in tumor
Q9NRG1	PRTFDC1	1.5174	0.601604	5.93067e-16	2.48783e-15	Up-regulated in tumor
O15226	NKRF	1.51691	0.601136	1.29529e-19	1.39424e-18	Up-regulated in tumor
Q96A72	MAGOHB	1.51566	0.599942	1.86594e-19	1.89239e-18	Up-regulated in tumor
O75326	SEMA7A	1.51469	0.599024	1.20022e-08	2.36333e-08	Up-regulated in tumor
Q53HL2	CDCA8	1.51464	0.598971	5.7982e-11	1.36688e-10	Up-regulated in tumor
Q14181	POLA2	1.51381	0.598183	7.4644e-14	2.3733e-13	Up-regulated in tumor
Q99608	NDN	1.51368	0.598058	1.16702e-05	1.83147e-05	Up-regulated in tumor
Q9NRZ9	HELLS	1.51339	0.597788	6.37461e-11	1.49896e-10	Up-regulated in tumor
P04818	TYMS	1.51327	0.597669	6.60369e-11	1.55165e-10	Up-regulated in tumor
Q15084	PDIA6	1.51324	0.597642	6.75746e-21	1.64085e-19	Up-regulated in tumor
Q8IWC1	MAP7D3	1.51316	0.597567	1.36599e-15	5.41505e-15	Up-regulated in tumor
Q96FZ2	HMCES	1.51299	0.597403	2.49926e-14	8.39405e-14	Up-regulated in tumor
O60264	SMARCA5	1.51271	0.597139	4.30721e-21	1.33523e-19	Up-regulated in tumor
Q8NHP8	PLBD2	1.5126	0.597033	2.40241e-18	1.62964e-17	Up-regulated in tumor
O95477	ABCA1	1.51231	0.596758	4.37955e-17	2.23055e-16	Up-regulated in tumor
Q13427	PPIG	1.51178	0.596245	2.23824e-19	2.17737e-18	Up-regulated in tumor
Q49AR2	C5orf22	1.51153	0.596008	2.09044e-18	1.44651e-17	Up-regulated in tumor
P17706	PTPN2	1.51144	0.595928	5.65377e-18	3.46377e-17	Up-regulated in tumor
P18084	ITGB5	1.51071	0.595225	1.79009e-16	8.1647e-16	Up-regulated in tumor
P46063	RECQL	1.51063	0.595155	6.78694e-22	6.82155e-20	Up-regulated in tumor
P09769	FGR	1.51051	0.59504	9.45962e-13	2.63713e-12	Up-regulated in tumor
Q8TB61	SLC35B2	1.51048	0.595006	2.86565e-18	1.90497e-17	Up-regulated in tumor
O43719	HTATSF1	1.51034	0.594874	5.18087e-18	3.21e-17	Up-regulated in tumor
Q12888	TP53BP1	1.50979	0.594348	6.29456e-21	1.58215e-19	Up-regulated in tumor
P15144	ANPEP	1.50975	0.594308	2.75257e-14	9.20824e-14	Up-regulated in tumor
O94888	UBXN7	1.50972	0.594284	4.49557e-20	6.01566e-19	Up-regulated in tumor
O95881	TXNDC12	1.50947	0.594037	1.1275e-21	7.13314e-20	Up-regulated in tumor
Q96P70	IPO9	1.50942	0.593998	2.15679e-21	9.07607e-20	Up-regulated in tumor
Q9NP61	ARFGAP3	1.50922	0.5938	2.87328e-21	1.0646e-19	Up-regulated in tumor
Q12873	CHD3	1.50852	0.593133	5.28281e-19	4.42049e-18	Up-regulated in tumor
Q13247	SRSF6	1.50851	0.593124	1.00689e-19	1.14196e-18	Up-regulated in tumor
Q86SK9	SCD5	1.50846	0.593081	2.87825e-12	7.62631e-12	Up-regulated in tumor
Q9UMX5	NENF	1.50814	0.592774	7.4274e-21	1.7312e-19	Up-regulated in tumor
Q9UK58	CCNL1	1.50806	0.592692	8.33827e-19	6.52194e-18	Up-regulated in tumor
Q13322	GRB10	1.50796	0.592597	4.75459e-15	1.75537e-14	Up-regulated in tumor
Q92522	H1FX	1.50791	0.592547	5.24448e-16	2.21799e-15	Up-regulated in tumor
O15355	PPM1G	1.50787	0.592515	5.08589e-21	1.42038e-19	Up-regulated in tumor
Q9NR30	DDX21	1.50722	0.591889	7.8382e-18	4.64597e-17	Up-regulated in tumor
Q9GZL7	WDR12	1.50696	0.591637	6.59954e-21	1.628e-19	Up-regulated in tumor
Q9NXV2	KCTD5	1.50678	0.59147	4.45673e-15	1.65592e-14	Up-regulated in tumor
Q86V85	GPR180	1.50652	0.591222	1.9089e-19	1.92129e-18	Up-regulated in tumor
Q8TAE6	PPP1R14C	1.50615	0.590868	1.59888e-05	2.48199e-05	Up-regulated in tumor
P08236	GUSB	1.50575	0.590484	8.423e-17	4.06296e-16	Up-regulated in tumor
Q96F24	NRBF2	1.50573	0.590465	2.62361e-19	2.4646e-18	Up-regulated in tumor
Q07075	ENPEP	1.5055	0.590244	4.73291e-16	2.01539e-15	Up-regulated in tumor
P24941	CDK2	1.50511	0.589864	3.91648e-21	1.2647e-19	Up-regulated in tumor
Q86UX7	FERMT3	1.50343	0.588259	7.44458e-14	2.36861e-13	Up-regulated in tumor
Q4G148	GXYLT1	1.50336	0.588189	4.52391e-15	1.67954e-14	Up-regulated in tumor
Q92504	SLC39A7	1.50299	0.587831	6.17849e-16	2.58596e-15	Up-regulated in tumor
P19338	NCL	1.50228	0.587155	6.04507e-19	4.97955e-18	Up-regulated in tumor
P13667	PDIA4	1.50224	0.587116	6.76251e-19	5.45932e-18	Up-regulated in tumor
Q8NEL9	DDHD1	1.50215	0.587031	2.51193e-17	1.33415e-16	Up-regulated in tumor
O00541	PES1	1.50172	0.586612	2.89273e-20	4.29751e-19	Up-regulated in tumor
Q86X95	CIR1	1.50142	0.586328	3.40442e-16	1.48853e-15	Up-regulated in tumor
P61769	B2M	1.50103	0.585954	6.75523e-08	1.24923e-07	Up-regulated in tumor
Q86X02	CDR2L	1.50102	0.585943	2.71567e-11	6.58903e-11	Up-regulated in tumor
Q99538	LGMN	1.50066	0.585596	1.86047e-17	1.01779e-16	Up-regulated in tumor
P61626	LYZ	1.50055	0.585489	5.25329e-09	1.06648e-08	Up-regulated in tumor
Q8IXK0	PHC2	1.50024	0.58519	1.247e-20	2.3716e-19	Up-regulated in tumor
Q9HBL0	TNS1	0.666056	-0.586285	4.92168e-15	1.81202e-14	Down-regulated in tumor
P02647	APOA1	0.666017	-0.586369	1.36599e-15	5.41505e-15	Down-regulated in tumor
Q8N6Y2	LRRC17	0.665586	-0.587304	2.83113e-10	6.3353e-10	Down-regulated in tumor
P25685	DNAJB1	0.665536	-0.587411	3.85396e-19	3.40056e-18	Down-regulated in tumor
Q9BQ24	ZFYVE21	0.665502	-0.587484	5.20794e-21	1.43721e-19	Down-regulated in tumor
Q9BZ71	PITPNM3	0.665472	-0.587549	6.43188e-20	7.94376e-19	Down-regulated in tumor
P35030	PRSS3	0.66517	-0.588205	3.18954e-17	1.66177e-16	Down-regulated in tumor
Q8N0X4	CLYBL	0.665166	-0.588215	1.06193e-17	6.12269e-17	Down-regulated in tumor
Q9Y2H5	PLEKHA6	0.665149	-0.58825	1.07117e-15	4.32373e-15	Down-regulated in tumor
P13489	RNH1	0.664406	-0.589863	9.75556e-22	6.82155e-20	Down-regulated in tumor
O95427	PIGN	0.664129	-0.590464	3.98446e-19	3.4991e-18	Down-regulated in tumor
P12883	MYH7	0.664125	-0.590473	0.000399094	0.000561085	Down-regulated in tumor
O75674	TOM1L1	0.663861	-0.591046	2.1388e-19	2.09819e-18	Down-regulated in tumor
P35527	KRT9	0.663644	-0.591519	5.47489e-13	1.57344e-12	Down-regulated in tumor
Q6ZUM4	ARHGAP27	0.66336	-0.592136	1.65221e-20	2.81937e-19	Down-regulated in tumor
Q92629	SGCD	0.663108	-0.592685	9.07467e-15	3.21748e-14	Down-regulated in tumor
Q9NRS4	TMPRSS4	0.662991	-0.592938	9.33302e-13	2.60417e-12	Down-regulated in tumor
A6ND36	FAM83G	0.66289	-0.593158	2.39479e-16	1.06767e-15	Down-regulated in tumor
P55196	AFDN	0.662761	-0.593439	2.28966e-19	2.2158e-18	Down-regulated in tumor
Q969G5	CAVIN3	0.66244	-0.594139	2.04445e-15	7.94541e-15	Down-regulated in tumor
P40123	CAP2	0.662421	-0.594181	4.28311e-15	1.59332e-14	Down-regulated in tumor
P08648	ITGA5	0.662298	-0.594448	7.16599e-15	2.58209e-14	Down-regulated in tumor
P30086	PEBP1	0.662283	-0.59448	8.5573e-21	1.86377e-19	Down-regulated in tumor
Q96CF2	CHMP4C	0.662103	-0.594873	1.04964e-15	4.24606e-15	Down-regulated in tumor
Q9UDW1	UQCR10	0.662088	-0.594905	2.74957e-17	1.45043e-16	Down-regulated in tumor
O14924	RGS12	0.661845	-0.595435	6.88632e-21	1.65419e-19	Down-regulated in tumor
P41732	TSPAN7	0.661761	-0.595617	1.15369e-10	2.65972e-10	Down-regulated in tumor
P00414	MT-CO3	0.661744	-0.595656	2.39887e-10	5.40706e-10	Down-regulated in tumor
P57087	JAM2	0.661286	-0.596653	1.68558e-17	9.30872e-17	Down-regulated in tumor
O75131	CPNE3	0.661183	-0.596878	9.99392e-22	6.84992e-20	Down-regulated in tumor
Q9P2M7	CGN	0.661177	-0.596892	1.25978e-15	5.03478e-15	Down-regulated in tumor
Q92506	HSD17B8	0.661083	-0.597097	3.98419e-18	2.52922e-17	Down-regulated in tumor
Q92903	CDS1	0.660993	-0.597293	4.76042e-17	2.40608e-16	Down-regulated in tumor
Q9Y4J8	DTNA	0.660393	-0.598604	1.79789e-14	6.16533e-14	Down-regulated in tumor
Q9UI42	CPA4	0.660284	-0.59884	4.35346e-12	1.13537e-11	Down-regulated in tumor
O60784	TOM1	0.660242	-0.598933	4.60083e-20	6.09511e-19	Down-regulated in tumor
O94856	NFASC	0.66017	-0.599091	1.08516e-17	6.24891e-17	Down-regulated in tumor
O60716	CTNND1	0.660066	-0.599318	1.27663e-20	2.39368e-19	Down-regulated in tumor
P12277	CKB	0.659985	-0.599494	1.19405e-13	3.72017e-13	Down-regulated in tumor
Q6KB66	KRT80	0.659926	-0.599625	2.8726e-13	8.52974e-13	Down-regulated in tumor
P43251	BTD	0.659907	-0.599665	2.74528e-19	2.55056e-18	Down-regulated in tumor
P03952	KLKB1	0.659817	-0.599861	1.06193e-17	6.12269e-17	Down-regulated in tumor
Q9ULC0	EMCN	0.659753	-0.600001	1.80286e-09	3.79593e-09	Down-regulated in tumor
P11309	PIM1	0.659534	-0.600481	9.46871e-11	2.19653e-10	Down-regulated in tumor
Q9BR39	JPH2	0.659426	-0.600717	4.47398e-13	1.29701e-12	Down-regulated in tumor
Q96Q06	PLIN4	0.658739	-0.602221	5.06498e-12	1.31283e-11	Down-regulated in tumor
Q14624	ITIH4	0.658503	-0.602738	6.96748e-17	3.41219e-16	Down-regulated in tumor
Q8NEG4	FAM83F	0.658402	-0.602958	2.26044e-15	8.72285e-15	Down-regulated in tumor
Q8WY91	THAP4	0.658372	-0.603026	2.95458e-13	8.75919e-13	Down-regulated in tumor
Q9UMS6	SYNPO2	0.658179	-0.603448	6.57365e-13	1.86615e-12	Down-regulated in tumor
Q92963	RIT1	0.65792	-0.604015	1.24157e-21	7.262e-20	Down-regulated in tumor
Q14574	DSC3	0.657519	-0.604896	4.73291e-16	2.01539e-15	Down-regulated in tumor
Q8WUF5	PPP1R13L	0.657495	-0.604949	3.11043e-17	1.62603e-16	Down-regulated in tumor
A1L4H1	SSC5D	0.656868	-0.606325	6.88884e-15	2.48898e-14	Down-regulated in tumor
Q9NZR1	TMOD2	0.656301	-0.60757	5.40291e-19	4.50243e-18	Down-regulated in tumor
P63151	PPP2R2A	0.656126	-0.607956	4.8502e-21	1.3965e-19	Down-regulated in tumor
Q9BQS8	FYCO1	0.656086	-0.608043	2.20904e-21	9.25407e-20	Down-regulated in tumor
Q9UDY2	TJP2	0.656075	-0.608067	2.76119e-20	4.19593e-19	Down-regulated in tumor
Q4KMQ1	TPRN	0.655926	-0.608396	3.0056e-19	2.75934e-18	Down-regulated in tumor
O75900	MMP23B	0.655868	-0.608522	3.70593e-10	8.2099e-10	Down-regulated in tumor
P17931	LGALS3	0.655693	-0.608907	9.6275e-21	2.00753e-19	Down-regulated in tumor
A4D126	CRPPA	0.655423	-0.609503	7.67237e-05	0.000113873	Down-regulated in tumor
Q04756	HGFAC	0.654996	-0.610442	1.76291e-18	1.24394e-17	Down-regulated in tumor
O15061	SYNM	0.654763	-0.610956	1.34143e-11	3.34369e-11	Down-regulated in tumor
Q6UY14	ADAMTSL4	0.65443	-0.611689	1.78286e-19	1.81606e-18	Down-regulated in tumor
A6NFQ2	TCAF2	0.653887	-0.612888	1.88399e-18	1.31737e-17	Down-regulated in tumor
P32004	L1CAM	0.653742	-0.613208	1.77583e-15	6.95672e-15	Down-regulated in tumor
P62330	ARF6	0.653271	-0.614246	1.9089e-19	1.92129e-18	Down-regulated in tumor
P01024	C3	0.653025	-0.61479	1.29002e-17	7.2887e-17	Down-regulated in tumor
P01042	KNG1	0.652999	-0.614848	1.23548e-17	7.02323e-17	Down-regulated in tumor
P11766	ADH5	0.652723	-0.615457	8.65022e-19	6.72073e-18	Down-regulated in tumor
Q6NVY1	HIBCH	0.652564	-0.615808	2.82621e-20	4.25992e-19	Down-regulated in tumor
Q53EL6	PDCD4	0.652528	-0.615887	1.48558e-19	1.55409e-18	Down-regulated in tumor
P02753	RBP4	0.65247	-0.616016	9.89034e-19	7.55173e-18	Down-regulated in tumor
P22792	CPN2	0.652138	-0.616751	2.11625e-17	1.14093e-16	Down-regulated in tumor
P15169	CPN1	0.651802	-0.617495	3.04475e-17	1.59348e-16	Down-regulated in tumor
Q7Z406	MYH14	0.65165	-0.617831	6.61259e-19	5.35689e-18	Down-regulated in tumor
P69891	HBG1	0.651543	-0.618068	1.75742e-12	4.74841e-12	Down-regulated in tumor
Q15223	NECTIN1	0.651351	-0.618493	3.0744e-19	2.81972e-18	Down-regulated in tumor
P02042	HBD	0.650815	-0.61968	3.58654e-13	1.05088e-12	Down-regulated in tumor
Q14123	PDE1C	0.650694	-0.619949	4.1388e-16	1.78281e-15	Down-regulated in tumor
P46939	UTRN	0.650156	-0.621142	4.83123e-22	6.82155e-20	Down-regulated in tumor
Q63ZY3	KANK2	0.650015	-0.621456	4.63666e-16	1.97802e-15	Down-regulated in tumor
O76096	CST7	0.649748	-0.622047	3.12975e-10	6.98001e-10	Down-regulated in tumor
O95817	BAG3	0.649599	-0.62238	2.01327e-18	1.39727e-17	Down-regulated in tumor
Q9GZT5	WNT10A	0.649538	-0.622514	1.26788e-09	2.70443e-09	Down-regulated in tumor
Q6UWP2	DHRS11	0.649228	-0.623202	3.56556e-20	5.07029e-19	Down-regulated in tumor
Q32MQ0	ZNF750	0.649112	-0.623461	5.71084e-11	1.34799e-10	Down-regulated in tumor
P01871	IGHM	0.648864	-0.624013	2.34562e-16	1.04826e-15	Down-regulated in tumor
Q8TF64	GIPC3	0.648808	-0.624136	1.07699e-15	4.34535e-15	Down-regulated in tumor
Q9H2C0	GAN	0.648459	-0.624913	3.44245e-19	3.09321e-18	Down-regulated in tumor
Q9UJC3	HOOK1	0.648282	-0.625306	2.56627e-17	1.36145e-16	Down-regulated in tumor
P0DMV9	HSPA1B	0.648077	-0.625763	3.73492e-20	5.21542e-19	Down-regulated in tumor
Q15067	ACOX1	0.647882	-0.626196	1.99777e-19	1.98496e-18	Down-regulated in tumor
Q9NQL2	RRAGD	0.647811	-0.626356	1.67418e-11	4.13542e-11	Down-regulated in tumor
Q07157	TJP1	0.647616	-0.626789	7.66067e-22	6.82155e-20	Down-regulated in tumor
P55786	NPEPPS	0.647523	-0.626996	5.86778e-22	6.82155e-20	Down-regulated in tumor
P10643	C7	0.647	-0.628163	1.61335e-18	1.15684e-17	Down-regulated in tumor
Q9UN19	DAPP1	0.646825	-0.628553	2.19936e-18	1.50841e-17	Down-regulated in tumor
P80108	GPLD1	0.646442	-0.629408	3.52112e-19	3.14869e-18	Down-regulated in tumor
P29972	AQP1	0.646423	-0.62945	1.52427e-13	4.6862e-13	Down-regulated in tumor
O75751	SLC22A3	0.646279	-0.629771	4.40679e-08	8.26939e-08	Down-regulated in tumor
Q9UJ70	NAGK	0.646093	-0.630186	1.30281e-21	7.34312e-20	Down-regulated in tumor
P12111	COL6A3	0.645991	-0.630415	1.6865e-18	1.1982e-17	Down-regulated in tumor
A1A5B4	ANO9	0.645882	-0.630658	2.49306e-09	5.18922e-09	Down-regulated in tumor
Q13425	SNTB2	0.645647	-0.631183	8.97048e-21	1.93114e-19	Down-regulated in tumor
P69892	HBG2	0.645559	-0.631379	2.38545e-14	8.03793e-14	Down-regulated in tumor
O14939	PLD2	0.645272	-0.632021	3.82441e-21	1.2436e-19	Down-regulated in tumor
Q15828	CST6	0.645047	-0.632524	3.72627e-15	1.40131e-14	Down-regulated in tumor
O60760	HPGDS	0.644997	-0.632635	3.16038e-18	2.06983e-17	Down-regulated in tumor
P35221	CTNNA1	0.64491	-0.632831	1.54011e-20	2.68221e-19	Down-regulated in tumor
O75051	PLXNA2	0.644877	-0.632905	1.45205e-19	1.53455e-18	Down-regulated in tumor
P05546	SERPIND1	0.644718	-0.633261	3.31598e-17	1.72091e-16	Down-regulated in tumor
A6NI79	CCDC69	0.64459	-0.633546	2.62175e-17	1.38772e-16	Down-regulated in tumor
Q9BX97	PLVAP	0.644109	-0.634622	3.2372e-21	1.12336e-19	Down-regulated in tumor
O75351	VPS4B	0.643934	-0.635015	2.05593e-21	8.85192e-20	Down-regulated in tumor
Q12857	NFIA	0.643877	-0.635142	1.48558e-19	1.55409e-18	Down-regulated in tumor
Q0VF96	CGNL1	0.643799	-0.635318	3.0056e-19	2.75934e-18	Down-regulated in tumor
P17540	CKMT2	0.643019	-0.637066	4.88037e-13	1.41086e-12	Down-regulated in tumor
Q8IVB4	SLC9A9	0.642927	-0.637274	2.50726e-19	2.38976e-18	Down-regulated in tumor
O43895	XPNPEP2	0.642204	-0.638897	3.80186e-15	1.4257e-14	Down-regulated in tumor
Q14315	FLNC	0.642062	-0.639215	2.05569e-13	6.21518e-13	Down-regulated in tumor
P10301	RRAS	0.641872	-0.639644	1.15792e-17	6.61464e-17	Down-regulated in tumor
P07384	CAPN1	0.641627	-0.640194	8.85707e-22	6.82155e-20	Down-regulated in tumor
Q92777	SYN2	0.641619	-0.640212	7.0852e-13	2.00647e-12	Down-regulated in tumor
P17661	DES	0.641493	-0.640493	7.88811e-13	2.22167e-12	Down-regulated in tumor
Q13237	PRKG2	0.64075	-0.642166	7.68231e-11	1.79466e-10	Down-regulated in tumor
O43556	SGCE	0.640715	-0.642246	1.25515e-16	5.85108e-16	Down-regulated in tumor
Q92633	LPAR1	0.640342	-0.643084	1.03037e-16	4.87407e-16	Down-regulated in tumor
Q8N999	C12orf29	0.640048	-0.643747	1.10107e-19	1.2218e-18	Down-regulated in tumor
P68871	HBB	0.639869	-0.644152	6.27433e-14	2.01211e-13	Down-regulated in tumor
P16109	SELP	0.639316	-0.645399	1.13315e-17	6.49707e-17	Down-regulated in tumor
Q6PHR2	ULK3	0.639017	-0.646073	1.87187e-20	3.11978e-19	Down-regulated in tumor
Q14CN4	KRT72	0.638143	-0.648048	1.26608e-14	4.4232e-14	Down-regulated in tumor
P00915	CA1	0.638065	-0.648226	3.21132e-14	1.0651e-13	Down-regulated in tumor
P02774	GC	0.637849	-0.648714	2.16213e-17	1.16364e-16	Down-regulated in tumor
Q9UKS7	IKZF2	0.63746	-0.649594	8.57613e-13	2.40743e-12	Down-regulated in tumor
P02008	HBZ	0.636403	-0.651987	7.633e-09	1.52726e-08	Down-regulated in tumor
Q96HE7	ERO1A	0.636107	-0.652658	9.52916e-18	5.56666e-17	Down-regulated in tumor
P61026	RAB10	0.635769	-0.653425	7.97258e-21	1.79528e-19	Down-regulated in tumor
Q96KN2	CNDP1	0.635479	-0.654083	8.5131e-18	5.02359e-17	Down-regulated in tumor
O95452	GJB6	0.635269	-0.65456	5.20048e-14	1.68694e-13	Down-regulated in tumor
P02750	LRG1	0.635009	-0.655151	1.15792e-17	6.61464e-17	Down-regulated in tumor
O95760	IL33	0.634865	-0.655477	1.49642e-17	8.32838e-17	Down-regulated in tumor
Q9H093	NUAK2	0.634737	-0.65577	1.0205e-14	3.60029e-14	Down-regulated in tumor
Q03426	MVK	0.634249	-0.656879	5.77963e-19	4.79487e-18	Down-regulated in tumor
O43175	PHGDH	0.634236	-0.656909	1.18206e-18	8.82277e-18	Down-regulated in tumor
P05156	CFI	0.63368	-0.658173	2.456e-18	1.66236e-17	Down-regulated in tumor
Q6H8Q1	ABLIM2	0.633575	-0.658412	5.40901e-20	7.0061e-19	Down-regulated in tumor
O00750	PIK3C2B	0.633151	-0.659379	3.01372e-21	1.08215e-19	Down-regulated in tumor
O00501	CLDN5	0.632879	-0.659998	5.35276e-14	1.7321e-13	Down-regulated in tumor
P02763	ORM1	0.631926	-0.662172	1.92475e-15	7.50218e-15	Down-regulated in tumor
P21695	GPD1	0.63189	-0.662254	1.69723e-13	5.18471e-13	Down-regulated in tumor
A7KAX9	ARHGAP32	0.631771	-0.662527	1.65683e-21	8.10977e-20	Down-regulated in tumor
P01009	SERPINA1	0.63084	-0.664654	2.51193e-17	1.33415e-16	Down-regulated in tumor
O95716	RAB3D	0.630133	-0.666271	1.78052e-21	8.36303e-20	Down-regulated in tumor
Q9NZN3	EHD3	0.629634	-0.667414	5.86304e-21	1.55346e-19	Down-regulated in tumor
P15311	EZR	0.629585	-0.667526	6.5055e-20	8.01339e-19	Down-regulated in tumor
P61587	RND3	0.629326	-0.668121	2.51053e-19	2.38976e-18	Down-regulated in tumor
Q13009	TIAM1	0.629024	-0.668813	6.46574e-22	6.82155e-20	Down-regulated in tumor
Q6NZI2	CAVIN1	0.628884	-0.669135	1.40632e-17	7.85984e-17	Down-regulated in tumor
Q8IWA5	SLC44A2	0.628697	-0.669562	2.05593e-21	8.85192e-20	Down-regulated in tumor
Q9NZN4	EHD2	0.628684	-0.669592	3.54785e-16	1.54616e-15	Down-regulated in tumor
Q9Y6F6	MRVI1	0.628676	-0.669611	1.25515e-16	5.85108e-16	Down-regulated in tumor
Q9H4H8	FAM83D	0.62864	-0.669695	1.9843e-17	1.07666e-16	Down-regulated in tumor
Q13586	STIM1	0.628498	-0.670019	7.12392e-22	6.82155e-20	Down-regulated in tumor
Q7Z3Y8	KRT27	0.627514	-0.67228	2.12592e-10	4.81868e-10	Down-regulated in tumor
P49441	INPP1	0.626979	-0.673512	1.59083e-19	1.64204e-18	Down-regulated in tumor
P00450	CP	0.626417	-0.674805	1.06193e-17	6.12269e-17	Down-regulated in tumor
Q13393	PLD1	0.625783	-0.676267	8.84568e-19	6.86112e-18	Down-regulated in tumor
Q01469	FABP5	0.62566	-0.67655	3.51004e-15	1.32643e-14	Down-regulated in tumor
Q9NXD2	MTMR10	0.625351	-0.677263	9.52282e-22	6.82155e-20	Down-regulated in tumor
P82970	HMGN5	0.62493	-0.678234	2.51077e-18	1.69327e-17	Down-regulated in tumor
Q2UY09	COL28A1	0.624792	-0.678553	1.00104e-14	3.53307e-14	Down-regulated in tumor
Q13201	MMRN1	0.62471	-0.678741	1.35083e-18	9.89187e-18	Down-regulated in tumor
Q7Z2X4	PID1	0.623832	-0.680772	3.80754e-12	1.00057e-11	Down-regulated in tumor
P21291	CSRP1	0.623277	-0.682055	8.18483e-14	2.59261e-13	Down-regulated in tumor
A0A075B6I4	IGLV10-54	0.62292	-0.68288	2.13266e-05	3.28754e-05	Down-regulated in tumor
O14495	PLPP3	0.622512	-0.683827	4.51678e-21	1.35942e-19	Down-regulated in tumor
P15941	MUC1	0.622418	-0.684045	1.5999e-14	5.52713e-14	Down-regulated in tumor
P02538	KRT6A	0.622372	-0.684151	1.1074e-13	3.46296e-13	Down-regulated in tumor
P15259	PGAM2	0.622355	-0.68419	2.1496e-10	4.86999e-10	Down-regulated in tumor
P04180	LCAT	0.622042	-0.684916	8.93115e-17	4.28584e-16	Down-regulated in tumor
A1A4S6	ARHGAP10	0.62164	-0.685848	1.27663e-20	2.39368e-19	Down-regulated in tumor
O95490	ADGRL2	0.621566	-0.686022	1.10876e-20	2.2033e-19	Down-regulated in tumor
O43761	SYNGR3	0.621271	-0.686704	2.41575e-15	9.31059e-15	Down-regulated in tumor
P36952	SERPINB5	0.621106	-0.68709	3.77424e-16	1.63562e-15	Down-regulated in tumor
Q9BQG2	NUDT12	0.621098	-0.687106	3.91648e-21	1.2647e-19	Down-regulated in tumor
P69905	HBA1	0.620918	-0.687524	2.38588e-13	7.16921e-13	Down-regulated in tumor
Q969L2	MAL2	0.620857	-0.687668	5.48152e-12	1.41567e-11	Down-regulated in tumor
Q9NZ01	TECR	0.620248	-0.689082	1.05413e-19	1.18113e-18	Down-regulated in tumor
Q93052	LPP	0.619985	-0.689694	4.44991e-16	1.90272e-15	Down-regulated in tumor
P02790	HPX	0.61901	-0.691965	1.72429e-18	1.22131e-17	Down-regulated in tumor
P20742	PZP	0.617895	-0.694565	1.96923e-18	1.37182e-17	Down-regulated in tumor
Q15848	ADIPOQ	0.617761	-0.694878	3.91222e-20	5.39016e-19	Down-regulated in tumor
P22352	GPX3	0.617604	-0.695246	7.91015e-19	6.22899e-18	Down-regulated in tumor
Q96A29	SLC35C1	0.617481	-0.695534	4.19388e-20	5.71893e-19	Down-regulated in tumor
O15230	LAMA5	0.617419	-0.695678	1.86047e-17	1.01779e-16	Down-regulated in tumor
Q9BYX7	POTEKP	0.617408	-0.695705	1.29106e-14	4.50538e-14	Down-regulated in tumor
Q86UT6	NLRX1	0.617352	-0.695834	1.868e-21	8.55784e-20	Down-regulated in tumor
Q6XPR3	RPTN	0.617068	-0.696499	2.7827e-08	5.31071e-08	Down-regulated in tumor
P30711	GSTT1	0.616793	-0.697141	1.22886e-16	5.74135e-16	Down-regulated in tumor
Q07507	DPT	0.616634	-0.697514	7.56393e-19	5.9766e-18	Down-regulated in tumor
O60240	PLIN1	0.616628	-0.697529	7.96555e-09	1.59208e-08	Down-regulated in tumor
P27169	PON1	0.616213	-0.698498	7.39648e-19	5.86922e-18	Down-regulated in tumor
O00391	QSOX1	0.616013	-0.698967	7.97258e-21	1.79528e-19	Down-regulated in tumor
O15264	MAPK13	0.615237	-0.700786	3.94192e-19	3.46501e-18	Down-regulated in tumor
P04259	KRT6B	0.614672	-0.702112	5.88194e-15	2.14124e-14	Down-regulated in tumor
Q9UPZ6	THSD7A	0.614275	-0.703044	2.05386e-16	9.26778e-16	Down-regulated in tumor
P02787	TF	0.613579	-0.704679	1.41221e-18	1.02766e-17	Down-regulated in tumor
Q9GZN4	PRSS22	0.612338	-0.707599	4.47959e-17	2.27651e-16	Down-regulated in tumor
Q9BX66	SORBS1	0.611643	-0.709238	4.19881e-15	1.56446e-14	Down-regulated in tumor
P10909	CLU	0.610537	-0.71185	9.6275e-21	2.00753e-19	Down-regulated in tumor
O43866	CD5L	0.610467	-0.712016	1.86047e-17	1.01779e-16	Down-regulated in tumor
P01019	AGT	0.610416	-0.712136	1.60042e-17	8.87534e-17	Down-regulated in tumor
Q13361	MFAP5	0.610369	-0.712247	3.00753e-16	1.32309e-15	Down-regulated in tumor
Q9BZQ8	FAM129A	0.610055	-0.712988	1.15528e-19	1.26849e-18	Down-regulated in tumor
P62491	RAB11A	0.609928	-0.71329	4.12814e-12	1.07963e-11	Down-regulated in tumor
Q6ZMP0	THSD4	0.608945	-0.715617	4.41233e-19	3.81718e-18	Down-regulated in tumor
P21926	CD9	0.608601	-0.71643	1.01134e-18	7.67796e-18	Down-regulated in tumor
Q92738	USP6NL	0.608512	-0.716642	8.04054e-22	6.82155e-20	Down-regulated in tumor
Q9HBH9	MKNK2	0.608317	-0.717105	1.76501e-12	4.76754e-12	Down-regulated in tumor
P04217	A1BG	0.608276	-0.717202	6.76251e-19	5.45932e-18	Down-regulated in tumor
Q8WXI4	ACOT11	0.60818	-0.71743	1.41221e-18	1.02766e-17	Down-regulated in tumor
Q53SF7	COBLL1	0.608108	-0.717599	1.155e-21	7.14513e-20	Down-regulated in tumor
P0DMN0	SULT1A4	0.607912	-0.718065	3.10174e-20	4.52845e-19	Down-regulated in tumor
P01876	IGHA1	0.607165	-0.71984	1.05747e-18	7.9825e-18	Down-regulated in tumor
P58658	EVA1C	0.606789	-0.720734	3.03073e-12	8.02328e-12	Down-regulated in tumor
P53814	SMTN	0.606746	-0.720835	3.09003e-14	1.0267e-13	Down-regulated in tumor
P08185	SERPINA6	0.606552	-0.721297	3.73048e-18	2.39431e-17	Down-regulated in tumor
P02766	TTR	0.606452	-0.721534	1.6865e-18	1.1982e-17	Down-regulated in tumor
Q15800	MSMO1	0.605609	-0.723541	5.32289e-18	3.28862e-17	Down-regulated in tumor
Q9BW30	TPPP3	0.60545	-0.723921	9.43814e-15	3.33998e-14	Down-regulated in tumor
P12532	CKMT1A	0.605276	-0.724335	1.1089e-17	6.36982e-17	Down-regulated in tumor
Q14714	SSPN	0.604833	-0.72539	7.61825e-16	3.14468e-15	Down-regulated in tumor
P02652	APOA2	0.604546	-0.726077	2.20398e-16	9.8591e-16	Down-regulated in tumor
Q8N1Q1	CA13	0.604397	-0.726432	2.80819e-19	2.60121e-18	Down-regulated in tumor
A1IGU5	ARHGEF37	0.60426	-0.726759	3.56086e-21	1.19549e-19	Down-regulated in tumor
Q9BZF9	UACA	0.603762	-0.727948	9.99392e-22	6.84992e-20	Down-regulated in tumor
Q9NRM1	ENAM	0.60374	-0.728	4.13559e-14	1.35474e-13	Down-regulated in tumor
P13866	SLC5A1	0.603504	-0.728564	6.95807e-13	1.97166e-12	Down-regulated in tumor
P04626	ERBB2	0.603474	-0.728636	1.10064e-21	7.01091e-20	Down-regulated in tumor
O75636	FCN3	0.603422	-0.728762	2.40675e-18	1.63021e-17	Down-regulated in tumor
Q8N9U0	TC2N	0.603087	-0.729561	7.07078e-15	2.55174e-14	Down-regulated in tumor
Q14678	KANK1	0.602953	-0.729883	3.56086e-21	1.19549e-19	Down-regulated in tumor
Q9BZM5	ULBP2	0.602933	-0.729929	1.28435e-13	3.98947e-13	Down-regulated in tumor
O95445	APOM	0.602811	-0.730222	2.68376e-19	2.51097e-18	Down-regulated in tumor
P02760	AMBP	0.602547	-0.730854	1.65221e-20	2.81937e-19	Down-regulated in tumor
Q9H8J5	MANSC1	0.602446	-0.731097	4.9927e-14	1.6218e-13	Down-regulated in tumor
P05165	PCCA	0.601579	-0.733174	9.40337e-21	1.98753e-19	Down-regulated in tumor
P18827	SDC1	0.600924	-0.734745	3.49273e-18	2.25572e-17	Down-regulated in tumor
Q15642	TRIP10	0.600102	-0.736721	7.29857e-22	6.82155e-20	Down-regulated in tumor
P12110	COL6A2	0.600023	-0.73691	6.81231e-20	8.29247e-19	Down-regulated in tumor
P31947	SFN	0.59879	-0.739878	4.19092e-17	2.13916e-16	Down-regulated in tumor
P05543	SERPINA7	0.598393	-0.740836	7.56393e-19	5.9766e-18	Down-regulated in tumor
Q9NZC4	EHF	0.598314	-0.741026	2.86024e-18	1.90497e-17	Down-regulated in tumor
Q16853	AOC3	0.597799	-0.742269	3.93193e-17	2.0136e-16	Down-regulated in tumor
Q8WVV4	POF1B	0.597116	-0.743916	1.13315e-17	6.49707e-17	Down-regulated in tumor
P54646	PRKAA2	0.596827	-0.744616	3.68874e-17	1.89637e-16	Down-regulated in tumor
O00423	EML1	0.596127	-0.746309	2.92942e-18	1.94181e-17	Down-regulated in tumor
A6NKN8	PCP4L1	0.595749	-0.747222	5.246e-12	1.35786e-11	Down-regulated in tumor
P43652	AFM	0.595488	-0.747855	1.35083e-18	9.89187e-18	Down-regulated in tumor
O76076	WISP2	0.595275	-0.748371	4.01684e-15	1.50087e-14	Down-regulated in tumor
Q03135	CAV1	0.595163	-0.748644	1.15427e-16	5.41609e-16	Down-regulated in tumor
Q9UGK3	STAP2	0.594658	-0.749868	4.62532e-21	1.36557e-19	Down-regulated in tumor
P01282	VIP	0.594508	-0.750233	2.01771e-13	6.10432e-13	Down-regulated in tumor
Q8N3J6	CADM2	0.593353	-0.753037	7.07327e-13	2.0037e-12	Down-regulated in tumor
P11532	DMD	0.593263	-0.753256	7.12895e-16	2.95451e-15	Down-regulated in tumor
Q96DU7	ITPKC	0.593203	-0.753402	1.50444e-20	2.65994e-19	Down-regulated in tumor
Q01581	HMGCS1	0.592554	-0.754982	4.66046e-17	2.35812e-16	Down-regulated in tumor
Q5JTB6	PLAC9	0.592464	-0.755201	3.2689e-11	7.8677e-11	Down-regulated in tumor
Q6WKZ4	RAB11FIP1	0.592308	-0.755579	1.59083e-19	1.64204e-18	Down-regulated in tumor
Q9HAW8	UGT1A10	0.591631	-0.757229	4.78066e-14	1.55618e-13	Down-regulated in tumor
Q99523	SORT1	0.591086	-0.75856	2.87253e-19	2.65552e-18	Down-regulated in tumor
P12109	COL6A1	0.591065	-0.75861	7.29953e-20	8.77076e-19	Down-regulated in tumor
P35908	KRT2	0.591018	-0.758725	1.26601e-19	1.36746e-18	Down-regulated in tumor
Q9UN36	NDRG2	0.590454	-0.760104	8.35783e-21	1.85066e-19	Down-regulated in tumor
Q8TEC5	SH3RF2	0.590393	-0.760253	1.12155e-13	3.50484e-13	Down-regulated in tumor
Q9HCJ6	VAT1L	0.589894	-0.761473	2.01327e-18	1.39727e-17	Down-regulated in tumor
P04792	HSPB1	0.589877	-0.761514	3.17468e-20	4.606e-19	Down-regulated in tumor
Q9H159	CDH19	0.588028	-0.766043	6.59207e-14	2.11037e-13	Down-regulated in tumor
O75128	COBL	0.58799	-0.766137	1.35083e-18	9.89187e-18	Down-regulated in tumor
P0C870	JMJD7	0.587771	-0.766673	1.78105e-20	2.99525e-19	Down-regulated in tumor
Q8IVI9	NOSTRIN	0.587206	-0.768061	3.4917e-17	1.80405e-16	Down-regulated in tumor
Q9Y6Q5	AP1M2	0.587075	-0.768384	1.08299e-20	2.16597e-19	Down-regulated in tumor
O95342	ABCB11	0.586049	-0.770908	4.03155e-16	1.73903e-15	Down-regulated in tumor
P30038	ALDH4A1	0.585821	-0.771468	1.40226e-20	2.53717e-19	Down-regulated in tumor
Q6UXB8	PI16	0.585756	-0.771627	1.4334e-14	4.98341e-14	Down-regulated in tumor
O60547	GMDS	0.585728	-0.771696	2.62395e-18	1.76321e-17	Down-regulated in tumor
P01833	PIGR	0.585461	-0.772355	4.04373e-14	1.32698e-13	Down-regulated in tumor
A6QL63	BTBD11	0.584901	-0.773736	3.82441e-21	1.2436e-19	Down-regulated in tumor
P19652	ORM2	0.584672	-0.774301	6.16923e-18	3.74503e-17	Down-regulated in tumor
O95834	EML2	0.584576	-0.774538	9.75556e-22	6.82155e-20	Down-regulated in tumor
Q6UXI7	VIT	0.584539	-0.774629	3.11421e-16	1.36872e-15	Down-regulated in tumor
P51648	ALDH3A2	0.583274	-0.777754	3.03047e-20	4.45234e-19	Down-regulated in tumor
Q9H6A0	DENND2D	0.58294	-0.778582	1.36975e-20	2.50269e-19	Down-regulated in tumor
Q69YW2	STUM	0.582649	-0.779301	1.3715e-17	7.693e-17	Down-regulated in tumor
Q92876	KLK6	0.58221	-0.780387	5.82792e-12	1.50013e-11	Down-regulated in tumor
Q13491	GPM6B	0.58177	-0.781479	7.96087e-14	2.52424e-13	Down-regulated in tumor
Q9NP74	PALMD	0.581745	-0.781542	9.85691e-21	2.04619e-19	Down-regulated in tumor
Q7Z4I7	LIMS2	0.581736	-0.781564	8.92104e-16	3.63725e-15	Down-regulated in tumor
A6NEL2	SOWAHB	0.58172	-0.781603	6.18239e-14	1.98468e-13	Down-regulated in tumor
P25311	AZGP1	0.581423	-0.782339	5.77963e-19	4.79487e-18	Down-regulated in tumor
P00739	HPR	0.581221	-0.782841	3.12929e-18	2.05091e-17	Down-regulated in tumor
P80303	NUCB2	0.581191	-0.782915	2.54989e-21	9.88081e-20	Down-regulated in tumor
Q6P531	GGT6	0.581036	-0.783302	2.12698e-17	1.14606e-16	Down-regulated in tumor
O95081	AGFG2	0.580767	-0.783968	2.82621e-20	4.25992e-19	Down-regulated in tumor
P48668	KRT6C	0.580756	-0.783996	3.80122e-15	1.4257e-14	Down-regulated in tumor
Q9UMX3	BOK	0.580748	-0.784015	5.48756e-17	2.73936e-16	Down-regulated in tumor
Q9NQX4	MYO5C	0.579172	-0.787936	9.1844e-21	1.95906e-19	Down-regulated in tumor
Q53FA7	TP53I3	0.578421	-0.789808	4.70852e-20	6.19367e-19	Down-regulated in tumor
Q92736	RYR2	0.578172	-0.79043	4.64434e-18	2.89881e-17	Down-regulated in tumor
Q15172	PPP2R5A	0.577968	-0.790939	9.75556e-22	6.82155e-20	Down-regulated in tumor
Q9UQB8	BAIAP2	0.577479	-0.79216	1.55495e-19	1.61216e-18	Down-regulated in tumor
P28906	CD34	0.577278	-0.792661	2.8558e-17	1.5022e-16	Down-regulated in tumor
P78539	SRPX	0.577208	-0.792838	1.41221e-18	1.02766e-17	Down-regulated in tumor
Q96A26	FAM162A	0.576977	-0.793413	3.48376e-20	4.97679e-19	Down-regulated in tumor
Q13790	APOF	0.576969	-0.793434	2.19102e-18	1.50603e-17	Down-regulated in tumor
P01591	JCHAIN	0.576594	-0.794373	1.38118e-18	1.00824e-17	Down-regulated in tumor
Q8IVN8	SBSPON	0.576592	-0.794377	4.12382e-19	3.60447e-18	Down-regulated in tumor
Q9H0E2	TOLLIP	0.576425	-0.794795	8.04054e-22	6.82155e-20	Down-regulated in tumor
Q68DD2	PLA2G4F	0.576311	-0.795081	5.15422e-13	1.48633e-12	Down-regulated in tumor
O43278	SPINT1	0.576236	-0.795267	3.73492e-20	5.21542e-19	Down-regulated in tumor
P48061	CXCL12	0.574591	-0.799393	3.41458e-17	1.76714e-16	Down-regulated in tumor
Q15700	DLG2	0.574397	-0.799879	8.75596e-13	2.45494e-12	Down-regulated in tumor
Q9NSB8	HOMER2	0.573946	-0.801012	5.93227e-20	7.49593e-19	Down-regulated in tumor
Q5SRE7	PHYHD1	0.57351	-0.80211	7.6049e-21	1.75934e-19	Down-regulated in tumor
P02656	APOC3	0.57322	-0.80284	3.98419e-18	2.52922e-17	Down-regulated in tumor
P31323	PRKAR2B	0.573208	-0.802869	2.86565e-18	1.90497e-17	Down-regulated in tumor
O75144	ICOSLG	0.573062	-0.803238	1.49138e-12	4.07098e-12	Down-regulated in tumor
P15428	HPGD	0.572851	-0.803769	7.07248e-19	5.65555e-18	Down-regulated in tumor
Q13424	SNTA1	0.572396	-0.804913	4.67399e-20	6.18323e-19	Down-regulated in tumor
P56159	GFRA1	0.57211	-0.805636	4.65112e-16	1.98328e-15	Down-regulated in tumor
Q8WTX7	CASTOR1	0.571956	-0.806024	3.33233e-17	1.72843e-16	Down-regulated in tumor
P10599	TXN	0.571908	-0.806144	1.74271e-19	1.78101e-18	Down-regulated in tumor
Q13113	PDZK1IP1	0.570799	-0.808946	3.33926e-12	8.80747e-12	Down-regulated in tumor
O15393	TMPRSS2	0.570255	-0.810321	1.09542e-15	4.41396e-15	Down-regulated in tumor
P08294	SOD3	0.569915	-0.811181	1.90547e-16	8.66124e-16	Down-regulated in tumor
O75828	CBR3	0.569799	-0.811474	3.73492e-20	5.21542e-19	Down-regulated in tumor
P02768	ALB	0.569678	-0.811781	7.07248e-19	5.65555e-18	Down-regulated in tumor
O95810	CAVIN2	0.569116	-0.813206	4.64434e-18	2.89881e-17	Down-regulated in tumor
P27482	CALML3	0.568688	-0.814291	9.6275e-21	2.00753e-19	Down-regulated in tumor
Q9Y5Y7	LYVE1	0.568455	-0.814883	5.23445e-15	1.91957e-14	Down-regulated in tumor
P51888	PRELP	0.56824	-0.815427	3.89779e-18	2.48624e-17	Down-regulated in tumor
P08183	ABCB1	0.568139	-0.815683	6.14734e-21	1.57061e-19	Down-regulated in tumor
Q9H6T0	ESRP2	0.568102	-0.815778	2.34224e-19	2.25729e-18	Down-regulated in tumor
P24298	GPT	0.567762	-0.816641	7.08458e-16	2.93874e-15	Down-regulated in tumor
P21397	MAOA	0.567668	-0.816881	2.09073e-19	2.05537e-18	Down-regulated in tumor
O15021	MAST4	0.567353	-0.817681	7.84833e-22	6.82155e-20	Down-regulated in tumor
Q13275	SEMA3F	0.567044	-0.818466	9.89699e-20	1.12797e-18	Down-regulated in tumor
P19957	PI3	0.566503	-0.819845	1.94457e-12	5.23431e-12	Down-regulated in tumor
Q14914	PTGR1	0.566347	-0.820242	3.68383e-19	3.27843e-18	Down-regulated in tumor
P29317	EPHA2	0.565823	-0.821576	8.97745e-20	1.03715e-18	Down-regulated in tumor
Q9NR46	SH3GLB2	0.565408	-0.822635	5.07199e-22	6.82155e-20	Down-regulated in tumor
O95359	TACC2	0.565293	-0.82293	4.41076e-21	1.34053e-19	Down-regulated in tumor
Q8IYJ3	SYTL1	0.565196	-0.823176	2.5156e-20	3.89918e-19	Down-regulated in tumor
Q9H788	SH2D4A	0.565074	-0.823487	1.26601e-19	1.36746e-18	Down-regulated in tumor
Q8N4U5	TCP11L2	0.565051	-0.823547	1.49617e-20	2.65994e-19	Down-regulated in tumor
Q16651	PRSS8	0.564982	-0.823723	2.58219e-18	1.73891e-17	Down-regulated in tumor
Q8ND30	PPFIBP2	0.564968	-0.82376	4.01075e-21	1.28621e-19	Down-regulated in tumor
O94760	DDAH1	0.564459	-0.825059	9.67209e-19	7.40333e-18	Down-regulated in tumor
Q9BQI9	NRIP2	0.56369	-0.827027	1.54011e-20	2.68221e-19	Down-regulated in tumor
P03973	SLPI	0.563664	-0.827092	1.01775e-16	4.8193e-16	Down-regulated in tumor
O14730	RIOK3	0.562398	-0.830336	1.54011e-20	2.68221e-19	Down-regulated in tumor
Q02224	CENPE	0.562069	-0.83118	0.00196148	0.00263305	Down-regulated in tumor
P12830	CDH1	0.560724	-0.834638	1.00917e-20	2.081e-19	Down-regulated in tumor
P20810	CAST	0.560294	-0.835743	4.62532e-21	1.36557e-19	Down-regulated in tumor
P51911	CNN1	0.559465	-0.83788	1.17085e-14	4.09973e-14	Down-regulated in tumor
Q86VP1	TAX1BP1	0.558636	-0.84002	1.155e-21	7.14513e-20	Down-regulated in tumor
Q8WV24	PHLDA1	0.558467	-0.840457	9.24978e-19	7.10346e-18	Down-regulated in tumor
Q02388	COL7A1	0.558395	-0.840642	4.66046e-17	2.35812e-16	Down-regulated in tumor
Q15493	RGN	0.556854	-0.84463	1.05413e-19	1.18113e-18	Down-regulated in tumor
Q9NZI5	GRHL1	0.55569	-0.847649	4.73644e-21	1.37224e-19	Down-regulated in tumor
Q6ZNJ1	NBEAL2	0.555172	-0.848993	1.69709e-21	8.17767e-20	Down-regulated in tumor
Q2M2I5	KRT24	0.554877	-0.849761	4.95649e-10	1.08767e-09	Down-regulated in tumor
P02765	AHSG	0.554212	-0.851489	3.44245e-19	3.09321e-18	Down-regulated in tumor
P30679	GNA15	0.554173	-0.851592	1.57661e-20	2.72032e-19	Down-regulated in tumor
P55042	RRAD	0.554134	-0.851693	1.32524e-19	1.4199e-18	Down-regulated in tumor
Q05707	COL14A1	0.553925	-0.852238	8.08909e-19	6.35376e-18	Down-regulated in tumor
P01023	A2M	0.553138	-0.854289	1.10356e-19	1.2218e-18	Down-regulated in tumor
Q6ZU52	KIAA0408	0.553134	-0.854299	6.82194e-17	3.3462e-16	Down-regulated in tumor
Q9UJY1	HSPB8	0.552845	-0.855054	1.50947e-18	1.09161e-17	Down-regulated in tumor
Q13228	SELENBP1	0.55239	-0.85624	2.62361e-19	2.4646e-18	Down-regulated in tumor
P04275	VWF	0.552061	-0.8571	4.41076e-21	1.34053e-19	Down-regulated in tumor
P52209	PGD	0.551683	-0.85809	3.03047e-20	4.45234e-19	Down-regulated in tumor
P13647	KRT5	0.551659	-0.858151	1.94215e-17	1.05811e-16	Down-regulated in tumor
Q96HL8	SH3YL1	0.551097	-0.859623	3.1487e-17	1.64511e-16	Down-regulated in tumor
Q96NY8	NECTIN4	0.550471	-0.861262	2.28966e-19	2.2158e-18	Down-regulated in tumor
P27338	MAOB	0.549046	-0.865001	2.62361e-19	2.4646e-18	Down-regulated in tumor
Q6P1M3	LLGL2	0.548759	-0.865755	1.23738e-19	1.34278e-18	Down-regulated in tumor
Q14894	CRYM	0.548202	-0.86722	4.10487e-14	1.34657e-13	Down-regulated in tumor
Q9P2D6	FAM135A	0.547701	-0.868541	2.10469e-20	3.41599e-19	Down-regulated in tumor
Q15323	KRT31	0.547592	-0.868826	1.03534e-11	2.60656e-11	Down-regulated in tumor
Q14BN4	SLMAP	0.546033	-0.872941	5.2953e-18	3.27436e-17	Down-regulated in tumor
Q14116	IL18	0.545261	-0.874981	5.79694e-20	7.37504e-19	Down-regulated in tumor
Q15124	PGM5	0.545112	-0.875374	5.18182e-17	2.59649e-16	Down-regulated in tumor
Q8TE85	GRHL3	0.545094	-0.875424	1.99213e-20	3.26751e-19	Down-regulated in tumor
Q99735	MGST2	0.544696	-0.876476	3.06956e-21	1.09558e-19	Down-regulated in tumor
P00738	HP	0.544652	-0.876594	4.72076e-19	4.03696e-18	Down-regulated in tumor
P15502	ELN	0.54412	-0.878004	1.48558e-19	1.55409e-18	Down-regulated in tumor
O75356	ENTPD5	0.544044	-0.878205	1.21805e-20	2.35507e-19	Down-regulated in tumor
O14745	SLC9A3R1	0.544011	-0.878291	6.91912e-21	1.65419e-19	Down-regulated in tumor
P49189	ALDH9A1	0.543837	-0.878754	2.05593e-21	8.85192e-20	Down-regulated in tumor
Q11206	ST3GAL4	0.542768	-0.881593	1.43441e-21	7.57954e-20	Down-regulated in tumor
P10915	HAPLN1	0.542437	-0.882474	2.83588e-18	1.89466e-17	Down-regulated in tumor
P02655	APOC2	0.542399	-0.882574	4.44542e-18	2.79152e-17	Down-regulated in tumor
P47929	LGALS7	0.542224	-0.883039	1.70716e-17	9.40557e-17	Down-regulated in tumor
Q9NUK0	MBNL3	0.541799	-0.884172	5.41089e-12	1.3982e-11	Down-regulated in tumor
O14908	GIPC1	0.540692	-0.887121	2.73932e-21	1.0356e-19	Down-regulated in tumor
P60201	PLP1	0.540463	-0.887733	3.0208e-14	1.00513e-13	Down-regulated in tumor
O75363	BCAS1	0.54039	-0.887926	2.17388e-13	6.55974e-13	Down-regulated in tumor
Q9BRC7	PLCD4	0.539757	-0.889618	2.78662e-15	1.06561e-14	Down-regulated in tumor
P51589	CYP2J2	0.539286	-0.890878	2.37595e-14	8.01172e-14	Down-regulated in tumor
O60487	MPZL2	0.538063	-0.894152	2.63557e-20	4.05808e-19	Down-regulated in tumor
O00168	FXYD1	0.536639	-0.897975	2.16195e-15	8.37755e-15	Down-regulated in tumor
P35542	SAA4	0.535757	-0.900349	8.00311e-20	9.44529e-19	Down-regulated in tumor
Q5W0U4	BSPRY	0.535586	-0.90081	3.03047e-20	4.45234e-19	Down-regulated in tumor
P55822	SH3BGR	0.533993	-0.905108	5.27737e-14	1.71091e-13	Down-regulated in tumor
Q9ULV0	MYO5B	0.533854	-0.905483	2.23879e-20	3.57744e-19	Down-regulated in tumor
Q13797	ITGA9	0.533652	-0.906028	1.95284e-19	1.94447e-18	Down-regulated in tumor
Q9ULR5	PAIP2B	0.532909	-0.908038	5.16069e-19	4.34731e-18	Down-regulated in tumor
P51178	PLCD1	0.532788	-0.908367	2.61155e-21	9.9948e-20	Down-regulated in tumor
O14732	IMPA2	0.532625	-0.908808	3.94192e-19	3.46501e-18	Down-regulated in tumor
Q8IUH4	ZDHHC13	0.532137	-0.91013	1.0238e-21	6.84992e-20	Down-regulated in tumor
Q60I27	ALS2CL	0.53157	-0.911668	1.95974e-21	8.72037e-20	Down-regulated in tumor
P23219	PTGS1	0.530788	-0.913793	6.29456e-21	1.58215e-19	Down-regulated in tumor
P08319	ADH4	0.530689	-0.91406	1.39834e-12	3.83503e-12	Down-regulated in tumor
Q96P63	SERPINB12	0.529873	-0.916281	1.6865e-18	1.1982e-17	Down-regulated in tumor
Q8IX03	WWC1	0.529229	-0.918035	2.16142e-15	8.37755e-15	Down-regulated in tumor
Q96L46	CAPNS2	0.528298	-0.920576	1.82374e-21	8.4382e-20	Down-regulated in tumor
O95980	RECK	0.52734	-0.923195	8.2374e-22	6.82155e-20	Down-regulated in tumor
Q6P9G4	TMEM154	0.526842	-0.924559	4.48833e-17	2.27971e-16	Down-regulated in tumor
Q96JY6	PDLIM2	0.526458	-0.92561	5.33289e-21	1.44594e-19	Down-regulated in tumor
Q86YB7	ECHDC2	0.526416	-0.925725	3.48426e-21	1.18261e-19	Down-regulated in tumor
P06732	CKM	0.526001	-0.926862	3.20306e-11	7.72121e-11	Down-regulated in tumor
Q9BXL6	CARD14	0.525764	-0.927512	3.75889e-18	2.40921e-17	Down-regulated in tumor
Q92747	ARPC1A	0.525602	-0.927956	1.0238e-21	6.84992e-20	Down-regulated in tumor
Q8IU89	CERS3	0.525315	-0.928744	1.37058e-19	1.4584e-18	Down-regulated in tumor
O15217	GSTA4	0.524855	-0.930008	4.31756e-18	2.72411e-17	Down-regulated in tumor
Q9NNX1	TUFT1	0.524608	-0.930687	6.29456e-21	1.58215e-19	Down-regulated in tumor
P49862	KLK7	0.524488	-0.931019	4.28094e-17	2.18391e-16	Down-regulated in tumor
Q9HA82	CERS4	0.523731	-0.933102	1.41221e-18	1.02766e-17	Down-regulated in tumor
Q8N271	PROM2	0.523291	-0.934316	1.18977e-20	2.31968e-19	Down-regulated in tumor
Q03167	TGFBR3	0.521883	-0.938201	9.28292e-20	1.06978e-18	Down-regulated in tumor
P54868	HMGCS2	0.521858	-0.938272	5.11024e-15	1.87847e-14	Down-regulated in tumor
P02810	PRH1	0.521499	-0.939263	0.000629661	0.000875576	Down-regulated in tumor
Q8NEV8	EXPH5	0.520663	-0.941577	9.52282e-22	6.82155e-20	Down-regulated in tumor
Q5SRH9	TTC39A	0.520659	-0.941589	6.30621e-19	5.1672e-18	Down-regulated in tumor
P06276	BCHE	0.520165	-0.942959	1.03024e-19	1.16136e-18	Down-regulated in tumor
P20774	OGN	0.519912	-0.943661	3.73048e-18	2.39431e-17	Down-regulated in tumor
Q8WZ74	CTTNBP2	0.519148	-0.945783	4.72281e-19	4.03696e-18	Down-regulated in tumor
Q8NDA2	HMCN2	0.518283	-0.948188	9.52282e-22	6.82155e-20	Down-regulated in tumor
Q9GZP8	IMUP	0.518164	-0.948519	6.93274e-09	1.39314e-08	Down-regulated in tumor
Q9BXR6	CFHR5	0.517833	-0.949441	1.61753e-21	8.04438e-20	Down-regulated in tumor
Q96FX8	PERP	0.517673	-0.949888	2.03139e-16	9.17527e-16	Down-regulated in tumor
P55268	LAMB2	0.517653	-0.949942	1.03024e-19	1.16136e-18	Down-regulated in tumor
Q3SY84	KRT71	0.516188	-0.954032	2.86311e-07	5.06794e-07	Down-regulated in tumor
O95471	CLDN7	0.515626	-0.955602	8.41843e-21	1.85965e-19	Down-regulated in tumor
Q5VVQ6	YOD1	0.515606	-0.955659	6.91912e-21	1.65419e-19	Down-regulated in tumor
Q8WWI1	LMO7	0.515049	-0.957218	2.45766e-20	3.81867e-19	Down-regulated in tumor
O76062	TM7SF2	0.514579	-0.958537	2.54989e-21	9.88081e-20	Down-regulated in tumor
P13533	MYH6	0.513958	-0.960278	1.72171e-09	3.62752e-09	Down-regulated in tumor
Q494U1	PLEKHN1	0.513411	-0.961813	2.81476e-20	4.25992e-19	Down-regulated in tumor
P21860	ERBB3	0.511876	-0.966133	6.01193e-22	6.82155e-20	Down-regulated in tumor
Q3KR16	PLEKHG6	0.51144	-0.967364	2.5097e-13	7.51939e-13	Down-regulated in tumor
Q93097	WNT2B	0.508579	-0.975457	1.90117e-20	3.16294e-19	Down-regulated in tumor
P13688	CEACAM1	0.507617	-0.978188	3.91222e-20	5.39016e-19	Down-regulated in tumor
Q8N126	CADM3	0.507512	-0.978486	1.15528e-19	1.26849e-18	Down-regulated in tumor
O14558	HSPB6	0.507449	-0.978664	4.93812e-19	4.18637e-18	Down-regulated in tumor
P55771	PAX9	0.506032	-0.982699	2.90305e-18	1.92846e-17	Down-regulated in tumor
P07451	CA3	0.504535	-0.986973	3.7222e-15	1.40131e-14	Down-regulated in tumor
O15049	N4BP3	0.503817	-0.98903	4.41076e-21	1.34053e-19	Down-regulated in tumor
Q5TD97	FHL5	0.503397	-0.990232	9.46383e-13	2.63751e-12	Down-regulated in tumor
Q9H201	EPN3	0.503095	-0.991096	1.78052e-21	8.36303e-20	Down-regulated in tumor
Q8TF72	SHROOM3	0.50102	-0.997061	1.50505e-21	7.69066e-20	Down-regulated in tumor
P41222	PTGDS	0.500759	-0.997812	1.10876e-20	2.2033e-19	Down-regulated in tumor
Q9UHV5	RAPGEFL1	0.499443	-1.00161	5.45554e-22	6.82155e-20	Down-regulated in tumor
Q8N6C5	IGSF1	0.498148	-1.00535	7.49344e-14	2.38171e-13	Down-regulated in tumor
Q8TD30	GPT2	0.498052	-1.00563	2.89273e-20	4.29751e-19	Down-regulated in tumor
Q13835	PKP1	0.497917	-1.00602	1.94612e-20	3.20903e-19	Down-regulated in tumor
P06731	CEACAM5	0.497416	-1.00747	5.4061e-17	2.70015e-16	Down-regulated in tumor
Q53FP2	TMEM35A	0.497373	-1.0076	1.86388e-17	1.01905e-16	Down-regulated in tumor
Q8TBB1	LNX1	0.497346	-1.00768	1.73139e-20	2.92762e-19	Down-regulated in tumor
P34896	SHMT1	0.4972	-1.0081	1.69709e-21	8.17767e-20	Down-regulated in tumor
O75112	LDB3	0.496905	-1.00896	3.76795e-19	3.33415e-18	Down-regulated in tumor
P04264	KRT1	0.49634	-1.0106	5.38724e-14	1.74144e-13	Down-regulated in tumor
Q5VYY1	ANKRD22	0.495411	-1.0133	1.03321e-20	2.098e-19	Down-regulated in tumor
Q9H6B9	EPHX3	0.493706	-1.01828	3.59317e-14	1.18613e-13	Down-regulated in tumor
Q9Y6R7	FCGBP	0.493092	-1.02007	8.22315e-16	3.3749e-15	Down-regulated in tumor
Q6ZVM7	TOM1L2	0.492426	-1.02202	7.47745e-22	6.82155e-20	Down-regulated in tumor
Q8NEY4	ATP6V1C2	0.492096	-1.02299	6.22236e-16	2.60315e-15	Down-regulated in tumor
O95867	LY6G6C	0.491583	-1.02449	2.0906e-09	4.38094e-09	Down-regulated in tumor
O60669	SLC16A7	0.490941	-1.02638	4.30721e-21	1.33523e-19	Down-regulated in tumor
P50993	ATP1A2	0.488612	-1.03324	4.21786e-19	3.67629e-18	Down-regulated in tumor
P09758	TACSTD2	0.487924	-1.03527	5.66467e-20	7.23646e-19	Down-regulated in tumor
Q16890	TPD52L1	0.486491	-1.03951	3.82441e-21	1.2436e-19	Down-regulated in tumor
O95294	RASAL1	0.486121	-1.04061	3.82441e-21	1.2436e-19	Down-regulated in tumor
O00408	PDE2A	0.483081	-1.04966	1.95974e-21	8.72037e-20	Down-regulated in tumor
P04114	APOB	0.48212	-1.05254	2.00726e-21	8.80545e-20	Down-regulated in tumor
P55083	MFAP4	0.481967	-1.05299	5.16535e-19	4.34731e-18	Down-regulated in tumor
P46439	GSTM5	0.481764	-1.0536	5.34558e-15	1.9557e-14	Down-regulated in tumor
Q8IXK2	GALNT12	0.481598	-1.0541	6.21235e-20	7.7136e-19	Down-regulated in tumor
O00212	RHOD	0.481375	-1.05477	1.06661e-15	4.31281e-15	Down-regulated in tumor
O76041	NEBL	0.481196	-1.0553	4.51678e-21	1.35942e-19	Down-regulated in tumor
Q68D51	DENND2C	0.479747	-1.05965	1.01577e-19	1.15063e-18	Down-regulated in tumor
Q99972	MYOC	0.479067	-1.0617	1.72458e-17	9.49593e-17	Down-regulated in tumor
Q9H190	SDCBP2	0.476068	-1.07076	2.28966e-19	2.2158e-18	Down-regulated in tumor
Q9Y342	PLLP	0.47567	-1.07197	1.3514e-19	1.44441e-18	Down-regulated in tumor
Q7Z3B1	NEGR1	0.475389	-1.07282	1.37631e-17	7.71065e-17	Down-regulated in tumor
Q08174	PCDH1	0.475035	-1.07389	6.31082e-22	6.82155e-20	Down-regulated in tumor
P11217	PYGM	0.474551	-1.07536	6.46596e-19	5.27486e-18	Down-regulated in tumor
O95049	TJP3	0.474255	-1.07627	2.18715e-20	3.51304e-19	Down-regulated in tumor
O00194	RAB27B	0.47262	-1.08125	6.91912e-21	1.65419e-19	Down-regulated in tumor
O95361	TRIM16	0.472421	-1.08186	3.2372e-21	1.12336e-19	Down-regulated in tumor
Q8TD06	AGR3	0.472075	-1.08291	1.30987e-12	3.60194e-12	Down-regulated in tumor
O95278	EPM2A	0.471681	-1.08412	8.68715e-15	3.09305e-14	Down-regulated in tumor
P10636	MAPT	0.470081	-1.08902	5.08589e-21	1.42038e-19	Down-regulated in tumor
O15020	SPTBN2	0.469277	-1.09149	4.62532e-21	1.36557e-19	Down-regulated in tumor
Q13642	FHL1	0.468645	-1.09343	2.93832e-19	2.71095e-18	Down-regulated in tumor
P48539	PCP4	0.467757	-1.09617	1.18206e-18	8.82277e-18	Down-regulated in tumor
Q6UWR7	ENPP6	0.467567	-1.09675	5.60669e-14	1.80736e-13	Down-regulated in tumor
Q01118	SCN7A	0.465665	-1.10264	2.45766e-20	3.81867e-19	Down-regulated in tumor
Q09666	AHNAK	0.465619	-1.10278	4.71513e-22	6.82155e-20	Down-regulated in tumor
Q6ZMJ2	SCARA5	0.464634	-1.10583	1.10319e-17	6.34878e-17	Down-regulated in tumor
Q02413	DSG1	0.462834	-1.11143	1.26246e-17	7.15036e-17	Down-regulated in tumor
Q96TA1	FAM129B	0.46245	-1.11263	7.29857e-22	6.82155e-20	Down-regulated in tumor
Q8N3Y7	SDR16C5	0.462089	-1.11376	4.25493e-18	2.68824e-17	Down-regulated in tumor
O14958	CASQ2	0.461243	-1.1164	1.22886e-16	5.74135e-16	Down-regulated in tumor
O15254	ACOX3	0.459019	-1.12337	7.47745e-22	6.82155e-20	Down-regulated in tumor
P14923	JUP	0.459006	-1.12341	2.37342e-21	9.63876e-20	Down-regulated in tumor
P22528	SPRR1B	0.458646	-1.12455	9.95127e-18	5.77695e-17	Down-regulated in tumor
P0DPA2	VSIG8	0.457333	-1.12868	1.42279e-12	3.89862e-12	Down-regulated in tumor
Q6NV74	KIAA1211L	0.455994	-1.13291	5.28558e-19	4.42049e-18	Down-regulated in tumor
P48594	SERPINB4	0.455682	-1.1339	2.07133e-17	1.11931e-16	Down-regulated in tumor
P09471	GNAO1	0.455103	-1.13574	4.51678e-21	1.35942e-19	Down-regulated in tumor
O15484	CAPN5	0.454349	-1.13813	1.24157e-21	7.262e-20	Down-regulated in tumor
P56705	WNT4	0.45369	-1.14022	2.64932e-20	4.0725e-19	Down-regulated in tumor
P22532	SPRR2D	0.451516	-1.14715	9.35722e-17	4.46726e-16	Down-regulated in tumor
Q86UX2	ITIH5	0.451411	-1.14749	1.33455e-21	7.38766e-20	Down-regulated in tumor
Q8WVD5	RNF141	0.450687	-1.1498	1.65683e-21	8.10977e-20	Down-regulated in tumor
Q9BUF7	CRB3	0.449385	-1.15398	4.26182e-15	1.5873e-14	Down-regulated in tumor
O43548	TGM5	0.448705	-1.15616	2.68489e-16	1.193e-15	Down-regulated in tumor
Q6ZMM2	ADAMTSL5	0.448139	-1.15798	1.99877e-14	6.81398e-14	Down-regulated in tumor
P78337	PITX1	0.448045	-1.15828	1.07856e-19	1.20416e-18	Down-regulated in tumor
Q15847	ADIRF	0.447526	-1.15996	2.74528e-19	2.55056e-18	Down-regulated in tumor
Q8WV28	BLNK	0.445466	-1.16661	4.49115e-22	6.82155e-20	Down-regulated in tumor
O94885	SASH1	0.444056	-1.17119	6.78694e-22	6.82155e-20	Down-regulated in tumor
Q14002	CEACAM7	0.443859	-1.17183	7.38177e-19	5.86922e-18	Down-regulated in tumor
O94929	ABLIM3	0.443173	-1.17406	1.247e-20	2.3716e-19	Down-regulated in tumor
P02743	APCS	0.443034	-1.17451	8.64555e-22	6.82155e-20	Down-regulated in tumor
P02144	MB	0.442889	-1.17498	1.33822e-06	2.24283e-06	Down-regulated in tumor
Q9Y446	PKP3	0.442728	-1.17551	8.16296e-21	1.82489e-19	Down-regulated in tumor
P21246	PTN	0.442657	-1.17574	1.26629e-17	7.1677e-17	Down-regulated in tumor
P15088	CPA3	0.442546	-1.1761	7.78659e-21	1.78363e-19	Down-regulated in tumor
P23946	CMA1	0.442497	-1.17626	7.254e-21	1.7079e-19	Down-regulated in tumor
Q9UKR0	KLK12	0.442166	-1.17734	5.03751e-13	1.45313e-12	Down-regulated in tumor
P02511	CRYAB	0.442092	-1.17758	1.33799e-20	2.46402e-19	Down-regulated in tumor
Q8N5J2	MINDY1	0.441023	-1.18107	4.49115e-22	6.82155e-20	Down-regulated in tumor
Q9NRD9	DUOX1	0.440888	-1.18151	7.47745e-22	6.82155e-20	Down-regulated in tumor
O94911	ABCA8	0.440636	-1.18234	4.96666e-21	1.41254e-19	Down-regulated in tumor
Q8N335	GPD1L	0.440631	-1.18236	8.76148e-21	1.90378e-19	Down-regulated in tumor
Q9NSC7	ST6GALNAC1	0.440363	-1.18324	9.16522e-18	5.3777e-17	Down-regulated in tumor
Q96FQ6	S100A16	0.436471	-1.19604	5.45554e-22	6.82155e-20	Down-regulated in tumor
Q6IQ23	PLEKHA7	0.4359	-1.19793	2.73932e-21	1.0356e-19	Down-regulated in tumor
Q9HCE6	ARHGEF10L	0.434257	-1.20338	1.30281e-21	7.34312e-20	Down-regulated in tumor
Q9NSB4	KRT82	0.434139	-1.20377	7.95082e-13	2.23865e-12	Down-regulated in tumor
P53708	ITGA8	0.430168	-1.21703	6.07071e-20	7.5986e-19	Down-regulated in tumor
Q6QHC5	DEGS2	0.430055	-1.21741	6.63792e-13	1.88382e-12	Down-regulated in tumor
P05109	S100A8	0.429812	-1.21822	2.03921e-20	3.32713e-19	Down-regulated in tumor
Q01546	KRT76	0.429792	-1.21829	1.43588e-17	8.00711e-17	Down-regulated in tumor
P15924	DSP	0.428942	-1.22115	4.73644e-21	1.37224e-19	Down-regulated in tumor
Q5T2T1	MPP7	0.428035	-1.2242	9.29558e-22	6.82155e-20	Down-regulated in tumor
O95994	AGR2	0.428007	-1.22429	3.86122e-13	1.1271e-12	Down-regulated in tumor
Q16625	OCLN	0.426902	-1.22802	1.868e-21	8.55784e-20	Down-regulated in tumor
Q8TAA5	GRPEL2	0.426115	-1.23069	8.97048e-21	1.93114e-19	Down-regulated in tumor
Q4VNC1	ATP13A4	0.426078	-1.23081	6.73819e-18	4.05076e-17	Down-regulated in tumor
O15296	ALOX15B	0.425473	-1.23286	4.20605e-21	1.3215e-19	Down-regulated in tumor
Q86Y46	KRT73	0.425139	-1.23399	3.06935e-15	1.16653e-14	Down-regulated in tumor
Q9BSE2	TMEM79	0.425104	-1.23411	1.10064e-21	7.01091e-20	Down-regulated in tumor
P06702	S100A9	0.425003	-1.23446	9.1844e-21	1.95906e-19	Down-regulated in tumor
Q15661	TPSAB1	0.424574	-1.23591	5.72706e-22	6.82155e-20	Down-regulated in tumor
Q96LJ7	DHRS1	0.423869	-1.23831	7.47745e-22	6.82155e-20	Down-regulated in tumor
Q6E0U4	DMKN	0.423572	-1.23932	9.18595e-20	1.05992e-18	Down-regulated in tumor
A8MQ03	CYSRT1	0.422218	-1.24394	1.15674e-18	8.66855e-18	Down-regulated in tumor
O60262	GNG7	0.416811	-1.26253	3.74456e-20	5.22105e-19	Down-regulated in tumor
Q9UJ71	CD207	0.416457	-1.26376	3.16094e-21	1.10931e-19	Down-regulated in tumor
P13928	ANXA8	0.415816	-1.26598	3.64665e-21	1.21121e-19	Down-regulated in tumor
Q9NSA3	CTNNBIP1	0.41476	-1.26965	1.50505e-21	7.69066e-20	Down-regulated in tumor
Q92623	TTC9	0.414655	-1.27002	2.48967e-21	9.85272e-20	Down-regulated in tumor
Q7Z794	KRT77	0.414512	-1.27051	2.40675e-18	1.63021e-17	Down-regulated in tumor
P54793	ARSF	0.41375	-1.27317	2.77077e-13	8.24582e-13	Down-regulated in tumor
P34913	EPHX2	0.413739	-1.27321	4.83123e-22	6.82155e-20	Down-regulated in tumor
P22105	TNXB	0.412523	-1.27745	5.07199e-22	6.82155e-20	Down-regulated in tumor
Q96DA0	ZG16B	0.412198	-1.27859	6.44199e-12	1.65225e-11	Down-regulated in tumor
P32926	DSG3	0.411158	-1.28224	1.54166e-21	7.79207e-20	Down-regulated in tumor
Q9UM19	HPCAL4	0.409669	-1.28747	1.54011e-20	2.68221e-19	Down-regulated in tumor
O60235	TMPRSS11D	0.409278	-1.28885	2.00726e-21	8.80545e-20	Down-regulated in tumor
Q9Y4K1	CRYBG1	0.409224	-1.28904	1.247e-20	2.3716e-19	Down-regulated in tumor
Q9UBD6	RHCG	0.407544	-1.29497	4.71513e-22	6.82155e-20	Down-regulated in tumor
Q7Z3Y7	KRT28	0.406432	-1.29891	9.08881e-12	2.29815e-11	Down-regulated in tumor
Q9NZD2	GLTP	0.405061	-1.30379	3.01372e-21	1.08215e-19	Down-regulated in tumor
O43653	PSCA	0.401066	-1.31809	7.03672e-12	1.80032e-11	Down-regulated in tumor
Q6UXB2	CXCL17	0.40013	-1.32146	8.95976e-11	2.08262e-10	Down-regulated in tumor
P21709	EPHA1	0.398393	-1.32774	6.95341e-22	6.82155e-20	Down-regulated in tumor
Q6NVV3	NIPAL1	0.39769	-1.33028	8.61326e-12	2.18384e-11	Down-regulated in tumor
P57735	RAB25	0.397605	-1.33059	1.27182e-21	7.34312e-20	Down-regulated in tumor
Q5VT79	ANXA8L1	0.396533	-1.33449	3.31528e-21	1.13772e-19	Down-regulated in tumor
P30740	SERPINB1	0.394232	-1.34288	6.31082e-22	6.82155e-20	Down-regulated in tumor
Q9H9S4	CAB39L	0.393022	-1.34732	6.78694e-22	6.82155e-20	Down-regulated in tumor
Q99685	MGLL	0.390391	-1.35701	6.46574e-22	6.82155e-20	Down-regulated in tumor
O76027	ANXA9	0.38974	-1.35942	4.73644e-21	1.37224e-19	Down-regulated in tumor
Q96NR8	RDH12	0.38859	-1.36368	7.84833e-22	6.82155e-20	Down-regulated in tumor
O60259	KLK8	0.386168	-1.3727	7.78659e-21	1.78363e-19	Down-regulated in tumor
Q9H6S3	EPS8L2	0.386144	-1.37279	6.78694e-22	6.82155e-20	Down-regulated in tumor
Q9BXI3	NT5C1A	0.384971	-1.37718	6.07241e-21	1.57061e-19	Down-regulated in tumor
Q7RTS7	KRT74	0.384683	-1.37826	4.57342e-12	1.18973e-11	Down-regulated in tumor
P12035	KRT3	0.384614	-1.37852	1.03321e-20	2.098e-19	Down-regulated in tumor
P45381	ASPA	0.382614	-1.38604	8.2374e-22	6.82155e-20	Down-regulated in tumor
Q10981	FUT2	0.381719	-1.38942	1.22031e-11	3.05161e-11	Down-regulated in tumor
P30838	ALDH3A1	0.381066	-1.39189	2.1367e-20	3.45587e-19	Down-regulated in tumor
Q9BXJ2	C1QTNF7	0.380593	-1.39368	8.62612e-13	2.42073e-12	Down-regulated in tumor
O76070	SNCG	0.377044	-1.40719	9.29558e-22	6.82155e-20	Down-regulated in tumor
Q8N283	ANKRD35	0.375975	-1.41129	4.71513e-22	6.82155e-20	Down-regulated in tumor
O95164	UBL3	0.374803	-1.41579	8.64555e-22	6.82155e-20	Down-regulated in tumor
P35326	SPRR2A	0.373959	-1.41905	9.58798e-19	7.35712e-18	Down-regulated in tumor
Q8N1P7	CRYBG2	0.37361	-1.4204	6.78694e-22	6.82155e-20	Down-regulated in tumor
Q6NT55	CYP4F22	0.373608	-1.4204	1.46959e-20	2.62326e-19	Down-regulated in tumor
Q5T0Z8	C6orf132	0.373354	-1.42138	8.85707e-22	6.82155e-20	Down-regulated in tumor
Q9NS71	GKN1	0.373268	-1.42171	2.75257e-14	9.20824e-14	Down-regulated in tumor
Q96J92	WNK4	0.37028	-1.43331	2.90643e-18	1.92932e-17	Down-regulated in tumor
Q99518	FMO2	0.370075	-1.43411	2.51494e-19	2.39151e-18	Down-regulated in tumor
P51575	P2RX1	0.369837	-1.43504	4.37502e-21	1.34053e-19	Down-regulated in tumor
O94875	SORBS2	0.369115	-1.43786	4.83123e-22	6.82155e-20	Down-regulated in tumor
Q14512	FGFBP1	0.368973	-1.43841	3.31528e-21	1.13772e-19	Down-regulated in tumor
Q5SSG8	MUC21	0.367357	-1.44475	5.32461e-22	6.82155e-20	Down-regulated in tumor
P54840	GYS2	0.367099	-1.44576	8.95188e-15	3.18122e-14	Down-regulated in tumor
A0PJW8	DAPL1	0.366354	-1.44869	7.64332e-20	9.07828e-19	Down-regulated in tumor
Q9H772	GREM2	0.364084	-1.45766	2.54969e-13	7.62943e-13	Down-regulated in tumor
Q14134	TRIM29	0.363378	-1.46046	1.0238e-21	6.84992e-20	Down-regulated in tumor
P33260	CYP2C18	0.361021	-1.46984	2.39934e-20	3.7592e-19	Down-regulated in tumor
Q11128	FUT5	0.360143	-1.47336	9.84652e-14	3.09472e-13	Down-regulated in tumor
O14639	ABLIM1	0.360111	-1.47349	1.21202e-21	7.262e-20	Down-regulated in tumor
Q9BYD5	CNFN	0.359217	-1.47707	4.1594e-21	1.3215e-19	Down-regulated in tumor
P29033	GJB2	0.359084	-1.47761	8.41896e-20	9.861e-19	Down-regulated in tumor
Q9UJ72	ANXA10	0.358849	-1.47855	1.99309e-10	4.5353e-10	Down-regulated in tumor
Q92482	AQP3	0.358686	-1.47921	4.17768e-20	5.71893e-19	Down-regulated in tumor
P20815	CYP3A5	0.356138	-1.48949	1.19977e-17	6.84529e-17	Down-regulated in tumor
Q13882	PTK6	0.355881	-1.49053	7.29857e-22	6.82155e-20	Down-regulated in tumor
Q9BW04	SARG	0.354689	-1.49538	1.04881e-21	6.96707e-20	Down-regulated in tumor
P19012	KRT15	0.354196	-1.49738	1.07441e-21	7.01091e-20	Down-regulated in tumor
Q9BPY8	HOPX	0.353199	-1.50145	5.72706e-22	6.82155e-20	Down-regulated in tumor
Q6UWY5	OLFML1	0.352937	-1.50252	4.38315e-22	6.82155e-20	Down-regulated in tumor
Q8TE68	EPS8L1	0.350254	-1.51353	5.33289e-21	1.44594e-19	Down-regulated in tumor
O00204	SULT2B1	0.35018	-1.51383	6.46574e-22	6.82155e-20	Down-regulated in tumor
Q9UJC5	SH3BGRL2	0.349209	-1.51784	5.72706e-22	6.82155e-20	Down-regulated in tumor
Q8WWA1	TMEM40	0.348851	-1.51932	1.18317e-21	7.14513e-20	Down-regulated in tumor
Q1HG43	DUOXA1	0.346883	-1.52748	9.30638e-21	1.98053e-19	Down-regulated in tumor
P05120	SERPINB2	0.346782	-1.5279	1.10064e-21	7.01091e-20	Down-regulated in tumor
P51993	FUT6	0.346295	-1.52993	2.4473e-19	2.34995e-18	Down-regulated in tumor
Q3ZCV2	LEXM	0.345974	-1.53126	9.17275e-19	7.06765e-18	Down-regulated in tumor
O95741	CPNE6	0.345369	-1.53379	3.65314e-18	2.34953e-17	Down-regulated in tumor
P20930	FLG	0.339305	-1.55934	4.51286e-19	3.88607e-18	Down-regulated in tumor
Q02487	DSC2	0.339227	-1.55968	1.36704e-21	7.39158e-20	Down-regulated in tumor
P15309	ACPP	0.336711	-1.57042	2.48967e-21	9.85272e-20	Down-regulated in tumor
Q9H720	CWH43	0.33655	-1.57111	3.21138e-20	4.652e-19	Down-regulated in tumor
Q14210	LY6D	0.3339	-1.58251	7.84833e-22	6.82155e-20	Down-regulated in tumor
P0C869	PLA2G4B	0.331099	-1.59467	1.30281e-21	7.34312e-20	Down-regulated in tumor
A1A5D9	BICDL2	0.329941	-1.59972	6.46574e-22	6.82155e-20	Down-regulated in tumor
Q9HCS2	CYP4F12	0.319292	-1.64705	3.57361e-21	1.19549e-19	Down-regulated in tumor
Q9BXJ5	C1QTNF2	0.319149	-1.6477	1.78318e-14	6.11941e-14	Down-regulated in tumor
Q9UIV8	SERPINB13	0.319024	-1.64826	8.64555e-22	6.82155e-20	Down-regulated in tumor
Q9HAW7	UGT1A7	0.316317	-1.66056	5.86304e-21	1.55346e-19	Down-regulated in tumor
P29508	SERPINB3	0.315993	-1.66204	2.15679e-21	9.07607e-20	Down-regulated in tumor
P40394	ADH7	0.314128	-1.67057	2.37342e-21	9.63876e-20	Down-regulated in tumor
A6NMZ7	COL6A6	0.312028	-1.68025	7.66067e-22	6.82155e-20	Down-regulated in tumor
O00748	CES2	0.311332	-1.68348	9.52282e-22	6.82155e-20	Down-regulated in tumor
Q6UW32	IGFL1	0.311327	-1.6835	3.7824e-14	1.24474e-13	Down-regulated in tumor
Q7Z465	BNIPL	0.310364	-1.68797	5.32461e-22	6.82155e-20	Down-regulated in tumor
P98088	MUC5AC	0.309932	-1.68998	7.7536e-15	2.77875e-14	Down-regulated in tumor
Q9BQI0	AIF1L	0.309228	-1.69326	4.49115e-22	6.82155e-20	Down-regulated in tumor
O75936	BBOX1	0.308544	-1.69645	3.75919e-21	1.2436e-19	Down-regulated in tumor
P58499	FAM3B	0.302231	-1.72628	1.03321e-20	2.098e-19	Down-regulated in tumor
Q6UXB3	LYPD2	0.298633	-1.74356	1.64179e-18	1.17632e-17	Down-regulated in tumor
Q6ZUI0	TPRG1	0.298548	-1.74397	6.78694e-22	6.82155e-20	Down-regulated in tumor
Q9HCY8	S100A14	0.297716	-1.74799	7.12392e-22	6.82155e-20	Down-regulated in tumor
P04083	ANXA1	0.297503	-1.74902	6.00353e-21	1.56834e-19	Down-regulated in tumor
Q9Y6U3	SCIN	0.296243	-1.75515	9.75556e-22	6.82155e-20	Down-regulated in tumor
Q6W4X9	MUC6	0.295995	-1.75635	5.20313e-05	7.83503e-05	Down-regulated in tumor
Q16610	ECM1	0.29598	-1.75643	4.6018e-22	6.82155e-20	Down-regulated in tumor
Q7L5L3	GDPD3	0.294959	-1.76141	7.12392e-22	6.82155e-20	Down-regulated in tumor
P35321	SPRR1A	0.291915	-1.77638	1.50505e-21	7.69066e-20	Down-regulated in tumor
Q9UBX7	KLK11	0.290609	-1.78285	6.95341e-22	6.82155e-20	Down-regulated in tumor
P54108	CRISP3	0.290206	-1.78485	8.85707e-22	6.82155e-20	Down-regulated in tumor
A8MX76	CAPN14	0.28561	-1.80788	5.58967e-22	6.82155e-20	Down-regulated in tumor
Q86U10	ASPG	0.284494	-1.81353	2.60046e-20	4.024e-19	Down-regulated in tumor
O95833	CLIC3	0.283442	-1.81888	4.83123e-22	6.82155e-20	Down-regulated in tumor
Q6UWP8	SBSN	0.283079	-1.82072	7.84833e-22	6.82155e-20	Down-regulated in tumor
Q5TAA0	TTC22	0.281427	-1.82917	8.64555e-22	6.82155e-20	Down-regulated in tumor
Q6ZVX7	NCCRP1	0.280284	-1.83504	4.6018e-22	6.82155e-20	Down-regulated in tumor
Q6ZMR5	TMPRSS11A	0.278032	-1.84668	5.32461e-22	6.82155e-20	Down-regulated in tumor
Q8TDL5	BPIFB1	0.277055	-1.85176	1.9843e-17	1.07666e-16	Down-regulated in tumor
O76013	KRT36	0.273074	-1.87264	1.12821e-19	1.24565e-18	Down-regulated in tumor
P0DP57	SLURP2	0.271237	-1.88237	8.47091e-18	5.00187e-17	Down-regulated in tumor
B3EWG6	FAM25G	0.271029	-1.88348	1.10064e-21	7.01091e-20	Down-regulated in tumor
Q86VR7	VSIG10L	0.267892	-1.90028	4.71513e-22	6.82155e-20	Down-regulated in tumor
P07476	IVL	0.265765	-1.91178	1.18317e-21	7.14513e-20	Down-regulated in tumor
Q8N4F0	BPIFB2	0.265241	-1.91462	2.8477e-17	1.50134e-16	Down-regulated in tumor
O15231	ZNF185	0.26175	-1.93374	9.0737e-22	6.82155e-20	Down-regulated in tumor
P04080	CSTB	0.259279	-1.94742	6.01193e-22	6.82155e-20	Down-regulated in tumor
P22735	TGM1	0.2575	-1.95735	1.57914e-21	7.93838e-20	Down-regulated in tumor
P29373	CRABP2	0.256877	-1.96085	5.19678e-22	6.82155e-20	Down-regulated in tumor
Q9HC84	MUC5B	0.255724	-1.96734	1.9089e-19	1.92129e-18	Down-regulated in tumor
Q96BQ1	FAM3D	0.254411	-1.97477	3.56086e-21	1.19549e-19	Down-regulated in tumor
P18054	ALOX12	0.253496	-1.97996	4.83123e-22	6.82155e-20	Down-regulated in tumor
P31025	LCN1	0.251436	-1.99174	3.32292e-10	7.3878e-10	Down-regulated in tumor
Q08AI8	MAB21L4	0.245195	-2.028	5.45554e-22	6.82155e-20	Down-regulated in tumor
O95274	LYPD3	0.242629	-2.04318	6.31082e-22	6.82155e-20	Down-regulated in tumor
Q86XP6	GKN2	0.239034	-2.06471	3.09351e-13	9.12452e-13	Down-regulated in tumor
Q9UL52	TMPRSS11E	0.238568	-2.06753	4.71513e-22	6.82155e-20	Down-regulated in tumor
O60437	PPL	0.234183	-2.09429	5.32461e-22	6.82155e-20	Down-regulated in tumor
P20142	PGC	0.233805	-2.09662	5.74934e-12	1.48195e-11	Down-regulated in tumor
Q92817	EVPL	0.229485	-2.12353	5.07199e-22	6.82155e-20	Down-regulated in tumor
Q9UHA7	IL36A	0.226661	-2.1414	6.46574e-22	6.82155e-20	Down-regulated in tumor
Q6ZN66	GBP6	0.225429	-2.14925	6.15958e-22	6.82155e-20	Down-regulated in tumor
P00325	ADH1B	0.224043	-2.15815	4.95016e-22	6.82155e-20	Down-regulated in tumor
Q86T26	TMPRSS11B	0.217601	-2.20024	4.38315e-22	6.82155e-20	Down-regulated in tumor
P13646	KRT13	0.217306	-2.2022	4.71513e-22	6.82155e-20	Down-regulated in tumor
P18510	IL1RN	0.214925	-2.21809	1.24157e-21	7.262e-20	Down-regulated in tumor
Q9BQR3	PRSS27	0.212709	-2.23304	5.45554e-22	6.82155e-20	Down-regulated in tumor
Q9UKR3	KLK13	0.209546	-2.25466	4.49115e-22	6.82155e-20	Down-regulated in tumor
P21128	ENDOU	0.209279	-2.2565	4.71513e-22	6.82155e-20	Down-regulated in tumor
Q9ULC6	PADI1	0.208781	-2.25994	4.83123e-22	6.82155e-20	Down-regulated in tumor
P01040	CSTA	0.208318	-2.26314	5.86778e-22	6.82155e-20	Down-regulated in tumor
A8K2U0	A2ML1	0.206706	-2.27435	5.19678e-22	6.82155e-20	Down-regulated in tumor
Q08188	TGM3	0.202741	-2.30229	5.86778e-22	6.82155e-20	Down-regulated in tumor
Q9UGL9	CRCT1	0.199922	-2.32249	6.62441e-22	6.82155e-20	Down-regulated in tumor
A8TX70	COL6A5	0.198169	-2.33519	4.38315e-22	6.82155e-20	Down-regulated in tumor
O95171	SCEL	0.191633	-2.38358	4.49115e-22	6.82155e-20	Down-regulated in tumor
Q14CN2	CLCA4	0.188299	-2.4089	6.62441e-22	6.82155e-20	Down-regulated in tumor
P07098	LIPF	0.175385	-2.5114	8.7851e-17	4.21794e-16	Down-regulated in tumor
P55000	SLURP1	0.174118	-2.52186	2.28835e-14	7.73317e-14	Down-regulated in tumor
Q9UBC9	SPRR3	0.168669	-2.56773	5.19678e-22	6.82155e-20	Down-regulated in tumor
Q9UBG3	CRNN	0.165482	-2.59525	4.38315e-22	6.82155e-20	Down-regulated in tumor
Q8N1N4	KRT78	0.161364	-2.63161	4.71513e-22	6.82155e-20	Down-regulated in tumor
Q9NQ38	SPINK5	0.161023	-2.63466	4.83123e-22	6.82155e-20	Down-regulated in tumor
P19013	KRT4	0.153715	-2.70167	4.71513e-22	6.82155e-20	Down-regulated in tumor
P58062	SPINK7	0.140617	-2.83015	2.09751e-16	9.451e-16	Down-regulated in tumor

## Sheet: b. Esophagus specific proteins
UniProt ID	Gene symbol	FC.Prot	log2(FC.Prot)	P value	BH adjusted P value
A8MX76	CAPN14	0.28561	-1.80788	5.58967e-22	6.82155e-20
Q9UHA7	IL36A	0.226661	-2.1414	6.46574e-22	6.82155e-20
P55771	PAX9	0.506032	-0.982699	2.90305e-18	1.92846e-17
Q9HAW7	UGT1A7	0.316317	-1.66056	5.86304e-21	1.55346e-19
P19013	KRT4	0.153715	-2.70167	4.71513e-22	6.82155e-20
Q08188	TGM3	0.202741	-2.30229	5.86778e-22	6.82155e-20
P40394	ADH7	0.314128	-1.67057	2.37342e-21	9.63876e-20
Q14CN2	CLCA4	0.188299	-2.4089	6.62441e-22	6.82155e-20
O15263	DEFB4A	2.11774	1.08252	0.800537	0.817143
Q2M2I5	KRT24	0.554877	-0.849761	4.95649e-10	1.08767e-09
Q6UXB3	LYPD2	0.298633	-1.74356	1.64179e-18	1.17632e-17
Q9UIV8	SERPINB13	0.319024	-1.64826	8.64555e-22	6.82155e-20
Q9HAW8	UGT1A10	0.591631	-0.757229	4.78066e-14	1.55618e-13
P13928	ANXA8	0.415816	-1.26598	3.64665e-21	1.21121e-19
Q14574	DSC3	0.657519	-0.604896	4.73291e-16	2.01539e-15
Q6ZN66	GBP6	0.225429	-2.14925	6.15958e-22	6.82155e-20
P29033	GJB2	0.359084	-1.47761	8.41896e-20	9.861e-19
Q9UKR3	KLK13	0.209546	-2.25466	4.49115e-22	6.82155e-20
P19012	KRT15	0.354196	-1.49738	1.07441e-21	7.01091e-20
P04259	KRT6B	0.614672	-0.702112	5.88194e-15	2.14124e-14
Q5SSG8	MUC21	0.367357	-1.44475	5.32461e-22	6.82155e-20
P29034	S100A2	0.785001	-0.349234	9.94201e-09	1.96976e-08
P55000	SLURP1	0.174118	-2.52186	2.28835e-14	7.73317e-14
P35326	SPRR2A	0.373959	-1.41905	9.58798e-19	7.35712e-18
P22735	TGM1	0.2575	-1.95735	1.57914e-21	7.93838e-20
Q86VR7	VSIG10L	0.267892	-1.90028	4.71513e-22	6.82155e-20
O00748	CES2	0.311332	-1.68348	9.52282e-22	6.82155e-20
Q9BYD5	CNFN	0.359217	-1.47707	4.1594e-21	1.3215e-19
P49862	KLK7	0.524488	-0.931019	4.28094e-17	2.18391e-16
P02538	KRT6A	0.622372	-0.684151	1.1074e-13	3.46296e-13
Q8N1N4	KRT78	0.161364	-2.63161	4.71513e-22	6.82155e-20
P47929	LGALS7	0.542224	-0.883039	1.70716e-17	9.40557e-17
P29508	SERPINB3	0.315993	-1.66204	2.15679e-21	9.07607e-20
P48594	SERPINB4	0.455682	-1.1339	2.07133e-17	1.11931e-16
O60248	SOX15	1.09445	0.130203	0.195179	0.216969
P35321	SPRR1A	0.291915	-1.77638	1.50505e-21	7.69066e-20
P22532	SPRR2D	0.451516	-1.14715	9.35722e-17	4.46726e-16
O60235	TMPRSS11D	0.409278	-1.28885	2.00726e-21	8.80545e-20
A8K2U0	A2ML1	0.206706	-2.27435	5.19678e-22	6.82155e-20
O60218	AKR1B10	0.926453	-0.11021	1.36138e-07	2.46271e-07
P30838	ALDH3A1	0.381066	-1.39189	2.1367e-20	3.45587e-19
P18054	ALOX12	0.253496	-1.97996	4.83123e-22	6.82155e-20
O15296	ALOX15B	0.425473	-1.23286	4.20605e-21	1.3215e-19
P04083	ANXA1	0.297503	-1.74902	6.00353e-21	1.56834e-19
Q5VT79	ANXA8L1	0.396533	-1.33449	3.31528e-21	1.13772e-19
Q92482	AQP3	0.358686	-1.47921	4.17768e-20	5.71893e-19
A1A5D9	BICDL2	0.329941	-1.59972	6.46574e-22	6.82155e-20
Q7Z465	BNIPL	0.310364	-1.68797	5.32461e-22	6.82155e-20
Q96B23	C18orf25	0.923025	-0.115559	1.04535e-05	1.6472e-05
Q9GZP8	IMUP	0.518164	-0.948519	6.93274e-09	1.39314e-08
Q9BW04	SARG	0.354689	-1.49538	1.04881e-21	6.96707e-20
Q08AI8	MAB21L4	0.245195	-2.028	5.45554e-22	6.82155e-20
Q5T0Z8	C6orf132	0.373354	-1.42138	8.85707e-22	6.82155e-20
P27482	CALML3	0.568688	-0.814291	9.6275e-21	2.00753e-19
Q96L46	CAPNS2	0.528298	-0.920576	1.82374e-21	8.4382e-20
Q9BXL6	CARD14	0.525764	-0.927512	3.75889e-18	2.40921e-17
P06731	CEACAM5	0.497416	-1.00747	5.4061e-17	2.70015e-16
P40199	CEACAM6	1.02493	0.0355198	0.00521116	0.00676584
Q8IU89	CERS3	0.525315	-0.928744	1.37058e-19	1.4584e-18
P12532	CKMT1A	0.605276	-0.724335	1.1089e-17	6.36982e-17
Q9UQC9	CLCA2	0.694862	-0.525202	2.80618e-14	9.3741e-14
O95833	CLIC3	0.283442	-1.81888	4.83123e-22	6.82155e-20
Q9UI42	CPA4	0.660284	-0.59884	4.35346e-12	1.13537e-11
P29373	CRABP2	0.256877	-1.96085	5.19678e-22	6.82155e-20
Q9UGL9	CRCT1	0.199922	-2.32249	6.62441e-22	6.82155e-20
Q9UBG3	CRNN	0.165482	-2.59525	4.38315e-22	6.82155e-20
Q9Y4K1	CRYBG1	0.409224	-1.28904	1.247e-20	2.3716e-19
Q8N1P7	CRYBG2	0.37361	-1.4204	6.78694e-22	6.82155e-20
P01040	CSTA	0.208318	-2.26314	5.86778e-22	6.82155e-20
P04080	CSTB	0.259279	-1.94742	6.01193e-22	6.82155e-20
Q6UXB2	CXCL17	0.40013	-1.32146	8.95976e-11	2.08262e-10
A0PJW8	DAPL1	0.366354	-1.44869	7.64332e-20	9.07828e-19
Q68D51	DENND2C	0.479747	-1.05965	1.01577e-19	1.15063e-18
Q02487	DSC2	0.339227	-1.55968	1.36704e-21	7.39158e-20
P32926	DSG3	0.411158	-1.28224	1.54166e-21	7.79207e-20
P15924	DSP	0.428942	-1.22115	4.73644e-21	1.37224e-19
Q86UW9	DTX2	0.783633	-0.35175	3.9222e-11	9.36495e-11
Q1HG43	DUOXA1	0.346883	-1.52748	9.30638e-21	1.98053e-19
Q16610	ECM1	0.29598	-1.75643	4.6018e-22	6.82155e-20
Q9NZN3	EHD3	0.629634	-0.667414	5.86304e-21	1.55346e-19
P21128	ENDOU	0.209279	-2.2565	4.71513e-22	6.82155e-20
P29317	EPHA2	0.565823	-0.821576	8.97745e-20	1.03715e-18
Q9H6B9	EPHX3	0.493706	-1.01828	3.59317e-14	1.18613e-13
Q8TE68	EPS8L1	0.350254	-1.51353	5.33289e-21	1.44594e-19
Q96HE7	ERO1A	0.636107	-0.652658	9.52916e-18	5.56666e-17
Q14674	ESPL1	1.05672	0.0795972	0.258467	0.283528
Q92817	EVPL	0.229485	-2.12353	5.07199e-22	6.82155e-20
Q01469	FABP5	0.62566	-0.67655	3.51004e-15	1.32643e-14
Q96TA1	FAM129B	0.46245	-1.11263	7.29857e-22	6.82155e-20
Q96BQ1	FAM3D	0.254411	-1.97477	3.56086e-21	1.19549e-19
Q86UY5	FAM83A	0.891786	-0.165231	6.9455e-08	1.28288e-07
Q5T0W9	FAM83B	0.944259	-0.0827449	5.266e-05	7.91944e-05
Q9BQN1	FAM83C	0.74273	-0.42909	1.38782e-13	4.29079e-13
Q9H4H8	FAM83D	0.62864	-0.669695	1.9843e-17	1.07666e-16
A6ND36	FAM83G	0.66289	-0.593158	2.39479e-16	1.06767e-15
Q6ZRV2	FAM83H	0.72676	-0.460448	5.28542e-14	1.71091e-13
Q14512	FGFBP1	0.368973	-1.43841	3.31528e-21	1.13772e-19
P20930	FLG	0.339305	-1.55934	4.51286e-19	3.88607e-18
Q99518	FMO2	0.370075	-1.43411	2.51494e-19	2.39151e-18
P51993	FUT6	0.346295	-1.52993	2.4473e-19	2.34995e-18
Q7L5L3	GDPD3	0.294959	-1.76141	7.12392e-22	6.82155e-20
O95452	GJB6	0.635269	-0.65456	5.20048e-14	1.68694e-13
Q9NZD2	GLTP	0.405061	-1.30379	3.01372e-21	1.08215e-19
P30679	GNA15	0.554173	-0.851592	1.57661e-20	2.72032e-19
Q14451	GRB7	0.838038	-0.254913	1.88766e-08	3.65964e-08
Q9NZI5	GRHL1	0.55569	-0.847649	4.73644e-21	1.37224e-19
Q8TE85	GRHL3	0.545094	-0.875424	1.99213e-20	3.26751e-19
Q8TAA5	GRPEL2	0.426115	-1.23069	8.97048e-21	1.93114e-19
Q9BYG8	GSDMC	0.67475	-0.567575	5.491e-14	1.77129e-13
Q6UW32	IGFL1	0.311327	-1.6835	3.7824e-14	1.24474e-13
Q14116	IL18	0.545261	-0.874981	5.79694e-20	7.37504e-19
P01583	IL1A	0.766837	-0.383009	3.99902e-05	6.0611e-05
P18510	IL1RN	0.214925	-2.21809	1.24157e-21	7.262e-20
P07476	IVL	0.265765	-1.91178	1.18317e-21	7.14513e-20
P14923	JUP	0.459006	-1.12341	2.37342e-21	9.63876e-20
Q13887	KLF5	0.792567	-0.335395	1.84608e-10	4.20695e-10
O43240	KLK10	0.73257	-0.448962	3.03109e-14	1.0082e-13
Q9UBX7	KLK11	0.290609	-1.78285	6.95341e-22	6.82155e-20
Q9UKR0	KLK12	0.442166	-1.17734	5.03751e-13	1.45313e-12
Q92876	KLK6	0.58221	-0.780387	5.82792e-12	1.50013e-11
O60259	KLK8	0.386168	-1.3727	7.78659e-21	1.78363e-19
P13646	KRT13	0.217306	-2.2022	4.71513e-22	6.82155e-20
P13647	KRT5	0.551659	-0.858151	1.94215e-17	1.05811e-16
P48668	KRT6C	0.580756	-0.783996	3.80122e-15	1.4257e-14
O00515	LAD1	0.688949	-0.537531	7.6024e-15	2.72876e-14
Q3ZCV2	LEXM	0.345974	-1.53126	9.17275e-19	7.06765e-18
Q14210	LY6D	0.3339	-1.58251	7.84833e-22	6.82155e-20
O95274	LYPD3	0.242629	-2.04318	6.31082e-22	6.82155e-20
Q969L2	MAL2	0.620857	-0.687668	5.48152e-12	1.41567e-11
O60487	MPZL2	0.538063	-0.894152	2.63557e-20	4.05808e-19
P11055	MYH3	1.13795	0.186431	0.0691253	0.0813445
Q6ZVX7	NCCRP1	0.280284	-1.83504	4.6018e-22	6.82155e-20
Q9NRX3	NDUFA4L2	0.703382	-0.50762	4.80489e-12	1.2475e-11
Q15223	NECTIN1	0.651351	-0.618493	3.0744e-19	2.81972e-18
Q96NY8	NECTIN4	0.550471	-0.861262	2.28966e-19	2.2158e-18
Q86UT6	NLRX1	0.617352	-0.695834	1.868e-21	8.55784e-20
Q9ULC6	PADI1	0.208781	-2.25994	4.83123e-22	6.82155e-20
Q9ULW8	PADI3	2.32055	1.21447	7.94084e-08	1.46035e-07
Q96FX8	PERP	0.517673	-0.949888	2.03139e-16	9.17527e-16
P52209	PGD	0.551683	-0.85809	3.03047e-20	4.45234e-19
P19957	PI3	0.566503	-0.819845	1.94457e-12	5.23431e-12
P78337	PITX1	0.448045	-1.15828	1.07856e-19	1.20416e-18
Q13835	PKP1	0.497917	-1.00602	1.94612e-20	3.20903e-19
Q9Y446	PKP3	0.442728	-1.17551	8.16296e-21	1.82489e-19
Q494U1	PLEKHN1	0.513411	-0.961813	2.81476e-20	4.25992e-19
O60437	PPL	0.234183	-2.09429	5.32461e-22	6.82155e-20
Q9GZN4	PRSS22	0.612338	-0.707599	4.47959e-17	2.27651e-16
Q9BQR3	PRSS27	0.212709	-2.23304	5.45554e-22	6.82155e-20
O43653	PSCA	0.401066	-1.31809	7.03672e-12	1.80032e-11
Q13882	PTK6	0.355881	-1.49053	7.29857e-22	6.82155e-20
P57735	RAB25	0.397605	-1.33059	1.27182e-21	7.34312e-20
Q9UHV5	RAPGEFL1	0.499443	-1.00161	5.45554e-22	6.82155e-20
P13631	RARG	0.720669	-0.472591	1.97983e-11	4.86457e-11
Q9UBD6	RHCG	0.407544	-1.29497	4.71513e-22	6.82155e-20
P57078	RIPK4	0.778762	-0.360745	1.90726e-08	3.69609e-08
Q9H1E1	RNASE7	1.65671	0.728317	0.951991	0.95662
Q9H2S5	RNF39	0.817	-0.291593	5.27717e-07	9.12903e-07
P31949	S100A11	0.858742	-0.219703	1.32487e-07	2.399e-07
Q9HCY8	S100A14	0.297716	-1.74799	7.12392e-22	6.82155e-20
Q96FQ6	S100A16	0.436471	-1.19604	5.45554e-22	6.82155e-20
P31151	S100A7	1.25355	0.326022	0.0655366	0.0772191
P05109	S100A8	0.429812	-1.21822	2.03921e-20	3.32713e-19
P06702	S100A9	0.425003	-1.23446	9.1844e-21	1.95906e-19
Q5K651	SAMD9	0.758172	-0.399402	3.52092e-13	1.03295e-12
Q6UWP8	SBSN	0.283079	-1.82072	7.84833e-22	6.82155e-20
O95171	SCEL	0.191633	-2.38358	4.49115e-22	6.82155e-20
Q8N3Y7	SDR16C5	0.462089	-1.11376	4.25493e-18	2.68824e-17
P30740	SERPINB1	0.394232	-1.34288	6.31082e-22	6.82155e-20
P05120	SERPINB2	0.346782	-1.5279	1.10064e-21	7.01091e-20
P36952	SERPINB5	0.621106	-0.68709	3.77424e-16	1.63562e-15
P31947	SFN	0.59879	-0.739878	4.19092e-17	2.13916e-16
P30825	SLC7A1	0.690042	-0.535245	2.88565e-16	1.27369e-15
P0DP57	SLURP2	0.271237	-1.88237	8.47091e-18	5.00187e-17
Q9NQ38	SPINK5	0.161023	-2.63466	4.83123e-22	6.82155e-20
P58062	SPINK7	0.140617	-2.83015	2.09751e-16	9.451e-16
P22528	SPRR1B	0.458646	-1.12455	9.95127e-18	5.77695e-17
Q9UBC9	SPRR3	0.168669	-2.56773	5.19678e-22	6.82155e-20
O00204	SULT2B1	0.35018	-1.51383	6.46574e-22	6.82155e-20
P09758	TACSTD2	0.487924	-1.03527	5.66467e-20	7.23646e-19
O43548	TGM5	0.448705	-1.15616	2.68489e-16	1.193e-15
Q6P9G4	TMEM154	0.526842	-0.924559	4.48833e-17	2.27971e-16
Q8WWA1	TMEM40	0.348851	-1.51932	1.18317e-21	7.14513e-20
Q9BSE2	TMEM79	0.425104	-1.23411	1.10064e-21	7.01091e-20
Q6ZMR5	TMPRSS11A	0.278032	-1.84668	5.32461e-22	6.82155e-20
Q86T26	TMPRSS11B	0.217601	-2.20024	4.38315e-22	6.82155e-20
Q9UL52	TMPRSS11E	0.238568	-2.06753	4.71513e-22	6.82155e-20
Q9NRS4	TMPRSS4	0.662991	-0.592938	9.33302e-13	2.60417e-12
Q6ZUI0	TPRG1	0.298548	-1.74397	6.78694e-22	6.82155e-20
O95361	TRIM16	0.472421	-1.08186	3.2372e-21	1.12336e-19
Q14134	TRIM29	0.363378	-1.46046	1.0238e-21	6.84992e-20
Q5TAA0	TTC22	0.281427	-1.82917	8.64555e-22	6.82155e-20
Q92623	TTC9	0.414655	-1.27002	2.48967e-21	9.85272e-20
Q9BZM5	ULBP2	0.602933	-0.729929	1.28435e-13	3.98947e-13
E5RIL1	UPK3BL2	0.908399	-0.138602	2.99496e-06	4.87967e-06
O15231	ZNF185	0.26175	-1.93374	9.0737e-22	6.82155e-20
Q32MQ0	ZNF750	0.649112	-0.623461	5.71084e-11	1.34799e-10

## Sheet: c. DE phosphosites (T vs N)
Phosphosites	UniProt ID	Gene symbol	Site	FC.Phos	log2(FC.Phos)	P value	BH adjusted P value	Label
A2ML1:S718	A8K2U0	A2ML1	S718	0.146043	-2.77553	1.61957e-06	0.000179705	Hypophosphorylated in tumor
AAK1:S652	Q2M2I8	AAK1	S652	2.63105	1.39564	3.0683e-05	0.00101584	Hyperphosphorylated in tumor
AAK1:T653	Q2M2I8	AAK1	T653	2.63105	1.39564	3.0683e-05	0.00101584	Hyperphosphorylated in tumor
AARS:S554	P49588	AARS	S554	6.34763	2.66622	7.78767e-05	0.00174205	Hyperphosphorylated in tumor
AARS:S555	P49588	AARS	S555	6.34763	2.66622	7.78767e-05	0.00174205	Hyperphosphorylated in tumor
AARS:T559	P49588	AARS	T559	6.34763	2.66622	7.78767e-05	0.00174205	Hyperphosphorylated in tumor
ABCC1:S915	P33527	ABCC1	S915	2.59981	1.37841	2.57418e-06	0.000235122	Hyperphosphorylated in tumor
ABCC1:S918	P33527	ABCC1	S918	2.16877	1.11688	9.61954e-05	0.00198032	Hyperphosphorylated in tumor
ABCC1:S919	P33527	ABCC1	S919	2.16877	1.11688	9.61954e-05	0.00198032	Hyperphosphorylated in tumor
ABCC1:S921	P33527	ABCC1	S921	2.69639	1.43103	6.10948e-06	0.000377823	Hyperphosphorylated in tumor
ABCC1:Y920	P33527	ABCC1	Y920	4.02969	2.01067	1.35247e-05	0.000599405	Hyperphosphorylated in tumor
ABCC5:S501	O15440	ABCC5	S501	2.30361	1.2039	0.000237036	0.00349086	Hyperphosphorylated in tumor
ABCC5:S502	O15440	ABCC5	S502	2.21968	1.15035	0.000314604	0.00418774	Hyperphosphorylated in tumor
ABCC5:S504	O15440	ABCC5	S504	3.55061	1.82807	0.000237036	0.00349086	Hyperphosphorylated in tumor
ABCC5:S509	O15440	ABCC5	S509	2.21968	1.15035	0.000314604	0.00418774	Hyperphosphorylated in tumor
ABI1:S183	Q8IZP0	ABI1	S183	0.399591	-1.3234	0.000590569	0.00640376	Hypophosphorylated in tumor
ABI1:S187	Q8IZP0	ABI1	S187	0.210116	-2.25074	0.000237036	0.00349086	Hypophosphorylated in tumor
ABI1:T178	Q8IZP0	ABI1	T178	0.399591	-1.3234	0.000590569	0.00640376	Hypophosphorylated in tumor
ABI1:T215	Q8IZP0	ABI1	T215	0.348045	-1.52266	4.48786e-05	0.00124604	Hypophosphorylated in tumor
ABI1:Y213	Q8IZP0	ABI1	Y213	0.348045	-1.52266	4.48786e-05	0.00124604	Hypophosphorylated in tumor
ABL2:S817	P42684	ABL2	S817	2.8077	1.48939	0.000237036	0.00349086	Hyperphosphorylated in tumor
ABL2:T815	P42684	ABL2	T815	2.8077	1.48939	0.000237036	0.00349086	Hyperphosphorylated in tumor
ABLIM1:S352	O14639	ABLIM1	S352	0.1995	-2.32554	2.85916e-07	6.63228e-05	Hypophosphorylated in tumor
ABLIM1:S353	O14639	ABLIM1	S353	0.163374	-2.61375	9.31323e-09	2.00373e-05	Hypophosphorylated in tumor
ABLIM1:S355	O14639	ABLIM1	S355	0.163374	-2.61375	9.31323e-09	2.00373e-05	Hypophosphorylated in tumor
ABLIM1:S358	O14639	ABLIM1	S358	0.163374	-2.61375	9.31323e-09	2.00373e-05	Hypophosphorylated in tumor
ABLIM1:S362	O14639	ABLIM1	S362	0.190847	-2.38951	9.31323e-09	2.00373e-05	Hypophosphorylated in tumor
ABLIM1:S363	O14639	ABLIM1	S363	0.225026	-2.15184	1.76951e-08	2.26612e-05	Hypophosphorylated in tumor
ABLIM1:S367	O14639	ABLIM1	S367	0.225026	-2.15184	1.76951e-08	2.26612e-05	Hypophosphorylated in tumor
ABLIM1:S431	O14639	ABLIM1	S431	0.380972	-1.39224	3.17786e-05	0.00101584	Hypophosphorylated in tumor
ABLIM1:S450	O14639	ABLIM1	S450	0.495144	-1.01408	0.000131131	0.00240261	Hypophosphorylated in tumor
ABLIM1:S452	O14639	ABLIM1	S452	0.422743	-1.24215	0.000764023	0.00759709	Hypophosphorylated in tumor
ABLIM1:S455	O14639	ABLIM1	S455	0.422743	-1.24215	0.000764023	0.00759709	Hypophosphorylated in tumor
ABLIM1:S458	O14639	ABLIM1	S458	0.495144	-1.01408	0.000131131	0.00240261	Hypophosphorylated in tumor
ABLIM1:S465	O14639	ABLIM1	S465	0.292955	-1.77125	0.000403545	0.00503682	Hypophosphorylated in tumor
ABLIM1:S586	O14639	ABLIM1	S586	0.447037	-1.16153	0.000177089	0.0029263	Hypophosphorylated in tumor
ABLIM1:S587	O14639	ABLIM1	S587	0.447037	-1.16153	0.000177089	0.0029263	Hypophosphorylated in tumor
ABLIM1:S655	O14639	ABLIM1	S655	0.422988	-1.24131	1.73934e-05	0.000702028	Hypophosphorylated in tumor
ABLIM1:T351	O14639	ABLIM1	T351	0.225026	-2.15184	1.76951e-08	2.26612e-05	Hypophosphorylated in tumor
ABLIM1:T371	O14639	ABLIM1	T371	0.230739	-2.11567	3.07336e-08	2.73801e-05	Hypophosphorylated in tumor
ABLIM1:T433	O14639	ABLIM1	T433	0.358528	-1.47984	0.000131131	0.00240261	Hypophosphorylated in tumor
ABLIM1:T451	O14639	ABLIM1	T451	0.495144	-1.01408	0.000131131	0.00240261	Hypophosphorylated in tumor
ABLIM1:T467	O14639	ABLIM1	T467	0.292955	-1.77125	0.000403545	0.00503682	Hypophosphorylated in tumor
ABLIM1:Y373	O14639	ABLIM1	Y373	0.233755	-2.09693	4.00376e-06	0.000299775	Hypophosphorylated in tumor
ABLIM1:Y461	O14639	ABLIM1	Y461	0.366991	-1.44618	0.000508859	0.00580766	Hypophosphorylated in tumor
ABLIM1:Y466	O14639	ABLIM1	Y466	0.292955	-1.77125	0.000403545	0.00503682	Hypophosphorylated in tumor
ABLIM2:S363	Q6H8Q1	ABLIM2	S363	0.486291	-1.04011	9.16235e-06	0.000468568	Hypophosphorylated in tumor
ABLIM2:S364	Q6H8Q1	ABLIM2	S364	0.224223	-2.15699	9.16235e-06	0.000468568	Hypophosphorylated in tumor
ABLIM2:S366	Q6H8Q1	ABLIM2	S366	0.224223	-2.15699	9.16235e-06	0.000468568	Hypophosphorylated in tumor
ABLIM2:S370	Q6H8Q1	ABLIM2	S370	0.486291	-1.04011	9.16235e-06	0.000468568	Hypophosphorylated in tumor
ABLIM2:T362	Q6H8Q1	ABLIM2	T362	0.486291	-1.04011	9.16235e-06	0.000468568	Hypophosphorylated in tumor
ABLIM2:T368	Q6H8Q1	ABLIM2	T368	0.486291	-1.04011	9.16235e-06	0.000468568	Hypophosphorylated in tumor
ABLIM3:S163	O94929	ABLIM3	S163	0.486572	-1.03928	0.000177089	0.0029263	Hypophosphorylated in tumor
ABLIM3:S379	O94929	ABLIM3	S379	0.482397	-1.05171	5.02225e-05	0.00134169	Hypophosphorylated in tumor
ABLIM3:S388	O94929	ABLIM3	S388	0.383976	-1.38091	6.98715e-05	0.00163622	Hypophosphorylated in tumor
ABLIM3:S585	O94929	ABLIM3	S585	0.450293	-1.15106	0.000314604	0.00418774	Hypophosphorylated in tumor
ABLIM3:T390	O94929	ABLIM3	T390	0.383976	-1.38091	6.98715e-05	0.00163622	Hypophosphorylated in tumor
ACIN1:S1104	Q9UKV3	ACIN1	S1104	2.3462	1.23033	0.000160375	0.00276378	Hyperphosphorylated in tumor
ACIN1:S714	Q9UKV3	ACIN1	S714	4.25512	2.0892	0.000552082	0.00613024	Hyperphosphorylated in tumor
ACIN1:T978	Q9UKV3	ACIN1	T978	0.334326	-1.58067	1.73934e-05	0.000702028	Hypophosphorylated in tumor
ACTB:S232	P60709	ACTB	S232	0.294663	-1.76286	0.000453176	0.00535303	Hypophosphorylated in tumor
ACTB:S233	P60709	ACTB	S233	0.294663	-1.76286	0.000453176	0.00535303	Hypophosphorylated in tumor
ACTB:S234	P60709	ACTB	S234	0.294663	-1.76286	0.000453176	0.00535303	Hypophosphorylated in tumor
ACTB:S235	P60709	ACTB	S235	0.294663	-1.76286	0.000453176	0.00535303	Hypophosphorylated in tumor
ACTL6A:S233	O96019	ACTL6A	S233	2.5185	1.33257	6.2664e-05	0.00151475	Hyperphosphorylated in tumor
ACTN1:T305	P12814	ACTN1	T305	3.01642	1.59284	2.50777e-05	0.000878878	Hyperphosphorylated in tumor
ACTR8:S132	Q9H981	ACTR8	S132	3.68533	1.88179	0.00010444	0.00211372	Hyperphosphorylated in tumor
ADARB1:S26	P78563	ADARB1	S26	6.61903	2.72662	5.61327e-05	0.00141706	Hyperphosphorylated in tumor
ADD1:S436	P35611	ADD1	S436	0.44487	-1.16854	2.82489e-05	0.000950978	Hypophosphorylated in tumor
ADD1:S613	P35611	ADD1	S613	0.454359	-1.13809	1.04504e-05	0.000502263	Hypophosphorylated in tumor
ADD1:T614	P35611	ADD1	T614	0.454359	-1.13809	1.04504e-05	0.000502263	Hypophosphorylated in tumor
ADD3:S442	Q9UEY8	ADD3	S442	0.493492	-1.0189	0.000414196	0.00504479	Hypophosphorylated in tumor
ADD3:T445	Q9UEY8	ADD3	T445	0.493492	-1.0189	0.000414196	0.00504479	Hypophosphorylated in tumor
ADGRL2:S1112	O95490	ADGRL2	S1112	0.49634	-1.0106	9.61954e-05	0.00198032	Hypophosphorylated in tumor
ADGRL2:S1374	O95490	ADGRL2	S1374	0.131036	-2.93197	1.35247e-05	0.000599405	Hypophosphorylated in tumor
ADGRL2:S1430	O95490	ADGRL2	S1430	0.399519	-1.32366	4.00376e-06	0.000299775	Hypophosphorylated in tumor
ADGRL2:T1110	O95490	ADGRL2	T1110	0.49634	-1.0106	9.61954e-05	0.00198032	Hypophosphorylated in tumor
ADGRL2:T1373	O95490	ADGRL2	T1373	0.131036	-2.93197	1.35247e-05	0.000599405	Hypophosphorylated in tumor
ADGRL2:Y1433	O95490	ADGRL2	Y1433	0.399519	-1.32366	4.00376e-06	0.000299775	Hypophosphorylated in tumor
AEBP1:S109	Q8IUX7	AEBP1	S109	4.42488	2.14564	4.6505e-05	0.00128539	Hyperphosphorylated in tumor
AEBP1:S113	Q8IUX7	AEBP1	S113	2.26483	1.1794	7.84386e-05	0.00174953	Hyperphosphorylated in tumor
AFAP1:S679	Q8N556	AFAP1	S679	2.41798	1.2738	0.00021529	0.00327749	Hyperphosphorylated in tumor
AFAP1:S682	Q8N556	AFAP1	S682	2.73125	1.44956	0.000106774	0.00211372	Hyperphosphorylated in tumor
AFAP1:S683	Q8N556	AFAP1	S683	2.73125	1.44956	0.000106774	0.00211372	Hyperphosphorylated in tumor
AFAP1:S687	Q8N556	AFAP1	S687	2.41798	1.2738	0.00021529	0.00327749	Hyperphosphorylated in tumor
AFAP1:T675	Q8N556	AFAP1	T675	2.41798	1.2738	0.00021529	0.00327749	Hyperphosphorylated in tumor
AFAP1:T686	Q8N556	AFAP1	T686	2.73125	1.44956	0.000106774	0.00211372	Hyperphosphorylated in tumor
AFAP1:T689	Q8N556	AFAP1	T689	2.41798	1.2738	0.00021529	0.00327749	Hyperphosphorylated in tumor
AFAP1L2:S640	Q8N4X5	AFAP1L2	S640	2.59383	1.37509	0.000701735	0.00713941	Hyperphosphorylated in tumor
AFDN:S1696	P55196	AFDN	S1696	0.390456	-1.35677	1.61957e-06	0.000179705	Hypophosphorylated in tumor
AFDN:S1698	P55196	AFDN	S1698	0.390456	-1.35677	1.61957e-06	0.000179705	Hypophosphorylated in tumor
AFDN:S561	P55196	AFDN	S561	0.290571	-1.78304	0.000106774	0.00211372	Hypophosphorylated in tumor
AFDN:S562	P55196	AFDN	S562	0.268094	-1.89919	0.000260733	0.00371093	Hypophosphorylated in tumor
AFDN:S564	P55196	AFDN	S564	0.290571	-1.78304	0.000106774	0.00211372	Hypophosphorylated in tumor
AFDN:T1273	P55196	AFDN	T1273	0.348459	-1.52094	8.65683e-05	0.00185029	Hypophosphorylated in tumor
AFDN:Y1692	P55196	AFDN	Y1692	0.390456	-1.35677	1.61957e-06	0.000179705	Hypophosphorylated in tumor
AGAP1:S605	Q9UPQ3	AGAP1	S605	0.13241	-2.91692	0.000787524	0.00780176	Hypophosphorylated in tumor
AGAP1:T604	Q9UPQ3	AGAP1	T604	0.13241	-2.91692	0.000787524	0.00780176	Hypophosphorylated in tumor
AGGF1:S338	Q8N302	AGGF1	S338	4.52106	2.17666	7.84386e-05	0.00174953	Hyperphosphorylated in tumor
AGGF1:S344	Q8N302	AGGF1	S344	4.52106	2.17666	7.84386e-05	0.00174953	Hyperphosphorylated in tumor
AGGF1:T334	Q8N302	AGGF1	T334	4.52106	2.17666	7.84386e-05	0.00174953	Hyperphosphorylated in tumor
AGGF1:T337	Q8N302	AGGF1	T337	4.52106	2.17666	7.84386e-05	0.00174953	Hyperphosphorylated in tumor
AGGF1:T341	Q8N302	AGGF1	T341	4.52106	2.17666	7.84386e-05	0.00174953	Hyperphosphorylated in tumor
AGR2:S119	O95994	AGR2	S119	0.148509	-2.75138	9.95584e-07	0.000127765	Hypophosphorylated in tumor
AGR2:Y124	O95994	AGR2	Y124	0.148509	-2.75138	9.95584e-07	0.000127765	Hypophosphorylated in tumor
AHDC1:S868	Q5TGY3	AHDC1	S868	0.396025	-1.33633	9.9349e-05	0.00204182	Hypophosphorylated in tumor
AHDC1:T870	Q5TGY3	AHDC1	T870	0.396025	-1.33633	9.9349e-05	0.00204182	Hypophosphorylated in tumor
AHDC1:Y871	Q5TGY3	AHDC1	Y871	0.396025	-1.33633	9.9349e-05	0.00204182	Hypophosphorylated in tumor
AHNAK:S1123	Q09666	AHNAK	S1123	0.43109	-1.21394	6.2664e-05	0.00151475	Hypophosphorylated in tumor
AHNAK:S1158	Q09666	AHNAK	S1158	0.387049	-1.36941	0.000314604	0.00418774	Hypophosphorylated in tumor
AHNAK:S1263	Q09666	AHNAK	S1263	0.288357	-1.79407	2.98955e-06	0.000252086	Hypophosphorylated in tumor
AHNAK:S1391	Q09666	AHNAK	S1391	0.288357	-1.79407	2.98955e-06	0.000252086	Hypophosphorylated in tumor
AHNAK:S1414	Q09666	AHNAK	S1414	3.65671	1.87054	1.73934e-05	0.000702028	Hyperphosphorylated in tumor
AHNAK:S1445	Q09666	AHNAK	S1445	0.479106	-1.06158	0.000903578	0.00846446	Hypophosphorylated in tumor
AHNAK:S1519	Q09666	AHNAK	S1519	0.288357	-1.79407	2.98955e-06	0.000252086	Hypophosphorylated in tumor
AHNAK:S1542	Q09666	AHNAK	S1542	0.370622	-1.43198	0.000237036	0.00349086	Hypophosphorylated in tumor
AHNAK:S1674	Q09666	AHNAK	S1674	0.188334	-2.40863	5.61327e-05	0.00141706	Hypophosphorylated in tumor
AHNAK:S1721	Q09666	AHNAK	S1721	0.288357	-1.79407	2.98955e-06	0.000252086	Hypophosphorylated in tumor
AHNAK:S1802	Q09666	AHNAK	S1802	0.198009	-2.33636	7.78167e-05	0.00174205	Hypophosphorylated in tumor
AHNAK:S2010	Q09666	AHNAK	S2010	0.188334	-2.40863	5.61327e-05	0.00141706	Hypophosphorylated in tumor
AHNAK:S2057	Q09666	AHNAK	S2057	0.288357	-1.79407	2.98955e-06	0.000252086	Hypophosphorylated in tumor
AHNAK:S2080	Q09666	AHNAK	S2080	0.387049	-1.36941	0.000314604	0.00418774	Hypophosphorylated in tumor
AHNAK:S210	Q09666	AHNAK	S210	0.257167	-1.95922	2.79397e-09	2.00373e-05	Hypophosphorylated in tumor
AHNAK:S212	Q09666	AHNAK	S212	0.253093	-1.98226	2.79397e-09	2.00373e-05	Hypophosphorylated in tumor
AHNAK:S216	Q09666	AHNAK	S216	0.251584	-1.99089	2.79397e-09	2.00373e-05	Hypophosphorylated in tumor
AHNAK:S220	Q09666	AHNAK	S220	0.22358	-2.16114	2.79397e-09	2.00373e-05	Hypophosphorylated in tumor
AHNAK:S2205	Q09666	AHNAK	S2205	0.188334	-2.40863	5.61327e-05	0.00141706	Hypophosphorylated in tumor
AHNAK:S2252	Q09666	AHNAK	S2252	0.288357	-1.79407	2.98955e-06	0.000252086	Hypophosphorylated in tumor
AHNAK:S2275	Q09666	AHNAK	S2275	3.65671	1.87054	1.73934e-05	0.000702028	Hyperphosphorylated in tumor
AHNAK:S230	Q09666	AHNAK	S230	0.395068	-1.33983	2.98955e-06	0.000252086	Hypophosphorylated in tumor
AHNAK:S232	Q09666	AHNAK	S232	0.395068	-1.33983	2.98955e-06	0.000252086	Hypophosphorylated in tumor
AHNAK:S242	Q09666	AHNAK	S242	0.395068	-1.33983	2.98955e-06	0.000252086	Hypophosphorylated in tumor
AHNAK:S2454	Q09666	AHNAK	S2454	0.371832	-1.42728	0.00078286	0.0077618	Hypophosphorylated in tumor
AHNAK:S2519	Q09666	AHNAK	S2519	0.288357	-1.79407	2.98955e-06	0.000252086	Hypophosphorylated in tumor
AHNAK:S2647	Q09666	AHNAK	S2647	0.288357	-1.79407	2.98955e-06	0.000252086	Hypophosphorylated in tumor
AHNAK:S2775	Q09666	AHNAK	S2775	0.339329	-1.55925	0.000508859	0.00580766	Hypophosphorylated in tumor
AHNAK:S281	Q09666	AHNAK	S281	0.49909	-1.00263	0.000260733	0.00371093	Hypophosphorylated in tumor
AHNAK:S282	Q09666	AHNAK	S282	0.49909	-1.00263	0.000260733	0.00371093	Hypophosphorylated in tumor
AHNAK:S283	Q09666	AHNAK	S283	0.49909	-1.00263	0.000260733	0.00371093	Hypophosphorylated in tumor
AHNAK:S2903	Q09666	AHNAK	S2903	0.288357	-1.79407	2.98955e-06	0.000252086	Hypophosphorylated in tumor
AHNAK:S2926	Q09666	AHNAK	S2926	3.65671	1.87054	1.73934e-05	0.000702028	Hyperphosphorylated in tumor
AHNAK:S295	Q09666	AHNAK	S295	0.399005	-1.32552	5.31785e-06	0.000349619	Hypophosphorylated in tumor
AHNAK:S298	Q09666	AHNAK	S298	0.399005	-1.32552	5.31785e-06	0.000349619	Hypophosphorylated in tumor
AHNAK:S3031	Q09666	AHNAK	S3031	0.288357	-1.79407	2.98955e-06	0.000252086	Hypophosphorylated in tumor
AHNAK:S3159	Q09666	AHNAK	S3159	0.339329	-1.55925	0.000508859	0.00580766	Hypophosphorylated in tumor
AHNAK:S3360	Q09666	AHNAK	S3360	0.45689	-1.13008	0.000160375	0.00276378	Hypophosphorylated in tumor
AHNAK:S3362	Q09666	AHNAK	S3362	0.45689	-1.13008	0.000160375	0.00276378	Hypophosphorylated in tumor
AHNAK:S337	Q09666	AHNAK	S337	0.486645	-1.03906	4.00525e-05	0.00116026	Hypophosphorylated in tumor
AHNAK:S3409	Q09666	AHNAK	S3409	0.322992	-1.63043	9.16235e-06	0.000468568	Hypophosphorylated in tumor
AHNAK:S3411	Q09666	AHNAK	S3411	0.248346	-2.00957	1.92784e-07	5.02145e-05	Hypophosphorylated in tumor
AHNAK:S3412	Q09666	AHNAK	S3412	0.322992	-1.63043	9.16235e-06	0.000468568	Hypophosphorylated in tumor
AHNAK:S3483	Q09666	AHNAK	S3483	0.14074	-2.82889	1.92784e-07	5.02145e-05	Hypophosphorylated in tumor
AHNAK:S3485	Q09666	AHNAK	S3485	0.14074	-2.82889	1.92784e-07	5.02145e-05	Hypophosphorylated in tumor
AHNAK:S3611	Q09666	AHNAK	S3611	0.288357	-1.79407	2.98955e-06	0.000252086	Hypophosphorylated in tumor
AHNAK:S379	Q09666	AHNAK	S379	0.361732	-1.46701	8.65683e-05	0.00185029	Hypophosphorylated in tumor
AHNAK:S3813	Q09666	AHNAK	S3813	0.288357	-1.79407	2.98955e-06	0.000252086	Hypophosphorylated in tumor
AHNAK:S3941	Q09666	AHNAK	S3941	0.339329	-1.55925	0.000508859	0.00580766	Hypophosphorylated in tumor
AHNAK:S4069	Q09666	AHNAK	S4069	0.288357	-1.79407	2.98955e-06	0.000252086	Hypophosphorylated in tumor
AHNAK:S4197	Q09666	AHNAK	S4197	0.288357	-1.79407	2.98955e-06	0.000252086	Hypophosphorylated in tumor
AHNAK:S4325	Q09666	AHNAK	S4325	0.288357	-1.79407	2.98955e-06	0.000252086	Hypophosphorylated in tumor
AHNAK:S440	Q09666	AHNAK	S440	0.175193	-2.51298	1.1744e-06	0.000144383	Hypophosphorylated in tumor
AHNAK:S442	Q09666	AHNAK	S442	0.175193	-2.51298	1.1744e-06	0.000144383	Hypophosphorylated in tumor
AHNAK:S4425	Q09666	AHNAK	S4425	0.316019	-1.66192	3.17786e-05	0.00101584	Hypophosphorylated in tumor
AHNAK:S4522	Q09666	AHNAK	S4522	0.40106	-1.31811	0.000145091	0.00258518	Hypophosphorylated in tumor
AHNAK:S4540	Q09666	AHNAK	S4540	0.372581	-1.42438	3.45521e-07	7.32397e-05	Hypophosphorylated in tumor
AHNAK:S4661	Q09666	AHNAK	S4661	0.288357	-1.79407	2.98955e-06	0.000252086	Hypophosphorylated in tumor
AHNAK:S4789	Q09666	AHNAK	S4789	0.288357	-1.79407	2.98955e-06	0.000252086	Hypophosphorylated in tumor
AHNAK:S4900	Q09666	AHNAK	S4900	0.469555	-1.09063	1.04504e-05	0.000502263	Hypophosphorylated in tumor
AHNAK:S4903	Q09666	AHNAK	S4903	0.469555	-1.09063	1.04504e-05	0.000502263	Hypophosphorylated in tumor
AHNAK:S4912	Q09666	AHNAK	S4912	0.378774	-1.40059	2.85916e-07	6.63228e-05	Hypophosphorylated in tumor
AHNAK:S4933	Q09666	AHNAK	S4933	0.378667	-1.401	2.50777e-05	0.000878878	Hypophosphorylated in tumor
AHNAK:S4953	Q09666	AHNAK	S4953	0.349173	-1.51799	4.00376e-06	0.000299775	Hypophosphorylated in tumor
AHNAK:S4960	Q09666	AHNAK	S4960	0.349173	-1.51799	4.00376e-06	0.000299775	Hypophosphorylated in tumor
AHNAK:S501	Q09666	AHNAK	S501	0.326247	-1.61597	4.00376e-06	0.000299775	Hypophosphorylated in tumor
AHNAK:S5110	Q09666	AHNAK	S5110	0.288293	-1.79439	0.000118391	0.00224803	Hypophosphorylated in tumor
AHNAK:S5332	Q09666	AHNAK	S5332	0.467835	-1.09593	5.61327e-05	0.00141706	Hypophosphorylated in tumor
AHNAK:S5386	Q09666	AHNAK	S5386	0.40959	-1.28775	1.76951e-08	2.26612e-05	Hypophosphorylated in tumor
AHNAK:S539	Q09666	AHNAK	S539	0.238509	-2.06788	4.00376e-06	0.000299775	Hypophosphorylated in tumor
AHNAK:S5393	Q09666	AHNAK	S5393	0.40959	-1.28775	1.76951e-08	2.26612e-05	Hypophosphorylated in tumor
AHNAK:S5397	Q09666	AHNAK	S5397	0.448295	-1.15748	3.57004e-05	0.00108479	Hypophosphorylated in tumor
AHNAK:S5400	Q09666	AHNAK	S5400	0.448295	-1.15748	3.57004e-05	0.00108479	Hypophosphorylated in tumor
AHNAK:S5499	Q09666	AHNAK	S5499	0.479388	-1.06073	0.000541123	0.00601943	Hypophosphorylated in tumor
AHNAK:S5500	Q09666	AHNAK	S5500	0.479388	-1.06073	0.000541123	0.00601943	Hypophosphorylated in tumor
AHNAK:S5552	Q09666	AHNAK	S5552	0.326927	-1.61296	1.53501e-05	0.000651196	Hypophosphorylated in tumor
AHNAK:S5555	Q09666	AHNAK	S5555	0.326927	-1.61296	1.53501e-05	0.000651196	Hypophosphorylated in tumor
AHNAK:S5603	Q09666	AHNAK	S5603	0.490419	-1.02791	0.000414196	0.00504479	Hypophosphorylated in tumor
AHNAK:S5604	Q09666	AHNAK	S5604	0.490419	-1.02791	0.000414196	0.00504479	Hypophosphorylated in tumor
AHNAK:S572	Q09666	AHNAK	S572	0.487404	-1.03681	1.38115e-06	0.000159888	Hypophosphorylated in tumor
AHNAK:S5749	Q09666	AHNAK	S5749	0.451162	-1.14828	0.000495408	0.00568475	Hypophosphorylated in tumor
AHNAK:S5752	Q09666	AHNAK	S5752	0.417208	-1.26116	1.18986e-05	0.000547468	Hypophosphorylated in tumor
AHNAK:S5762	Q09666	AHNAK	S5762	0.352008	-1.50632	1.02445e-07	3.8873e-05	Hypophosphorylated in tumor
AHNAK:S5763	Q09666	AHNAK	S5763	0.397001	-1.33279	4.65661e-09	2.00373e-05	Hypophosphorylated in tumor
AHNAK:S5830	Q09666	AHNAK	S5830	0.225088	-2.15144	1.27591e-07	4.35731e-05	Hypophosphorylated in tumor
AHNAK:S5854	Q09666	AHNAK	S5854	0.456522	-1.13124	3.45521e-07	7.32397e-05	Hypophosphorylated in tumor
AHNAK:S5857	Q09666	AHNAK	S5857	0.462953	-1.11106	7.09668e-07	0.000110721	Hypophosphorylated in tumor
AHNAK:S637	Q09666	AHNAK	S637	0.250802	-1.99538	3.45521e-07	7.32397e-05	Hypophosphorylated in tumor
AHNAK:S793	Q09666	AHNAK	S793	0.318573	-1.6503	1.02445e-07	3.8873e-05	Hypophosphorylated in tumor
AHNAK:S886	Q09666	AHNAK	S886	0.288357	-1.79407	2.98955e-06	0.000252086	Hypophosphorylated in tumor
AHNAK:S93	Q09666	AHNAK	S93	0.384127	-1.38034	1.1744e-06	0.000144383	Hypophosphorylated in tumor
AHNAK:T158	Q09666	AHNAK	T158	0.40336	-1.30986	7.78167e-05	0.00174205	Hypophosphorylated in tumor
AHNAK:T218	Q09666	AHNAK	T218	0.268285	-1.89816	9.31323e-09	2.00373e-05	Hypophosphorylated in tumor
AHNAK:T308	Q09666	AHNAK	T308	0.201713	-2.30962	9.9349e-05	0.00204182	Hypophosphorylated in tumor
AHNAK:T376	Q09666	AHNAK	T376	0.361732	-1.46701	8.65683e-05	0.00185029	Hypophosphorylated in tumor
AHNAK:T4100	Q09666	AHNAK	T4100	0.309684	-1.69113	8.41916e-07	0.000122348	Hypophosphorylated in tumor
AHNAK:T4430	Q09666	AHNAK	T4430	0.316019	-1.66192	3.17786e-05	0.00101584	Hypophosphorylated in tumor
AHNAK:T4564	Q09666	AHNAK	T4564	0.144245	-2.79341	8.26041e-06	0.000446986	Hypophosphorylated in tumor
AHNAK:T4766	Q09666	AHNAK	T4766	0.279555	-1.8388	8.01962e-06	0.000435105	Hypophosphorylated in tumor
AHNAK:T545	Q09666	AHNAK	T545	0.256629	-1.96224	5.31785e-06	0.000349619	Hypophosphorylated in tumor
AHNAK:T551	Q09666	AHNAK	T551	0.266082	-1.91006	3.45521e-07	7.32397e-05	Hypophosphorylated in tumor
AHNAK:T553	Q09666	AHNAK	T553	0.132053	-2.92081	1.57394e-07	4.62925e-05	Hypophosphorylated in tumor
AHNAK:T564	Q09666	AHNAK	T564	0.314939	-1.66686	0.000168266	0.00288601	Hypophosphorylated in tumor
AHNAK:T566	Q09666	AHNAK	T566	0.314939	-1.66686	0.000168266	0.00288601	Hypophosphorylated in tumor
AHNAK:T5729	Q09666	AHNAK	T5729	0.492898	-1.02064	3.45521e-07	7.32397e-05	Hypophosphorylated in tumor
AHNAK:T5824	Q09666	AHNAK	T5824	0.225088	-2.15144	1.27591e-07	4.35731e-05	Hypophosphorylated in tumor
AHNAK:T5845	Q09666	AHNAK	T5845	0.374861	-1.41557	6.2664e-05	0.00151475	Hypophosphorylated in tumor
AHNAK:T635	Q09666	AHNAK	T635	0.250802	-1.99538	3.45521e-07	7.32397e-05	Hypophosphorylated in tumor
AHNAK:T638	Q09666	AHNAK	T638	0.250802	-1.99538	3.45521e-07	7.32397e-05	Hypophosphorylated in tumor
AHNAK:T788	Q09666	AHNAK	T788	0.318573	-1.6503	1.02445e-07	3.8873e-05	Hypophosphorylated in tumor
AHNAK:T99	Q09666	AHNAK	T99	0.47612	-1.0706	1.18986e-05	0.000547468	Hypophosphorylated in tumor
AHNAK:Y5836	Q09666	AHNAK	Y5836	0.374861	-1.41557	6.2664e-05	0.00151475	Hypophosphorylated in tumor
AHNAK2:S1011	Q8IVF2	AHNAK2	S1011	0.417764	-1.25924	5.02225e-05	0.00134169	Hypophosphorylated in tumor
AHNAK2:S1112	Q8IVF2	AHNAK2	S1112	0.447474	-1.16012	1.35247e-05	0.000599405	Hypophosphorylated in tumor
AHNAK2:S1341	Q8IVF2	AHNAK2	S1341	0.417764	-1.25924	5.02225e-05	0.00134169	Hypophosphorylated in tumor
AHNAK2:S1418	Q8IVF2	AHNAK2	S1418	4.36384	2.1256	3.57004e-05	0.00108479	Hyperphosphorylated in tumor
AHNAK2:S1506	Q8IVF2	AHNAK2	S1506	0.417764	-1.25924	5.02225e-05	0.00134169	Hypophosphorylated in tumor
AHNAK2:S1671	Q8IVF2	AHNAK2	S1671	0.417764	-1.25924	5.02225e-05	0.00134169	Hypophosphorylated in tumor
AHNAK2:S1836	Q8IVF2	AHNAK2	S1836	0.417764	-1.25924	5.02225e-05	0.00134169	Hypophosphorylated in tumor
AHNAK2:S2166	Q8IVF2	AHNAK2	S2166	0.417764	-1.25924	5.02225e-05	0.00134169	Hypophosphorylated in tumor
AHNAK2:S2243	Q8IVF2	AHNAK2	S2243	4.36384	2.1256	3.57004e-05	0.00108479	Hyperphosphorylated in tumor
AHNAK2:S2327	Q8IVF2	AHNAK2	S2327	0.460371	-1.11913	0.000131131	0.00240261	Hypophosphorylated in tumor
AHNAK2:S2336	Q8IVF2	AHNAK2	S2336	0.443168	-1.17407	4.48786e-05	0.00124604	Hypophosphorylated in tumor
AHNAK2:S2408	Q8IVF2	AHNAK2	S2408	4.36384	2.1256	3.57004e-05	0.00108479	Hyperphosphorylated in tumor
AHNAK2:S2496	Q8IVF2	AHNAK2	S2496	0.417764	-1.25924	5.02225e-05	0.00134169	Hypophosphorylated in tumor
AHNAK2:S2738	Q8IVF2	AHNAK2	S2738	4.36384	2.1256	3.57004e-05	0.00108479	Hyperphosphorylated in tumor
AHNAK2:S2826	Q8IVF2	AHNAK2	S2826	0.417764	-1.25924	5.02225e-05	0.00134169	Hypophosphorylated in tumor
AHNAK2:S2991	Q8IVF2	AHNAK2	S2991	0.417764	-1.25924	5.02225e-05	0.00134169	Hypophosphorylated in tumor
AHNAK2:S3068	Q8IVF2	AHNAK2	S3068	4.36384	2.1256	3.57004e-05	0.00108479	Hyperphosphorylated in tumor
AHNAK2:S3156	Q8IVF2	AHNAK2	S3156	0.417764	-1.25924	5.02225e-05	0.00134169	Hypophosphorylated in tumor
AHNAK2:S3233	Q8IVF2	AHNAK2	S3233	4.36384	2.1256	3.57004e-05	0.00108479	Hyperphosphorylated in tumor
AHNAK2:S365	Q8IVF2	AHNAK2	S365	0.428022	-1.22424	7.78167e-05	0.00174205	Hypophosphorylated in tumor
AHNAK2:S3656	Q8IVF2	AHNAK2	S3656	0.420097	-1.25121	3.57004e-05	0.00108479	Hypophosphorylated in tumor
AHNAK2:S3816	Q8IVF2	AHNAK2	S3816	0.417764	-1.25924	5.02225e-05	0.00134169	Hypophosphorylated in tumor
AHNAK2:S3981	Q8IVF2	AHNAK2	S3981	0.417764	-1.25924	5.02225e-05	0.00134169	Hypophosphorylated in tumor
AHNAK2:S4146	Q8IVF2	AHNAK2	S4146	0.417764	-1.25924	5.02225e-05	0.00134169	Hypophosphorylated in tumor
AHNAK2:S4311	Q8IVF2	AHNAK2	S4311	0.417764	-1.25924	5.02225e-05	0.00134169	Hypophosphorylated in tumor
AHNAK2:S4388	Q8IVF2	AHNAK2	S4388	4.36384	2.1256	3.57004e-05	0.00108479	Hyperphosphorylated in tumor
AHNAK2:S4419	Q8IVF2	AHNAK2	S4419	0.326599	-1.61441	0.000701735	0.00713941	Hypophosphorylated in tumor
AHNAK2:S4425	Q8IVF2	AHNAK2	S4425	0.326599	-1.61441	0.000701735	0.00713941	Hypophosphorylated in tumor
AHNAK2:S4472	Q8IVF2	AHNAK2	S4472	0.47805	-1.06477	2.50777e-05	0.000878878	Hypophosphorylated in tumor
AHNAK2:S4477	Q8IVF2	AHNAK2	S4477	0.47805	-1.06477	2.50777e-05	0.000878878	Hypophosphorylated in tumor
AHNAK2:S4980	Q8IVF2	AHNAK2	S4980	2.17579	1.12154	1.96779e-05	0.000756013	Hyperphosphorylated in tumor
AHNAK2:S589	Q8IVF2	AHNAK2	S589	3.58815	1.84324	0.000145091	0.00258518	Hyperphosphorylated in tumor
AHNAK2:S593	Q8IVF2	AHNAK2	S593	3.58815	1.84324	0.000145091	0.00258518	Hyperphosphorylated in tumor
AHNAK2:S595	Q8IVF2	AHNAK2	S595	3.58815	1.84324	0.000145091	0.00258518	Hyperphosphorylated in tumor
AHNAK2:S693	Q8IVF2	AHNAK2	S693	0.420097	-1.25121	3.57004e-05	0.00108479	Hypophosphorylated in tumor
AHNAK2:S846	Q8IVF2	AHNAK2	S846	0.417764	-1.25924	5.02225e-05	0.00134169	Hypophosphorylated in tumor
AHNAK2:T369	Q8IVF2	AHNAK2	T369	0.428022	-1.22424	7.78167e-05	0.00174205	Hypophosphorylated in tumor
AHNAK2:T4418	Q8IVF2	AHNAK2	T4418	0.326599	-1.61441	0.000701735	0.00713941	Hypophosphorylated in tumor
AKAP11:S1013	Q9UKA4	AKAP11	S1013	3.65279	1.869	1.61957e-06	0.000179705	Hyperphosphorylated in tumor
AKAP11:S1018	Q9UKA4	AKAP11	S1018	3.65279	1.869	1.61957e-06	0.000179705	Hyperphosphorylated in tumor
AKAP11:S1019	Q9UKA4	AKAP11	S1019	3.65279	1.869	1.61957e-06	0.000179705	Hyperphosphorylated in tumor
AKAP11:S444	Q9UKA4	AKAP11	S444	0.0684758	-3.86826	1.29773e-05	0.000595732	Hypophosphorylated in tumor
AKAP11:S448	Q9UKA4	AKAP11	S448	0.0684758	-3.86826	1.29773e-05	0.000595732	Hypophosphorylated in tumor
AKAP11:T1022	Q9UKA4	AKAP11	T1022	3.65279	1.869	1.61957e-06	0.000179705	Hyperphosphorylated in tumor
AKAP12:S280	Q02952	AKAP12	S280	0.356187	-1.48929	0.000314604	0.00418774	Hypophosphorylated in tumor
AKAP12:S612	Q02952	AKAP12	S612	0.488998	-1.0321	1.96779e-05	0.000756013	Hypophosphorylated in tumor
AKAP12:T608	Q02952	AKAP12	T608	0.477002	-1.06793	4.00525e-05	0.00116026	Hypophosphorylated in tumor
AKAP12:Y374	Q02952	AKAP12	Y374	0.474581	-1.07527	0.000541123	0.00601943	Hypophosphorylated in tumor
AKAP13:S1523	Q12802	AKAP13	S1523	0.322942	-1.63065	9.61954e-05	0.00198032	Hypophosphorylated in tumor
AKAP13:S1525	Q12802	AKAP13	S1525	0.322942	-1.63065	9.61954e-05	0.00198032	Hypophosphorylated in tumor
AKAP13:S1540	Q12802	AKAP13	S1540	0.322942	-1.63065	9.61954e-05	0.00198032	Hypophosphorylated in tumor
AKAP13:T1542	Q12802	AKAP13	T1542	0.322942	-1.63065	9.61954e-05	0.00198032	Hypophosphorylated in tumor
AKAP17A:S537	Q02040	AKAP17A	S537	2.06542	1.04643	0.000106774	0.00211372	Hyperphosphorylated in tumor
AKAP9:S1653	Q99996	AKAP9	S1653	2.57772	1.36609	6.2664e-05	0.00151475	Hyperphosphorylated in tumor
AKAP9:S1654	Q99996	AKAP9	S1654	2.57772	1.36609	6.2664e-05	0.00151475	Hyperphosphorylated in tumor
AKNA:S52	Q7Z591	AKNA	S52	2.47825	1.30932	0.00108426	0.00962876	Hyperphosphorylated in tumor
AKNA:T51	Q7Z591	AKNA	T51	2.47825	1.30932	0.00108426	0.00962876	Hyperphosphorylated in tumor
AKR1B10:S118	O60218	AKR1B10	S118	13.4054	3.74475	0.000833949	0.00804136	Hyperphosphorylated in tumor
AKR1C3:S162	P42330	AKR1C3	S162	6.87461	2.78128	0.00104164	0.0094399	Hyperphosphorylated in tumor
ALDH1A1:T337	P00352	ALDH1A1	T337	0.242547	-2.04366	0.000777024	0.00771389	Hypophosphorylated in tumor
ALDH3A1:T205	P30838	ALDH3A1	T205	0.18656	-2.42229	0.000169973	0.00291285	Hypophosphorylated in tumor
ALMS1:S3801	Q8TCU4	ALMS1	S3801	4.85793	2.28034	0.000130395	0.00240261	Hyperphosphorylated in tumor
ALMS1:S464	Q8TCU4	ALMS1	S464	2.07928	1.05609	0.000540753	0.00601943	Hyperphosphorylated in tumor
ALOX5:T218	P09917	ALOX5	T218	5.76581	2.52752	0.000825911	0.00801732	Hyperphosphorylated in tumor
ALX1:S69	Q15699	ALX1	S69	2.22452	1.15349	0.000803471	0.00792201	Hyperphosphorylated in tumor
ALX1:T68	Q15699	ALX1	T68	2.22452	1.15349	0.000803471	0.00792201	Hyperphosphorylated in tumor
AMFR:S507	Q9UKV5	AMFR	S507	0.338183	-1.56412	6.10948e-06	0.000377823	Hypophosphorylated in tumor
AMFR:S523	Q9UKV5	AMFR	S523	0.338183	-1.56412	6.10948e-06	0.000377823	Hypophosphorylated in tumor
AMFR:S542	Q9UKV5	AMFR	S542	0.263667	-1.92321	3.07336e-08	2.73801e-05	Hypophosphorylated in tumor
AMOT:S305	Q4VCS5	AMOT	S305	0.18135	-2.46315	4.61936e-06	0.000319411	Hypophosphorylated in tumor
AMOT:S309	Q4VCS5	AMOT	S309	0.18135	-2.46315	4.61936e-06	0.000319411	Hypophosphorylated in tumor
AMOT:S312	Q4VCS5	AMOT	S312	0.18135	-2.46315	4.61936e-06	0.000319411	Hypophosphorylated in tumor
AMOT:S313	Q4VCS5	AMOT	S313	0.18135	-2.46315	4.61936e-06	0.000319411	Hypophosphorylated in tumor
AMOT:S316	Q4VCS5	AMOT	S316	0.18135	-2.46315	4.61936e-06	0.000319411	Hypophosphorylated in tumor
AMOT:S319	Q4VCS5	AMOT	S319	0.18135	-2.46315	4.61936e-06	0.000319411	Hypophosphorylated in tumor
AMOT:T311	Q4VCS5	AMOT	T311	0.18135	-2.46315	4.61936e-06	0.000319411	Hypophosphorylated in tumor
AMOT:T315	Q4VCS5	AMOT	T315	0.18135	-2.46315	4.61936e-06	0.000319411	Hypophosphorylated in tumor
AMPD3:S83	Q01432	AMPD3	S83	0.137561	-2.86185	8.41916e-07	0.000122348	Hypophosphorylated in tumor
AMPD3:S85	Q01432	AMPD3	S85	0.137561	-2.86185	8.41916e-07	0.000122348	Hypophosphorylated in tumor
ANK3:S1405	Q12955	ANK3	S1405	2.63368	1.39708	0.000286535	0.003936	Hyperphosphorylated in tumor
ANK3:S4298	Q12955	ANK3	S4298	0.317674	-1.65438	8.41916e-07	0.000122348	Hypophosphorylated in tumor
ANK3:T1404	Q12955	ANK3	T1404	2.63368	1.39708	0.000286535	0.003936	Hyperphosphorylated in tumor
ANK3:Y4303	Q12955	ANK3	Y4303	0.317674	-1.65438	8.41916e-07	0.000122348	Hypophosphorylated in tumor
ANKLE2:S919	Q86XL3	ANKLE2	S919	2.57611	1.3652	0.000286535	0.003936	Hyperphosphorylated in tumor
ANKLE2:S924	Q86XL3	ANKLE2	S924	2.57611	1.3652	0.000286535	0.003936	Hyperphosphorylated in tumor
ANKLE2:Y918	Q86XL3	ANKLE2	Y918	2.57611	1.3652	0.000286535	0.003936	Hyperphosphorylated in tumor
ANKRD11:S276	Q6UB99	ANKRD11	S276	2.29377	1.19772	0.000495408	0.00568475	Hyperphosphorylated in tumor
ANKRD11:S505	Q6UB99	ANKRD11	S505	2.13553	1.0946	0.000314604	0.00418774	Hyperphosphorylated in tumor
ANKRD11:S834	Q6UB99	ANKRD11	S834	2.4315	1.28185	0.000280473	0.003936	Hyperphosphorylated in tumor
ANKRD12:S1799	Q6UB98	ANKRD12	S1799	5.86176	2.55133	0.000204692	0.00323295	Hyperphosphorylated in tumor
ANKRD12:S1801	Q6UB98	ANKRD12	S1801	5.86176	2.55133	0.000204692	0.00323295	Hyperphosphorylated in tumor
ANKRD17:S1709	O75179	ANKRD17	S1709	2.19099	1.13158	0.000764023	0.00759709	Hyperphosphorylated in tumor
ANKRD17:S19	O75179	ANKRD17	S19	9.12189	3.18933	0.000953358	0.00888745	Hyperphosphorylated in tumor
ANKRD17:T12	O75179	ANKRD17	T12	9.12189	3.18933	0.000953358	0.00888745	Hyperphosphorylated in tumor
ANKRD17:T5	O75179	ANKRD17	T5	9.12189	3.18933	0.000953358	0.00888745	Hyperphosphorylated in tumor
ANKRD35:S260	Q8N283	ANKRD35	S260	0.309779	-1.69069	1.1744e-06	0.000144383	Hypophosphorylated in tumor
ANKRD35:S263	Q8N283	ANKRD35	S263	0.428964	-1.22107	0.000195351	0.00311503	Hypophosphorylated in tumor
ANKRD35:S265	Q8N283	ANKRD35	S265	0.428964	-1.22107	0.000195351	0.00311503	Hypophosphorylated in tumor
ANKRD35:S271	Q8N283	ANKRD35	S271	0.309779	-1.69069	1.1744e-06	0.000144383	Hypophosphorylated in tumor
ANKRD35:S760	Q8N283	ANKRD35	S760	0.209316	-2.25624	1.69611e-05	0.000702028	Hypophosphorylated in tumor
ANKRD35:S762	Q8N283	ANKRD35	S762	0.224843	-2.15301	7.00634e-06	0.000409009	Hypophosphorylated in tumor
ANKRD35:S776	Q8N283	ANKRD35	S776	0.14832	-2.75322	9.31323e-09	2.00373e-05	Hypophosphorylated in tumor
ANKRD35:S881	Q8N283	ANKRD35	S881	4.01696	2.0061	0.00093446	0.00872849	Hyperphosphorylated in tumor
ANKRD6:S326	Q9Y2G4	ANKRD6	S326	0.493735	-1.01819	0.000701735	0.00713941	Hypophosphorylated in tumor
ANKRD6:S328	Q9Y2G4	ANKRD6	S328	0.493735	-1.01819	0.000701735	0.00713941	Hypophosphorylated in tumor
ANLN:S485	Q9NQW6	ANLN	S485	3.49378	1.80479	0.000938475	0.00875269	Hyperphosphorylated in tumor
ANO1:S196	Q5XXA6	ANO1	S196	3.21972	1.68694	0.000237036	0.00349086	Hyperphosphorylated in tumor
ANTXR1:S362	Q9H6X2	ANTXR1	S362	2.13109	1.09159	0.000981516	0.00895573	Hyperphosphorylated in tumor
ANXA1:S182	P04083	ANXA1	S182	0.177112	-2.49727	8.41916e-07	0.000122348	Hypophosphorylated in tumor
ANXA1:S34	P04083	ANXA1	S34	0.135374	-2.88498	1.30385e-08	2.00373e-05	Hypophosphorylated in tumor
ANXA1:S37	P04083	ANXA1	S37	0.135374	-2.88498	1.30385e-08	2.00373e-05	Hypophosphorylated in tumor
ANXA1:S45	P04083	ANXA1	S45	0.0917537	-3.44609	9.95584e-07	0.000127765	Hypophosphorylated in tumor
ANXA1:S46	P04083	ANXA1	S46	0.0917537	-3.44609	9.95584e-07	0.000127765	Hypophosphorylated in tumor
ANXA1:T41	P04083	ANXA1	T41	0.135374	-2.88498	1.30385e-08	2.00373e-05	Hypophosphorylated in tumor
ANXA1:Y39	P04083	ANXA1	Y39	0.135374	-2.88498	1.30385e-08	2.00373e-05	Hypophosphorylated in tumor
ANXA3:S146	P12429	ANXA3	S146	0.395104	-1.3397	0.000460121	0.00542153	Hypophosphorylated in tumor
ANXA3:S149	P12429	ANXA3	S149	0.395104	-1.3397	0.000460121	0.00542153	Hypophosphorylated in tumor
ANXA3:T148	P12429	ANXA3	T148	0.395104	-1.3397	0.000460121	0.00542153	Hypophosphorylated in tumor
AP3D1:S658	O14617	AP3D1	S658	2.33429	1.22298	0.000118391	0.00224803	Hyperphosphorylated in tumor
APBA2:S478	Q99767	APBA2	S478	2.55654	1.35419	0.00106538	0.00950233	Hyperphosphorylated in tumor
APBA2:S480	Q99767	APBA2	S480	2.55654	1.35419	0.00106538	0.00950233	Hyperphosphorylated in tumor
APBB2:T343	Q92870	APBB2	T343	2.32684	1.21837	0.000131131	0.00240261	Hyperphosphorylated in tumor
APC:S2449	P25054	APC	S2449	0.288738	-1.79216	9.61954e-05	0.00198032	Hypophosphorylated in tumor
API5:T461	Q9BZZ5	API5	T461	2.26736	1.18101	0.00106538	0.00950233	Hyperphosphorylated in tumor
APOA2:S68	P02652	APOA2	S68	0.38396	-1.38097	4.00376e-06	0.000299775	Hypophosphorylated in tumor
APOF:S323	Q13790	APOF	S323	0.374261	-1.41788	0.000639495	0.00675683	Hypophosphorylated in tumor
ARF3:S147	P61204	ARF3	S147	2.73156	1.44973	1.96779e-05	0.000756013	Hyperphosphorylated in tumor
ARF4:S147	P18085	ARF4	S147	3.68843	1.88301	1.53501e-05	0.000651196	Hyperphosphorylated in tumor
ARF6:S38	P62330	ARF6	S38	0.411961	-1.27942	0.000394573	0.00493786	Hypophosphorylated in tumor
ARF6:T40	P62330	ARF6	T40	0.411961	-1.27942	0.000394573	0.00493786	Hypophosphorylated in tumor
ARF6:T41	P62330	ARF6	T41	0.411961	-1.27942	0.000394573	0.00493786	Hypophosphorylated in tumor
ARF6:T44	P62330	ARF6	T44	0.411961	-1.27942	0.000394573	0.00493786	Hypophosphorylated in tumor
ARFGAP1:S125	Q8N6T3	ARFGAP1	S125	3.24218	1.69696	1.18986e-05	0.000547468	Hyperphosphorylated in tumor
ARFGAP1:T135	Q8N6T3	ARFGAP1	T135	3.24218	1.69696	1.18986e-05	0.000547468	Hyperphosphorylated in tumor
ARFGEF3:S597	Q5TH69	ARFGEF3	S597	0.3575	-1.48398	0.000260733	0.00371093	Hypophosphorylated in tumor
ARFIP1:S81	P53367	ARFIP1	S81	0.3926	-1.34887	0.000145091	0.00258518	Hypophosphorylated in tumor
ARHGAP15:S211	Q53QZ3	ARHGAP15	S211	2.30175	1.20273	0.000378244	0.00474704	Hyperphosphorylated in tumor
ARHGAP17:S570	Q68EM7	ARHGAP17	S570	2.94376	1.55766	0.000177089	0.0029263	Hyperphosphorylated in tumor
ARHGAP17:S575	Q68EM7	ARHGAP17	S575	2.94376	1.55766	0.000177089	0.0029263	Hyperphosphorylated in tumor
ARHGAP20:S281	Q9P2F6	ARHGAP20	S281	2.16173	1.11218	0.000177089	0.0029263	Hyperphosphorylated in tumor
ARHGAP20:T278	Q9P2F6	ARHGAP20	T278	2.16173	1.11218	0.000177089	0.0029263	Hyperphosphorylated in tumor
ARHGAP21:S1499	Q5T5U3	ARHGAP21	S1499	3.1466	1.6538	9.61954e-05	0.00198032	Hyperphosphorylated in tumor
ARHGAP21:S1503	Q5T5U3	ARHGAP21	S1503	3.1466	1.6538	9.61954e-05	0.00198032	Hyperphosphorylated in tumor
ARHGAP22:S587	Q7Z5H3	ARHGAP22	S587	5.1823	2.37359	0.000481929	0.00564709	Hyperphosphorylated in tumor
ARHGAP22:T589	Q7Z5H3	ARHGAP22	T589	5.1823	2.37359	0.000481929	0.00564709	Hyperphosphorylated in tumor
ARHGAP27:S632	Q6ZUM4	ARHGAP27	S632	0.342447	-1.54605	3.46359e-06	0.000272612	Hypophosphorylated in tumor
ARHGAP27:S633	Q6ZUM4	ARHGAP27	S633	0.342447	-1.54605	3.46359e-06	0.000272612	Hypophosphorylated in tumor
ARHGAP27:S638	Q6ZUM4	ARHGAP27	S638	0.376385	-1.40972	0.000110251	0.00217568	Hypophosphorylated in tumor
ARHGAP32:S587	A7KAX9	ARHGAP32	S587	0.474918	-1.07425	2.50777e-05	0.000878878	Hypophosphorylated in tumor
ARHGAP32:S591	A7KAX9	ARHGAP32	S591	0.474918	-1.07425	2.50777e-05	0.000878878	Hypophosphorylated in tumor
ARHGAP32:S592	A7KAX9	ARHGAP32	S592	0.474918	-1.07425	2.50777e-05	0.000878878	Hypophosphorylated in tumor
ARHGAP32:S594	A7KAX9	ARHGAP32	S594	0.474918	-1.07425	2.50777e-05	0.000878878	Hypophosphorylated in tumor
ARHGAP32:S655	A7KAX9	ARHGAP32	S655	0.457776	-1.12729	5.31785e-06	0.000349619	Hypophosphorylated in tumor
ARHGAP32:S659	A7KAX9	ARHGAP32	S659	0.457776	-1.12729	5.31785e-06	0.000349619	Hypophosphorylated in tumor
ARHGAP32:S892	A7KAX9	ARHGAP32	S892	0.261069	-1.9375	5.96046e-07	9.8759e-05	Hypophosphorylated in tumor
ARHGAP32:T595	A7KAX9	ARHGAP32	T595	0.474918	-1.07425	2.50777e-05	0.000878878	Hypophosphorylated in tumor
ARHGAP32:T949	A7KAX9	ARHGAP32	T949	0.485626	-1.04208	0.000177089	0.0029263	Hypophosphorylated in tumor
ARHGAP35:S1150	Q9NRY4	ARHGAP35	S1150	0.468505	-1.09386	0.000742979	0.00752044	Hypophosphorylated in tumor
ARHGAP5:S1218	Q13017	ARHGAP5	S1218	0.381552	-1.39005	3.46359e-06	0.000272612	Hypophosphorylated in tumor
ARHGAP5:S765	Q13017	ARHGAP5	S765	0.380656	-1.39344	2.35625e-07	5.84036e-05	Hypophosphorylated in tumor
ARHGAP5:S968	Q13017	ARHGAP5	S968	0.454544	-1.13751	0.000160375	0.00276378	Hypophosphorylated in tumor
ARHGAP5:T1217	Q13017	ARHGAP5	T1217	0.381552	-1.39005	3.46359e-06	0.000272612	Hypophosphorylated in tumor
ARHGDIA:S148	P52565	ARHGDIA	S148	0.1437	-2.79887	1.04504e-05	0.000502263	Hypophosphorylated in tumor
ARHGDIA:Y149	P52565	ARHGDIA	Y149	0.1437	-2.79887	1.04504e-05	0.000502263	Hypophosphorylated in tumor
ARHGEF11:S13	O15085	ARHGEF11	S13	0.481031	-1.0558	0.000414196	0.00504479	Hypophosphorylated in tumor
ARHGEF11:S14	O15085	ARHGEF11	S14	0.481031	-1.0558	0.000414196	0.00504479	Hypophosphorylated in tumor
ARHGEF11:S16	O15085	ARHGEF11	S16	0.481031	-1.0558	0.000414196	0.00504479	Hypophosphorylated in tumor
ARHGEF11:S17	O15085	ARHGEF11	S17	0.481031	-1.0558	0.000414196	0.00504479	Hypophosphorylated in tumor
ARHGEF11:T668	O15085	ARHGEF11	T668	2.99367	1.58192	1.53501e-05	0.000651196	Hyperphosphorylated in tumor
ARHGEF12:S190	Q9NZN5	ARHGEF12	S190	0.228205	-2.1316	4.61936e-06	0.000319411	Hypophosphorylated in tumor
ARHGEF12:S343	Q9NZN5	ARHGEF12	S343	0.357211	-1.48515	4.00376e-06	0.000299775	Hypophosphorylated in tumor
ARHGEF12:S631	Q9NZN5	ARHGEF12	S631	0.43734	-1.19317	4.00525e-05	0.00116026	Hypophosphorylated in tumor
ARHGEF12:S634	Q9NZN5	ARHGEF12	S634	0.43734	-1.19317	4.00525e-05	0.00116026	Hypophosphorylated in tumor
ARHGEF12:S635	Q9NZN5	ARHGEF12	S635	0.43734	-1.19317	4.00525e-05	0.00116026	Hypophosphorylated in tumor
ARHGEF12:S637	Q9NZN5	ARHGEF12	S637	0.43734	-1.19317	4.00525e-05	0.00116026	Hypophosphorylated in tumor
ARHGEF12:T189	Q9NZN5	ARHGEF12	T189	0.228205	-2.1316	4.61936e-06	0.000319411	Hypophosphorylated in tumor
ARHGEF12:T329	Q9NZN5	ARHGEF12	T329	0.357211	-1.48515	4.00376e-06	0.000299775	Hypophosphorylated in tumor
ARHGEF12:T335	Q9NZN5	ARHGEF12	T335	0.357211	-1.48515	4.00376e-06	0.000299775	Hypophosphorylated in tumor
ARHGEF12:T344	Q9NZN5	ARHGEF12	T344	0.357211	-1.48515	4.00376e-06	0.000299775	Hypophosphorylated in tumor
ARHGEF12:T632	Q9NZN5	ARHGEF12	T632	0.43734	-1.19317	4.00525e-05	0.00116026	Hypophosphorylated in tumor
ARHGEF16:S131	Q5VV41	ARHGEF16	S131	0.403203	-1.31042	0.00107408	0.00955776	Hypophosphorylated in tumor
ARHGEF2:S121	Q92974	ARHGEF2	S121	0.183422	-2.44676	5.61327e-05	0.00141706	Hypophosphorylated in tumor
ARHGEF2:S122	Q92974	ARHGEF2	S122	0.183422	-2.44676	5.61327e-05	0.00141706	Hypophosphorylated in tumor
ARHGEF2:S127	Q92974	ARHGEF2	S127	0.183422	-2.44676	5.61327e-05	0.00141706	Hypophosphorylated in tumor
ARHGEF2:S129	Q92974	ARHGEF2	S129	0.183422	-2.44676	5.61327e-05	0.00141706	Hypophosphorylated in tumor
ARHGEF2:S645	Q92974	ARHGEF2	S645	2.78283	1.47655	7.00634e-06	0.000409009	Hyperphosphorylated in tumor
ARHGEF2:S648	Q92974	ARHGEF2	S648	2.78283	1.47655	7.00634e-06	0.000409009	Hyperphosphorylated in tumor
ARHGEF2:S956	Q92974	ARHGEF2	S956	2.2686	1.1818	1.96779e-05	0.000756013	Hyperphosphorylated in tumor
ARHGEF2:S960	Q92974	ARHGEF2	S960	2.2686	1.1818	1.96779e-05	0.000756013	Hyperphosphorylated in tumor
ARHGEF2:T945	Q92974	ARHGEF2	T945	2.42779	1.27964	5.61327e-05	0.00141706	Hyperphosphorylated in tumor
ARHGEF4:S109	Q9NR80	ARHGEF4	S109	0.407425	-1.2954	0.000260733	0.00371093	Hypophosphorylated in tumor
ARHGEF4:T108	Q9NR80	ARHGEF4	T108	0.407425	-1.2954	0.000260733	0.00371093	Hypophosphorylated in tumor
ARHGEF40:S255	Q8TER5	ARHGEF40	S255	2.66204	1.41253	9.08551e-05	0.00193989	Hyperphosphorylated in tumor
ARHGEF40:S262	Q8TER5	ARHGEF40	S262	2.66204	1.41253	9.08551e-05	0.00193989	Hyperphosphorylated in tumor
ARHGEF40:S961	Q8TER5	ARHGEF40	S961	2.72284	1.44511	0.000318879	0.00423915	Hyperphosphorylated in tumor
ARHGEF5:S1011	Q12774	ARHGEF5	S1011	0.397676	-1.33034	0.000237036	0.00349086	Hypophosphorylated in tumor
ARHGEF5:S1018	Q12774	ARHGEF5	S1018	0.397676	-1.33034	0.000237036	0.00349086	Hypophosphorylated in tumor
ARHGEF5:S1019	Q12774	ARHGEF5	S1019	0.397676	-1.33034	0.000237036	0.00349086	Hypophosphorylated in tumor
ARID4B:S680	Q4LE39	ARID4B	S680	2.15307	1.1064	4.48786e-05	0.00124604	Hyperphosphorylated in tumor
ARID4B:T672	Q4LE39	ARID4B	T672	2.15307	1.1064	4.48786e-05	0.00124604	Hyperphosphorylated in tumor
ARID5B:S1032	Q14865	ARID5B	S1032	2.29257	1.19696	5.61327e-05	0.00141706	Hyperphosphorylated in tumor
ARMC10:T53	Q8N2F6	ARMC10	T53	2.07929	1.05609	0.000131131	0.00240261	Hyperphosphorylated in tumor
ARMCX3:S110	Q9UH62	ARMCX3	S110	2.20412	1.1402	0.000378244	0.00474704	Hyperphosphorylated in tumor
ARMCX3:S113	Q9UH62	ARMCX3	S113	2.20412	1.1402	0.000378244	0.00474704	Hyperphosphorylated in tumor
ARMCX3:S72	Q9UH62	ARMCX3	S72	4.80575	2.26476	0.000429613	0.00521088	Hyperphosphorylated in tumor
ARPC1B:T80	O15143	ARPC1B	T80	4.79706	2.26215	5.12227e-08	3.21297e-05	Hyperphosphorylated in tumor
ARPC5:S77	O15511	ARPC5	S77	2.91973	1.54584	7.00634e-06	0.000409009	Hyperphosphorylated in tumor
ASAP1:S1041	Q9ULH1	ASAP1	S1041	0.335188	-1.57696	7.78167e-05	0.00174205	Hypophosphorylated in tumor
ASAP1:S1044	Q9ULH1	ASAP1	S1044	0.335188	-1.57696	7.78167e-05	0.00174205	Hypophosphorylated in tumor
ASAP1:T1048	Q9ULH1	ASAP1	T1048	0.335188	-1.57696	7.78167e-05	0.00174205	Hypophosphorylated in tumor
ASAP1:T1050	Q9ULH1	ASAP1	T1050	0.335188	-1.57696	7.78167e-05	0.00174205	Hypophosphorylated in tumor
ASMTL:S19	O95671	ASMTL	S19	2.08727	1.06161	5.02225e-05	0.00134169	Hyperphosphorylated in tumor
ASMTL:S21	O95671	ASMTL	S21	2.08727	1.06161	5.02225e-05	0.00134169	Hyperphosphorylated in tumor
ASPH:S10	Q12797	ASPH	S10	2.0203	1.01457	0.000414196	0.00504479	Hyperphosphorylated in tumor
ASPH:S13	Q12797	ASPH	S13	2.0203	1.01457	0.000414196	0.00504479	Hyperphosphorylated in tumor
ASPH:S14	Q12797	ASPH	S14	2.0203	1.01457	0.000414196	0.00504479	Hyperphosphorylated in tumor
ASPH:S15	Q12797	ASPH	S15	2.0203	1.01457	0.000414196	0.00504479	Hyperphosphorylated in tumor
ASPH:S16	Q12797	ASPH	S16	2.0203	1.01457	0.000414196	0.00504479	Hyperphosphorylated in tumor
ASPH:S18	Q12797	ASPH	S18	2.0203	1.01457	0.000414196	0.00504479	Hyperphosphorylated in tumor
ASPH:S20	Q12797	ASPH	S20	2.0203	1.01457	0.000414196	0.00504479	Hyperphosphorylated in tumor
ASPH:S22	Q12797	ASPH	S22	2.0203	1.01457	0.000414196	0.00504479	Hyperphosphorylated in tumor
ASPH:S24	Q12797	ASPH	S24	2.0203	1.01457	0.000414196	0.00504479	Hyperphosphorylated in tumor
ASPH:S27	Q12797	ASPH	S27	2.0203	1.01457	0.000414196	0.00504479	Hyperphosphorylated in tumor
ASPH:S28	Q12797	ASPH	S28	2.0203	1.01457	0.000414196	0.00504479	Hyperphosphorylated in tumor
ASPH:S29	Q12797	ASPH	S29	2.0203	1.01457	0.000414196	0.00504479	Hyperphosphorylated in tumor
ASPH:S9	Q12797	ASPH	S9	2.0203	1.01457	0.000414196	0.00504479	Hyperphosphorylated in tumor
ASPH:T23	Q12797	ASPH	T23	2.0203	1.01457	0.000414196	0.00504479	Hyperphosphorylated in tumor
ASPM:S367	Q8IZT6	ASPM	S367	5.00775	2.32416	0.000698236	0.00713941	Hyperphosphorylated in tumor
ASPSCR1:S165	Q9BZE9	ASPSCR1	S165	6.03523	2.59341	0.000188835	0.00309544	Hyperphosphorylated in tumor
ASPSCR1:T167	Q9BZE9	ASPSCR1	T167	6.03523	2.59341	0.000188835	0.00309544	Hyperphosphorylated in tumor
ATAD2:S1243	Q6PL18	ATAD2	S1243	2.20335	1.1397	1.56489e-05	0.000662045	Hyperphosphorylated in tumor
ATAD2:Y344	Q6PL18	ATAD2	Y344	5.1064	2.35231	9.16235e-06	0.000468568	Hyperphosphorylated in tumor
ATF7IP:S474	Q6VMQ6	ATF7IP	S474	2.41586	1.27254	0.000286535	0.003936	Hyperphosphorylated in tumor
ATN1:S34	P54259	ATN1	S34	2.10816	1.07598	6.2664e-05	0.00151475	Hyperphosphorylated in tumor
ATN1:S645	P54259	ATN1	S645	2.04465	1.03186	0.000106774	0.00211372	Hyperphosphorylated in tumor
ATN1:T669	P54259	ATN1	T669	3.54125	1.82426	0.000286535	0.003936	Hyperphosphorylated in tumor
ATP13A3:S97	Q9H7F0	ATP13A3	S97	2.20255	1.13917	0.00102839	0.00933904	Hyperphosphorylated in tumor
ATP13A3:S98	Q9H7F0	ATP13A3	S98	2.20255	1.13917	0.00102839	0.00933904	Hyperphosphorylated in tumor
ATP13A4:S1183	Q4VNC1	ATP13A4	S1183	0.304879	-1.71369	0.000540753	0.00601943	Hypophosphorylated in tumor
ATP2B1:S1164	P20020	ATP2B1	S1164	2.78619	1.4783	2.85916e-07	6.63228e-05	Hyperphosphorylated in tumor
ATP2B1:S1165	P20020	ATP2B1	S1165	2.78619	1.4783	2.85916e-07	6.63228e-05	Hyperphosphorylated in tumor
ATP2B1:S1175	P20020	ATP2B1	S1175	2.78619	1.4783	2.85916e-07	6.63228e-05	Hyperphosphorylated in tumor
ATP2C1:S910	P98194	ATP2C1	S910	2.47184	1.30558	1.73934e-05	0.000702028	Hyperphosphorylated in tumor
ATP2C1:S911	P98194	ATP2C1	S911	2.47184	1.30558	1.73934e-05	0.000702028	Hyperphosphorylated in tumor
ATP2C1:S913	P98194	ATP2C1	S913	2.47184	1.30558	1.73934e-05	0.000702028	Hyperphosphorylated in tumor
ATP2C1:S914	P98194	ATP2C1	S914	2.47184	1.30558	1.73934e-05	0.000702028	Hyperphosphorylated in tumor
ATP2C1:S915	P98194	ATP2C1	S915	2.47184	1.30558	1.73934e-05	0.000702028	Hyperphosphorylated in tumor
ATP2C1:T912	P98194	ATP2C1	T912	2.47184	1.30558	1.73934e-05	0.000702028	Hyperphosphorylated in tumor
ATP7A:S353	Q04656	ATP7A	S353	0.322564	-1.63234	0.000260733	0.00371093	Hypophosphorylated in tumor
ATP7A:S357	Q04656	ATP7A	S357	0.322564	-1.63234	0.000260733	0.00371093	Hypophosphorylated in tumor
ATP7A:S359	Q04656	ATP7A	S359	0.0889205	-3.49134	4.16301e-07	7.89829e-05	Hypophosphorylated in tumor
ATP7A:S360	Q04656	ATP7A	S360	0.0889205	-3.49134	4.16301e-07	7.89829e-05	Hypophosphorylated in tumor
ATP7A:S361	Q04656	ATP7A	S361	0.0889205	-3.49134	4.16301e-07	7.89829e-05	Hypophosphorylated in tumor
ATP7A:S362	Q04656	ATP7A	S362	0.0889205	-3.49134	4.16301e-07	7.89829e-05	Hypophosphorylated in tumor
ATP7A:T354	Q04656	ATP7A	T354	0.0889205	-3.49134	4.16301e-07	7.89829e-05	Hypophosphorylated in tumor
ATP8B2:S1169	P98198	ATP8B2	S1169	2.7356	1.45186	0.000686681	0.00713941	Hyperphosphorylated in tumor
ATP8B2:S1170	P98198	ATP8B2	S1170	2.7356	1.45186	0.000686681	0.00713941	Hyperphosphorylated in tumor
ATP8B2:S1174	P98198	ATP8B2	S1174	2.7356	1.45186	0.000686681	0.00713941	Hyperphosphorylated in tumor
ATP8B2:S1175	P98198	ATP8B2	S1175	2.7356	1.45186	0.000686681	0.00713941	Hyperphosphorylated in tumor
ATP8B2:T1177	P98198	ATP8B2	T1177	2.7356	1.45186	0.000686681	0.00713941	Hyperphosphorylated in tumor
ATP8B2:T1178	P98198	ATP8B2	T1178	2.7356	1.45186	0.000686681	0.00713941	Hyperphosphorylated in tumor
ATR:T1989	Q13535	ATR	T1989	5.52629	2.46631	5.54469e-05	0.00141706	Hyperphosphorylated in tumor
ATRX:S1348	P46100	ATRX	S1348	2.69971	1.43281	4.00525e-05	0.00116026	Hyperphosphorylated in tumor
ATRX:S1352	P46100	ATRX	S1352	2.84853	1.51022	8.65683e-05	0.00185029	Hyperphosphorylated in tumor
ATRX:S206	P46100	ATRX	S206	2.21452	1.14699	0.000260733	0.00371093	Hyperphosphorylated in tumor
ATRX:S210	P46100	ATRX	S210	2.21452	1.14699	0.000260733	0.00371093	Hyperphosphorylated in tumor
ATRX:S48	P46100	ATRX	S48	2.34487	1.22951	0.00021529	0.00327749	Hyperphosphorylated in tumor
ATRX:S50	P46100	ATRX	S50	2.34487	1.22951	0.00021529	0.00327749	Hyperphosphorylated in tumor
ATRX:S52	P46100	ATRX	S52	2.34487	1.22951	0.00021529	0.00327749	Hyperphosphorylated in tumor
ATRX:S54	P46100	ATRX	S54	2.34487	1.22951	0.00021529	0.00327749	Hyperphosphorylated in tumor
ATRX:S594	P46100	ATRX	S594	2.1055	1.07416	6.98715e-05	0.00163622	Hyperphosphorylated in tumor
ATRX:S675	P46100	ATRX	S675	2.0045	1.00325	8.65683e-05	0.00185029	Hyperphosphorylated in tumor
ATRX:S783	P46100	ATRX	S783	2.31685	1.21217	0.000644015	0.00675683	Hyperphosphorylated in tumor
ATRX:S786	P46100	ATRX	S786	2.50339	1.32388	0.000118391	0.00224803	Hyperphosphorylated in tumor
ATRX:T591	P46100	ATRX	T591	2.1055	1.07416	6.98715e-05	0.00163622	Hyperphosphorylated in tumor
ATRX:T674	P46100	ATRX	T674	2.27105	1.18336	0.000453176	0.00535303	Hyperphosphorylated in tumor
ATRX:T684	P46100	ATRX	T684	2.27105	1.18336	0.000453176	0.00535303	Hyperphosphorylated in tumor
ATRX:T785	P46100	ATRX	T785	2.31685	1.21217	0.000644015	0.00675683	Hyperphosphorylated in tumor
ATRX:Y204	P46100	ATRX	Y204	2.21452	1.14699	0.000260733	0.00371093	Hyperphosphorylated in tumor
ATXN2:S624	Q99700	ATXN2	S624	2.01124	1.00809	1.61957e-06	0.000179705	Hyperphosphorylated in tumor
ATXN2:S888	Q99700	ATXN2	S888	2.29173	1.19644	8.65683e-05	0.00185029	Hyperphosphorylated in tumor
ATXN2:S889	Q99700	ATXN2	S889	2.29173	1.19644	8.65683e-05	0.00185029	Hyperphosphorylated in tumor
AUTS2:S1225	Q8WXX7	AUTS2	S1225	4.38877	2.13382	0.000183425	0.00301319	Hyperphosphorylated in tumor
AUTS2:S1233	Q8WXX7	AUTS2	S1233	4.38877	2.13382	0.000183425	0.00301319	Hyperphosphorylated in tumor
AUTS2:T1226	Q8WXX7	AUTS2	T1226	4.38877	2.13382	0.000183425	0.00301319	Hyperphosphorylated in tumor
B4GALT1:S73	P15291	B4GALT1	S73	8.16823	3.03002	1.18986e-05	0.000547468	Hyperphosphorylated in tumor
B4GALT1:S74	P15291	B4GALT1	S74	8.16823	3.03002	1.18986e-05	0.000547468	Hyperphosphorylated in tumor
BAG3:S381	O95817	BAG3	S381	0.38748	-1.36781	0.000314604	0.00418774	Hypophosphorylated in tumor
BAG3:S385	O95817	BAG3	S385	0.38748	-1.36781	0.000314604	0.00418774	Hypophosphorylated in tumor
BAG3:S399	O95817	BAG3	S399	2.17144	1.11865	0.000515362	0.00587098	Hyperphosphorylated in tumor
BAG3:S560	O95817	BAG3	S560	0.170469	-2.55242	0.000742979	0.00752044	Hypophosphorylated in tumor
BAG3:T400	O95817	BAG3	T400	2.17144	1.11865	0.000515362	0.00587098	Hyperphosphorylated in tumor
BAG3:T406	O95817	BAG3	T406	2.17144	1.11865	0.000515362	0.00587098	Hyperphosphorylated in tumor
BAG3:T568	O95817	BAG3	T568	0.170469	-2.55242	0.000742979	0.00752044	Hypophosphorylated in tumor
BAHD1:S101	Q8TBE0	BAHD1	S101	2.72686	1.44724	0.000213653	0.00327749	Hyperphosphorylated in tumor
BAHD1:S105	Q8TBE0	BAHD1	S105	2.72686	1.44724	0.000213653	0.00327749	Hyperphosphorylated in tumor
BAHD1:S106	Q8TBE0	BAHD1	S106	2.72686	1.44724	0.000213653	0.00327749	Hyperphosphorylated in tumor
BAIAP2:S334	Q9UQB8	BAIAP2	S334	0.432505	-1.20921	1.04504e-05	0.000502263	Hypophosphorylated in tumor
BAIAP2:S336	Q9UQB8	BAIAP2	S336	0.432505	-1.20921	1.04504e-05	0.000502263	Hypophosphorylated in tumor
BAIAP2:S338	Q9UQB8	BAIAP2	S338	0.495863	-1.01199	2.82489e-05	0.000950978	Hypophosphorylated in tumor
BAIAP2:S446	Q9UQB8	BAIAP2	S446	0.398939	-1.32576	3.57004e-05	0.00108479	Hypophosphorylated in tumor
BAIAP2:S452	Q9UQB8	BAIAP2	S452	0.363355	-1.46055	2.50777e-05	0.000878878	Hypophosphorylated in tumor
BAIAP2:S453	Q9UQB8	BAIAP2	S453	0.363355	-1.46055	2.50777e-05	0.000878878	Hypophosphorylated in tumor
BAIAP2:S454	Q9UQB8	BAIAP2	S454	0.487513	-1.03649	0.000160375	0.00276378	Hypophosphorylated in tumor
BAIAP2:T340	Q9UQB8	BAIAP2	T340	0.495863	-1.01199	2.82489e-05	0.000950978	Hypophosphorylated in tumor
BAIAP2:T455	Q9UQB8	BAIAP2	T455	0.487513	-1.03649	0.000160375	0.00276378	Hypophosphorylated in tumor
BAIAP2:Y337	Q9UQB8	BAIAP2	Y337	0.432505	-1.20921	1.04504e-05	0.000502263	Hypophosphorylated in tumor
BAIAP2L1:S329	Q9UHR4	BAIAP2L1	S329	2.06108	1.0434	0.000145091	0.00258518	Hyperphosphorylated in tumor
BAIAP2L1:S331	Q9UHR4	BAIAP2L1	S331	2.06108	1.0434	0.000145091	0.00258518	Hyperphosphorylated in tumor
BAP18:S96	Q8IXM2	BAP18	S96	2.87883	1.52548	3.45521e-07	7.32397e-05	Hyperphosphorylated in tumor
BASP1:S164	P80723	BASP1	S164	2.12099	1.08474	0.000701735	0.00713941	Hyperphosphorylated in tumor
BASP1:S170	P80723	BASP1	S170	2.12099	1.08474	0.000701735	0.00713941	Hyperphosphorylated in tumor
BASP1:S172	P80723	BASP1	S172	2.37746	1.24942	0.000414196	0.00504479	Hyperphosphorylated in tumor
BASP1:S177	P80723	BASP1	S177	2.27506	1.1859	6.2664e-05	0.00151475	Hyperphosphorylated in tumor
BAZ1B:S1342	Q9UIG0	BAZ1B	S1342	2.24267	1.16522	2.57418e-06	0.000235122	Hyperphosphorylated in tumor
BAZ1B:S158	Q9UIG0	BAZ1B	S158	2.68392	1.42434	0.000742979	0.00752044	Hyperphosphorylated in tumor
BAZ1B:S166	Q9UIG0	BAZ1B	S166	2.72697	1.4473	0.000403545	0.00503682	Hyperphosphorylated in tumor
BAZ1B:S167	Q9UIG0	BAZ1B	S167	2.81205	1.49162	8.54586e-05	0.00185029	Hyperphosphorylated in tumor
BAZ1B:S345	Q9UIG0	BAZ1B	S345	2.56452	1.35869	3.57004e-05	0.00108479	Hyperphosphorylated in tumor
BAZ1B:S347	Q9UIG0	BAZ1B	S347	2.56452	1.35869	3.57004e-05	0.00108479	Hyperphosphorylated in tumor
BAZ1B:S349	Q9UIG0	BAZ1B	S349	2.56452	1.35869	3.57004e-05	0.00108479	Hyperphosphorylated in tumor
BAZ1B:S705	Q9UIG0	BAZ1B	S705	2.32921	1.21984	0.000764023	0.00759709	Hyperphosphorylated in tumor
BAZ1B:S708	Q9UIG0	BAZ1B	S708	2.73123	1.44955	0.000701735	0.00713941	Hyperphosphorylated in tumor
BBX:S844	Q8WY36	BBX	S844	2.58351	1.36933	3.57004e-05	0.00108479	Hyperphosphorylated in tumor
BCAM:S614	P50895	BCAM	S614	0.430408	-1.21622	3.17786e-05	0.00101584	Hypophosphorylated in tumor
BCAS3:S570	Q9H6U6	BCAS3	S570	4.19686	2.06931	9.16235e-06	0.000468568	Hyperphosphorylated in tumor
BCAS3:S572	Q9H6U6	BCAS3	S572	4.19686	2.06931	9.16235e-06	0.000468568	Hyperphosphorylated in tumor
BCKDHA:S342	P12694	BCKDHA	S342	0.0305888	-5.03085	0.000847689	0.00817001	Hypophosphorylated in tumor
BCKDHA:S343	P12694	BCKDHA	S343	0.0305888	-5.03085	0.000847689	0.00817001	Hypophosphorylated in tumor
BCKDHA:Y345	P12694	BCKDHA	Y345	0.0305888	-5.03085	0.000847689	0.00817001	Hypophosphorylated in tumor
BCL11B:S398	Q9C0K0	BCL11B	S398	6.33423	2.66317	1.88412e-05	0.000756013	Hyperphosphorylated in tumor
BCL11B:S753	Q9C0K0	BCL11B	S753	2.46702	1.30277	0.000145091	0.00258518	Hyperphosphorylated in tumor
BCL11B:S97	Q9C0K0	BCL11B	S97	2.09266	1.06534	0.00021529	0.00327749	Hyperphosphorylated in tumor
BCL11B:T313	Q9C0K0	BCL11B	T313	6.42699	2.68414	0.000145586	0.00259249	Hyperphosphorylated in tumor
BCL11B:T754	Q9C0K0	BCL11B	T754	2.46702	1.30277	0.000145091	0.00258518	Hyperphosphorylated in tumor
BCL2L11:S92	O43521	BCL2L11	S92	3.41781	1.77307	0.000585835	0.00640376	Hyperphosphorylated in tumor
BCL2L11:S93	O43521	BCL2L11	S93	3.41781	1.77307	0.000585835	0.00640376	Hyperphosphorylated in tumor
BCL2L11:S94	O43521	BCL2L11	S94	3.41781	1.77307	0.000585835	0.00640376	Hyperphosphorylated in tumor
BCL2L12:S242	Q9HB09	BCL2L12	S242	2.44561	1.2902	4.00525e-05	0.00116026	Hyperphosphorylated in tumor
BCL2L12:S243	Q9HB09	BCL2L12	S243	2.44561	1.2902	4.00525e-05	0.00116026	Hyperphosphorylated in tumor
BCL2L12:S245	Q9HB09	BCL2L12	S245	2.90063	1.53637	0.000145091	0.00258518	Hyperphosphorylated in tumor
BCL3:S41	P20749	BCL3	S41	0.426078	-1.23081	1.73934e-05	0.000702028	Hypophosphorylated in tumor
BCL6:S359	P41182	BCL6	S359	3.02713	1.59795	1.89524e-06	0.000197462	Hyperphosphorylated in tumor
BCL6:S361	P41182	BCL6	S361	3.02713	1.59795	1.89524e-06	0.000197462	Hyperphosphorylated in tumor
BCL9L:S750	Q86UU0	BCL9L	S750	0.382483	-1.38653	0.000502307	0.00575855	Hypophosphorylated in tumor
BCLAF1:S177	Q9NYF8	BCLAF1	S177	2.25795	1.17501	0.000195351	0.00311503	Hyperphosphorylated in tumor
BCLAF1:S319	Q9NYF8	BCLAF1	S319	5.93497	2.56924	0.00051854	0.00588864	Hyperphosphorylated in tumor
BCLAF1:S320	Q9NYF8	BCLAF1	S320	5.93497	2.56924	0.00051854	0.00588864	Hyperphosphorylated in tumor
BCLAF1:S512	Q9NYF8	BCLAF1	S512	2.5345	1.3417	8.26041e-06	0.000446986	Hyperphosphorylated in tumor
BCLAF1:S648	Q9NYF8	BCLAF1	S648	5.23531	2.38827	0.000177089	0.0029263	Hyperphosphorylated in tumor
BCLAF1:T840	Q9NYF8	BCLAF1	T840	2.6409	1.40103	7.78167e-05	0.00174205	Hyperphosphorylated in tumor
BCLAF1:Y511	Q9NYF8	BCLAF1	Y511	2.5345	1.3417	8.26041e-06	0.000446986	Hyperphosphorylated in tumor
BCLAF1:Y839	Q9NYF8	BCLAF1	Y839	2.6409	1.40103	7.78167e-05	0.00174205	Hyperphosphorylated in tumor
BICC1:S606	Q9H694	BICC1	S606	4.24933	2.08723	4.16301e-07	7.89829e-05	Hyperphosphorylated in tumor
BICC1:S608	Q9H694	BICC1	S608	4.24933	2.08723	4.16301e-07	7.89829e-05	Hyperphosphorylated in tumor
BICC1:S612	Q9H694	BICC1	S612	4.24933	2.08723	4.16301e-07	7.89829e-05	Hyperphosphorylated in tumor
BICC1:T605	Q9H694	BICC1	T605	4.24933	2.08723	4.16301e-07	7.89829e-05	Hyperphosphorylated in tumor
BICC1:T611	Q9H694	BICC1	T611	4.24933	2.08723	4.16301e-07	7.89829e-05	Hyperphosphorylated in tumor
BICD1:S609	Q96G01	BICD1	S609	11.4865	3.52186	0.00108951	0.0096647	Hyperphosphorylated in tumor
BICD1:S610	Q96G01	BICD1	S610	15.9857	3.99871	0.000355446	0.00457487	Hyperphosphorylated in tumor
BICD1:T605	Q96G01	BICD1	T605	11.4865	3.52186	0.00108951	0.0096647	Hyperphosphorylated in tumor
BICDL2:S151	A1A5D9	BICDL2	S151	0.326856	-1.61327	5.96046e-07	9.8759e-05	Hypophosphorylated in tumor
BICDL2:S330	A1A5D9	BICDL2	S330	0.317714	-1.6542	1.1744e-06	0.000144383	Hypophosphorylated in tumor
BICDL2:S331	A1A5D9	BICDL2	S331	0.370888	-1.43094	8.01962e-06	0.000435105	Hypophosphorylated in tumor
BICDL2:S349	A1A5D9	BICDL2	S349	0.412342	-1.27809	0.000314604	0.00418774	Hypophosphorylated in tumor
BICDL2:S351	A1A5D9	BICDL2	S351	0.157169	-2.66961	5.71388e-06	0.000373261	Hypophosphorylated in tumor
BICDL2:S36	A1A5D9	BICDL2	S36	0.312409	-1.67849	0.000764023	0.00759709	Hypophosphorylated in tumor
BICDL2:S430	A1A5D9	BICDL2	S430	0.272542	-1.87545	0.000101317	0.00207879	Hypophosphorylated in tumor
BICDL2:S473	A1A5D9	BICDL2	S473	0.333055	-1.58617	0.000903578	0.00846446	Hypophosphorylated in tumor
BICDL2:S475	A1A5D9	BICDL2	S475	0.333055	-1.58617	0.000903578	0.00846446	Hypophosphorylated in tumor
BICDL2:S477	A1A5D9	BICDL2	S477	0.209989	-2.25161	1.73934e-05	0.000702028	Hypophosphorylated in tumor
BICDL2:S478	A1A5D9	BICDL2	S478	0.209989	-2.25161	1.73934e-05	0.000702028	Hypophosphorylated in tumor
BICDL2:S479	A1A5D9	BICDL2	S479	0.209989	-2.25161	1.73934e-05	0.000702028	Hypophosphorylated in tumor
BICDL2:T348	A1A5D9	BICDL2	T348	0.412342	-1.27809	0.000314604	0.00418774	Hypophosphorylated in tumor
BICDL2:T480	A1A5D9	BICDL2	T480	0.209989	-2.25161	1.73934e-05	0.000702028	Hypophosphorylated in tumor
BIN1:S350	O00499	BIN1	S350	0.192116	-2.37995	0.000580197	0.00640376	Hypophosphorylated in tumor
BIN1:T348	O00499	BIN1	T348	0.192116	-2.37995	0.000580197	0.00640376	Hypophosphorylated in tumor
BIN2:S357	Q9UBW5	BIN2	S357	3.32022	1.73128	0.000549312	0.00610279	Hyperphosphorylated in tumor
BIN2:S364	Q9UBW5	BIN2	S364	2.60836	1.38315	0.000998552	0.00908421	Hyperphosphorylated in tumor
BIN2:S365	Q9UBW5	BIN2	S365	2.60836	1.38315	0.000998552	0.00908421	Hyperphosphorylated in tumor
BIN2:S369	Q9UBW5	BIN2	S369	2.60836	1.38315	0.000998552	0.00908421	Hyperphosphorylated in tumor
BIN2:S375	Q9UBW5	BIN2	S375	2.60836	1.38315	0.000998552	0.00908421	Hyperphosphorylated in tumor
BIN2:S377	Q9UBW5	BIN2	S377	2.60836	1.38315	0.000998552	0.00908421	Hyperphosphorylated in tumor
BIN2:S458	Q9UBW5	BIN2	S458	2.29289	1.19717	8.01962e-06	0.000435105	Hyperphosphorylated in tumor
BIN2:T366	Q9UBW5	BIN2	T366	2.60836	1.38315	0.000998552	0.00908421	Hyperphosphorylated in tumor
BIN2:T367	Q9UBW5	BIN2	T367	2.60836	1.38315	0.000998552	0.00908421	Hyperphosphorylated in tumor
BIN2:T456	Q9UBW5	BIN2	T456	2.29289	1.19717	8.01962e-06	0.000435105	Hyperphosphorylated in tumor
BIN2:T478	Q9UBW5	BIN2	T478	3.37747	1.75594	0.000110251	0.00217568	Hyperphosphorylated in tumor
BLNK:S124	Q8WV28	BLNK	S124	0.388276	-1.36484	3.07336e-08	2.73801e-05	Hypophosphorylated in tumor
BLNK:S125	Q8WV28	BLNK	S125	0.388276	-1.36484	3.07336e-08	2.73801e-05	Hypophosphorylated in tumor
BLNK:S129	Q8WV28	BLNK	S129	0.466508	-1.10003	5.96046e-07	9.8759e-05	Hypophosphorylated in tumor
BLNK:S236	Q8WV28	BLNK	S236	0.4841	-1.04662	0.00034511	0.00445416	Hypophosphorylated in tumor
BLNK:S243	Q8WV28	BLNK	S243	0.4841	-1.04662	0.00034511	0.00445416	Hypophosphorylated in tumor
BLVRA:S230	P53004	BLVRA	S230	9.32032	3.22038	0.000417809	0.00507672	Hyperphosphorylated in tumor
BNIPL:S88	Q7Z465	BNIPL	S88	0.190457	-2.39246	3.07336e-08	2.73801e-05	Hypophosphorylated in tumor
BOD1L1:S3029	Q8NFC6	BOD1L1	S3029	2.04157	1.02968	6.2664e-05	0.00151475	Hyperphosphorylated in tumor
BOP1:S126	Q14137	BOP1	S126	3.01934	1.59423	9.61954e-05	0.00198032	Hyperphosphorylated in tumor
BOP1:S127	Q14137	BOP1	S127	3.01934	1.59423	9.61954e-05	0.00198032	Hyperphosphorylated in tumor
BORA:S325	Q6PGQ7	BORA	S325	6.88898	2.78429	0.00037491	0.00474704	Hyperphosphorylated in tumor
BPTF:S1229	Q12830	BPTF	S1229	2.35412	1.23519	0.000541123	0.00601943	Hyperphosphorylated in tumor
BPTF:S1231	Q12830	BPTF	S1231	2.35412	1.23519	0.000541123	0.00601943	Hyperphosphorylated in tumor
BRAT1:S742	Q6PJG6	BRAT1	S742	2.84772	1.50981	5.02225e-05	0.00134169	Hyperphosphorylated in tumor
BRCA1:S1328	P38398	BRCA1	S1328	2.40997	1.26902	2.82489e-05	0.000950978	Hyperphosphorylated in tumor
BRCA1:S1330	P38398	BRCA1	S1330	2.40997	1.26902	2.82489e-05	0.000950978	Hyperphosphorylated in tumor
BRCA1:S1336	P38398	BRCA1	S1336	2.40997	1.26902	2.82489e-05	0.000950978	Hyperphosphorylated in tumor
BRD1:S128	O95696	BRD1	S128	2.11025	1.07741	0.000118391	0.00224803	Hyperphosphorylated in tumor
BRD1:Y127	O95696	BRD1	Y127	2.11025	1.07741	0.000118391	0.00224803	Hyperphosphorylated in tumor
BRD2:T285	P25440	BRD2	T285	4.34577	2.11961	0.00018152	0.00298667	Hyperphosphorylated in tumor
BRD2:T286	P25440	BRD2	T286	4.34577	2.11961	0.00018152	0.00298667	Hyperphosphorylated in tumor
BRD2:T287	P25440	BRD2	T287	4.34577	2.11961	0.00018152	0.00298667	Hyperphosphorylated in tumor
BRD2:T289	P25440	BRD2	T289	4.34577	2.11961	0.00018152	0.00298667	Hyperphosphorylated in tumor
BRD2:T291	P25440	BRD2	T291	4.34577	2.11961	0.00018152	0.00298667	Hyperphosphorylated in tumor
BRD3:S261	Q15059	BRD3	S261	2.64823	1.40503	2.57418e-06	0.000235122	Hyperphosphorylated in tumor
BRD3:S263	Q15059	BRD3	S263	2.64823	1.40503	2.57418e-06	0.000235122	Hyperphosphorylated in tumor
BRF2:S353	Q9HAW0	BRF2	S353	4.4411	2.15092	0.000876408	0.00839154	Hyperphosphorylated in tumor
BRPF1:T145	P55201	BRPF1	T145	6.69533	2.74316	0.000108589	0.0021462	Hyperphosphorylated in tumor
BTBD9:S598	Q96Q07	BTBD9	S598	2.72611	1.44685	1.53501e-05	0.000651196	Hyperphosphorylated in tumor
BTBD9:S599	Q96Q07	BTBD9	S599	2.72611	1.44685	1.53501e-05	0.000651196	Hyperphosphorylated in tumor
BTBD9:S602	Q96Q07	BTBD9	S602	2.72611	1.44685	1.53501e-05	0.000651196	Hyperphosphorylated in tumor
BTBD9:S604	Q96Q07	BTBD9	S604	2.72611	1.44685	1.53501e-05	0.000651196	Hyperphosphorylated in tumor
BUB1B:S543	O60566	BUB1B	S543	3.39706	1.76429	0.000862023	0.00829385	Hyperphosphorylated in tumor
BUD13:S197	Q9BRD0	BUD13	S197	2.06594	1.0468	0.000286535	0.003936	Hyperphosphorylated in tumor
BUD13:S201	Q9BRD0	BUD13	S201	2.06594	1.0468	0.000286535	0.003936	Hyperphosphorylated in tumor
BUD13:S222	Q9BRD0	BUD13	S222	2.05426	1.03862	0.000260733	0.00371093	Hyperphosphorylated in tumor
BUD13:S226	Q9BRD0	BUD13	S226	2.05426	1.03862	0.000260733	0.00371093	Hyperphosphorylated in tumor
BUD13:S391	Q9BRD0	BUD13	S391	2.49444	1.31872	0.000378244	0.00474704	Hyperphosphorylated in tumor
BUD13:S404	Q9BRD0	BUD13	S404	2.49444	1.31872	0.000378244	0.00474704	Hyperphosphorylated in tumor
BUD13:S407	Q9BRD0	BUD13	S407	2.49444	1.31872	0.000378244	0.00474704	Hyperphosphorylated in tumor
C14orf93:S224	Q9H972	C14orf93	S224	3.04254	1.60528	0.000101317	0.00207879	Hyperphosphorylated in tumor
C15orf62:S143	A8K5M9	C15orf62	S143	0.383731	-1.38183	0.000981516	0.00895573	Hypophosphorylated in tumor
C15orf62:T137	A8K5M9	C15orf62	T137	0.383731	-1.38183	0.000981516	0.00895573	Hypophosphorylated in tumor
C15orf62:T139	A8K5M9	C15orf62	T139	0.383731	-1.38183	0.000981516	0.00895573	Hypophosphorylated in tumor
C1QBP:S87	Q07021	C1QBP	S87	0.123019	-3.02305	3.24173e-05	0.00103572	Hypophosphorylated in tumor
C2CD5:S293	Q86YS7	C2CD5	S293	0.481044	-1.05576	0.000286535	0.003936	Hypophosphorylated in tumor
C2CD5:S295	Q86YS7	C2CD5	S295	0.481044	-1.05576	0.000286535	0.003936	Hypophosphorylated in tumor
C2CD5:S297	Q86YS7	C2CD5	S297	0.481044	-1.05576	0.000286535	0.003936	Hypophosphorylated in tumor
C3AR1:S465	Q16581	C3AR1	S465	2.53519	1.34209	0.000689361	0.00713941	Hyperphosphorylated in tumor
C3AR1:S470	Q16581	C3AR1	S470	2.53519	1.34209	0.000689361	0.00713941	Hyperphosphorylated in tumor
C3AR1:T466	Q16581	C3AR1	T466	2.53519	1.34209	0.000689361	0.00713941	Hyperphosphorylated in tumor
C6orf132:S1085	Q5T0Z8	C6orf132	S1085	0.48735	-1.03697	4.00376e-06	0.000299775	Hypophosphorylated in tumor
C6orf132:S1121	Q5T0Z8	C6orf132	S1121	0.213445	-2.22806	4.00525e-05	0.00116026	Hypophosphorylated in tumor
C6orf132:S275	Q5T0Z8	C6orf132	S275	0.422498	-1.24298	0.00034511	0.00445416	Hypophosphorylated in tumor
C6orf132:S279	Q5T0Z8	C6orf132	S279	0.279896	-1.83704	0.000131131	0.00240261	Hypophosphorylated in tumor
C6orf132:S531	Q5T0Z8	C6orf132	S531	0.265533	-1.91304	2.22307e-05	0.000812934	Hypophosphorylated in tumor
C6orf132:S535	Q5T0Z8	C6orf132	S535	0.265533	-1.91304	2.22307e-05	0.000812934	Hypophosphorylated in tumor
C6orf132:S536	Q5T0Z8	C6orf132	S536	0.265533	-1.91304	2.22307e-05	0.000812934	Hypophosphorylated in tumor
C6orf132:S545	Q5T0Z8	C6orf132	S545	0.265533	-1.91304	2.22307e-05	0.000812934	Hypophosphorylated in tumor
C6orf132:S558	Q5T0Z8	C6orf132	S558	0.265533	-1.91304	2.22307e-05	0.000812934	Hypophosphorylated in tumor
C6orf132:S562	Q5T0Z8	C6orf132	S562	0.265533	-1.91304	2.22307e-05	0.000812934	Hypophosphorylated in tumor
C6orf132:S677	Q5T0Z8	C6orf132	S677	0.314274	-1.66991	0.000903578	0.00846446	Hypophosphorylated in tumor
C6orf132:S862	Q5T0Z8	C6orf132	S862	0.284629	-1.81285	1.18986e-05	0.000547468	Hypophosphorylated in tumor
C6orf132:S863	Q5T0Z8	C6orf132	S863	0.284629	-1.81285	1.18986e-05	0.000547468	Hypophosphorylated in tumor
C6orf132:S867	Q5T0Z8	C6orf132	S867	0.284629	-1.81285	1.18986e-05	0.000547468	Hypophosphorylated in tumor
C6orf132:S906	Q5T0Z8	C6orf132	S906	0.448866	-1.15564	0.000903578	0.00846446	Hypophosphorylated in tumor
C6orf132:S969	Q5T0Z8	C6orf132	S969	0.325679	-1.61848	1.73934e-05	0.000702028	Hypophosphorylated in tumor
C6orf132:S971	Q5T0Z8	C6orf132	S971	0.292954	-1.77125	1.1744e-06	0.000144383	Hypophosphorylated in tumor
C6orf132:T272	Q5T0Z8	C6orf132	T272	0.44658	-1.16301	0.000453176	0.00535303	Hypophosphorylated in tumor
C6orf132:T297	Q5T0Z8	C6orf132	T297	0.250591	-1.9966	9.61954e-05	0.00198032	Hypophosphorylated in tumor
C6orf132:T308	Q5T0Z8	C6orf132	T308	0.245264	-2.02759	0.000800757	0.0079099	Hypophosphorylated in tumor
C6orf132:T538	Q5T0Z8	C6orf132	T538	0.265533	-1.91304	2.22307e-05	0.000812934	Hypophosphorylated in tumor
C6orf132:T540	Q5T0Z8	C6orf132	T540	0.265533	-1.91304	2.22307e-05	0.000812934	Hypophosphorylated in tumor
C6orf132:T547	Q5T0Z8	C6orf132	T547	0.265533	-1.91304	2.22307e-05	0.000812934	Hypophosphorylated in tumor
C6orf132:T560	Q5T0Z8	C6orf132	T560	0.265533	-1.91304	2.22307e-05	0.000812934	Hypophosphorylated in tumor
C6orf132:T661	Q5T0Z8	C6orf132	T661	0.38541	-1.37553	8.01962e-06	0.000435105	Hypophosphorylated in tumor
C6orf132:T909	Q5T0Z8	C6orf132	T909	0.397565	-1.33074	0.000831195	0.00801732	Hypophosphorylated in tumor
C9orf152:S87	Q5JTZ5	C9orf152	S87	2.24343	1.16571	0.000131131	0.00240261	Hyperphosphorylated in tumor
C9orf152:S88	Q5JTZ5	C9orf152	S88	2.47781	1.30907	8.65683e-05	0.00185029	Hyperphosphorylated in tumor
C9orf152:S90	Q5JTZ5	C9orf152	S90	2.47781	1.30907	8.65683e-05	0.00185029	Hyperphosphorylated in tumor
CABIN1:S1442	Q9Y6J0	CABIN1	S1442	0.177902	-2.49085	0.000286535	0.003936	Hypophosphorylated in tumor
CACNA1C:S815	Q13936	CACNA1C	S815	2.16986	1.1176	5.61327e-05	0.00141706	Hyperphosphorylated in tumor
CACNA1C:T810	Q13936	CACNA1C	T810	2.16986	1.1176	5.61327e-05	0.00141706	Hyperphosphorylated in tumor
CACNA1C:T819	Q13936	CACNA1C	T819	2.16986	1.1176	5.61327e-05	0.00141706	Hyperphosphorylated in tumor
CAMK4:T200	Q16566	CAMK4	T200	0.35414	-1.49761	0.000359952	0.00462814	Hypophosphorylated in tumor
CAMK4:T204	Q16566	CAMK4	T204	0.35414	-1.49761	0.000359952	0.00462814	Hypophosphorylated in tumor
CAMKK2:S129	Q96RR4	CAMKK2	S129	0.268903	-1.89484	0.000260733	0.00371093	Hypophosphorylated in tumor
CAMKK2:S132	Q96RR4	CAMKK2	S132	0.268903	-1.89484	0.000260733	0.00371093	Hypophosphorylated in tumor
CAMKK2:S133	Q96RR4	CAMKK2	S133	0.268903	-1.89484	0.000260733	0.00371093	Hypophosphorylated in tumor
CAMKK2:S136	Q96RR4	CAMKK2	S136	0.268903	-1.89484	0.000260733	0.00371093	Hypophosphorylated in tumor
CAMKK2:S137	Q96RR4	CAMKK2	S137	0.268903	-1.89484	0.000260733	0.00371093	Hypophosphorylated in tumor
CAMKK2:Y128	Q96RR4	CAMKK2	Y128	0.268903	-1.89484	0.000260733	0.00371093	Hypophosphorylated in tumor
CAMSAP1:S1052	Q5T5Y3	CAMSAP1	S1052	0.432896	-1.20791	3.46359e-06	0.000272612	Hypophosphorylated in tumor
CAMSAP1:S1080	Q5T5Y3	CAMSAP1	S1080	0.315569	-1.66397	1.35247e-05	0.000599405	Hypophosphorylated in tumor
CAMSAP1:T1054	Q5T5Y3	CAMSAP1	T1054	0.432896	-1.20791	3.46359e-06	0.000272612	Hypophosphorylated in tumor
CAMSAP2:S1148	Q08AD1	CAMSAP2	S1148	2.21119	1.14482	0.000286535	0.003936	Hyperphosphorylated in tumor
CAMSAP2:S598	Q08AD1	CAMSAP2	S598	3.54281	1.82489	2.82489e-05	0.000950978	Hyperphosphorylated in tumor
CAMSAP2:S599	Q08AD1	CAMSAP2	S599	3.54281	1.82489	2.82489e-05	0.000950978	Hyperphosphorylated in tumor
CAMSAP2:Y1144	Q08AD1	CAMSAP2	Y1144	2.21119	1.14482	0.000286535	0.003936	Hyperphosphorylated in tumor
CAMSAP3:S1076	Q9P1Y5	CAMSAP3	S1076	0.399146	-1.32501	0.000414196	0.00504479	Hypophosphorylated in tumor
CAMSAP3:S193	Q9P1Y5	CAMSAP3	S193	0.408372	-1.29205	1.96779e-05	0.000756013	Hypophosphorylated in tumor
CAMSAP3:S207	Q9P1Y5	CAMSAP3	S207	0.450464	-1.15052	0.000108652	0.0021462	Hypophosphorylated in tumor
CAMSAP3:S429	Q9P1Y5	CAMSAP3	S429	0.453946	-1.13941	0.000108652	0.0021462	Hypophosphorylated in tumor
CAMSAP3:S431	Q9P1Y5	CAMSAP3	S431	0.453946	-1.13941	0.000108652	0.0021462	Hypophosphorylated in tumor
CAMSAP3:S432	Q9P1Y5	CAMSAP3	S432	0.453946	-1.13941	0.000108652	0.0021462	Hypophosphorylated in tumor
CAMSAP3:S434	Q9P1Y5	CAMSAP3	S434	0.453946	-1.13941	0.000108652	0.0021462	Hypophosphorylated in tumor
CAMSAP3:T184	Q9P1Y5	CAMSAP3	T184	0.312483	-1.67815	0.000432096	0.0052379	Hypophosphorylated in tumor
CAMSAP3:T799	Q9P1Y5	CAMSAP3	T799	4.17669	2.06236	0.00084989	0.00818865	Hyperphosphorylated in tumor
CAPG:T130	P40121	CAPG	T130	2.04444	1.03171	0.000414196	0.00504479	Hyperphosphorylated in tumor
CARD14:S473	Q9BXL6	CARD14	S473	0.401937	-1.31496	0.000903578	0.00846446	Hypophosphorylated in tumor
CARD14:S474	Q9BXL6	CARD14	S474	0.401937	-1.31496	0.000903578	0.00846446	Hypophosphorylated in tumor
CARD14:S475	Q9BXL6	CARD14	S475	0.401937	-1.31496	0.000903578	0.00846446	Hypophosphorylated in tumor
CARD6:S107	Q9BX69	CARD6	S107	0.373033	-1.42263	4.99189e-07	8.74235e-05	Hypophosphorylated in tumor
CARD6:S112	Q9BX69	CARD6	S112	0.373033	-1.42263	4.99189e-07	8.74235e-05	Hypophosphorylated in tumor
CARD6:S114	Q9BX69	CARD6	S114	0.373033	-1.42263	4.99189e-07	8.74235e-05	Hypophosphorylated in tumor
CARD6:S119	Q9BX69	CARD6	S119	0.373033	-1.42263	4.99189e-07	8.74235e-05	Hypophosphorylated in tumor
CARD9:S152	Q9H257	CARD9	S152	3.70207	1.88833	0.000415059	0.0050493	Hyperphosphorylated in tumor
CARHSP1:S41	Q9Y2V2	CARHSP1	S41	0.476334	-1.06995	0.000260733	0.00371093	Hypophosphorylated in tumor
CARMIL1:S122	Q5VZK9	CARMIL1	S122	4.27428	2.09568	9.41089e-05	0.00198032	Hyperphosphorylated in tumor
CARMIL1:S1331	Q5VZK9	CARMIL1	S1331	0.445692	-1.16588	0.000131131	0.00240261	Hypophosphorylated in tumor
CASC4:S350	Q6P4E1	CASC4	S350	2.30249	1.2032	0.000378244	0.00474704	Hyperphosphorylated in tumor
CASP10:T198	Q92851	CASP10	T198	0.332481	-1.58866	7.53745e-06	0.000435105	Hypophosphorylated in tumor
CASP8AP2:S1260	Q9UKL3	CASP8AP2	S1260	4.20551	2.07228	0.000639357	0.00675683	Hyperphosphorylated in tumor
CASP8AP2:S567	Q9UKL3	CASP8AP2	S567	11.0119	3.46099	0.000113159	0.00223234	Hyperphosphorylated in tumor
CASP8AP2:T1261	Q9UKL3	CASP8AP2	T1261	4.20551	2.07228	0.000639357	0.00675683	Hyperphosphorylated in tumor
CASP8AP2:T1340	Q9UKL3	CASP8AP2	T1340	3.25325	1.70188	0.00018152	0.00298667	Hyperphosphorylated in tumor
CAST:S133	P20810	CAST	S133	0.448802	-1.15585	9.95584e-07	0.000127765	Hypophosphorylated in tumor
CAST:S236	P20810	CAST	S236	0.0601557	-4.05516	9.95584e-07	0.000127765	Hypophosphorylated in tumor
CAST:S237	P20810	CAST	S237	0.0601557	-4.05516	9.95584e-07	0.000127765	Hypophosphorylated in tumor
CAST:S243	P20810	CAST	S243	0.158933	-2.65351	1.53501e-05	0.000651196	Hypophosphorylated in tumor
CAST:S287	P20810	CAST	S287	0.354468	-1.49627	1.18986e-05	0.000547468	Hypophosphorylated in tumor
CAST:S295	P20810	CAST	S295	0.354468	-1.49627	1.18986e-05	0.000547468	Hypophosphorylated in tumor
CAST:S297	P20810	CAST	S297	0.354468	-1.49627	1.18986e-05	0.000547468	Hypophosphorylated in tumor
CAST:S540	P20810	CAST	S540	0.107674	-3.21526	0.00037695	0.00474704	Hypophosphorylated in tumor
CAST:T135	P20810	CAST	T135	0.448802	-1.15585	9.95584e-07	0.000127765	Hypophosphorylated in tumor
CAST:T240	P20810	CAST	T240	0.158933	-2.65351	1.53501e-05	0.000651196	Hypophosphorylated in tumor
CAST:T245	P20810	CAST	T245	0.158933	-2.65351	1.53501e-05	0.000651196	Hypophosphorylated in tumor
CAST:T285	P20810	CAST	T285	0.354468	-1.49627	1.18986e-05	0.000547468	Hypophosphorylated in tumor
CAST:T300	P20810	CAST	T300	0.354468	-1.49627	1.18986e-05	0.000547468	Hypophosphorylated in tumor
CAST:T551	P20810	CAST	T551	0.107674	-3.21526	0.00037695	0.00474704	Hypophosphorylated in tumor
CAVIN2:S106	O95810	CAVIN2	S106	2.67359	1.41878	0.000415059	0.0050493	Hyperphosphorylated in tumor
CAVIN2:S108	O95810	CAVIN2	S108	2.67359	1.41878	0.000415059	0.0050493	Hyperphosphorylated in tumor
CAVIN2:S112	O95810	CAVIN2	S112	2.67359	1.41878	0.000415059	0.0050493	Hyperphosphorylated in tumor
CAVIN2:T107	O95810	CAVIN2	T107	2.67359	1.41878	0.000415059	0.0050493	Hyperphosphorylated in tumor
CAVIN2:T110	O95810	CAVIN2	T110	2.67359	1.41878	0.000415059	0.0050493	Hyperphosphorylated in tumor
CBFA2T2:S409	O43439	CBFA2T2	S409	4.09349	2.03333	8.01962e-06	0.000435105	Hyperphosphorylated in tumor
CBFA2T2:S412	O43439	CBFA2T2	S412	4.09349	2.03333	8.01962e-06	0.000435105	Hyperphosphorylated in tumor
CBLL1:S278	Q75N03	CBLL1	S278	0.4866	-1.03919	0.00106538	0.00950233	Hypophosphorylated in tumor
CBR1:S160	P16152	CBR1	S160	0.347963	-1.523	0.000634396	0.00675683	Hypophosphorylated in tumor
CBR1:S56	P16152	CBR1	S56	0.112572	-3.15108	1.07443e-05	0.000515585	Hypophosphorylated in tumor
CBR1:T162	P16152	CBR1	T162	0.347963	-1.523	0.000634396	0.00675683	Hypophosphorylated in tumor
CBR3:S56	O75828	CBR3	S56	0.112572	-3.15108	1.07443e-05	0.000515585	Hypophosphorylated in tumor
CBX3:S99	Q13185	CBX3	S99	2.54962	1.35028	0.000764023	0.00759709	Hyperphosphorylated in tumor
CBX6:S272	O95503	CBX6	S272	2.10698	1.07518	0.000453176	0.00535303	Hyperphosphorylated in tumor
CBX6:S273	O95503	CBX6	S273	2.10698	1.07518	0.000453176	0.00535303	Hyperphosphorylated in tumor
CBX6:S275	O95503	CBX6	S275	2.10698	1.07518	0.000453176	0.00535303	Hyperphosphorylated in tumor
CBX6:S276	O95503	CBX6	S276	2.10698	1.07518	0.000453176	0.00535303	Hyperphosphorylated in tumor
CBX6:S280	O95503	CBX6	S280	2.10698	1.07518	0.000453176	0.00535303	Hyperphosphorylated in tumor
CBX6:T282	O95503	CBX6	T282	2.10698	1.07518	0.000453176	0.00535303	Hyperphosphorylated in tumor
CCDC120:S329	Q96HB5	CCDC120	S329	0.455886	-1.13325	2.57418e-06	0.000235122	Hypophosphorylated in tumor
CCDC120:S331	Q96HB5	CCDC120	S331	0.455886	-1.13325	2.57418e-06	0.000235122	Hypophosphorylated in tumor
CCDC14:S798	Q49A88	CCDC14	S798	3.89614	1.96205	2.85916e-07	6.63228e-05	Hyperphosphorylated in tumor
CCDC6:S325	Q16204	CCDC6	S325	0.410552	-1.28436	0.000414196	0.00504479	Hypophosphorylated in tumor
CCDC6:S327	Q16204	CCDC6	S327	0.288166	-1.79503	3.17786e-05	0.00101584	Hypophosphorylated in tumor
CCDC6:S328	Q16204	CCDC6	S328	0.437907	-1.1913	5.31785e-06	0.000349619	Hypophosphorylated in tumor
CCDC6:S52	Q16204	CCDC6	S52	4.07765	2.02774	0.000106774	0.00211372	Hyperphosphorylated in tumor
CCDC6:T115	Q16204	CCDC6	T115	2.09913	1.06979	0.000129553	0.00240261	Hyperphosphorylated in tumor
CCDC82:S131	Q8N4S0	CCDC82	S131	3.50535	1.80956	2.82489e-05	0.000950978	Hyperphosphorylated in tumor
CCDC82:S154	Q8N4S0	CCDC82	S154	3.50535	1.80956	2.82489e-05	0.000950978	Hyperphosphorylated in tumor
CCNY:S66	Q8ND76	CCNY	S66	0.464273	-1.10695	0.000177089	0.0029263	Hypophosphorylated in tumor
CCNY:T67	Q8ND76	CCNY	T67	0.464273	-1.10695	0.000177089	0.0029263	Hypophosphorylated in tumor
CCNYL1:S105	Q8N7R7	CCNYL1	S105	2.64913	1.40552	1.96779e-05	0.000756013	Hyperphosphorylated in tumor
CCNYL1:S112	Q8N7R7	CCNYL1	S112	2.64913	1.40552	1.96779e-05	0.000756013	Hyperphosphorylated in tumor
CCNYL1:S88	Q8N7R7	CCNYL1	S88	0.464273	-1.10695	0.000177089	0.0029263	Hypophosphorylated in tumor
CCNYL1:T89	Q8N7R7	CCNYL1	T89	0.464273	-1.10695	0.000177089	0.0029263	Hypophosphorylated in tumor
CD274:S283	Q9NZQ7	CD274	S283	3.35827	1.74772	0.000541123	0.00601943	Hyperphosphorylated in tumor
CD274:T285	Q9NZQ7	CD274	T285	3.35827	1.74772	0.000541123	0.00601943	Hyperphosphorylated in tumor
CD276:S523	Q5ZPR3	CD276	S523	3.66727	1.87471	1.61957e-06	0.000179705	Hyperphosphorylated in tumor
CD276:S525	Q5ZPR3	CD276	S525	3.66727	1.87471	1.61957e-06	0.000179705	Hyperphosphorylated in tumor
CD2AP:S80	Q9Y5K6	CD2AP	S80	0.264762	-1.91723	0.000110251	0.00217568	Hypophosphorylated in tumor
CDAN1:T71	Q8IWY9	CDAN1	T71	9.85621	3.30103	2.04637e-05	0.00078522	Hyperphosphorylated in tumor
CDC20:S41	Q12834	CDC20	S41	4.10313	2.03673	0.000154367	0.0027291	Hyperphosphorylated in tumor
CDC20:T69	Q12834	CDC20	T69	3.32199	1.73205	0.000118391	0.00224803	Hyperphosphorylated in tumor
CDC20:T70	Q12834	CDC20	T70	3.32199	1.73205	0.000118391	0.00224803	Hyperphosphorylated in tumor
CDC25C:S214	P30307	CDC25C	S214	3.75095	1.90725	1.89524e-06	0.000197462	Hyperphosphorylated in tumor
CDC25C:S216	P30307	CDC25C	S216	3.03165	1.6001	7.78167e-05	0.00174205	Hyperphosphorylated in tumor
CDC42BPB:S1690	Q9Y5S2	CDC42BPB	S1690	0.430258	-1.21673	7.78167e-05	0.00174205	Hypophosphorylated in tumor
CDC42BPB:S1693	Q9Y5S2	CDC42BPB	S1693	0.430258	-1.21673	7.78167e-05	0.00174205	Hypophosphorylated in tumor
CDC42BPB:T1678	Q9Y5S2	CDC42BPB	T1678	0.370732	-1.43155	3.17786e-05	0.00101584	Hypophosphorylated in tumor
CDC42BPG:S480	Q6DT37	CDC42BPG	S480	0.228946	-2.12692	4.61936e-06	0.000319411	Hypophosphorylated in tumor
CDCA2:S756	Q69YH5	CDCA2	S756	2.92866	1.55024	0.000502307	0.00575855	Hyperphosphorylated in tumor
CDH11:S788	P55287	CDH11	S788	4.32732	2.11348	1.96779e-05	0.000756013	Hyperphosphorylated in tumor
CDK1:T14	P06493	CDK1	T14	2.84913	1.51052	2.22307e-05	0.000812934	Hyperphosphorylated in tumor
CDK1:Y15	P06493	CDK1	Y15	2.84913	1.51052	2.22307e-05	0.000812934	Hyperphosphorylated in tumor
CDK1:Y19	P06493	CDK1	Y19	4.24188	2.0847	6.10948e-06	0.000377823	Hyperphosphorylated in tumor
CDK11A:S577	Q9UQ88	CDK11A	S577	2.28384	1.19146	1.18986e-05	0.000547468	Hyperphosphorylated in tumor
CDK11B:S589	P21127	CDK11B	S589	2.28384	1.19146	1.18986e-05	0.000547468	Hyperphosphorylated in tumor
CDK12:S274	Q9NYV4	CDK12	S274	2.87246	1.52229	3.46359e-06	0.000272612	Hyperphosphorylated in tumor
CDK12:S276	Q9NYV4	CDK12	S276	2.87246	1.52229	3.46359e-06	0.000272612	Hyperphosphorylated in tumor
CDK12:S343	Q9NYV4	CDK12	S343	3.77265	1.91558	0.00034511	0.00445416	Hyperphosphorylated in tumor
CDK12:S345	Q9NYV4	CDK12	S345	3.77265	1.91558	0.00034511	0.00445416	Hyperphosphorylated in tumor
CDK13:S397	Q14004	CDK13	S397	2.39001	1.25702	5.02225e-05	0.00134169	Hyperphosphorylated in tumor
CDK13:Y399	Q14004	CDK13	Y399	2.54203	1.34598	0.00021529	0.00327749	Hyperphosphorylated in tumor
CDK18:S130	Q07002	CDK18	S130	2.05654	1.04022	1.04504e-05	0.000502263	Hyperphosphorylated in tumor
CDK18:S132	Q07002	CDK18	S132	2.05654	1.04022	1.04504e-05	0.000502263	Hyperphosphorylated in tumor
CDK5RAP2:S947	Q96SN8	CDK5RAP2	S947	6.30329	2.65611	0.000300585	0.0041207	Hyperphosphorylated in tumor
CDR2:S309	Q01850	CDR2	S309	2.30226	1.20305	3.40835e-05	0.00108276	Hyperphosphorylated in tumor
CDR2:S310	Q01850	CDR2	S310	2.30226	1.20305	3.40835e-05	0.00108276	Hyperphosphorylated in tumor
CDR2:S311	Q01850	CDR2	S311	2.30226	1.20305	3.40835e-05	0.00108276	Hyperphosphorylated in tumor
CDR2:T313	Q01850	CDR2	T313	2.30226	1.20305	3.40835e-05	0.00108276	Hyperphosphorylated in tumor
CDV3:S8	Q9UKY7	CDV3	S8	4.68173	2.22704	0.00065227	0.00683993	Hyperphosphorylated in tumor
CEBPE:S181	Q15744	CEBPE	S181	2.86377	1.51792	0.000903578	0.00846446	Hyperphosphorylated in tumor
CENPA:S17	P49450	CENPA	S17	2.6029	1.38012	0.00021529	0.00327749	Hyperphosphorylated in tumor
CENPA:S19	P49450	CENPA	S19	2.46807	1.30339	7.78167e-05	0.00174205	Hyperphosphorylated in tumor
CENPA:T21	P49450	CENPA	T21	3.31666	1.72973	0.000145091	0.00258518	Hyperphosphorylated in tumor
CENPC:S126	Q03188	CENPC	S126	4.68842	2.2291	3.89422e-05	0.00116026	Hyperphosphorylated in tumor
CENPC:S127	Q03188	CENPC	S127	4.68842	2.2291	3.89422e-05	0.00116026	Hyperphosphorylated in tumor
CENPC:S133	Q03188	CENPC	S133	4.07231	2.02585	7.84386e-05	0.00174953	Hyperphosphorylated in tumor
CENPC:S535	Q03188	CENPC	S535	2.8778	1.52497	0.000764023	0.00759709	Hyperphosphorylated in tumor
CENPC:S538	Q03188	CENPC	S538	2.8778	1.52497	0.000764023	0.00759709	Hyperphosphorylated in tumor
CENPC:T130	Q03188	CENPC	T130	4.68842	2.2291	3.89422e-05	0.00116026	Hyperphosphorylated in tumor
CENPF:S3094	P49454	CENPF	S3094	10.7291	3.42345	0.000778798	0.00772901	Hyperphosphorylated in tumor
CENPF:S3119	P49454	CENPF	S3119	9.38597	3.23051	2.16777e-05	0.000812934	Hyperphosphorylated in tumor
CENPF:T3093	P49454	CENPF	T3093	10.7291	3.42345	0.000778798	0.00772901	Hyperphosphorylated in tumor
CENPJ:S759	Q9HC77	CENPJ	S759	3.07666	1.62137	0.000618061	0.00666657	Hyperphosphorylated in tumor
CENPJ:S857	Q9HC77	CENPJ	S857	2.17152	1.1187	0.00021529	0.00327749	Hyperphosphorylated in tumor
CENPJ:S859	Q9HC77	CENPJ	S859	2.17152	1.1187	0.00021529	0.00327749	Hyperphosphorylated in tumor
CEP112:S151	Q8N8E3	CEP112	S151	2.13695	1.09555	6.2664e-05	0.00151475	Hyperphosphorylated in tumor
CEP112:T153	Q8N8E3	CEP112	T153	2.13695	1.09555	6.2664e-05	0.00151475	Hyperphosphorylated in tumor
CEP170:S1260	Q5SW79	CEP170	S1260	3.43378	1.7798	2.21189e-06	0.000216854	Hyperphosphorylated in tumor
CEP170:S1521	Q5SW79	CEP170	S1521	2.29414	1.19795	2.57418e-06	0.000235122	Hyperphosphorylated in tumor
CEP170:S356	Q5SW79	CEP170	S356	2.13676	1.09543	5.61327e-05	0.00141706	Hyperphosphorylated in tumor
CEP170:S497	Q5SW79	CEP170	S497	4.18226	2.06428	0.000272008	0.00385533	Hyperphosphorylated in tumor
CEP170:T1259	Q5SW79	CEP170	T1259	3.43378	1.7798	2.21189e-06	0.000216854	Hyperphosphorylated in tumor
CEP170:T1533	Q5SW79	CEP170	T1533	2.29414	1.19795	2.57418e-06	0.000235122	Hyperphosphorylated in tumor
CEP170:T501	Q5SW79	CEP170	T501	2.84587	1.50887	0.000118391	0.00224803	Hyperphosphorylated in tumor
CEP170:Y502	Q5SW79	CEP170	Y502	2.84587	1.50887	0.000118391	0.00224803	Hyperphosphorylated in tumor
CEP192:S1514	Q8TEP8	CEP192	S1514	2.46755	1.30308	2.22307e-05	0.000812934	Hyperphosphorylated in tumor
CEP295:S654	Q9C0D2	CEP295	S654	8.93999	3.16027	0.00108972	0.0096647	Hyperphosphorylated in tumor
CEP350:S2839	Q5VT06	CEP350	S2839	94.8213	6.56714	0.000321048	0.00426706	Hyperphosphorylated in tumor
CEP68:S126	Q76N32	CEP68	S126	0.213104	-2.23037	0.00037491	0.00474704	Hypophosphorylated in tumor
CEP68:S127	Q76N32	CEP68	S127	0.213104	-2.23037	0.00037491	0.00474704	Hypophosphorylated in tumor
CEP68:S128	Q76N32	CEP68	S128	0.213104	-2.23037	0.00037491	0.00474704	Hypophosphorylated in tumor
CEP68:S136	Q76N32	CEP68	S136	0.213104	-2.23037	0.00037491	0.00474704	Hypophosphorylated in tumor
CEP89:S40	Q96ST8	CEP89	S40	2.61482	1.38671	0.000981516	0.00895573	Hyperphosphorylated in tumor
CEP89:T35	Q96ST8	CEP89	T35	2.61482	1.38671	0.000981516	0.00895573	Hyperphosphorylated in tumor
CFL1:S156	P23528	CFL1	S156	2.3182	1.21301	0.000314604	0.00418774	Hyperphosphorylated in tumor
CFL1:T88	P23528	CFL1	T88	0.0626105	-3.99745	4.96713e-06	0.000339638	Hypophosphorylated in tumor
CFL1:T91	P23528	CFL1	T91	0.0626105	-3.99745	4.96713e-06	0.000339638	Hypophosphorylated in tumor
CFL1:Y82	P23528	CFL1	Y82	0.0626105	-3.99745	4.96713e-06	0.000339638	Hypophosphorylated in tumor
CFL1:Y85	P23528	CFL1	Y85	0.0626105	-3.99745	4.96713e-06	0.000339638	Hypophosphorylated in tumor
CFL1:Y89	P23528	CFL1	Y89	0.0626105	-3.99745	4.96713e-06	0.000339638	Hypophosphorylated in tumor
CGN:S129	Q9P2M7	CGN	S129	0.486624	-1.03912	0.000831195	0.00801732	Hypophosphorylated in tumor
CGN:S134	Q9P2M7	CGN	S134	0.486624	-1.03912	0.000831195	0.00801732	Hypophosphorylated in tumor
CGN:S147	Q9P2M7	CGN	S147	0.406715	-1.29791	4.00525e-05	0.00116026	Hypophosphorylated in tumor
CGN:S43	Q9P2M7	CGN	S43	2.13801	1.09627	0.000195351	0.00311503	Hyperphosphorylated in tumor
CGN:T44	Q9P2M7	CGN	T44	2.13801	1.09627	0.000195351	0.00311503	Hyperphosphorylated in tumor
CGNL1:S112	Q0VF96	CGNL1	S112	0.192053	-2.38043	0.000168266	0.00288601	Hypophosphorylated in tumor
CGNL1:S220	Q0VF96	CGNL1	S220	0.174295	-2.52039	2.06591e-05	0.000791729	Hypophosphorylated in tumor
CGNL1:S221	Q0VF96	CGNL1	S221	0.443271	-1.17374	0.000195351	0.00311503	Hypophosphorylated in tumor
CHAF1A:S772	Q13111	CHAF1A	S772	2.57792	1.36621	0.000237036	0.00349086	Hyperphosphorylated in tumor
CHAF1A:T770	Q13111	CHAF1A	T770	3.56825	1.83522	1.18986e-05	0.000547468	Hyperphosphorylated in tumor
CHAF1B:S409	Q13112	CHAF1B	S409	2.20507	1.14083	0.000118391	0.00224803	Hyperphosphorylated in tumor
CHAF1B:S410	Q13112	CHAF1B	S410	2.20507	1.14083	0.000118391	0.00224803	Hyperphosphorylated in tumor
CHAF1B:S428	Q13112	CHAF1B	S428	2.08332	1.05889	8.01962e-06	0.000435105	Hyperphosphorylated in tumor
CHAF1B:S429	Q13112	CHAF1B	S429	2.08332	1.05889	8.01962e-06	0.000435105	Hyperphosphorylated in tumor
CHAF1B:S538	Q13112	CHAF1B	S538	7.56471	2.91928	0.00027674	0.00391519	Hyperphosphorylated in tumor
CHAMP1:S217	Q96JM3	CHAMP1	S217	2.07304	1.05175	0.000118391	0.00224803	Hyperphosphorylated in tumor
CHD1:S89	O14646	CHD1	S89	2.54562	1.34802	0.000403545	0.00503682	Hyperphosphorylated in tumor
CHD1:S90	O14646	CHD1	S90	2.54562	1.34802	0.000403545	0.00503682	Hyperphosphorylated in tumor
CHD2:S1785	O14647	CHD2	S1785	0.323856	-1.62657	0.000237036	0.00349086	Hypophosphorylated in tumor
CHD2:S1789	O14647	CHD2	S1789	0.323856	-1.62657	0.000237036	0.00349086	Hypophosphorylated in tumor
CHD2:S1792	O14647	CHD2	S1792	0.323856	-1.62657	0.000237036	0.00349086	Hypophosphorylated in tumor
CHD2:S207	O14647	CHD2	S207	3.04305	1.60552	0.00101359	0.00920741	Hyperphosphorylated in tumor
CHD2:S208	O14647	CHD2	S208	3.04305	1.60552	0.00101359	0.00920741	Hyperphosphorylated in tumor
CHD3:T1569	Q12873	CHD3	T1569	2.40156	1.26397	7.78167e-05	0.00174205	Hyperphosphorylated in tumor
CHD4:S103	Q14839	CHD4	S103	4.9563	2.30926	2.57418e-06	0.000235122	Hyperphosphorylated in tumor
CHD4:S105	Q14839	CHD4	S105	5.32228	2.41204	2.21189e-06	0.000216854	Hyperphosphorylated in tumor
CHD4:S108	Q14839	CHD4	S108	5.32228	2.41204	2.21189e-06	0.000216854	Hyperphosphorylated in tumor
CHD4:S1531	Q14839	CHD4	S1531	2.08337	1.05892	6.2664e-05	0.00151475	Hyperphosphorylated in tumor
CHD4:S1535	Q14839	CHD4	S1535	2.12438	1.08704	7.78167e-05	0.00174205	Hyperphosphorylated in tumor
CHD4:Y110	Q14839	CHD4	Y110	9.10882	3.18726	2.26448e-05	0.000827092	Hyperphosphorylated in tumor
CHMP2B:S187	Q9UQN3	CHMP2B	S187	0.355693	-1.49129	9.16235e-06	0.000468568	Hypophosphorylated in tumor
CHMP2B:S192	Q9UQN3	CHMP2B	S192	0.355693	-1.49129	9.16235e-06	0.000468568	Hypophosphorylated in tumor
CHMP2B:S194	Q9UQN3	CHMP2B	S194	0.355693	-1.49129	9.16235e-06	0.000468568	Hypophosphorylated in tumor
CHMP2B:T193	Q9UQN3	CHMP2B	T193	0.355693	-1.49129	9.16235e-06	0.000468568	Hypophosphorylated in tumor
CHRDL1:S179	Q9BU40	CHRDL1	S179	0.435592	-1.19895	0.000286535	0.003936	Hypophosphorylated in tumor
CHTF18:S865	Q8WVB6	CHTF18	S865	7.00113	2.80759	1.27591e-07	4.35731e-05	Hyperphosphorylated in tumor
CHTF18:S871	Q8WVB6	CHTF18	S871	7.00113	2.80759	1.27591e-07	4.35731e-05	Hyperphosphorylated in tumor
CIC:T435	Q96RK0	CIC	T435	2.94136	1.55648	0.000314604	0.00418774	Hyperphosphorylated in tumor
CIT:S1939	O14578	CIT	S1939	2.15357	1.10673	0.000286535	0.003936	Hyperphosphorylated in tumor
CIT:S1940	O14578	CIT	S1940	2.15357	1.10673	0.000286535	0.003936	Hyperphosphorylated in tumor
CKAP4:S460	Q07065	CKAP4	S460	4.66378	2.2215	0.000160375	0.00276378	Hyperphosphorylated in tumor
CKAP4:S461	Q07065	CKAP4	S461	4.66378	2.2215	0.000160375	0.00276378	Hyperphosphorylated in tumor
CKAP4:S470	Q07065	CKAP4	S470	4.66378	2.2215	0.000160375	0.00276378	Hyperphosphorylated in tumor
CKAP4:T471	Q07065	CKAP4	T471	4.66378	2.2215	0.000160375	0.00276378	Hyperphosphorylated in tumor
CKAP5:S845	Q14008	CKAP5	S845	6.51147	2.70298	8.65683e-05	0.00185029	Hyperphosphorylated in tumor
CKB:S337	P12277	CKB	S337	2.57342	1.36369	1.38115e-06	0.000159888	Hyperphosphorylated in tumor
CLASP1:S246	Q7Z460	CLASP1	S246	2.07671	1.0543	0.000106774	0.00211372	Hyperphosphorylated in tumor
CLASP1:S253	Q7Z460	CLASP1	S253	2.07671	1.0543	0.000106774	0.00211372	Hyperphosphorylated in tumor
CLASP1:T258	Q7Z460	CLASP1	T258	2.07671	1.0543	0.000106774	0.00211372	Hyperphosphorylated in tumor
CLASRP:S547	Q8N2M8	CLASRP	S547	2.1424	1.09923	0.000495408	0.00568475	Hyperphosphorylated in tumor
CLIC3:S49	O95833	CLIC3	S49	0.315392	-1.66478	0.00049892	0.00572399	Hypophosphorylated in tumor
CLIC4:S236	Q9Y696	CLIC4	S236	2.77275	1.47132	4.48786e-05	0.00124604	Hyperphosphorylated in tumor
CLIP1:T25	P30622	CLIP1	T25	0.293823	-1.76698	0.000414196	0.00504479	Hypophosphorylated in tumor
CLIP2:S202	Q9UDT6	CLIP2	S202	2.27997	1.18901	4.48786e-05	0.00124604	Hyperphosphorylated in tumor
CLIP2:S204	Q9UDT6	CLIP2	S204	3.37125	1.75328	8.01962e-06	0.000435105	Hyperphosphorylated in tumor
CLIP2:S207	Q9UDT6	CLIP2	S207	3.37125	1.75328	8.01962e-06	0.000435105	Hyperphosphorylated in tumor
CLIP2:S209	Q9UDT6	CLIP2	S209	3.37125	1.75328	8.01962e-06	0.000435105	Hyperphosphorylated in tumor
CLIP2:S211	Q9UDT6	CLIP2	S211	2.27997	1.18901	4.48786e-05	0.00124604	Hyperphosphorylated in tumor
CLSPN:S1289	Q9HAW4	CLSPN	S1289	7.57563	2.92137	6.87165e-06	0.000409009	Hyperphosphorylated in tumor
CLSPN:S808	Q9HAW4	CLSPN	S808	2.56343	1.35808	0.000639357	0.00675683	Hyperphosphorylated in tumor
CLSPN:S810	Q9HAW4	CLSPN	S810	2.56343	1.35808	0.000639357	0.00675683	Hyperphosphorylated in tumor
CLSPN:S83	Q9HAW4	CLSPN	S83	7.15552	2.83906	3.98395e-05	0.00116026	Hyperphosphorylated in tumor
CLSPN:S846	Q9HAW4	CLSPN	S846	6.39615	2.6772	0.000728542	0.00739868	Hyperphosphorylated in tumor
CLSPN:T1287	Q9HAW4	CLSPN	T1287	7.57563	2.92137	6.87165e-06	0.000409009	Hyperphosphorylated in tumor
CLSPN:Y81	Q9HAW4	CLSPN	Y81	7.15552	2.83906	3.98395e-05	0.00116026	Hyperphosphorylated in tumor
CMKLR1:S345	Q99788	CMKLR1	S345	2.04134	1.02951	4.00525e-05	0.00116026	Hyperphosphorylated in tumor
CMKLR1:S346	Q99788	CMKLR1	S346	2.04134	1.02951	4.00525e-05	0.00116026	Hyperphosphorylated in tumor
CMKLR1:S349	Q99788	CMKLR1	S349	2.04134	1.02951	4.00525e-05	0.00116026	Hyperphosphorylated in tumor
CMKLR1:T342	Q99788	CMKLR1	T342	2.04134	1.02951	4.00525e-05	0.00116026	Hyperphosphorylated in tumor
CMTR1:T57	Q8N1G2	CMTR1	T57	2.7646	1.46707	8.01962e-06	0.000435105	Hyperphosphorylated in tumor
CNKSR1:S309	Q969H4	CNKSR1	S309	0.463751	-1.10858	2.50777e-05	0.000878878	Hypophosphorylated in tumor
CNKSR2:S908	Q8WXI2	CNKSR2	S908	7.10321	2.82847	6.67781e-05	0.00160161	Hyperphosphorylated in tumor
CNNM3:S688	Q8NE01	CNNM3	S688	0.23556	-2.08583	0.000313735	0.00418774	Hypophosphorylated in tumor
CNNM3:S689	Q8NE01	CNNM3	S689	0.457887	-1.12694	0.000237036	0.00349086	Hypophosphorylated in tumor
CNNM3:T684	Q8NE01	CNNM3	T684	0.23556	-2.08583	0.000313735	0.00418774	Hypophosphorylated in tumor
CNOT10:S520	Q9H9A5	CNOT10	S520	2.06275	1.04457	0.000495408	0.00568475	Hyperphosphorylated in tumor
CNOT10:S521	Q9H9A5	CNOT10	S521	2.06275	1.04457	0.000495408	0.00568475	Hyperphosphorylated in tumor
CNOT3:S294	O75175	CNOT3	S294	2.52501	1.33629	0.000118391	0.00224803	Hyperphosphorylated in tumor
CNOT3:S297	O75175	CNOT3	S297	2.52501	1.33629	0.000118391	0.00224803	Hyperphosphorylated in tumor
CNOT3:S299	O75175	CNOT3	S299	2.52501	1.33629	0.000118391	0.00224803	Hyperphosphorylated in tumor
CNR2:S335	P34972	CNR2	S335	0.473664	-1.07806	0.00106538	0.00950233	Hypophosphorylated in tumor
CNR2:S336	P34972	CNR2	S336	0.473664	-1.07806	0.00106538	0.00950233	Hypophosphorylated in tumor
CNR2:T338	P34972	CNR2	T338	0.337852	-1.56554	0.000471197	0.00553082	Hypophosphorylated in tumor
CNTRL:S2202	Q7Z7A1	CNTRL	S2202	0.0782386	-3.67598	2.21189e-06	0.000216854	Hypophosphorylated in tumor
COBL:S271	O75128	COBL	S271	0.495619	-1.0127	0.000131131	0.00240261	Hypophosphorylated in tumor
COBLL1:S1128	Q53SF7	COBLL1	S1128	0.419558	-1.25306	2.50777e-05	0.000878878	Hypophosphorylated in tumor
COBLL1:S1195	Q53SF7	COBLL1	S1195	0.480427	-1.05761	0.00034511	0.00445416	Hypophosphorylated in tumor
COBLL1:S1197	Q53SF7	COBLL1	S1197	0.480427	-1.05761	0.00034511	0.00445416	Hypophosphorylated in tumor
COBLL1:S294	Q53SF7	COBLL1	S294	0.318225	-1.65188	4.65661e-09	2.00373e-05	Hypophosphorylated in tumor
COBLL1:S387	Q53SF7	COBLL1	S387	0.39112	-1.35432	1.38115e-06	0.000159888	Hypophosphorylated in tumor
COBLL1:S389	Q53SF7	COBLL1	S389	0.39112	-1.35432	1.38115e-06	0.000159888	Hypophosphorylated in tumor
COBLL1:S393	Q53SF7	COBLL1	S393	0.39112	-1.35432	1.38115e-06	0.000159888	Hypophosphorylated in tumor
COBLL1:S394	Q53SF7	COBLL1	S394	0.39112	-1.35432	1.38115e-06	0.000159888	Hypophosphorylated in tumor
COBLL1:T1148	Q53SF7	COBLL1	T1148	0.469386	-1.09115	4.00469e-08	2.82956e-05	Hypophosphorylated in tumor
COG4:S6	Q9H9E3	COG4	S6	2.48932	1.31575	2.82489e-05	0.000950978	Hyperphosphorylated in tumor
COG5:S197	Q9UP83	COG5	S197	3.20877	1.68202	2.98955e-06	0.000252086	Hyperphosphorylated in tumor
COIL:S305	P38432	COIL	S305	8.79821	3.13721	4.16301e-07	7.89829e-05	Hyperphosphorylated in tumor
COIL:T303	P38432	COIL	T303	8.79821	3.13721	4.16301e-07	7.89829e-05	Hyperphosphorylated in tumor
COL14A1:S1644	Q05707	COL14A1	S1644	0.455781	-1.13359	0.000831195	0.00801732	Hypophosphorylated in tumor
COL14A1:S1646	Q05707	COL14A1	S1646	0.455781	-1.13359	0.000831195	0.00801732	Hypophosphorylated in tumor
COL14A1:S1647	Q05707	COL14A1	S1647	0.455781	-1.13359	0.000831195	0.00801732	Hypophosphorylated in tumor
COL14A1:S1648	Q05707	COL14A1	S1648	0.455781	-1.13359	0.000831195	0.00801732	Hypophosphorylated in tumor
COL19A1:S81	Q14993	COL19A1	S81	29.0696	4.86144	5.54858e-06	0.000362848	Hyperphosphorylated in tumor
COL1A1:S171	P02452	COL1A1	S171	2.31937	1.21373	0.000453176	0.00535303	Hyperphosphorylated in tumor
COL1A1:S176	P02452	COL1A1	S176	2.31937	1.21373	0.000453176	0.00535303	Hyperphosphorylated in tumor
COL1A1:S184	P02452	COL1A1	S184	2.90152	1.53681	0.000701735	0.00713941	Hyperphosphorylated in tumor
COL1A1:T172	P02452	COL1A1	T172	2.31937	1.21373	0.000453176	0.00535303	Hyperphosphorylated in tumor
COL28A1:S758	Q2UY09	COL28A1	S758	3.70325	1.88879	2.50777e-05	0.000878878	Hyperphosphorylated in tumor
COPA:S1188	P53621	COPA	S1188	0.17059	-2.5514	0.000171864	0.0029263	Hypophosphorylated in tumor
COPA:S1193	P53621	COPA	S1193	0.17059	-2.5514	0.000171864	0.0029263	Hypophosphorylated in tumor
COPA:T591	P53621	COPA	T591	4.73266	2.24265	0.000170662	0.00292303	Hyperphosphorylated in tumor
COPA:Y1192	P53621	COPA	Y1192	0.17059	-2.5514	0.000171864	0.0029263	Hypophosphorylated in tumor
COPRS:S61	Q9NQ92	COPRS	S61	2.5944	1.3754	2.50777e-05	0.000878878	Hyperphosphorylated in tumor
COPRS:S66	Q9NQ92	COPRS	S66	2.5944	1.3754	2.50777e-05	0.000878878	Hyperphosphorylated in tumor
COPRS:T59	Q9NQ92	COPRS	T59	2.5944	1.3754	2.50777e-05	0.000878878	Hyperphosphorylated in tumor
CORO1A:S422	P31146	CORO1A	S422	2.09581	1.06751	0.000195351	0.00311503	Hyperphosphorylated in tumor
CORO1A:S426	P31146	CORO1A	S426	2.09581	1.06751	0.000195351	0.00311503	Hyperphosphorylated in tumor
CORO1A:S427	P31146	CORO1A	S427	2.09581	1.06751	0.000195351	0.00311503	Hyperphosphorylated in tumor
CORO1A:T424	P31146	CORO1A	T424	2.09581	1.06751	0.000195351	0.00311503	Hyperphosphorylated in tumor
CORO7:S462	P57737	CORO7	S462	2.89308	1.53261	2.98955e-06	0.000252086	Hyperphosphorylated in tumor
CORO7:S465	P57737	CORO7	S465	2.89308	1.53261	2.98955e-06	0.000252086	Hyperphosphorylated in tumor
CORO7:S470	P57737	CORO7	S470	2.89308	1.53261	2.98955e-06	0.000252086	Hyperphosphorylated in tumor
CORO7:S471	P57737	CORO7	S471	2.89308	1.53261	2.98955e-06	0.000252086	Hyperphosphorylated in tumor
COTL1:S71	Q14019	COTL1	S71	2.70577	1.43604	0.000473328	0.00554948	Hyperphosphorylated in tumor
CRAD:S1017	Q6ZU35	CRAD	S1017	2.83195	1.5018	0.000131131	0.00240261	Hyperphosphorylated in tumor
CRAD:S873	Q6ZU35	CRAD	S873	2.35624	1.23649	2.50777e-05	0.000878878	Hyperphosphorylated in tumor
CRAD:S874	Q6ZU35	CRAD	S874	2.35624	1.23649	2.50777e-05	0.000878878	Hyperphosphorylated in tumor
CRAD:S878	Q6ZU35	CRAD	S878	2.35624	1.23649	2.50777e-05	0.000878878	Hyperphosphorylated in tumor
CRAD:T875	Q6ZU35	CRAD	T875	2.35624	1.23649	2.50777e-05	0.000878878	Hyperphosphorylated in tumor
CRAMP1:S27	Q96RY5	CRAMP1	S27	2.00713	1.00513	0.000196971	0.00313031	Hyperphosphorylated in tumor
CRB3:T108	Q9BUF7	CRB3	T108	0.231983	-2.10791	8.01962e-06	0.000435105	Hypophosphorylated in tumor
CRCT1:S50	Q9UGL9	CRCT1	S50	0.045991	-4.44251	1.57394e-07	4.62925e-05	Hypophosphorylated in tumor
CRCT1:S55	Q9UGL9	CRCT1	S55	0.045991	-4.44251	1.57394e-07	4.62925e-05	Hypophosphorylated in tumor
CRCT1:S56	Q9UGL9	CRCT1	S56	0.045991	-4.44251	1.57394e-07	4.62925e-05	Hypophosphorylated in tumor
CRCT1:S57	Q9UGL9	CRCT1	S57	0.045991	-4.44251	1.57394e-07	4.62925e-05	Hypophosphorylated in tumor
CRCT1:S59	Q9UGL9	CRCT1	S59	0.045991	-4.44251	1.57394e-07	4.62925e-05	Hypophosphorylated in tumor
CRCT1:T58	Q9UGL9	CRCT1	T58	0.045991	-4.44251	1.57394e-07	4.62925e-05	Hypophosphorylated in tumor
CREBBP:S2061	Q92793	CREBBP	S2061	2.2217	1.15166	0.000119925	0.00226271	Hyperphosphorylated in tumor
CREBBP:S2063	Q92793	CREBBP	S2063	2.2217	1.15166	0.000119925	0.00226271	Hyperphosphorylated in tumor
CRELD2:S70	Q6UXH1	CRELD2	S70	2.33996	1.22649	6.98715e-05	0.00163622	Hyperphosphorylated in tumor
CRNN:S173	Q9UBG3	CRNN	S173	0.0904743	-3.46635	8.19564e-08	3.57301e-05	Hypophosphorylated in tumor
CRNN:S175	Q9UBG3	CRNN	S175	0.119587	-3.06387	2.21189e-06	0.000216854	Hypophosphorylated in tumor
CRNN:S180	Q9UBG3	CRNN	S180	0.0501512	-4.31757	9.31323e-09	2.00373e-05	Hypophosphorylated in tumor
CRNN:S186	Q9UBG3	CRNN	S186	0.0466739	-4.42124	1.30385e-08	2.00373e-05	Hypophosphorylated in tumor
CRNN:S230	Q9UBG3	CRNN	S230	0.30481	-1.71402	0.000314604	0.00418774	Hypophosphorylated in tumor
CRNN:S246	Q9UBG3	CRNN	S246	0.30481	-1.71402	0.000314604	0.00418774	Hypophosphorylated in tumor
CRNN:S247	Q9UBG3	CRNN	S247	0.30481	-1.71402	0.000314604	0.00418774	Hypophosphorylated in tumor
CRNN:S254	Q9UBG3	CRNN	S254	0.153589	-2.70286	0.000294571	0.00404097	Hypophosphorylated in tumor
CRNN:S336	Q9UBG3	CRNN	S336	0.145523	-2.78068	4.00469e-08	2.82956e-05	Hypophosphorylated in tumor
CRNN:S339	Q9UBG3	CRNN	S339	0.145523	-2.78068	4.00469e-08	2.82956e-05	Hypophosphorylated in tumor
CRNN:S353	Q9UBG3	CRNN	S353	0.145523	-2.78068	4.00469e-08	2.82956e-05	Hypophosphorylated in tumor
CRNN:S383	Q9UBG3	CRNN	S383	0.253262	-1.9813	0.000644015	0.00675683	Hypophosphorylated in tumor
CRNN:S391	Q9UBG3	CRNN	S391	0.456031	-1.1328	0.000378244	0.00474704	Hypophosphorylated in tumor
CRNN:S409	Q9UBG3	CRNN	S409	0.370293	-1.43326	1.04504e-05	0.000502263	Hypophosphorylated in tumor
CRNN:S412	Q9UBG3	CRNN	S412	0.370293	-1.43326	1.04504e-05	0.000502263	Hypophosphorylated in tumor
CRNN:S463	Q9UBG3	CRNN	S463	0.360614	-1.47147	5.02225e-05	0.00134169	Hypophosphorylated in tumor
CRNN:S466	Q9UBG3	CRNN	S466	0.360614	-1.47147	5.02225e-05	0.00134169	Hypophosphorylated in tumor
CRNN:S475	Q9UBG3	CRNN	S475	0.173755	-2.52487	2.35625e-07	5.84036e-05	Hypophosphorylated in tumor
CRNN:S488	Q9UBG3	CRNN	S488	0.217277	-2.2024	3.17786e-05	0.00101584	Hypophosphorylated in tumor
CRNN:S90	Q9UBG3	CRNN	S90	0.254921	-1.97188	7.00634e-06	0.000409009	Hypophosphorylated in tumor
CRNN:S92	Q9UBG3	CRNN	S92	0.254921	-1.97188	7.00634e-06	0.000409009	Hypophosphorylated in tumor
CRNN:T189	Q9UBG3	CRNN	T189	0.0466739	-4.42124	1.30385e-08	2.00373e-05	Hypophosphorylated in tumor
CRNN:T192	Q9UBG3	CRNN	T192	0.0466739	-4.42124	1.30385e-08	2.00373e-05	Hypophosphorylated in tumor
CRNN:T223	Q9UBG3	CRNN	T223	0.30481	-1.71402	0.000314604	0.00418774	Hypophosphorylated in tumor
CRNN:T226	Q9UBG3	CRNN	T226	0.30481	-1.71402	0.000314604	0.00418774	Hypophosphorylated in tumor
CRNN:T228	Q9UBG3	CRNN	T228	0.30481	-1.71402	0.000314604	0.00418774	Hypophosphorylated in tumor
CRNN:T232	Q9UBG3	CRNN	T232	0.30481	-1.71402	0.000314604	0.00418774	Hypophosphorylated in tumor
CRNN:T234	Q9UBG3	CRNN	T234	0.30481	-1.71402	0.000314604	0.00418774	Hypophosphorylated in tumor
CRNN:T239	Q9UBG3	CRNN	T239	0.30481	-1.71402	0.000314604	0.00418774	Hypophosphorylated in tumor
CRNN:T241	Q9UBG3	CRNN	T241	0.30481	-1.71402	0.000314604	0.00418774	Hypophosphorylated in tumor
CRNN:T250	Q9UBG3	CRNN	T250	0.30481	-1.71402	0.000314604	0.00418774	Hypophosphorylated in tumor
CRNN:T253	Q9UBG3	CRNN	T253	0.153589	-2.70286	0.000294571	0.00404097	Hypophosphorylated in tumor
CRNN:T338	Q9UBG3	CRNN	T338	0.145523	-2.78068	4.00469e-08	2.82956e-05	Hypophosphorylated in tumor
CRNN:T343	Q9UBG3	CRNN	T343	0.145523	-2.78068	4.00469e-08	2.82956e-05	Hypophosphorylated in tumor
CRNN:T347	Q9UBG3	CRNN	T347	0.145523	-2.78068	4.00469e-08	2.82956e-05	Hypophosphorylated in tumor
CRNN:T355	Q9UBG3	CRNN	T355	0.145523	-2.78068	4.00469e-08	2.82956e-05	Hypophosphorylated in tumor
CRNN:T357	Q9UBG3	CRNN	T357	0.145523	-2.78068	4.00469e-08	2.82956e-05	Hypophosphorylated in tumor
CRNN:T377	Q9UBG3	CRNN	T377	0.253262	-1.9813	0.000644015	0.00675683	Hypophosphorylated in tumor
CRNN:T379	Q9UBG3	CRNN	T379	0.253262	-1.9813	0.000644015	0.00675683	Hypophosphorylated in tumor
CRNN:T398	Q9UBG3	CRNN	T398	0.456031	-1.1328	0.000378244	0.00474704	Hypophosphorylated in tumor
CRNN:T406	Q9UBG3	CRNN	T406	0.370293	-1.43326	1.04504e-05	0.000502263	Hypophosphorylated in tumor
CRNN:T410	Q9UBG3	CRNN	T410	0.370293	-1.43326	1.04504e-05	0.000502263	Hypophosphorylated in tumor
CRNN:T462	Q9UBG3	CRNN	T462	0.173755	-2.52487	2.35625e-07	5.84036e-05	Hypophosphorylated in tumor
CRNN:Y487	Q9UBG3	CRNN	Y487	0.217277	-2.2024	3.17786e-05	0.00101584	Hypophosphorylated in tumor
CRYAB:T63	P02511	CRYAB	T63	0.454695	-1.13703	0.000177089	0.0029263	Hypophosphorylated in tumor
CRYBG1:S1104	Q9Y4K1	CRYBG1	S1104	0.428519	-1.22257	0.000803471	0.00792201	Hypophosphorylated in tumor
CRYBG1:S141	Q9Y4K1	CRYBG1	S141	0.391769	-1.35192	1.35247e-05	0.000599405	Hypophosphorylated in tumor
CRYBG1:S16	Q9Y4K1	CRYBG1	S16	0.439623	-1.18566	0.000314604	0.00418774	Hypophosphorylated in tumor
CRYBG1:S19	Q9Y4K1	CRYBG1	S19	0.432207	-1.2102	0.000106774	0.00211372	Hypophosphorylated in tumor
CRYBG1:S22	Q9Y4K1	CRYBG1	S22	0.455329	-1.13502	1.96779e-05	0.000756013	Hypophosphorylated in tumor
CRYBG1:S348	Q9Y4K1	CRYBG1	S348	0.357603	-1.48357	5.02225e-05	0.00134169	Hypophosphorylated in tumor
CRYBG1:S410	Q9Y4K1	CRYBG1	S410	0.493571	-1.01867	0.000145091	0.00258518	Hypophosphorylated in tumor
CRYBG1:S417	Q9Y4K1	CRYBG1	S417	0.141754	-2.81854	4.55905e-06	0.000319411	Hypophosphorylated in tumor
CRYBG1:S484	Q9Y4K1	CRYBG1	S484	0.217799	-2.19893	9.95584e-07	0.000127765	Hypophosphorylated in tumor
CRYBG1:S487	Q9Y4K1	CRYBG1	S487	0.217799	-2.19893	9.95584e-07	0.000127765	Hypophosphorylated in tumor
CRYBG1:S488	Q9Y4K1	CRYBG1	S488	0.217799	-2.19893	9.95584e-07	0.000127765	Hypophosphorylated in tumor
CRYBG1:S529	Q9Y4K1	CRYBG1	S529	0.292707	-1.77247	4.61936e-06	0.000319411	Hypophosphorylated in tumor
CRYBG1:S533	Q9Y4K1	CRYBG1	S533	0.441528	-1.17942	0.00021529	0.00327749	Hypophosphorylated in tumor
CRYBG1:S72	Q9Y4K1	CRYBG1	S72	0.30576	-1.70953	4.99189e-07	8.74235e-05	Hypophosphorylated in tumor
CRYBG1:S725	Q9Y4K1	CRYBG1	S725	0.0619756	-4.01216	0.000235745	0.00349086	Hypophosphorylated in tumor
CRYBG1:T144	Q9Y4K1	CRYBG1	T144	0.464276	-1.10695	0.000177089	0.0029263	Hypophosphorylated in tumor
CRYBG1:T20	Q9Y4K1	CRYBG1	T20	0.42011	-1.25116	6.2664e-05	0.00151475	Hypophosphorylated in tumor
CRYBG1:T346	Q9Y4K1	CRYBG1	T346	0.357603	-1.48357	5.02225e-05	0.00134169	Hypophosphorylated in tumor
CRYBG1:T480	Q9Y4K1	CRYBG1	T480	0.217799	-2.19893	9.95584e-07	0.000127765	Hypophosphorylated in tumor
CRYBG1:T524	Q9Y4K1	CRYBG1	T524	0.295083	-1.76081	9.95584e-07	0.000127765	Hypophosphorylated in tumor
CRYBG1:T525	Q9Y4K1	CRYBG1	T525	0.269807	-1.89	4.16301e-07	7.89829e-05	Hypophosphorylated in tumor
CRYBG1:T530	Q9Y4K1	CRYBG1	T530	0.291729	-1.7773	9.95584e-07	0.000127765	Hypophosphorylated in tumor
CRYBG1:T84	Q9Y4K1	CRYBG1	T84	0.30576	-1.70953	4.99189e-07	8.74235e-05	Hypophosphorylated in tumor
CRYBG3:S457	Q68DQ2	CRYBG3	S457	0.483287	-1.04905	0.000644015	0.00675683	Hypophosphorylated in tumor
CRYBG3:S931	Q68DQ2	CRYBG3	S931	0.295527	-1.75864	1.02445e-07	3.8873e-05	Hypophosphorylated in tumor
CRYBG3:T447	Q68DQ2	CRYBG3	T447	0.483287	-1.04905	0.000644015	0.00675683	Hypophosphorylated in tumor
CSNK1E:S363	P49674	CSNK1E	S363	2.49338	1.31811	4.00376e-06	0.000299775	Hyperphosphorylated in tumor
CSNK1E:T362	P49674	CSNK1E	T362	2.49338	1.31811	4.00376e-06	0.000299775	Hyperphosphorylated in tumor
CSPP1:S527	Q1MSJ5	CSPP1	S527	0.153272	-2.70583	6.10948e-06	0.000377823	Hypophosphorylated in tumor
CSTF2:S103	P33240	CSTF2	S103	0.234239	-2.09395	0.000403545	0.00503682	Hypophosphorylated in tumor
CSTF2:T106	P33240	CSTF2	T106	0.234239	-2.09395	0.000403545	0.00503682	Hypophosphorylated in tumor
CSTF2:T118	P33240	CSTF2	T118	0.234239	-2.09395	0.000403545	0.00503682	Hypophosphorylated in tumor
CSTF2:Y115	P33240	CSTF2	Y115	0.234239	-2.09395	0.000403545	0.00503682	Hypophosphorylated in tumor
CTDP1:S874	Q9Y5B0	CTDP1	S874	2.04803	1.03423	0.000195351	0.00311503	Hyperphosphorylated in tumor
CTDSPL2:S132	Q05D32	CTDSPL2	S132	4.11275	2.0401	0.000465258	0.00547157	Hyperphosphorylated in tumor
CTDSPL2:S134	Q05D32	CTDSPL2	S134	4.11275	2.0401	0.000465258	0.00547157	Hyperphosphorylated in tumor
CTIF:S10	O43310	CTIF	S10	3.11708	1.64019	0.00105162	0.00950233	Hyperphosphorylated in tumor
CTIF:S11	O43310	CTIF	S11	3.11708	1.64019	0.00105162	0.00950233	Hyperphosphorylated in tumor
CTIF:S15	O43310	CTIF	S15	3.11708	1.64019	0.00105162	0.00950233	Hyperphosphorylated in tumor
CTIF:S16	O43310	CTIF	S16	3.11708	1.64019	0.00105162	0.00950233	Hyperphosphorylated in tumor
CTIF:S308	O43310	CTIF	S308	0.497616	-1.0069	3.57004e-05	0.00108479	Hypophosphorylated in tumor
CTIF:S8	O43310	CTIF	S8	3.11708	1.64019	0.00105162	0.00950233	Hyperphosphorylated in tumor
CTIF:T285	O43310	CTIF	T285	0.497616	-1.0069	3.57004e-05	0.00108479	Hypophosphorylated in tumor
CTIF:T302	O43310	CTIF	T302	0.497616	-1.0069	3.57004e-05	0.00108479	Hypophosphorylated in tumor
CTNNA1:Y177	P35221	CTNNA1	Y177	0.0464448	-4.42834	7.07904e-05	0.00165711	Hypophosphorylated in tumor
CTNNB1:S23	P35222	CTNNB1	S23	0.225237	-2.15048	0.00018152	0.00298667	Hypophosphorylated in tumor
CTNNB1:S29	P35222	CTNNB1	S29	0.225237	-2.15048	0.00018152	0.00298667	Hypophosphorylated in tumor
CTNNB1:S33	P35222	CTNNB1	S33	0.225237	-2.15048	0.00018152	0.00298667	Hypophosphorylated in tumor
CTNNB1:T41	P35222	CTNNB1	T41	0.225237	-2.15048	0.00018152	0.00298667	Hypophosphorylated in tumor
CTNND1:S300	O60716	CTNND1	S300	0.385859	-1.37386	1.04504e-05	0.000502263	Hypophosphorylated in tumor
CTNND1:S879	O60716	CTNND1	S879	0.166274	-2.58836	0.000436148	0.00527765	Hypophosphorylated in tumor
CTNND1:T304	O60716	CTNND1	T304	0.332559	-1.58832	0.000118391	0.00224803	Hypophosphorylated in tumor
CTNND1:Y302	O60716	CTNND1	Y302	0.475108	-1.07367	0.000260733	0.00371093	Hypophosphorylated in tumor
CTR9:S1097	Q6PD62	CTR9	S1097	2.47223	1.30581	0.00034511	0.00445416	Hyperphosphorylated in tumor
CTR9:S941	Q6PD62	CTR9	S941	2.31939	1.21374	0.000981516	0.00895573	Hyperphosphorylated in tumor
CTR9:S943	Q6PD62	CTR9	S943	2.31939	1.21374	0.000981516	0.00895573	Hyperphosphorylated in tumor
CTTNBP2:S1521	Q8WZ74	CTTNBP2	S1521	0.494801	-1.01508	0.00021529	0.00327749	Hypophosphorylated in tumor
CTTNBP2:S1524	Q8WZ74	CTTNBP2	S1524	0.494801	-1.01508	0.00021529	0.00327749	Hypophosphorylated in tumor
CTU2:S419	Q2VPK5	CTU2	S419	3.31012	1.72688	0.000199959	0.00317122	Hyperphosphorylated in tumor
CTU2:S508	Q2VPK5	CTU2	S508	2.56343	1.35808	0.000831195	0.00801732	Hyperphosphorylated in tumor
CUL3:S737	Q13618	CUL3	S737	3.41963	1.77384	1.1744e-06	0.000144383	Hyperphosphorylated in tumor
CUL4B:T42	Q13620	CUL4B	T42	2.1411	1.09835	0.000314604	0.00418774	Hyperphosphorylated in tumor
CUL4B:T46	Q13620	CUL4B	T46	2.1411	1.09835	0.000314604	0.00418774	Hyperphosphorylated in tumor
CUL4B:T48	Q13620	CUL4B	T48	2.1411	1.09835	0.000314604	0.00418774	Hyperphosphorylated in tumor
CUL9:S2436	Q8IWT3	CUL9	S2436	3.48784	1.80234	0.000272863	0.00386123	Hyperphosphorylated in tumor
CUL9:S603	Q8IWT3	CUL9	S603	0.416352	-1.26412	0.000541123	0.00601943	Hypophosphorylated in tumor
CUL9:S605	Q8IWT3	CUL9	S605	0.416352	-1.26412	0.000541123	0.00601943	Hypophosphorylated in tumor
CUX1:S1069	P39880	CUX1	S1069	2.35172	1.23372	1.96779e-05	0.000756013	Hyperphosphorylated in tumor
CUX1:S1233	P39880	CUX1	S1233	2.55208	1.35168	0.000314604	0.00418774	Hyperphosphorylated in tumor
CUX1:S1237	P39880	CUX1	S1237	2.55208	1.35168	0.000314604	0.00418774	Hyperphosphorylated in tumor
CUX1:S1496	P39880	CUX1	S1496	2.47179	1.30555	0.000414196	0.00504479	Hyperphosphorylated in tumor
CUX1:T1071	P39880	CUX1	T1071	2.35172	1.23372	1.96779e-05	0.000756013	Hyperphosphorylated in tumor
CUX1:T1230	P39880	CUX1	T1230	2.55208	1.35168	0.000314604	0.00418774	Hyperphosphorylated in tumor
CXCR2:S344	P25025	CXCR2	S344	0.176532	-2.502	4.50221e-06	0.000319411	Hypophosphorylated in tumor
CXCR2:S347	P25025	CXCR2	S347	0.309127	-1.69373	2.32831e-08	2.65043e-05	Hypophosphorylated in tumor
CXCR2:S351	P25025	CXCR2	S351	0.309127	-1.69373	2.32831e-08	2.65043e-05	Hypophosphorylated in tumor
CXCR2:S352	P25025	CXCR2	S352	0.176532	-2.502	4.50221e-06	0.000319411	Hypophosphorylated in tumor
CXCR2:S353	P25025	CXCR2	S353	0.176532	-2.502	4.50221e-06	0.000319411	Hypophosphorylated in tumor
CXCR2:S357	P25025	CXCR2	S357	0.176532	-2.502	4.50221e-06	0.000319411	Hypophosphorylated in tumor
CXCR2:T356	P25025	CXCR2	T356	0.176532	-2.502	4.50221e-06	0.000319411	Hypophosphorylated in tumor
CXCR2:T358	P25025	CXCR2	T358	0.176532	-2.502	4.50221e-06	0.000319411	Hypophosphorylated in tumor
CXCR2:T359	P25025	CXCR2	T359	0.176532	-2.502	4.50221e-06	0.000319411	Hypophosphorylated in tumor
CXXC1:S6	Q9P0U4	CXXC1	S6	2.55918	1.35568	0.000378244	0.00474704	Hyperphosphorylated in tumor
CYB561:S236	P49447	CYB561	S236	0.490727	-1.02701	4.00525e-05	0.00116026	Hypophosphorylated in tumor
CYBA:T147	P13498	CYBA	T147	2.44566	1.29023	0.000260733	0.00371093	Hyperphosphorylated in tumor
CYP2C18:T470	P33260	CYP2C18	T470	0.441166	-1.18061	0.000280473	0.003936	Hypophosphorylated in tumor
CYSRT1:S16	A8MQ03	CYSRT1	S16	0.0766093	-3.70634	1.30385e-08	2.00373e-05	Hypophosphorylated in tumor
CYSRT1:S92	A8MQ03	CYSRT1	S92	0.102605	-3.28483	1.92784e-07	5.02145e-05	Hypophosphorylated in tumor
CYSRT1:S93	A8MQ03	CYSRT1	S93	0.102605	-3.28483	1.92784e-07	5.02145e-05	Hypophosphorylated in tumor
CYSRT1:S94	A8MQ03	CYSRT1	S94	0.102605	-3.28483	1.92784e-07	5.02145e-05	Hypophosphorylated in tumor
CYSRT1:Y12	A8MQ03	CYSRT1	Y12	0.0766093	-3.70634	1.30385e-08	2.00373e-05	Hypophosphorylated in tumor
CYSRT1:Y91	A8MQ03	CYSRT1	Y91	0.102605	-3.28483	1.92784e-07	5.02145e-05	Hypophosphorylated in tumor
DAAM1:S1027	Q9Y4D1	DAAM1	S1027	0.134404	-2.89536	4.10998e-06	0.00030698	Hypophosphorylated in tumor
DAAM1:S1030	Q9Y4D1	DAAM1	S1030	0.134404	-2.89536	4.10998e-06	0.00030698	Hypophosphorylated in tumor
DAPK2:S299	Q9UIK4	DAPK2	S299	0.174748	-2.51665	6.10948e-06	0.000377823	Hypophosphorylated in tumor
DAXX:S668	Q9UER7	DAXX	S668	5.4295	2.44082	1.89524e-06	0.000197462	Hyperphosphorylated in tumor
DAXX:S671	Q9UER7	DAXX	S671	5.4295	2.44082	1.89524e-06	0.000197462	Hyperphosphorylated in tumor
DAXX:S675	Q9UER7	DAXX	S675	2.73863	1.45345	2.57418e-06	0.000235122	Hyperphosphorylated in tumor
DAXX:T665	Q9UER7	DAXX	T665	2.73863	1.45345	2.57418e-06	0.000235122	Hyperphosphorylated in tumor
DBF4:S357	Q9UBU7	DBF4	S357	9.04165	3.17659	2.78137e-05	0.000950978	Hyperphosphorylated in tumor
DBF4:S359	Q9UBU7	DBF4	S359	9.04165	3.17659	2.78137e-05	0.000950978	Hyperphosphorylated in tumor
DBNL:S269	Q9UJU6	DBNL	S269	0.466059	-1.10142	4.48786e-05	0.00124604	Hypophosphorylated in tumor
DBNL:S272	Q9UJU6	DBNL	S272	0.416788	-1.26261	0.000106774	0.00211372	Hypophosphorylated in tumor
DBNL:S274	Q9UJU6	DBNL	S274	0.388904	-1.36251	0.000195351	0.00311503	Hypophosphorylated in tumor
DBNL:S275	Q9UJU6	DBNL	S275	0.388904	-1.36251	0.000195351	0.00311503	Hypophosphorylated in tumor
DBNL:S283	Q9UJU6	DBNL	S283	0.333542	-1.58406	1.53501e-05	0.000651196	Hypophosphorylated in tumor
DBNL:T270	Q9UJU6	DBNL	T270	0.456307	-1.13192	0.000131131	0.00240261	Hypophosphorylated in tumor
DBNL:T271	Q9UJU6	DBNL	T271	0.462612	-1.11212	5.02225e-05	0.00134169	Hypophosphorylated in tumor
DBNL:T291	Q9UJU6	DBNL	T291	0.341414	-1.55041	1.27591e-07	4.35731e-05	Hypophosphorylated in tumor
DCAF1:S289	Q9Y4B6	DCAF1	S289	2.04622	1.03296	0.00107376	0.00955776	Hyperphosphorylated in tumor
DCAF1:S290	Q9Y4B6	DCAF1	S290	2.04622	1.03296	0.00107376	0.00955776	Hyperphosphorylated in tumor
DCAF15:S50	Q66K64	DCAF15	S50	2.98688	1.57864	0.000360112	0.00462814	Hyperphosphorylated in tumor
DCTN1:S105	Q14203	DCTN1	S105	0.400617	-1.3197	3.57004e-05	0.00108479	Hypophosphorylated in tumor
DCTN1:S111	Q14203	DCTN1	S111	0.400617	-1.3197	3.57004e-05	0.00108479	Hypophosphorylated in tumor
DCTN1:S112	Q14203	DCTN1	S112	0.400617	-1.3197	3.57004e-05	0.00108479	Hypophosphorylated in tumor
DCTN1:S114	Q14203	DCTN1	S114	0.400617	-1.3197	3.57004e-05	0.00108479	Hypophosphorylated in tumor
DCTN1:T103	Q14203	DCTN1	T103	0.400617	-1.3197	3.57004e-05	0.00108479	Hypophosphorylated in tumor
DCTN1:T104	Q14203	DCTN1	T104	0.400617	-1.3197	3.57004e-05	0.00108479	Hypophosphorylated in tumor
DCTN1:T108	Q14203	DCTN1	T108	0.400617	-1.3197	3.57004e-05	0.00108479	Hypophosphorylated in tumor
DDX17:S571	Q92841	DDX17	S571	0.499307	-1.002	0.000590569	0.00640376	Hypophosphorylated in tumor
DDX17:S572	Q92841	DDX17	S572	0.499307	-1.002	0.000590569	0.00640376	Hypophosphorylated in tumor
DDX17:T569	Q92841	DDX17	T569	0.499307	-1.002	0.000590569	0.00640376	Hypophosphorylated in tumor
DDX17:T570	Q92841	DDX17	T570	0.499307	-1.002	0.000590569	0.00640376	Hypophosphorylated in tumor
DDX21:S89	Q9NR30	DDX21	S89	2.82338	1.49743	4.48786e-05	0.00124604	Hyperphosphorylated in tumor
DDX39A:T171	O00148	DDX39A	T171	2.40608	1.26669	0.000286535	0.003936	Hyperphosphorylated in tumor
DDX51:S83	Q8N8A6	DDX51	S83	2.23668	1.16136	1.53501e-05	0.000651196	Hyperphosphorylated in tumor
DDX54:S39	Q8TDD1	DDX54	S39	2.30571	1.20521	0.000764023	0.00759709	Hyperphosphorylated in tumor
DDX54:S41	Q8TDD1	DDX54	S41	2.04823	1.03438	0.000286535	0.003936	Hyperphosphorylated in tumor
DEK:S227	P35659	DEK	S227	3.2853	1.71602	0.00106538	0.00950233	Hyperphosphorylated in tumor
DEK:S243	P35659	DEK	S243	3.8632	1.9498	0.000831195	0.00801732	Hyperphosphorylated in tumor
DENND1A:T24	Q8TEH3	DENND1A	T24	0.424244	-1.23703	1.53501e-05	0.000651196	Hypophosphorylated in tumor
DENND1A:T27	Q8TEH3	DENND1A	T27	0.424244	-1.23703	1.53501e-05	0.000651196	Hypophosphorylated in tumor
DENND1A:T923	Q8TEH3	DENND1A	T923	2.2255	1.15413	0.000787524	0.00780176	Hyperphosphorylated in tumor
DENND2C:S504	Q68D51	DENND2C	S504	0.243092	-2.04043	8.30504e-05	0.00184636	Hypophosphorylated in tumor
DENND2C:S507	Q68D51	DENND2C	S507	0.243092	-2.04043	8.30504e-05	0.00184636	Hypophosphorylated in tumor
DENND2C:Y508	Q68D51	DENND2C	Y508	0.243092	-2.04043	8.30504e-05	0.00184636	Hypophosphorylated in tumor
DENND4A:S1098	Q7Z401	DENND4A	S1098	2.66231	1.41268	4.00525e-05	0.00116026	Hyperphosphorylated in tumor
DENND4A:S1099	Q7Z401	DENND4A	S1099	2.66231	1.41268	4.00525e-05	0.00116026	Hyperphosphorylated in tumor
DENND4A:S726	Q7Z401	DENND4A	S726	7.55722	2.91786	6.10948e-06	0.000377823	Hyperphosphorylated in tumor
DENND4A:S727	Q7Z401	DENND4A	S727	7.55722	2.91786	6.10948e-06	0.000377823	Hyperphosphorylated in tumor
DENND4A:S728	Q7Z401	DENND4A	S728	7.55722	2.91786	6.10948e-06	0.000377823	Hyperphosphorylated in tumor
DENND4A:S731	Q7Z401	DENND4A	S731	7.55722	2.91786	6.10948e-06	0.000377823	Hyperphosphorylated in tumor
DENND4A:T1103	Q7Z401	DENND4A	T1103	2.66231	1.41268	4.00525e-05	0.00116026	Hyperphosphorylated in tumor
DENND4C:S1225	Q5VZ89	DENND4C	S1225	0.449618	-1.15323	0.000314604	0.00418774	Hypophosphorylated in tumor
DENR:S73	O43583	DENR	S73	2.24142	1.16441	5.61327e-05	0.00141706	Hyperphosphorylated in tumor
DEPTOR:S291	Q8TB45	DEPTOR	S291	0.491106	-1.02589	0.000981516	0.00895573	Hypophosphorylated in tumor
DEPTOR:S293	Q8TB45	DEPTOR	S293	0.491106	-1.02589	0.000981516	0.00895573	Hypophosphorylated in tumor
DERL1:S201	Q9BUN8	DERL1	S201	4.72864	2.24143	1.61957e-06	0.000179705	Hyperphosphorylated in tumor
DERL1:T202	Q9BUN8	DERL1	T202	4.72864	2.24143	1.61957e-06	0.000179705	Hyperphosphorylated in tumor
DGCR8:S109	Q8WYQ5	DGCR8	S109	4.9737	2.31432	0.000204692	0.00323295	Hyperphosphorylated in tumor
DGCR8:Y267	Q8WYQ5	DGCR8	Y267	4.5455	2.18444	0.000272863	0.00386123	Hyperphosphorylated in tumor
DHX34:S20	Q14147	DHX34	S20	2.0677	1.04803	0.000453176	0.00535303	Hyperphosphorylated in tumor
DIDO1:S1026	Q9BTC0	DIDO1	S1026	2.2946	1.19824	9.30693e-05	0.00198032	Hyperphosphorylated in tumor
DIDO1:S1030	Q9BTC0	DIDO1	S1030	2.2946	1.19824	9.30693e-05	0.00198032	Hyperphosphorylated in tumor
DIDO1:S1034	Q9BTC0	DIDO1	S1034	2.2946	1.19824	9.30693e-05	0.00198032	Hyperphosphorylated in tumor
DIDO1:S1036	Q9BTC0	DIDO1	S1036	2.2946	1.19824	9.30693e-05	0.00198032	Hyperphosphorylated in tumor
DIDO1:S1038	Q9BTC0	DIDO1	S1038	2.2946	1.19824	9.30693e-05	0.00198032	Hyperphosphorylated in tumor
DIDO1:S811	Q9BTC0	DIDO1	S811	2.34394	1.22894	0.000776923	0.00771389	Hyperphosphorylated in tumor
DIDO1:T1035	Q9BTC0	DIDO1	T1035	2.2946	1.19824	9.30693e-05	0.00198032	Hyperphosphorylated in tumor
DIP2B:T1430	Q9P265	DIP2B	T1430	3.71777	1.89444	5.30136e-05	0.00140769	Hyperphosphorylated in tumor
DIXDC1:S185	Q155Q3	DIXDC1	S185	0.0524415	-4.25315	0.00051854	0.00588864	Hypophosphorylated in tumor
DIXDC1:S186	Q155Q3	DIXDC1	S186	0.0524415	-4.25315	0.00051854	0.00588864	Hypophosphorylated in tumor
DLG1:S100	Q12959	DLG1	S100	0.116609	-3.10025	0.0005788	0.00640376	Hypophosphorylated in tumor
DLG1:S102	Q12959	DLG1	S102	0.116609	-3.10025	0.0005788	0.00640376	Hypophosphorylated in tumor
DLG1:S104	Q12959	DLG1	S104	0.116609	-3.10025	0.0005788	0.00640376	Hypophosphorylated in tumor
DLG1:S689	Q12959	DLG1	S689	0.411236	-1.28196	5.54469e-05	0.00141706	Hypophosphorylated in tumor
DLG1:S86	Q12959	DLG1	S86	0.116609	-3.10025	0.0005788	0.00640376	Hypophosphorylated in tumor
DLG1:S89	Q12959	DLG1	S89	0.116609	-3.10025	0.0005788	0.00640376	Hypophosphorylated in tumor
DLG1:S90	Q12959	DLG1	S90	0.116609	-3.10025	0.0005788	0.00640376	Hypophosphorylated in tumor
DLG1:S99	Q12959	DLG1	S99	0.116609	-3.10025	0.0005788	0.00640376	Hypophosphorylated in tumor
DLG1:T683	Q12959	DLG1	T683	0.411236	-1.28196	5.54469e-05	0.00141706	Hypophosphorylated in tumor
DLG1:T91	Q12959	DLG1	T91	0.116609	-3.10025	0.0005788	0.00640376	Hypophosphorylated in tumor
DLG1:T96	Q12959	DLG1	T96	0.116609	-3.10025	0.0005788	0.00640376	Hypophosphorylated in tumor
DLG3:S488	Q92796	DLG3	S488	0.257515	-1.95727	0.000149775	0.0026594	Hypophosphorylated in tumor
DLG3:S490	Q92796	DLG3	S490	0.257515	-1.95727	0.000149775	0.0026594	Hypophosphorylated in tumor
DLG3:S491	Q92796	DLG3	S491	0.257515	-1.95727	0.000149775	0.0026594	Hypophosphorylated in tumor
DLG3:S493	Q92796	DLG3	S493	0.257515	-1.95727	0.000149775	0.0026594	Hypophosphorylated in tumor
DLG3:S495	Q92796	DLG3	S495	0.257515	-1.95727	0.000149775	0.0026594	Hypophosphorylated in tumor
DLG5:S1115	Q8TDM6	DLG5	S1115	0.442733	-1.17549	1.18986e-05	0.000547468	Hypophosphorylated in tumor
DLX6:S130	P56179	DLX6	S130	21.2859	4.41183	0.000481929	0.00564709	Hyperphosphorylated in tumor
DMWD:S397	Q09019	DMWD	S397	3.82283	1.93464	0.000610066	0.00658381	Hyperphosphorylated in tumor
DMWD:S412	Q09019	DMWD	S412	3.82283	1.93464	0.000610066	0.00658381	Hyperphosphorylated in tumor
DMWD:S545	Q09019	DMWD	S545	0.32341	-1.62856	0.000998552	0.00908421	Hypophosphorylated in tumor
DMWD:T388	Q09019	DMWD	T388	3.82283	1.93464	0.000610066	0.00658381	Hyperphosphorylated in tumor
DMWD:T410	Q09019	DMWD	T410	3.82283	1.93464	0.000610066	0.00658381	Hyperphosphorylated in tumor
DMXL2:S1151	Q8TDJ6	DMXL2	S1151	2.62905	1.39454	5.61327e-05	0.00141706	Hyperphosphorylated in tumor
DMXL2:S1156	Q8TDJ6	DMXL2	S1156	2.62905	1.39454	5.61327e-05	0.00141706	Hyperphosphorylated in tumor
DMXL2:S1287	Q8TDJ6	DMXL2	S1287	3.33805	1.73901	0.00096006	0.00894267	Hyperphosphorylated in tumor
DMXL2:S1288	Q8TDJ6	DMXL2	S1288	3.33805	1.73901	0.00096006	0.00894267	Hyperphosphorylated in tumor
DMXL2:S1857	Q8TDJ6	DMXL2	S1857	3.55683	1.83059	6.60015e-05	0.00158422	Hyperphosphorylated in tumor
DMXL2:T1283	Q8TDJ6	DMXL2	T1283	3.33805	1.73901	0.00096006	0.00894267	Hyperphosphorylated in tumor
DNAJC5:S177	Q9H3Z4	DNAJC5	S177	0.262581	-1.92916	5.61327e-05	0.00141706	Hypophosphorylated in tumor
DNAJC5:S191	Q9H3Z4	DNAJC5	S191	0.262581	-1.92916	5.61327e-05	0.00141706	Hypophosphorylated in tumor
DNAJC5:T167	Q9H3Z4	DNAJC5	T167	0.262581	-1.92916	5.61327e-05	0.00141706	Hypophosphorylated in tumor
DNAJC5:T181	Q9H3Z4	DNAJC5	T181	0.262581	-1.92916	5.61327e-05	0.00141706	Hypophosphorylated in tumor
DNAJC5:T182	Q9H3Z4	DNAJC5	T182	0.262581	-1.92916	5.61327e-05	0.00141706	Hypophosphorylated in tumor
DNM1:S778	Q05193	DNM1	S778	2.2023	1.13901	9.61954e-05	0.00198032	Hyperphosphorylated in tumor
DNM1:T776	Q05193	DNM1	T776	2.2023	1.13901	9.61954e-05	0.00198032	Hyperphosphorylated in tumor
DNM1:T780	Q05193	DNM1	T780	2.16838	1.11662	0.000314604	0.00418774	Hyperphosphorylated in tumor
DNMT1:S714	P26358	DNMT1	S714	2.21947	1.15021	0.000644015	0.00675683	Hyperphosphorylated in tumor
DNMT3A:S105	Q9Y6K1	DNMT3A	S105	2.72886	1.4483	4.00525e-05	0.00116026	Hyperphosphorylated in tumor
DNPH1:S128	O43598	DNPH1	S128	3.94771	1.98102	4.48786e-05	0.00124604	Hyperphosphorylated in tumor
DNTTIP2:S434	Q5QJE6	DNTTIP2	S434	3.1228	1.64284	0.000436148	0.00527765	Hyperphosphorylated in tumor
DNTTIP2:T433	Q5QJE6	DNTTIP2	T433	3.1228	1.64284	0.000436148	0.00527765	Hyperphosphorylated in tumor
DOCK11:S1350	Q5JSL3	DOCK11	S1350	2.19054	1.13129	7.78167e-05	0.00174205	Hyperphosphorylated in tumor
DOCK4:S1631	Q8N1I0	DOCK4	S1631	2.74672	1.45771	5.96046e-07	9.8759e-05	Hyperphosphorylated in tumor
DOCK4:S1766	Q8N1I0	DOCK4	S1766	2.84904	1.51047	0.000495408	0.00568475	Hyperphosphorylated in tumor
DOCK4:S1767	Q8N1I0	DOCK4	S1767	2.84904	1.51047	0.000495408	0.00568475	Hyperphosphorylated in tumor
DOCK4:S1769	Q8N1I0	DOCK4	S1769	2.84904	1.51047	0.000495408	0.00568475	Hyperphosphorylated in tumor
DOCK4:S1897	Q8N1I0	DOCK4	S1897	0.401941	-1.31495	0.000414196	0.00504479	Hypophosphorylated in tumor
DOCK4:T1899	Q8N1I0	DOCK4	T1899	0.472922	-1.08033	0.000260733	0.00371093	Hypophosphorylated in tumor
DOCK7:S1430	Q96N67	DOCK7	S1430	2.08272	1.05847	0.000106774	0.00211372	Hyperphosphorylated in tumor
DOK3:S330	Q7L591	DOK3	S330	2.67145	1.41762	1.35247e-05	0.000599405	Hyperphosphorylated in tumor
DOK3:T329	Q7L591	DOK3	T329	2.67145	1.41762	1.35247e-05	0.000599405	Hyperphosphorylated in tumor
DOP1B:S550	Q9Y3R5	DOP1B	S550	0.420022	-1.25146	5.02225e-05	0.00134169	Hypophosphorylated in tumor
DOP1B:S586	Q9Y3R5	DOP1B	S586	0.418403	-1.25703	1.96779e-05	0.000756013	Hypophosphorylated in tumor
DOP1B:S597	Q9Y3R5	DOP1B	S597	0.418403	-1.25703	1.96779e-05	0.000756013	Hypophosphorylated in tumor
DPYSL2:S517	Q16555	DPYSL2	S517	2.48326	1.31223	1.18986e-05	0.000547468	Hyperphosphorylated in tumor
DPYSL2:S518	Q16555	DPYSL2	S518	2.48326	1.31223	1.18986e-05	0.000547468	Hyperphosphorylated in tumor
DPYSL2:S522	Q16555	DPYSL2	S522	2.40934	1.26864	8.65683e-05	0.00185029	Hyperphosphorylated in tumor
DPYSL2:T512	Q16555	DPYSL2	T512	2.57799	1.36625	0.000237036	0.00349086	Hyperphosphorylated in tumor
DPYSL3:S472	Q14195	DPYSL3	S472	3.27141	1.70991	6.2664e-05	0.00151475	Hyperphosphorylated in tumor
DPYSL3:S475	Q14195	DPYSL3	S475	3.27141	1.70991	6.2664e-05	0.00151475	Hyperphosphorylated in tumor
DPYSL3:T507	Q14195	DPYSL3	T507	2.13858	1.09665	0.000195351	0.00311503	Hyperphosphorylated in tumor
DPYSL3:T508	Q14195	DPYSL3	T508	2.13858	1.09665	0.000195351	0.00311503	Hyperphosphorylated in tumor
DPYSL3:T509	Q14195	DPYSL3	T509	2.13858	1.09665	0.000195351	0.00311503	Hyperphosphorylated in tumor
DSC2:T830	Q02487	DSC2	T830	0.398533	-1.32723	2.82489e-05	0.000950978	Hypophosphorylated in tumor
DSC2:Y821	Q02487	DSC2	Y821	0.398533	-1.32723	2.82489e-05	0.000950978	Hypophosphorylated in tumor
DSC2:Y823	Q02487	DSC2	Y823	0.398533	-1.32723	2.82489e-05	0.000950978	Hypophosphorylated in tumor
DSC3:T825	Q14574	DSC3	T825	0.398533	-1.32723	2.82489e-05	0.000950978	Hypophosphorylated in tumor
DSC3:Y816	Q14574	DSC3	Y816	0.398533	-1.32723	2.82489e-05	0.000950978	Hypophosphorylated in tumor
DSC3:Y818	Q14574	DSC3	Y818	0.398533	-1.32723	2.82489e-05	0.000950978	Hypophosphorylated in tumor
DSG1:S1017	Q02413	DSG1	S1017	0.247355	-2.01534	8.01962e-06	0.000435105	Hypophosphorylated in tumor
DSG1:S1018	Q02413	DSG1	S1018	0.247355	-2.01534	8.01962e-06	0.000435105	Hypophosphorylated in tumor
DSG1:S1019	Q02413	DSG1	S1019	0.299449	-1.73962	1.53501e-05	0.000651196	Hypophosphorylated in tumor
DSG1:S1029	Q02413	DSG1	S1029	0.354069	-1.4979	0.000177089	0.0029263	Hypophosphorylated in tumor
DSG1:S1031	Q02413	DSG1	S1031	0.354069	-1.4979	0.000177089	0.0029263	Hypophosphorylated in tumor
DSG1:S1033	Q02413	DSG1	S1033	0.354069	-1.4979	0.000177089	0.0029263	Hypophosphorylated in tumor
DSG1:S1043	Q02413	DSG1	S1043	2.3577	1.23738	0.00034511	0.00445416	Hyperphosphorylated in tumor
DSG1:S1048	Q02413	DSG1	S1048	2.7109	1.43877	0.000314604	0.00418774	Hyperphosphorylated in tumor
DSG1:S579	Q02413	DSG1	S579	0.335866	-1.57404	0.000981516	0.00895573	Hypophosphorylated in tumor
DSG1:S590	Q02413	DSG1	S590	0.335866	-1.57404	0.000981516	0.00895573	Hypophosphorylated in tumor
DSG1:S596	Q02413	DSG1	S596	0.228089	-2.13233	6.98715e-05	0.00163622	Hypophosphorylated in tumor
DSG1:S663	Q02413	DSG1	S663	0.24204	-2.04669	0.000160375	0.00276378	Hypophosphorylated in tumor
DSG1:S673	Q02413	DSG1	S673	0.282125	-1.8256	4.00525e-05	0.00116026	Hypophosphorylated in tumor
DSG1:S762	Q02413	DSG1	S762	10.0397	3.32764	0.000262697	0.00373802	Hyperphosphorylated in tumor
DSG1:S917	Q02413	DSG1	S917	0.246678	-2.0193	3.46359e-06	0.000272612	Hypophosphorylated in tumor
DSG1:S918	Q02413	DSG1	S918	0.246678	-2.0193	3.46359e-06	0.000272612	Hypophosphorylated in tumor
DSG1:T1026	Q02413	DSG1	T1026	0.354069	-1.4979	0.000177089	0.0029263	Hypophosphorylated in tumor
DSG1:T1034	Q02413	DSG1	T1034	0.299449	-1.73962	1.53501e-05	0.000651196	Hypophosphorylated in tumor
DSG1:T1044	Q02413	DSG1	T1044	2.3577	1.23738	0.00034511	0.00445416	Hyperphosphorylated in tumor
DSG1:T662	Q02413	DSG1	T662	0.24204	-2.04669	0.000160375	0.00276378	Hypophosphorylated in tumor
DSG1:T675	Q02413	DSG1	T675	0.282125	-1.8256	4.00525e-05	0.00116026	Hypophosphorylated in tumor
DSG1:Y1047	Q02413	DSG1	Y1047	2.7109	1.43877	0.000314604	0.00418774	Hyperphosphorylated in tumor
DSG1:Y672	Q02413	DSG1	Y672	0.282125	-1.8256	4.00525e-05	0.00116026	Hypophosphorylated in tumor
DSN1:S77	Q9H410	DSN1	S77	2.62254	1.39097	0.000541123	0.00601943	Hyperphosphorylated in tumor
DSN1:S81	Q9H410	DSN1	S81	2.62254	1.39097	0.000541123	0.00601943	Hyperphosphorylated in tumor
DSP:S1658	P15924	DSP	S1658	0.443192	-1.174	0.00034511	0.00445416	Hypophosphorylated in tumor
DSP:S2207	P15924	DSP	S2207	0.403424	-1.30963	7.00634e-06	0.000409009	Hypophosphorylated in tumor
DSP:S2209	P15924	DSP	S2209	0.403424	-1.30963	7.00634e-06	0.000409009	Hypophosphorylated in tumor
DSP:S2591	P15924	DSP	S2591	0.354607	-1.49571	0.00034511	0.00445416	Hypophosphorylated in tumor
DSP:S32	P15924	DSP	S32	0.467265	-1.09769	0.000106774	0.00211372	Hypophosphorylated in tumor
DSP:S920	P15924	DSP	S920	0.466009	-1.10157	3.17786e-05	0.00101584	Hypophosphorylated in tumor
DSP:T37	P15924	DSP	T37	0.467265	-1.09769	0.000106774	0.00211372	Hypophosphorylated in tumor
DSP:T922	P15924	DSP	T922	0.466009	-1.10157	3.17786e-05	0.00101584	Hypophosphorylated in tumor
DSP:Y28	P15924	DSP	Y28	0.403003	-1.31114	0.000764023	0.00759709	Hypophosphorylated in tumor
DST:S7362	Q03001	DST	S7362	0.323309	-1.62901	1.27591e-07	4.35731e-05	Hypophosphorylated in tumor
DST:S7364	Q03001	DST	S7364	0.323309	-1.62901	1.27591e-07	4.35731e-05	Hypophosphorylated in tumor
DST:S7366	Q03001	DST	S7366	0.323309	-1.62901	1.27591e-07	4.35731e-05	Hypophosphorylated in tumor
DTNA:S458	Q9Y4J8	DTNA	S458	0.312082	-1.68001	0.000118391	0.00224803	Hypophosphorylated in tumor
DTX3L:S514	Q8TDB6	DTX3L	S514	2.62666	1.39323	0.000590569	0.00640376	Hyperphosphorylated in tumor
DTX3L:S532	Q8TDB6	DTX3L	S532	2.53857	1.34401	1.04504e-05	0.000502263	Hyperphosphorylated in tumor
DTX3L:S535	Q8TDB6	DTX3L	S535	2.53857	1.34401	1.04504e-05	0.000502263	Hyperphosphorylated in tumor
DTX3L:T206	Q8TDB6	DTX3L	T206	2.70456	1.43539	9.61954e-05	0.00198032	Hyperphosphorylated in tumor
DTX3L:T526	Q8TDB6	DTX3L	T526	2.59811	1.37746	0.000644015	0.00675683	Hyperphosphorylated in tumor
DUOX1:S1008	Q9NRD9	DUOX1	S1008	0.228997	-2.1266	5.61327e-05	0.00141706	Hypophosphorylated in tumor
DUOX1:S634	Q9NRD9	DUOX1	S634	0.427451	-1.22617	0.000701735	0.00713941	Hypophosphorylated in tumor
DUOX1:S637	Q9NRD9	DUOX1	S637	0.427451	-1.22617	0.000701735	0.00713941	Hypophosphorylated in tumor
DUOX1:S955	Q9NRD9	DUOX1	S955	0.496931	-1.00888	7.00634e-06	0.000409009	Hypophosphorylated in tumor
DUOX1:S958	Q9NRD9	DUOX1	S958	0.471227	-1.0855	1.35247e-05	0.000599405	Hypophosphorylated in tumor
DUOX1:T1007	Q9NRD9	DUOX1	T1007	0.228997	-2.1266	5.61327e-05	0.00141706	Hypophosphorylated in tumor
DUOX1:T982	Q9NRD9	DUOX1	T982	0.141015	-2.82608	0.000149775	0.0026594	Hypophosphorylated in tumor
DUOX1:Y956	Q9NRD9	DUOX1	Y956	0.496931	-1.00888	7.00634e-06	0.000409009	Hypophosphorylated in tumor
DVL1:S380	O14640	DVL1	S380	0.333231	-1.58541	0.00093446	0.00872849	Hypophosphorylated in tumor
EBAG9:T41	O00559	EBAG9	T41	2.1531	1.10642	0.000981516	0.00895573	Hyperphosphorylated in tumor
ECM1:S389	Q16610	ECM1	S389	0.292791	-1.77206	4.48786e-05	0.00124604	Hypophosphorylated in tumor
ECM1:S511	Q16610	ECM1	S511	0.29981	-1.73788	0.000592745	0.00640926	Hypophosphorylated in tumor
ECM1:T391	Q16610	ECM1	T391	0.292791	-1.77206	4.48786e-05	0.00124604	Hypophosphorylated in tumor
ECM1:T514	Q16610	ECM1	T514	0.29981	-1.73788	0.000592745	0.00640926	Hypophosphorylated in tumor
ECT2:S376	Q9H8V3	ECT2	S376	2.37498	1.24792	0.000981516	0.00895573	Hyperphosphorylated in tumor
ECT2:T359	Q9H8V3	ECT2	T359	5.02173	2.32818	0.00104024	0.0094327	Hyperphosphorylated in tumor
ECT2:T373	Q9H8V3	ECT2	T373	2.37498	1.24792	0.000981516	0.00895573	Hyperphosphorylated in tumor
EDC4:S887	Q6P2E9	EDC4	S887	2.05212	1.03711	0.000831195	0.00801732	Hyperphosphorylated in tumor
EEFSEC:T545	P57772	EEFSEC	T545	6.17973	2.62754	0.000165874	0.00285454	Hyperphosphorylated in tumor
EFNB1:S281	P98172	EFNB1	S281	2.65628	1.40941	0.00106538	0.00950233	Hyperphosphorylated in tumor
EFNB1:S283	P98172	EFNB1	S283	2.65628	1.40941	0.00106538	0.00950233	Hyperphosphorylated in tumor
EFNB1:S287	P98172	EFNB1	S287	2.65628	1.40941	0.00106538	0.00950233	Hyperphosphorylated in tumor
EFNB1:T284	P98172	EFNB1	T284	2.65628	1.40941	0.00106538	0.00950233	Hyperphosphorylated in tumor
EFS:S287	O43281	EFS	S287	0.0576454	-4.11665	0.00035532	0.00457422	Hypophosphorylated in tumor
EFS:S331	O43281	EFS	S331	0.322966	-1.63055	3.46359e-06	0.000272612	Hypophosphorylated in tumor
EHBP1:T694	Q8NDI1	EHBP1	T694	0.44958	-1.15335	8.65683e-05	0.00185029	Hypophosphorylated in tumor
EIF3F:S258	O00303	EIF3F	S258	2.16057	1.11141	0.000378244	0.00474704	Hyperphosphorylated in tumor
EIF4A3:T163	P38919	EIF4A3	T163	9.28744	3.21528	0.000419379	0.00509479	Hyperphosphorylated in tumor
EIF4EBP2:T41	Q13542	EIF4EBP2	T41	0.404075	-1.30731	0.000590569	0.00640376	Hypophosphorylated in tumor
EIF4G1:S1077	Q04637	EIF4G1	S1077	0.340184	-1.55561	0.000644015	0.00675683	Hypophosphorylated in tumor
EIF4G1:S1080	Q04637	EIF4G1	S1080	0.340184	-1.55561	0.000644015	0.00675683	Hypophosphorylated in tumor
EIF4G1:T1073	Q04637	EIF4G1	T1073	0.340184	-1.55561	0.000644015	0.00675683	Hypophosphorylated in tumor
EIF4G3:S1407	O43432	EIF4G3	S1407	2.13208	1.09226	2.98955e-06	0.000252086	Hyperphosphorylated in tumor
EIF4G3:S1409	O43432	EIF4G3	S1409	2.13208	1.09226	2.98955e-06	0.000252086	Hyperphosphorylated in tumor
EIF4G3:S1412	O43432	EIF4G3	S1412	2.13208	1.09226	2.98955e-06	0.000252086	Hyperphosphorylated in tumor
EIF4G3:S1413	O43432	EIF4G3	S1413	2.13208	1.09226	2.98955e-06	0.000252086	Hyperphosphorylated in tumor
EIF4G3:S240	O43432	EIF4G3	S240	0.466919	-1.09875	1.89524e-06	0.000197462	Hypophosphorylated in tumor
EIF5:T139	P55010	EIF5	T139	9.32007	3.22034	0.000579553	0.00640376	Hyperphosphorylated in tumor
EIF5B:S182	O60841	EIF5B	S182	3.10986	1.63685	0.000118391	0.00224803	Hyperphosphorylated in tumor
EIF5B:S183	O60841	EIF5B	S183	3.93112	1.97494	0.000195351	0.00311503	Hyperphosphorylated in tumor
EIF5B:S186	O60841	EIF5B	S186	3.93112	1.97494	0.000195351	0.00311503	Hyperphosphorylated in tumor
EIF5B:S190	O60841	EIF5B	S190	3.10986	1.63685	0.000118391	0.00224803	Hyperphosphorylated in tumor
EIF5B:S591	O60841	EIF5B	S591	4.54747	2.18506	0.000541123	0.00601943	Hyperphosphorylated in tumor
ELF2:S369	Q15723	ELF2	S369	0.218543	-2.19401	0.000318879	0.00423915	Hypophosphorylated in tumor
ELF2:S370	Q15723	ELF2	S370	0.168509	-2.5691	0.000345055	0.00445416	Hypophosphorylated in tumor
ELMO2:S503	Q96JJ3	ELMO2	S503	3.74083	1.90336	7.78167e-05	0.00174205	Hyperphosphorylated in tumor
ENO1:S254	P06733	ENO1	S254	2.90798	1.54002	6.93021e-05	0.00163622	Hyperphosphorylated in tumor
EOMES:S646	O95936	EOMES	S646	4.26443	2.09235	0.000424152	0.00514769	Hyperphosphorylated in tumor
EOMES:S648	O95936	EOMES	S648	4.26443	2.09235	0.000424152	0.00514769	Hyperphosphorylated in tumor
EPB41L1:S69	Q9H4G0	EPB41L1	S69	0.478021	-1.06486	0.000495408	0.00568475	Hypophosphorylated in tumor
EPB41L1:S75	Q9H4G0	EPB41L1	S75	0.469468	-1.0909	9.61954e-05	0.00198032	Hypophosphorylated in tumor
EPB41L1:T29	Q9H4G0	EPB41L1	T29	0.2901	-1.78538	1.18986e-05	0.000547468	Hypophosphorylated in tumor
EPB41L1:T33	Q9H4G0	EPB41L1	T33	0.293334	-1.76938	6.2664e-05	0.00151475	Hypophosphorylated in tumor
EPB41L1:T475	Q9H4G0	EPB41L1	T475	0.410298	-1.28526	0.000981516	0.00895573	Hypophosphorylated in tumor
EPB41L2:S513	O43491	EPB41L2	S513	2.67273	1.41831	0.000540753	0.00601943	Hyperphosphorylated in tumor
EPB41L2:S676	O43491	EPB41L2	S676	0.387418	-1.36804	0.000106774	0.00211372	Hypophosphorylated in tumor
EPB41L2:S682	O43491	EPB41L2	S682	0.387418	-1.36804	0.000106774	0.00211372	Hypophosphorylated in tumor
EPB41L2:S683	O43491	EPB41L2	S683	0.387418	-1.36804	0.000106774	0.00211372	Hypophosphorylated in tumor
EPB41L2:T510	O43491	EPB41L2	T510	2.67273	1.41831	0.000540753	0.00601943	Hyperphosphorylated in tumor
EPB41L2:T673	O43491	EPB41L2	T673	0.387418	-1.36804	0.000106774	0.00211372	Hypophosphorylated in tumor
EPB41L2:T679	O43491	EPB41L2	T679	0.387418	-1.36804	0.000106774	0.00211372	Hypophosphorylated in tumor
EPB41L2:T686	O43491	EPB41L2	T686	0.387418	-1.36804	0.000106774	0.00211372	Hypophosphorylated in tumor
EPB41L3:S404	Q9Y2J2	EPB41L3	S404	2.67273	1.41831	0.000540753	0.00601943	Hyperphosphorylated in tumor
EPB41L3:T401	Q9Y2J2	EPB41L3	T401	2.67273	1.41831	0.000540753	0.00601943	Hyperphosphorylated in tumor
EPB41L4A:S389	Q9HCS5	EPB41L4A	S389	0.245505	-2.02617	6.10948e-06	0.000377823	Hypophosphorylated in tumor
EPHA1:S906	P21709	EPHA1	S906	0.274712	-1.86401	3.07336e-08	2.73801e-05	Hypophosphorylated in tumor
EPHA1:S908	P21709	EPHA1	S908	0.158458	-2.65783	6.51926e-09	2.00373e-05	Hypophosphorylated in tumor
EPHA1:S910	P21709	EPHA1	S910	0.274712	-1.86401	3.07336e-08	2.73801e-05	Hypophosphorylated in tumor
EPHA1:T780	P21709	EPHA1	T780	0.31398	-1.67126	8.01962e-06	0.000435105	Hypophosphorylated in tumor
EPHA1:Y781	P21709	EPHA1	Y781	0.31398	-1.67126	8.01962e-06	0.000435105	Hypophosphorylated in tumor
EPHA2:S577	P29317	EPHA2	S577	0.203126	-2.29955	0.000196971	0.00313031	Hypophosphorylated in tumor
EPHA2:S775	P29317	EPHA2	S775	0.234754	-2.09078	4.48786e-05	0.00124604	Hypophosphorylated in tumor
EPHA2:T774	P29317	EPHA2	T774	0.234754	-2.09078	4.48786e-05	0.00124604	Hypophosphorylated in tumor
EPHA2:Y575	P29317	EPHA2	Y575	0.203126	-2.29955	0.000196971	0.00313031	Hypophosphorylated in tumor
EPHA2:Y772	P29317	EPHA2	Y772	0.234754	-2.09078	4.48786e-05	0.00124604	Hypophosphorylated in tumor
EPHB3:T971	P54753	EPHB3	T971	4.15889	2.0562	9.61954e-05	0.00198032	Hyperphosphorylated in tumor
EPHB4:T953	P54760	EPHB4	T953	4.15889	2.0562	9.61954e-05	0.00198032	Hyperphosphorylated in tumor
EPN1:S435	Q9Y6I3	EPN1	S435	0.409927	-1.28656	4.16301e-07	7.89829e-05	Hypophosphorylated in tumor
EPN1:S442	Q9Y6I3	EPN1	S442	0.329478	-1.60175	1.38115e-06	0.000159888	Hypophosphorylated in tumor
EPN1:S454	Q9Y6I3	EPN1	S454	0.37688	-1.40782	1.04504e-05	0.000502263	Hypophosphorylated in tumor
EPN1:T460	Q9Y6I3	EPN1	T460	0.30885	-1.69502	1.73934e-05	0.000702028	Hypophosphorylated in tumor
EPN3:S393	Q9H201	EPN3	S393	0.201114	-2.31392	6.10948e-06	0.000377823	Hypophosphorylated in tumor
EPN3:S444	Q9H201	EPN3	S444	0.400062	-1.32171	0.000414196	0.00504479	Hypophosphorylated in tumor
EPN3:S448	Q9H201	EPN3	S448	0.400062	-1.32171	0.000414196	0.00504479	Hypophosphorylated in tumor
EPPK1:T2722	P58107	EPPK1	T2722	4.25094	2.08778	0.000118391	0.00224803	Hyperphosphorylated in tumor
EPPK1:T3256	P58107	EPPK1	T3256	4.25094	2.08778	0.000118391	0.00224803	Hyperphosphorylated in tumor
EPPK1:T3790	P58107	EPPK1	T3790	4.25094	2.08778	0.000118391	0.00224803	Hyperphosphorylated in tumor
EPPK1:T4324	P58107	EPPK1	T4324	4.25094	2.08778	0.000118391	0.00224803	Hyperphosphorylated in tumor
EPPK1:T4858	P58107	EPPK1	T4858	4.25094	2.08778	0.000118391	0.00224803	Hyperphosphorylated in tumor
EPS8L1:S182	Q8TE68	EPS8L1	S182	0.272332	-1.87656	2.82489e-05	0.000950978	Hypophosphorylated in tumor
EPS8L1:S701	Q8TE68	EPS8L1	S701	0.150396	-2.73316	1.04504e-05	0.000502263	Hypophosphorylated in tumor
EPS8L1:T187	Q8TE68	EPS8L1	T187	0.272332	-1.87656	2.82489e-05	0.000950978	Hypophosphorylated in tumor
EPS8L1:T305	Q8TE68	EPS8L1	T305	0.0458486	-4.44698	6.51926e-09	2.00373e-05	Hypophosphorylated in tumor
EPS8L2:S231	Q9H6S3	EPS8L2	S231	0.222389	-2.16885	1.38115e-06	0.000159888	Hypophosphorylated in tumor
EPS8L2:S466	Q9H6S3	EPS8L2	S466	0.344845	-1.53598	1.73934e-05	0.000702028	Hypophosphorylated in tumor
EPS8L2:S479	Q9H6S3	EPS8L2	S479	0.273529	-1.87024	7.09668e-07	0.000110721	Hypophosphorylated in tumor
EPS8L2:S480	Q9H6S3	EPS8L2	S480	0.273529	-1.87024	7.09668e-07	0.000110721	Hypophosphorylated in tumor
EPS8L2:S570	Q9H6S3	EPS8L2	S570	0.209025	-2.25825	4.16301e-07	7.89829e-05	Hypophosphorylated in tumor
EPS8L2:T303	Q9H6S3	EPS8L2	T303	0.0634747	-3.97767	1.30385e-08	2.00373e-05	Hypophosphorylated in tumor
EPS8L2:T465	Q9H6S3	EPS8L2	T465	0.191484	-2.3847	9.31323e-09	2.00373e-05	Hypophosphorylated in tumor
EPS8L2:T469	Q9H6S3	EPS8L2	T469	0.191484	-2.3847	9.31323e-09	2.00373e-05	Hypophosphorylated in tumor
EPS8L2:T483	Q9H6S3	EPS8L2	T483	0.30929	-1.69297	9.95584e-07	0.000127765	Hypophosphorylated in tumor
EPS8L2:T490	Q9H6S3	EPS8L2	T490	0.197217	-2.34214	4.48786e-05	0.00124604	Hypophosphorylated in tumor
EPS8L2:T572	Q9H6S3	EPS8L2	T572	0.209025	-2.25825	4.16301e-07	7.89829e-05	Hypophosphorylated in tumor
ERBB2:S998	P04626	ERBB2	S998	0.279871	-1.83717	3.17786e-05	0.00101584	Hypophosphorylated in tumor
ERBB2:T694	P04626	ERBB2	T694	0.28115	-1.83059	2.98955e-06	0.000252086	Hypophosphorylated in tumor
ERBB2:T701	P04626	ERBB2	T701	0.251854	-1.98934	8.01962e-06	0.000435105	Hypophosphorylated in tumor
ERBB3:Y680	P21860	ERBB3	Y680	0.458563	-1.12481	0.000160375	0.00276378	Hypophosphorylated in tumor
ERBIN:S562	Q96RT1	ERBIN	S562	0.324942	-1.62174	0.000286535	0.003936	Hypophosphorylated in tumor
ERBIN:S569	Q96RT1	ERBIN	S569	0.324942	-1.62174	0.000286535	0.003936	Hypophosphorylated in tumor
ERBIN:S572	Q96RT1	ERBIN	S572	0.324942	-1.62174	0.000286535	0.003936	Hypophosphorylated in tumor
ERBIN:T836	Q96RT1	ERBIN	T836	0.277822	-1.84777	1.04504e-05	0.000502263	Hypophosphorylated in tumor
ERC1:S191	Q8IUD2	ERC1	S191	2.17507	1.12106	0.000414196	0.00504479	Hyperphosphorylated in tumor
ERCC6:S554	P0DP91	ERCC6	S554	3.01121	1.59034	0.000803787	0.00792201	Hyperphosphorylated in tumor
ERCC6:S560	P0DP91	ERCC6	S560	3.01121	1.59034	0.000803787	0.00792201	Hyperphosphorylated in tumor
ERCC6:T561	P0DP91	ERCC6	T561	3.01121	1.59034	0.000803787	0.00792201	Hyperphosphorylated in tumor
ERCC6L2:S972	Q5T890	ERCC6L2	S972	2.60059	1.37884	0.000938475	0.00875269	Hyperphosphorylated in tumor
ERGIC3:S116	Q9Y282	ERGIC3	S116	2.40907	1.26848	8.41916e-07	0.000122348	Hyperphosphorylated in tumor
ERGIC3:S117	Q9Y282	ERGIC3	S117	2.40907	1.26848	8.41916e-07	0.000122348	Hyperphosphorylated in tumor
ESCO2:S75	Q56NI9	ESCO2	S75	3.42944	1.77797	2.57418e-06	0.000235122	Hyperphosphorylated in tumor
ESF1:S150	Q9H501	ESF1	S150	2.26743	1.18106	0.000764023	0.00759709	Hyperphosphorylated in tumor
ESF1:S153	Q9H501	ESF1	S153	2.26743	1.18106	0.000764023	0.00759709	Hyperphosphorylated in tumor
ESRP2:S570	Q9H6T0	ESRP2	S570	0.442297	-1.17691	0.000118391	0.00224803	Hypophosphorylated in tumor
ESRP2:S573	Q9H6T0	ESRP2	S573	0.442297	-1.17691	0.000118391	0.00224803	Hypophosphorylated in tumor
ESYT1:S1064	Q9BSJ8	ESYT1	S1064	2.27677	1.18699	8.41916e-07	0.000122348	Hyperphosphorylated in tumor
ESYT1:S1067	Q9BSJ8	ESYT1	S1067	2.27677	1.18699	8.41916e-07	0.000122348	Hyperphosphorylated in tumor
ESYT1:S123	Q9BSJ8	ESYT1	S123	3.10617	1.63514	1.18986e-05	0.000547468	Hyperphosphorylated in tumor
ESYT1:T119	Q9BSJ8	ESYT1	T119	3.10617	1.63514	1.18986e-05	0.000547468	Hyperphosphorylated in tumor
ETV6:S16	P41212	ETV6	S16	3.51677	1.81425	4.61936e-06	0.000319411	Hyperphosphorylated in tumor
ETV6:S22	P41212	ETV6	S22	3.51677	1.81425	4.61936e-06	0.000319411	Hyperphosphorylated in tumor
ETV6:T18	P41212	ETV6	T18	5.52852	2.46689	3.46359e-06	0.000272612	Hyperphosphorylated in tumor
ETV6:Y17	P41212	ETV6	Y17	3.51677	1.81425	4.61936e-06	0.000319411	Hyperphosphorylated in tumor
ETV6:Y27	P41212	ETV6	Y27	2.16387	1.11362	0.000378244	0.00474704	Hyperphosphorylated in tumor
EVA1C:S397	P58658	EVA1C	S397	0.267335	-1.90328	0.000204692	0.00323295	Hypophosphorylated in tumor
EVA1C:T396	P58658	EVA1C	T396	0.267335	-1.90328	0.000204692	0.00323295	Hypophosphorylated in tumor
EVA1C:Y398	P58658	EVA1C	Y398	0.267335	-1.90328	0.000204692	0.00323295	Hypophosphorylated in tumor
EVI5:S687	O60447	EVI5	S687	2.03106	1.02224	9.61954e-05	0.00198032	Hyperphosphorylated in tumor
EVI5:S689	O60447	EVI5	S689	2.03106	1.02224	9.61954e-05	0.00198032	Hyperphosphorylated in tumor
EVI5:Y692	O60447	EVI5	Y692	2.03106	1.02224	9.61954e-05	0.00198032	Hyperphosphorylated in tumor
EVPL:S1916	Q92817	EVPL	S1916	0.0572224	-4.12728	8.19564e-08	3.57301e-05	Hypophosphorylated in tumor
EVPL:S2023	Q92817	EVPL	S2023	0.355851	-1.49065	0.000903578	0.00846446	Hypophosphorylated in tumor
EVPL:S2025	Q92817	EVPL	S2025	0.355851	-1.49065	0.000903578	0.00846446	Hypophosphorylated in tumor
EVPL:S344	Q92817	EVPL	S344	0.200685	-2.317	1.73934e-05	0.000702028	Hypophosphorylated in tumor
EVPL:S346	Q92817	EVPL	S346	0.200685	-2.317	1.73934e-05	0.000702028	Hypophosphorylated in tumor
EVPL:S483	Q92817	EVPL	S483	0.210301	-2.24947	1.53501e-05	0.000651196	Hypophosphorylated in tumor
EVPL:S515	Q92817	EVPL	S515	0.319593	-1.64569	0.00107408	0.00955776	Hypophosphorylated in tumor
EVPL:S517	Q92817	EVPL	S517	0.319593	-1.64569	0.00107408	0.00955776	Hypophosphorylated in tumor
EVPL:S971	Q92817	EVPL	S971	0.371573	-1.42828	0.000764023	0.00759709	Hypophosphorylated in tumor
EVPL:S973	Q92817	EVPL	S973	0.155853	-2.68175	0.00107697	0.00958204	Hypophosphorylated in tumor
EVPL:T1904	Q92817	EVPL	T1904	0.183345	-2.44737	4.99189e-07	8.74235e-05	Hypophosphorylated in tumor
EVPL:T348	Q92817	EVPL	T348	0.200685	-2.317	1.73934e-05	0.000702028	Hypophosphorylated in tumor
EVPL:T794	Q92817	EVPL	T794	0.0479272	-4.38301	0.000726514	0.0073854	Hypophosphorylated in tumor
EXO1:S659	Q9UQ84	EXO1	S659	2.3999	1.26297	0.000453176	0.00535303	Hyperphosphorylated in tumor
EXO1:S660	Q9UQ84	EXO1	S660	2.3999	1.26297	0.000453176	0.00535303	Hyperphosphorylated in tumor
EXOC8:S19	Q8IYI6	EXOC8	S19	0.369221	-1.43744	0.000453176	0.00535303	Hypophosphorylated in tumor
EXPH5:S1162	Q8NEV8	EXPH5	S1162	0.180404	-2.47069	3.45521e-07	7.32397e-05	Hypophosphorylated in tumor
EXPH5:S1729	Q8NEV8	EXPH5	S1729	0.225501	-2.14879	1.92784e-07	5.02145e-05	Hypophosphorylated in tumor
EXPH5:S1733	Q8NEV8	EXPH5	S1733	0.225501	-2.14879	1.92784e-07	5.02145e-05	Hypophosphorylated in tumor
EXPH5:S1821	Q8NEV8	EXPH5	S1821	0.354228	-1.49725	1.57394e-07	4.62925e-05	Hypophosphorylated in tumor
EXPH5:S1823	Q8NEV8	EXPH5	S1823	0.354228	-1.49725	1.57394e-07	4.62925e-05	Hypophosphorylated in tumor
EXPH5:S1825	Q8NEV8	EXPH5	S1825	0.354228	-1.49725	1.57394e-07	4.62925e-05	Hypophosphorylated in tumor
EXPH5:S1851	Q8NEV8	EXPH5	S1851	0.486553	-1.03933	0.000453176	0.00535303	Hypophosphorylated in tumor
EXPH5:S1853	Q8NEV8	EXPH5	S1853	0.486553	-1.03933	0.000453176	0.00535303	Hypophosphorylated in tumor
EXPH5:S341	Q8NEV8	EXPH5	S341	0.482328	-1.05191	0.000160375	0.00276378	Hypophosphorylated in tumor
EXPH5:S599	Q8NEV8	EXPH5	S599	0.274209	-1.86665	2.98955e-06	0.000252086	Hypophosphorylated in tumor
EXPH5:S603	Q8NEV8	EXPH5	S603	0.274209	-1.86665	2.98955e-06	0.000252086	Hypophosphorylated in tumor
EXPH5:S604	Q8NEV8	EXPH5	S604	0.274209	-1.86665	2.98955e-06	0.000252086	Hypophosphorylated in tumor
EXPH5:T1824	Q8NEV8	EXPH5	T1824	0.354228	-1.49725	1.57394e-07	4.62925e-05	Hypophosphorylated in tumor
EYA3:S255	Q99504	EYA3	S255	2.75849	1.46388	2.22307e-05	0.000812934	Hyperphosphorylated in tumor
EYA3:S256	Q99504	EYA3	S256	2.75849	1.46388	2.22307e-05	0.000812934	Hyperphosphorylated in tumor
EYA3:S264	Q99504	EYA3	S264	2.75849	1.46388	2.22307e-05	0.000812934	Hyperphosphorylated in tumor
EYA3:S266	Q99504	EYA3	S266	2.75849	1.46388	2.22307e-05	0.000812934	Hyperphosphorylated in tumor
EYA3:S271	Q99504	EYA3	S271	2.75849	1.46388	2.22307e-05	0.000812934	Hyperphosphorylated in tumor
EYA3:T268	Q99504	EYA3	T268	2.75849	1.46388	2.22307e-05	0.000812934	Hyperphosphorylated in tumor
EYA3:T269	Q99504	EYA3	T269	2.75849	1.46388	2.22307e-05	0.000812934	Hyperphosphorylated in tumor
EZHIP:S387	Q86X51	EZHIP	S387	5.25717	2.39429	0.000701735	0.00713941	Hyperphosphorylated in tumor
EZR:S535	P15311	EZR	S535	0.384084	-1.38051	2.57418e-06	0.000235122	Hypophosphorylated in tumor
FAF2:T244	Q96CS3	FAF2	T244	2.32617	1.21796	0.000170662	0.00292303	Hyperphosphorylated in tumor
FAM102A:S185	Q5T9C2	FAM102A	S185	0.327503	-1.61042	8.54586e-05	0.00185029	Hypophosphorylated in tumor
FAM102A:S193	Q5T9C2	FAM102A	S193	0.327503	-1.61042	8.54586e-05	0.00185029	Hypophosphorylated in tumor
FAM102A:T180	Q5T9C2	FAM102A	T180	0.327503	-1.61042	8.54586e-05	0.00185029	Hypophosphorylated in tumor
FAM102A:T187	Q5T9C2	FAM102A	T187	0.327503	-1.61042	8.54586e-05	0.00185029	Hypophosphorylated in tumor
FAM102A:T191	Q5T9C2	FAM102A	T191	0.327503	-1.61042	8.54586e-05	0.00185029	Hypophosphorylated in tumor
FAM126B:S508	Q8IXS8	FAM126B	S508	0.35036	-1.51309	1.92784e-07	5.02145e-05	Hypophosphorylated in tumor
FAM135A:T648	Q9P2D6	FAM135A	T648	0.362129	-1.46542	1.1744e-06	0.000144383	Hypophosphorylated in tumor
FAM135A:T649	Q9P2D6	FAM135A	T649	0.362129	-1.46542	1.1744e-06	0.000144383	Hypophosphorylated in tumor
FAM53C:S162	Q9NYF3	FAM53C	S162	3.06298	1.61494	0.000215297	0.00327749	Hyperphosphorylated in tumor
FAM76B:S190	Q5HYJ3	FAM76B	S190	2.24268	1.16523	0.000177089	0.0029263	Hyperphosphorylated in tumor
FAM76B:S193	Q5HYJ3	FAM76B	S193	2.24268	1.16523	0.000177089	0.0029263	Hyperphosphorylated in tumor
FAM83B:S780	Q5T0W9	FAM83B	S780	3.73043	1.89934	0.000286535	0.003936	Hyperphosphorylated in tumor
FAM83B:T782	Q5T0W9	FAM83B	T782	3.73043	1.89934	0.000286535	0.003936	Hyperphosphorylated in tumor
FANCI:S407	Q9NVI1	FANCI	S407	3.52857	1.81908	0.000118391	0.00224803	Hyperphosphorylated in tumor
FANCI:T406	Q9NVI1	FANCI	T406	3.52857	1.81908	0.000118391	0.00224803	Hyperphosphorylated in tumor
FARP2:S881	O94887	FARP2	S881	0.494772	-1.01516	0.000701735	0.00713941	Hypophosphorylated in tumor
FARP2:S886	O94887	FARP2	S886	0.494772	-1.01516	0.000701735	0.00713941	Hypophosphorylated in tumor
FAS:T305	P25445	FAS	T305	2.87723	1.52468	0.000378244	0.00474704	Hyperphosphorylated in tumor
FBH1:S124	Q8NFZ0	FBH1	S124	2.1843	1.12717	0.00021529	0.00327749	Hyperphosphorylated in tumor
FBH1:S126	Q8NFZ0	FBH1	S126	2.1843	1.12717	0.00021529	0.00327749	Hyperphosphorylated in tumor
FBH1:S127	Q8NFZ0	FBH1	S127	2.1843	1.12717	0.00021529	0.00327749	Hyperphosphorylated in tumor
FBLN1:S147	P23142	FBLN1	S147	2.26834	1.18164	0.000131131	0.00240261	Hyperphosphorylated in tumor
FBLN1:T150	P23142	FBLN1	T150	2.26834	1.18164	0.000131131	0.00240261	Hyperphosphorylated in tumor
FBN1:S2557	P35555	FBN1	S2557	3.07177	1.61907	0.000903578	0.00846446	Hyperphosphorylated in tumor
FBN1:S2563	P35555	FBN1	S2563	3.07177	1.61907	0.000903578	0.00846446	Hyperphosphorylated in tumor
FBN1:S2564	P35555	FBN1	S2564	3.07177	1.61907	0.000903578	0.00846446	Hyperphosphorylated in tumor
FBN1:T2561	P35555	FBN1	T2561	3.07177	1.61907	0.000903578	0.00846446	Hyperphosphorylated in tumor
FBXL2:T404	Q9UKC9	FBXL2	T404	2.51864	1.33265	0.00078286	0.0077618	Hyperphosphorylated in tumor
FBXL2:Y399	Q9UKC9	FBXL2	Y399	2.51864	1.33265	0.00078286	0.0077618	Hyperphosphorylated in tumor
FBXO28:S335	Q9NVF7	FBXO28	S335	7.42027	2.89147	0.000513096	0.00585276	Hyperphosphorylated in tumor
FBXO28:S336	Q9NVF7	FBXO28	S336	7.42027	2.89147	0.000513096	0.00585276	Hyperphosphorylated in tumor
FBXW5:S275	Q969U6	FBXW5	S275	0.251108	-1.99362	2.21189e-06	0.000216854	Hypophosphorylated in tumor
FBXW5:T274	Q969U6	FBXW5	T274	0.251108	-1.99362	2.21189e-06	0.000216854	Hypophosphorylated in tumor
FGA:S524	P02671	FGA	S524	2.01821	1.01307	0.000414196	0.00504479	Hyperphosphorylated in tumor
FGA:T522	P02671	FGA	T522	2.01821	1.01307	0.000414196	0.00504479	Hyperphosphorylated in tumor
FGA:T525	P02671	FGA	T525	2.01821	1.01307	0.000414196	0.00504479	Hyperphosphorylated in tumor
FGD5:S716	Q6ZNL6	FGD5	S716	0.21619	-2.20963	8.52284e-05	0.00185029	Hypophosphorylated in tumor
FGD5:S718	Q6ZNL6	FGD5	S718	0.21619	-2.20963	8.52284e-05	0.00185029	Hypophosphorylated in tumor
FGD6:S605	Q6ZV73	FGD6	S605	2.21239	1.1456	4.48786e-05	0.00124604	Hyperphosphorylated in tumor
FGFR3:S408	P22607	FGFR3	S408	0.42024	-1.25072	0.00021529	0.00327749	Hypophosphorylated in tumor
FGFR3:T410	P22607	FGFR3	T410	0.42024	-1.25072	0.00021529	0.00327749	Hypophosphorylated in tumor
FGR:S261	P09769	FGR	S261	4.00623	2.00225	9.16235e-06	0.000468568	Hyperphosphorylated in tumor
FGR:S262	P09769	FGR	S262	4.00623	2.00225	9.16235e-06	0.000468568	Hyperphosphorylated in tumor
FHOD1:S523	Q9Y613	FHOD1	S523	2.25933	1.17589	3.57004e-05	0.00108479	Hyperphosphorylated in tumor
FIG4:S750	Q92562	FIG4	S750	7.65822	2.93701	0.000891901	0.00846446	Hyperphosphorylated in tumor
FIG4:S755	Q92562	FIG4	S755	7.65822	2.93701	0.000891901	0.00846446	Hyperphosphorylated in tumor
FIG4:S756	Q92562	FIG4	S756	7.65822	2.93701	0.000891901	0.00846446	Hyperphosphorylated in tumor
FIG4:S757	Q92562	FIG4	S757	7.65822	2.93701	0.000891901	0.00846446	Hyperphosphorylated in tumor
FIG4:S758	Q92562	FIG4	S758	14.821	3.88957	0.000584659	0.00640376	Hyperphosphorylated in tumor
FIG4:S762	Q92562	FIG4	S762	14.821	3.88957	0.000584659	0.00640376	Hyperphosphorylated in tumor
FIG4:S771	Q92562	FIG4	S771	7.65822	2.93701	0.000891901	0.00846446	Hyperphosphorylated in tumor
FIG4:S773	Q92562	FIG4	S773	7.65822	2.93701	0.000891901	0.00846446	Hyperphosphorylated in tumor
FIG4:T764	Q92562	FIG4	T764	7.65822	2.93701	0.000891901	0.00846446	Hyperphosphorylated in tumor
FILIP1L:S791	Q4L180	FILIP1L	S791	2.32145	1.21502	4.00525e-05	0.00116026	Hyperphosphorylated in tumor
FKBP15:S14	Q5T1M5	FKBP15	S14	0.429581	-1.219	8.65683e-05	0.00185029	Hypophosphorylated in tumor
FKBP15:S16	Q5T1M5	FKBP15	S16	0.429581	-1.219	8.65683e-05	0.00185029	Hypophosphorylated in tumor
FKBP15:S330	Q5T1M5	FKBP15	S330	2.56992	1.36173	4.00525e-05	0.00116026	Hyperphosphorylated in tumor
FKBP15:S619	Q5T1M5	FKBP15	S619	2.82326	1.49736	2.50777e-05	0.000878878	Hyperphosphorylated in tumor
FKBP15:T329	Q5T1M5	FKBP15	T329	2.56992	1.36173	4.00525e-05	0.00116026	Hyperphosphorylated in tumor
FKBP15:T61	Q5T1M5	FKBP15	T61	2.42145	1.27587	0.000130395	0.00240261	Hyperphosphorylated in tumor
FLG:S1116	P20930	FLG	S1116	0.466685	-1.09948	0.000453176	0.00535303	Hypophosphorylated in tumor
FLG:S1122	P20930	FLG	S1122	0.466685	-1.09948	0.000453176	0.00535303	Hypophosphorylated in tumor
FLG:S1764	P20930	FLG	S1764	0.466685	-1.09948	0.000453176	0.00535303	Hypophosphorylated in tumor
FLG:S1770	P20930	FLG	S1770	0.466685	-1.09948	0.000453176	0.00535303	Hypophosphorylated in tumor
FLG:S2020	P20930	FLG	S2020	0.170583	-2.55146	2.97498e-05	0.000991194	Hypophosphorylated in tumor
FLG:S2028	P20930	FLG	S2028	0.170583	-2.55146	2.97498e-05	0.000991194	Hypophosphorylated in tumor
FLG:S2029	P20930	FLG	S2029	0.170583	-2.55146	2.97498e-05	0.000991194	Hypophosphorylated in tumor
FLG:S2344	P20930	FLG	S2344	0.170583	-2.55146	2.97498e-05	0.000991194	Hypophosphorylated in tumor
FLG:S2352	P20930	FLG	S2352	0.170583	-2.55146	2.97498e-05	0.000991194	Hypophosphorylated in tumor
FLG:S2353	P20930	FLG	S2353	0.170583	-2.55146	2.97498e-05	0.000991194	Hypophosphorylated in tumor
FLG:S2413	P20930	FLG	S2413	0.466685	-1.09948	0.000453176	0.00535303	Hypophosphorylated in tumor
FLG:S2419	P20930	FLG	S2419	0.466685	-1.09948	0.000453176	0.00535303	Hypophosphorylated in tumor
FLG:S2668	P20930	FLG	S2668	0.170583	-2.55146	2.97498e-05	0.000991194	Hypophosphorylated in tumor
FLG:S2676	P20930	FLG	S2676	0.170583	-2.55146	2.97498e-05	0.000991194	Hypophosphorylated in tumor
FLG:S2677	P20930	FLG	S2677	0.170583	-2.55146	2.97498e-05	0.000991194	Hypophosphorylated in tumor
FLG:S2992	P20930	FLG	S2992	0.170583	-2.55146	2.97498e-05	0.000991194	Hypophosphorylated in tumor
FLG:S3000	P20930	FLG	S3000	0.170583	-2.55146	2.97498e-05	0.000991194	Hypophosphorylated in tumor
FLG:S3001	P20930	FLG	S3001	0.170583	-2.55146	2.97498e-05	0.000991194	Hypophosphorylated in tumor
FLG:S3385	P20930	FLG	S3385	0.466685	-1.09948	0.000453176	0.00535303	Hypophosphorylated in tumor
FLG:S3391	P20930	FLG	S3391	0.466685	-1.09948	0.000453176	0.00535303	Hypophosphorylated in tumor
FLG:S3640	P20930	FLG	S3640	0.170583	-2.55146	2.97498e-05	0.000991194	Hypophosphorylated in tumor
FLG:S3648	P20930	FLG	S3648	0.170583	-2.55146	2.97498e-05	0.000991194	Hypophosphorylated in tumor
FLG:S3649	P20930	FLG	S3649	0.170583	-2.55146	2.97498e-05	0.000991194	Hypophosphorylated in tumor
FLG:S3709	P20930	FLG	S3709	0.466685	-1.09948	0.000453176	0.00535303	Hypophosphorylated in tumor
FLG:S3715	P20930	FLG	S3715	0.466685	-1.09948	0.000453176	0.00535303	Hypophosphorylated in tumor
FLG:S798	P20930	FLG	S798	0.38423	-1.37996	0.000764023	0.00759709	Hypophosphorylated in tumor
FLG:T799	P20930	FLG	T799	0.38423	-1.37996	0.000764023	0.00759709	Hypophosphorylated in tumor
FLNA:S2558	P21333	FLNA	S2558	2.72493	1.44622	0.00021529	0.00327749	Hyperphosphorylated in tumor
FLNA:S343	P21333	FLNA	S343	0.203032	-2.30022	0.000118391	0.00224803	Hypophosphorylated in tumor
FLNA:T341	P21333	FLNA	T341	0.203032	-2.30022	0.000118391	0.00224803	Hypophosphorylated in tumor
FLNB:S1433	O75369	FLNB	S1433	2.28663	1.19322	0.000272008	0.00385533	Hyperphosphorylated in tumor
FLNB:S1946	O75369	FLNB	S1946	2.08427	1.05954	0.000960881	0.00894267	Hyperphosphorylated in tumor
FLNB:S2107	O75369	FLNB	S2107	2.95973	1.56546	6.10948e-06	0.000377823	Hyperphosphorylated in tumor
FLNB:S2113	O75369	FLNB	S2113	2.95973	1.56546	6.10948e-06	0.000377823	Hyperphosphorylated in tumor
FLNB:T2110	O75369	FLNB	T2110	2.95973	1.56546	6.10948e-06	0.000377823	Hyperphosphorylated in tumor
FLNB:T436	O75369	FLNB	T436	13.2841	3.73163	0.00096006	0.00894267	Hyperphosphorylated in tumor
FLNC:S2233	Q14315	FLNC	S2233	0.488134	-1.03465	0.000590569	0.00640376	Hypophosphorylated in tumor
FMN2:T345	Q9NZ56	FMN2	T345	2.01373	1.00987	0.000118391	0.00224803	Hyperphosphorylated in tumor
FMNL1:T1020	O95466	FMNL1	T1020	2.24772	1.16846	0.000160375	0.00276378	Hyperphosphorylated in tumor
FMNL2:S183	Q96PY5	FMNL2	S183	2.14333	1.09986	0.000644015	0.00675683	Hyperphosphorylated in tumor
FMNL2:S188	Q96PY5	FMNL2	S188	2.14333	1.09986	0.000644015	0.00675683	Hyperphosphorylated in tumor
FMNL2:S190	Q96PY5	FMNL2	S190	2.14333	1.09986	0.000644015	0.00675683	Hyperphosphorylated in tumor
FN1:S2384	P02751	FN1	S2384	2.93006	1.55093	0.000286535	0.003936	Hyperphosphorylated in tumor
FNBP4:T516	Q8N3X1	FNBP4	T516	2.02151	1.01543	0.000981516	0.00895573	Hyperphosphorylated in tumor
FNBP4:T517	Q8N3X1	FNBP4	T517	2.02151	1.01543	0.000981516	0.00895573	Hyperphosphorylated in tumor
FNDC3B:S393	Q53EP0	FNDC3B	S393	5.41452	2.43683	0.000248489	0.00365427	Hyperphosphorylated in tumor
FNDC3B:S394	Q53EP0	FNDC3B	S394	5.41452	2.43683	0.000248489	0.00365427	Hyperphosphorylated in tumor
FNIP1:S593	Q8TF40	FNIP1	S593	2.6378	1.39934	0.00078286	0.0077618	Hyperphosphorylated in tumor
FNIP1:S594	Q8TF40	FNIP1	S594	2.6378	1.39934	0.00078286	0.0077618	Hyperphosphorylated in tumor
FOSL2:S230	P15408	FOSL2	S230	2.2724	1.18422	0.000981516	0.00895573	Hyperphosphorylated in tumor
FOSL2:S232	P15408	FOSL2	S232	3.12573	1.6442	0.000378244	0.00474704	Hyperphosphorylated in tumor
FOSL2:S233	P15408	FOSL2	S233	3.12573	1.6442	0.000378244	0.00474704	Hyperphosphorylated in tumor
FOSL2:S234	P15408	FOSL2	S234	3.12573	1.6442	0.000378244	0.00474704	Hyperphosphorylated in tumor
FOSL2:S235	P15408	FOSL2	S235	2.2724	1.18422	0.000981516	0.00895573	Hyperphosphorylated in tumor
FOXK1:S213	P85037	FOXK1	S213	2.71433	1.4406	2.57418e-06	0.000235122	Hyperphosphorylated in tumor
FOXK1:S223	P85037	FOXK1	S223	2.70673	1.43655	8.65683e-05	0.00185029	Hyperphosphorylated in tumor
FOXK1:S239	P85037	FOXK1	S239	2.52714	1.3375	0.000106774	0.00211372	Hyperphosphorylated in tumor
FOXK1:S243	P85037	FOXK1	S243	2.52714	1.3375	0.000106774	0.00211372	Hyperphosphorylated in tumor
FOXK1:S249	P85037	FOXK1	S249	2.85789	1.51495	5.31785e-06	0.000349619	Hyperphosphorylated in tumor
FOXK1:S253	P85037	FOXK1	S253	2.85789	1.51495	5.31785e-06	0.000349619	Hyperphosphorylated in tumor
FOXK1:S257	P85037	FOXK1	S257	2.52714	1.3375	0.000106774	0.00211372	Hyperphosphorylated in tumor
FOXK1:S295	P85037	FOXK1	S295	2.38352	1.25309	0.000764023	0.00759709	Hyperphosphorylated in tumor
FOXK1:S299	P85037	FOXK1	S299	2.38352	1.25309	0.000764023	0.00759709	Hyperphosphorylated in tumor
FOXK1:T245	P85037	FOXK1	T245	2.52714	1.3375	0.000106774	0.00211372	Hyperphosphorylated in tumor
FOXK1:T247	P85037	FOXK1	T247	2.85789	1.51495	5.31785e-06	0.000349619	Hyperphosphorylated in tumor
FOXK1:T294	P85037	FOXK1	T294	2.38352	1.25309	0.000764023	0.00759709	Hyperphosphorylated in tumor
FOXK1:T422	P85037	FOXK1	T422	2.03053	1.02185	2.85916e-07	6.63228e-05	Hyperphosphorylated in tumor
FOXK1:Y219	P85037	FOXK1	Y219	2.71433	1.4406	2.57418e-06	0.000235122	Hyperphosphorylated in tumor
FOXK2:S398	Q01167	FOXK2	S398	2.00249	1.00179	0.000831195	0.00801732	Hyperphosphorylated in tumor
FOXO6:S214	A8MYZ6	FOXO6	S214	0.357782	-1.48285	0.000345414	0.00445416	Hypophosphorylated in tumor
FOXO6:S215	A8MYZ6	FOXO6	S215	0.357782	-1.48285	0.000345414	0.00445416	Hypophosphorylated in tumor
FRMD6:S425	Q96NE9	FRMD6	S425	0.483342	-1.04888	0.000177089	0.0029263	Hypophosphorylated in tumor
FRMD6:S426	Q96NE9	FRMD6	S426	0.409853	-1.28682	0.000314604	0.00418774	Hypophosphorylated in tumor
FRMD6:S429	Q96NE9	FRMD6	S429	0.397229	-1.33196	0.000541123	0.00601943	Hypophosphorylated in tumor
FRMD6:S432	Q96NE9	FRMD6	S432	0.409853	-1.28682	0.000314604	0.00418774	Hypophosphorylated in tumor
FRMD6:S433	Q96NE9	FRMD6	S433	0.483342	-1.04888	0.000177089	0.0029263	Hypophosphorylated in tumor
FRMD6:T423	Q96NE9	FRMD6	T423	0.404812	-1.30468	2.22307e-05	0.000812934	Hypophosphorylated in tumor
FRMD6:T428	Q96NE9	FRMD6	T428	0.431637	-1.21211	0.000177089	0.0029263	Hypophosphorylated in tumor
FRMD6:T435	Q96NE9	FRMD6	T435	0.404812	-1.30468	2.22307e-05	0.000812934	Hypophosphorylated in tumor
FRS2:S211	Q8WU20	FRS2	S211	0.295481	-1.75886	2.65354e-05	0.000928906	Hypophosphorylated in tumor
FRS2:T210	Q8WU20	FRS2	T210	0.295481	-1.75886	2.65354e-05	0.000928906	Hypophosphorylated in tumor
FRYL:S2454	O94915	FRYL	S2454	2.10149	1.07141	1.18986e-05	0.000547468	Hyperphosphorylated in tumor
FRYL:S844	O94915	FRYL	S844	11.5799	3.53355	0.000199959	0.00317122	Hyperphosphorylated in tumor
FSCN1:S36	Q16658	FSCN1	S36	3.20339	1.6796	2.82489e-05	0.000950978	Hyperphosphorylated in tumor
FSCN1:S38	Q16658	FSCN1	S38	3.04602	1.60693	6.2664e-05	0.00151475	Hyperphosphorylated in tumor
FSCN1:S39	Q16658	FSCN1	S39	3.04602	1.60693	6.2664e-05	0.00151475	Hyperphosphorylated in tumor
FSCN1:T401	Q16658	FSCN1	T401	3.07692	1.62149	0.000260733	0.00371093	Hyperphosphorylated in tumor
FSCN1:T403	Q16658	FSCN1	T403	2.91958	1.54576	0.000160375	0.00276378	Hyperphosphorylated in tumor
FUBP1:S140	Q96AE4	FUBP1	S140	3.28633	1.71648	5.54469e-05	0.00141706	Hyperphosphorylated in tumor
FUT8:S278	Q9BYC5	FUT8	S278	0.0954243	-3.3895	6.05066e-05	0.00151475	Hypophosphorylated in tumor
FUT8:T274	Q9BYC5	FUT8	T274	0.0954243	-3.3895	6.05066e-05	0.00151475	Hypophosphorylated in tumor
FXR1:S397	P51114	FXR1	S397	2.3939	1.25937	8.65683e-05	0.00185029	Hyperphosphorylated in tumor
FXR1:S403	P51114	FXR1	S403	2.62961	1.39485	4.00376e-06	0.000299775	Hyperphosphorylated in tumor
FXR1:S406	P51114	FXR1	S406	2.16964	1.11746	5.61327e-05	0.00141706	Hyperphosphorylated in tumor
FXR1:T396	P51114	FXR1	T396	2.3939	1.25937	8.65683e-05	0.00185029	Hyperphosphorylated in tumor
FXR1:Y399	P51114	FXR1	Y399	2.3939	1.25937	8.65683e-05	0.00185029	Hyperphosphorylated in tumor
FYB1:S46	O15117	FYB1	S46	2.63621	1.39846	0.000237036	0.00349086	Hyperphosphorylated in tumor
FYB1:S558	O15117	FYB1	S558	2.43549	1.28421	3.17786e-05	0.00101584	Hyperphosphorylated in tumor
FYN:T421	P06241	FYN	T421	0.296709	-1.75288	2.22307e-05	0.000812934	Hypophosphorylated in tumor
FYN:Y420	P06241	FYN	Y420	0.296709	-1.75288	2.22307e-05	0.000812934	Hypophosphorylated in tumor
G3BP2:S141	Q9UN86	G3BP2	S141	3.08503	1.62528	0.000177089	0.0029263	Hyperphosphorylated in tumor
G3BP2:S149	Q9UN86	G3BP2	S149	3.08503	1.62528	0.000177089	0.0029263	Hyperphosphorylated in tumor
GAB1:S417	Q13480	GAB1	S417	0.466098	-1.1013	0.000237036	0.00349086	Hypophosphorylated in tumor
GAB1:S418	Q13480	GAB1	S418	0.466098	-1.1013	0.000237036	0.00349086	Hypophosphorylated in tumor
GAB1:S419	Q13480	GAB1	S419	0.466098	-1.1013	0.000237036	0.00349086	Hypophosphorylated in tumor
GAB1:T503	Q13480	GAB1	T503	0.468091	-1.09514	3.57004e-05	0.00108479	Hypophosphorylated in tumor
GAB2:S140	Q9UQC2	GAB2	S140	0.391335	-1.35352	0.00021529	0.00327749	Hypophosphorylated in tumor
GAB2:S141	Q9UQC2	GAB2	S141	0.391335	-1.35352	0.00021529	0.00327749	Hypophosphorylated in tumor
GAB2:S543	Q9UQC2	GAB2	S543	0.276211	-1.85616	0.000927964	0.00867064	Hypophosphorylated in tumor
GAPDH:S83	P04406	GAPDH	S83	6.33785	2.66399	0.000257369	0.00371093	Hyperphosphorylated in tumor
GAPVD1:S740	Q14C86	GAPVD1	S740	0.374268	-1.41785	0.000831195	0.00801732	Hypophosphorylated in tumor
GAPVD1:S746	Q14C86	GAPVD1	S746	0.374268	-1.41785	0.000831195	0.00801732	Hypophosphorylated in tumor
GAPVD1:S748	Q14C86	GAPVD1	S748	0.202334	-2.30519	6.51926e-08	3.36761e-05	Hypophosphorylated in tumor
GAPVD1:S946	Q14C86	GAPVD1	S946	2.03391	1.02426	0.000981516	0.00895573	Hyperphosphorylated in tumor
GAPVD1:S947	Q14C86	GAPVD1	S947	2.03391	1.02426	0.000981516	0.00895573	Hyperphosphorylated in tumor
GAPVD1:S948	Q14C86	GAPVD1	S948	2.03391	1.02426	0.000981516	0.00895573	Hyperphosphorylated in tumor
GAPVD1:S949	Q14C86	GAPVD1	S949	2.03391	1.02426	0.000981516	0.00895573	Hyperphosphorylated in tumor
GAPVD1:S950	Q14C86	GAPVD1	S950	2.03391	1.02426	0.000981516	0.00895573	Hyperphosphorylated in tumor
GAPVD1:S952	Q14C86	GAPVD1	S952	2.03391	1.02426	0.000981516	0.00895573	Hyperphosphorylated in tumor
GAPVD1:T747	Q14C86	GAPVD1	T747	0.202334	-2.30519	6.51926e-08	3.36761e-05	Hypophosphorylated in tumor
GARS1:S651	P41250	GARS1	S651	2.21597	1.14794	5.02225e-05	0.00134169	Hyperphosphorylated in tumor
GARS1:S653	P41250	GARS1	S653	2.21597	1.14794	5.02225e-05	0.00134169	Hyperphosphorylated in tumor
GAS2L1:S316	Q99501	GAS2L1	S316	0.494032	-1.01732	0.000131131	0.00240261	Hypophosphorylated in tumor
GAS2L1:T334	Q99501	GAS2L1	T334	2.15063	1.10476	0.000644015	0.00675683	Hyperphosphorylated in tumor
GATAD2A:S114	Q86YP4	GATAD2A	S114	3.96847	1.98858	2.85916e-07	6.63228e-05	Hyperphosphorylated in tumor
GATAD2B:S122	Q8WXI9	GATAD2B	S122	2.29218	1.19672	0.000414196	0.00504479	Hyperphosphorylated in tumor
GBP1:T218	P32455	GBP1	T218	2.28539	1.19244	0.000280473	0.003936	Hyperphosphorylated in tumor
GBP6:S623	Q6ZN66	GBP6	S623	0.318032	-1.65276	0.000764023	0.00759709	Hypophosphorylated in tumor
GBP6:S624	Q6ZN66	GBP6	S624	0.318032	-1.65276	0.000764023	0.00759709	Hypophosphorylated in tumor
GCFC2:S16	P16383	GCFC2	S16	2.91059	1.54131	0.000118391	0.00224803	Hyperphosphorylated in tumor
GCFC2:S17	P16383	GCFC2	S17	3.73186	1.89989	4.48786e-05	0.00124604	Hyperphosphorylated in tumor
GCFC2:S19	P16383	GCFC2	S19	3.73186	1.89989	4.48786e-05	0.00124604	Hyperphosphorylated in tumor
GCFC2:S25	P16383	GCFC2	S25	2.91059	1.54131	0.000118391	0.00224803	Hyperphosphorylated in tumor
GCFC2:T225	P16383	GCFC2	T225	0.218868	-2.19187	1.53501e-05	0.000651196	Hypophosphorylated in tumor
GCN1:S786	Q92616	GCN1	S786	2.29727	1.19992	6.98715e-05	0.00163622	Hyperphosphorylated in tumor
GFPT2:S244	O94808	GFPT2	S244	3.12499	1.64385	9.95584e-07	0.000127765	Hyperphosphorylated in tumor
GFPT2:S245	O94808	GFPT2	S245	3.12499	1.64385	9.95584e-07	0.000127765	Hyperphosphorylated in tumor
GGA2:S177	Q9UJY4	GGA2	S177	9.2044	3.20232	0.000966771	0.00895573	Hyperphosphorylated in tumor
GHDC:S87	Q8N2G8	GHDC	S87	2.8271	1.49932	0.000764023	0.00759709	Hyperphosphorylated in tumor
GHDC:T88	Q8N2G8	GHDC	T88	2.8271	1.49932	0.000764023	0.00759709	Hyperphosphorylated in tumor
GIPC1:S258	O14908	GIPC1	S258	2.02119	1.01521	7.78167e-05	0.00174205	Hyperphosphorylated in tumor
GJA1:S372	P17302	GJA1	S372	2.54355	1.34684	4.57817e-05	0.00126997	Hyperphosphorylated in tumor
GJA1:S373	P17302	GJA1	S373	2.54355	1.34684	4.57817e-05	0.00126997	Hyperphosphorylated in tumor
GLG1:S416	Q92896	GLG1	S416	3.15884	1.65939	0.00105162	0.00950233	Hyperphosphorylated in tumor
GLG1:S417	Q92896	GLG1	S417	3.15884	1.65939	0.00105162	0.00950233	Hyperphosphorylated in tumor
GLI2:S1101	P10070	GLI2	S1101	4.06093	2.02181	9.16235e-06	0.000468568	Hyperphosphorylated in tumor
GLI3:S664	P10071	GLI3	S664	2.27766	1.18755	2.22307e-05	0.000812934	Hyperphosphorylated in tumor
GLI3:T669	P10071	GLI3	T669	2.27766	1.18755	2.22307e-05	0.000812934	Hyperphosphorylated in tumor
GMIP:S434	Q9P107	GMIP	S434	2.01099	1.00791	0.000145091	0.00258518	Hyperphosphorylated in tumor
GMPR2:S26	Q9P2T1	GMPR2	S26	2.07309	1.05178	2.22307e-05	0.000812934	Hyperphosphorylated in tumor
GMPR2:S28	Q9P2T1	GMPR2	S28	2.07309	1.05178	2.22307e-05	0.000812934	Hyperphosphorylated in tumor
GOLGA2:S122	Q08379	GOLGA2	S122	3.87338	1.95359	0.000272008	0.00385533	Hyperphosphorylated in tumor
GOLGA2:S438	Q08379	GOLGA2	S438	2.18755	1.12931	5.77268e-05	0.00145431	Hyperphosphorylated in tumor
GOLGA2:T124	Q08379	GOLGA2	T124	3.87338	1.95359	0.000272008	0.00385533	Hyperphosphorylated in tumor
GOLGA2:T437	Q08379	GOLGA2	T437	2.18755	1.12931	5.77268e-05	0.00145431	Hyperphosphorylated in tumor
GOLGA3:S1390	Q08378	GOLGA3	S1390	0.255142	-1.97062	0.00021529	0.00327749	Hypophosphorylated in tumor
GOLGA3:S1391	Q08378	GOLGA3	S1391	0.419466	-1.25337	1.53501e-05	0.000651196	Hypophosphorylated in tumor
GOLGA3:S1392	Q08378	GOLGA3	S1392	0.419466	-1.25337	1.53501e-05	0.000651196	Hypophosphorylated in tumor
GOLGA3:S465	Q08378	GOLGA3	S465	2.24774	1.16847	0.000183425	0.00301319	Hyperphosphorylated in tumor
GOLGA3:S467	Q08378	GOLGA3	S467	2.24774	1.16847	0.000183425	0.00301319	Hyperphosphorylated in tumor
GOLGA3:S983	Q08378	GOLGA3	S983	2.21375	1.14649	0.000314604	0.00418774	Hyperphosphorylated in tumor
GOLGA3:T1396	Q08378	GOLGA3	T1396	0.419466	-1.25337	1.53501e-05	0.000651196	Hypophosphorylated in tumor
GOLGB1:S1250	Q14789	GOLGB1	S1250	0.225438	-2.1492	2.57418e-06	0.000235122	Hypophosphorylated in tumor
GOLGB1:S1256	Q14789	GOLGB1	S1256	0.225438	-2.1492	2.57418e-06	0.000235122	Hypophosphorylated in tumor
GOLGB1:S1258	Q14789	GOLGB1	S1258	0.225438	-2.1492	2.57418e-06	0.000235122	Hypophosphorylated in tumor
GOLGB1:S1259	Q14789	GOLGB1	S1259	0.225438	-2.1492	2.57418e-06	0.000235122	Hypophosphorylated in tumor
GOLGB1:S2216	Q14789	GOLGB1	S2216	2.08761	1.06185	1.73934e-05	0.000702028	Hyperphosphorylated in tumor
GOLGB1:T1251	Q14789	GOLGB1	T1251	0.225438	-2.1492	2.57418e-06	0.000235122	Hypophosphorylated in tumor
GOLGB1:T1260	Q14789	GOLGB1	T1260	0.225438	-2.1492	2.57418e-06	0.000235122	Hypophosphorylated in tumor
GON4L:S1255	Q3T8J9	GON4L	S1255	2.30327	1.20368	0.000118391	0.00224803	Hyperphosphorylated in tumor
GON4L:S1258	Q3T8J9	GON4L	S1258	2.30327	1.20368	0.000118391	0.00224803	Hyperphosphorylated in tumor
GON4L:S2104	Q3T8J9	GON4L	S2104	2.77319	1.47155	0.000689361	0.00713941	Hyperphosphorylated in tumor
GON4L:S2107	Q3T8J9	GON4L	S2107	2.77319	1.47155	0.000689361	0.00713941	Hyperphosphorylated in tumor
GON4L:T2103	Q3T8J9	GON4L	T2103	2.77319	1.47155	0.000689361	0.00713941	Hyperphosphorylated in tumor
GON4L:T2106	Q3T8J9	GON4L	T2106	2.77319	1.47155	0.000689361	0.00713941	Hyperphosphorylated in tumor
GPAM:S695	Q9HCL2	GPAM	S695	2.04414	1.0315	0.00106538	0.00950233	Hyperphosphorylated in tumor
GPATCH8:S650	Q9UKJ3	GPATCH8	S650	2.53719	1.34323	0.000541123	0.00601943	Hyperphosphorylated in tumor
GPATCH8:S653	Q9UKJ3	GPATCH8	S653	2.53719	1.34323	0.000541123	0.00601943	Hyperphosphorylated in tumor
GPATCH8:T655	Q9UKJ3	GPATCH8	T655	2.13897	1.09691	0.000590569	0.00640376	Hyperphosphorylated in tumor
GPHN:S303	Q9NQX3	GPHN	S303	2.53398	1.34141	3.57004e-05	0.00108479	Hyperphosphorylated in tumor
GPHN:S305	Q9NQX3	GPHN	S305	2.53398	1.34141	3.57004e-05	0.00108479	Hyperphosphorylated in tumor
GPNMB:S542	Q14956	GPNMB	S542	17.7226	4.14752	0.000900239	0.00846446	Hyperphosphorylated in tumor
GPR183:S328	P32249	GPR183	S328	4.37843	2.13041	0.000675	0.00706503	Hyperphosphorylated in tumor
GPR34:S355	Q9UPC5	GPR34	S355	2.39577	1.26049	0.00106538	0.00950233	Hyperphosphorylated in tumor
GPRASP2:S510	Q96D09	GPRASP2	S510	0.351213	-1.50958	0.000106774	0.00211372	Hypophosphorylated in tumor
GPRASP2:S512	Q96D09	GPRASP2	S512	0.351213	-1.50958	0.000106774	0.00211372	Hypophosphorylated in tumor
GPRASP2:T511	Q96D09	GPRASP2	T511	0.351213	-1.50958	0.000106774	0.00211372	Hypophosphorylated in tumor
GPRIN3:S210	Q6ZVF9	GPRIN3	S210	2.26067	1.17675	0.00021529	0.00327749	Hyperphosphorylated in tumor
GPRIN3:S212	Q6ZVF9	GPRIN3	S212	2.26067	1.17675	0.00021529	0.00327749	Hyperphosphorylated in tumor
GPRIN3:S213	Q6ZVF9	GPRIN3	S213	2.26067	1.17675	0.00021529	0.00327749	Hyperphosphorylated in tumor
GPRIN3:S214	Q6ZVF9	GPRIN3	S214	2.26067	1.17675	0.00021529	0.00327749	Hyperphosphorylated in tumor
GPSM1:S469	Q86YR5	GPSM1	S469	2.69271	1.42906	6.2664e-05	0.00151475	Hyperphosphorylated in tumor
GPSM1:S471	Q86YR5	GPSM1	S471	2.69271	1.42906	6.2664e-05	0.00151475	Hyperphosphorylated in tumor
GPSM1:S492	Q86YR5	GPSM1	S492	2.49109	1.31678	3.46359e-06	0.000272612	Hyperphosphorylated in tumor
GPSM1:S493	Q86YR5	GPSM1	S493	2.49109	1.31678	3.46359e-06	0.000272612	Hyperphosphorylated in tumor
GPX1:S153	P07203	GPX1	S153	2.62289	1.39116	0.000701735	0.00713941	Hyperphosphorylated in tumor
GRAMD1A:S15	Q96CP6	GRAMD1A	S15	4.19423	2.06841	5.26505e-05	0.00139865	Hyperphosphorylated in tumor
GRAMD1A:S16	Q96CP6	GRAMD1A	S16	4.19423	2.06841	5.26505e-05	0.00139865	Hyperphosphorylated in tumor
GRAMD1A:S18	Q96CP6	GRAMD1A	S18	4.19423	2.06841	5.26505e-05	0.00139865	Hyperphosphorylated in tumor
GRAMD1A:S584	Q96CP6	GRAMD1A	S584	2.99028	1.58028	4.99189e-07	8.74235e-05	Hyperphosphorylated in tumor
GRAMD1A:S586	Q96CP6	GRAMD1A	S586	2.99028	1.58028	4.99189e-07	8.74235e-05	Hyperphosphorylated in tumor
GRAMD1A:S588	Q96CP6	GRAMD1A	S588	2.99028	1.58028	4.99189e-07	8.74235e-05	Hyperphosphorylated in tumor
GRAMD1A:S635	Q96CP6	GRAMD1A	S635	0.206777	-2.27385	2.69904e-05	0.00094322	Hypophosphorylated in tumor
GRAMD1A:T277	Q96CP6	GRAMD1A	T277	2.3975	1.26153	4.48786e-05	0.00124604	Hyperphosphorylated in tumor
GRAMD2B:S44	Q96HH9	GRAMD2B	S44	2.23369	1.15943	0.00034511	0.00445416	Hyperphosphorylated in tumor
GRAMD2B:S49	Q96HH9	GRAMD2B	S49	2.23369	1.15943	0.00034511	0.00445416	Hyperphosphorylated in tumor
GRAMD2B:T46	Q96HH9	GRAMD2B	T46	2.23369	1.15943	0.00034511	0.00445416	Hyperphosphorylated in tumor
GRAMD2B:T51	Q96HH9	GRAMD2B	T51	2.23369	1.15943	0.00034511	0.00445416	Hyperphosphorylated in tumor
GREM2:S55	Q9H772	GREM2	S55	0.228407	-2.13032	1.02445e-07	3.8873e-05	Hypophosphorylated in tumor
GREM2:S56	Q9H772	GREM2	S56	0.228407	-2.13032	1.02445e-07	3.8873e-05	Hypophosphorylated in tumor
GRHL1:S76	Q9NZI5	GRHL1	S76	0.4033	-1.31008	7.78167e-05	0.00174205	Hypophosphorylated in tumor
GRHL1:S77	Q9NZI5	GRHL1	S77	0.4033	-1.31008	7.78167e-05	0.00174205	Hypophosphorylated in tumor
GRHL1:T208	Q9NZI5	GRHL1	T208	0.446101	-1.16456	5.02225e-05	0.00134169	Hypophosphorylated in tumor
GRHL1:T78	Q9NZI5	GRHL1	T78	0.4033	-1.31008	7.78167e-05	0.00174205	Hypophosphorylated in tumor
GRHL2:S217	Q6ISB3	GRHL2	S217	0.302924	-1.72297	8.65683e-05	0.00185029	Hypophosphorylated in tumor
GRHL2:S219	Q6ISB3	GRHL2	S219	0.302924	-1.72297	8.65683e-05	0.00185029	Hypophosphorylated in tumor
GRHL2:Y216	Q6ISB3	GRHL2	Y216	0.302924	-1.72297	8.65683e-05	0.00185029	Hypophosphorylated in tumor
GRHL3:S215	Q8TE85	GRHL3	S215	0.492851	-1.02078	4.48786e-05	0.00124604	Hypophosphorylated in tumor
GRHL3:S493	Q8TE85	GRHL3	S493	0.474291	-1.07616	0.000314604	0.00418774	Hypophosphorylated in tumor
GRHL3:T214	Q8TE85	GRHL3	T214	0.492851	-1.02078	4.48786e-05	0.00124604	Hypophosphorylated in tumor
GRHL3:T491	Q8TE85	GRHL3	T491	0.474291	-1.07616	0.000314604	0.00418774	Hypophosphorylated in tumor
GRSF1:S243	Q12849	GRSF1	S243	2.09284	1.06546	0.000286535	0.003936	Hyperphosphorylated in tumor
GRSF1:S244	Q12849	GRSF1	S244	2.09284	1.06546	0.000286535	0.003936	Hyperphosphorylated in tumor
GSE1:S850	Q14687	GSE1	S850	4.8074	2.26526	9.41089e-05	0.00198032	Hyperphosphorylated in tumor
GSE1:S857	Q14687	GSE1	S857	4.8074	2.26526	9.41089e-05	0.00198032	Hyperphosphorylated in tumor
GSE1:Y849	Q14687	GSE1	Y849	4.8074	2.26526	9.41089e-05	0.00198032	Hyperphosphorylated in tumor
GSR:T383	P00390	GSR	T383	4.79981	2.26298	0.000432096	0.0052379	Hyperphosphorylated in tumor
GTF2IRD1:S448	Q9UHL9	GTF2IRD1	S448	2.06821	1.04838	5.61327e-05	0.00141706	Hyperphosphorylated in tumor
GTPBP6:S43	O43824	GTPBP6	S43	0.163324	-2.61419	0.000281187	0.003936	Hypophosphorylated in tumor
GTSE1:S243	Q9NYZ3	GTSE1	S243	2.85716	1.51458	0.000414196	0.00504479	Hyperphosphorylated in tumor
GTSE1:S477	Q9NYZ3	GTSE1	S477	3.48954	1.80304	0.000998552	0.00908421	Hyperphosphorylated in tumor
GTSE1:S480	Q9NYZ3	GTSE1	S480	3.48954	1.80304	0.000998552	0.00908421	Hyperphosphorylated in tumor
GTSE1:S583	Q9NYZ3	GTSE1	S583	2.39478	1.25989	9.30693e-05	0.00198032	Hyperphosphorylated in tumor
GTSE1:T479	Q9NYZ3	GTSE1	T479	3.48954	1.80304	0.000998552	0.00908421	Hyperphosphorylated in tumor
GYS1:S412	P13807	GYS1	S412	0.183576	-2.44555	0.000237036	0.00349086	Hypophosphorylated in tumor
GYS1:T721	P13807	GYS1	T721	0.491246	-1.02548	0.000260733	0.00371093	Hypophosphorylated in tumor
HAT1:S361	O14929	HAT1	S361	3.52778	1.81876	1.18986e-05	0.000547468	Hyperphosphorylated in tumor
HAUS6:S715	Q7Z4H7	HAUS6	S715	0.271833	-1.87921	0.000213653	0.00327749	Hypophosphorylated in tumor
HAUS7:S26	Q99871	HAUS7	S26	2.69481	1.43019	0.000314604	0.00418774	Hyperphosphorylated in tumor
HAUS7:Y25	Q99871	HAUS7	Y25	2.69481	1.43019	0.000314604	0.00418774	Hyperphosphorylated in tumor
HBG1:S51	P69891	HBG1	S51	0.18992	-2.39654	0.000803787	0.00792201	Hypophosphorylated in tumor
HBG1:S53	P69891	HBG1	S53	0.18992	-2.39654	0.000803787	0.00792201	Hypophosphorylated in tumor
HBG2:S51	P69892	HBG2	S51	0.18992	-2.39654	0.000803787	0.00792201	Hypophosphorylated in tumor
HBG2:S53	P69892	HBG2	S53	0.18992	-2.39654	0.000803787	0.00792201	Hypophosphorylated in tumor
HCFC1:S794	P51610	HCFC1	S794	0.280664	-1.83308	0.00108426	0.00962876	Hypophosphorylated in tumor
HCK:S261	P08631	HCK	S261	2.67637	1.42028	0.000280473	0.003936	Hyperphosphorylated in tumor
HCLS1:S275	P14317	HCLS1	S275	2.86866	1.52038	1.04504e-05	0.000502263	Hyperphosphorylated in tumor
HDAC1:S421	Q13547	HDAC1	S421	2.6546	1.40849	0.000195351	0.00311503	Hyperphosphorylated in tumor
HDAC1:S423	Q13547	HDAC1	S423	2.6546	1.40849	0.000195351	0.00311503	Hyperphosphorylated in tumor
HDAC2:S422	Q92769	HDAC2	S422	3.02983	1.59924	2.22307e-05	0.000812934	Hyperphosphorylated in tumor
HDAC2:S424	Q92769	HDAC2	S424	3.02983	1.59924	2.22307e-05	0.000812934	Hyperphosphorylated in tumor
HDGFL2:S366	Q7Z4V5	HDGFL2	S366	2.25894	1.17565	0.000237036	0.00349086	Hyperphosphorylated in tumor
HDGFL2:S369	Q7Z4V5	HDGFL2	S369	2.45054	1.2931	0.000237036	0.00349086	Hyperphosphorylated in tumor
HDGFL2:S370	Q7Z4V5	HDGFL2	S370	2.25894	1.17565	0.000237036	0.00349086	Hyperphosphorylated in tumor
HDGFL3:S106	Q9Y3E1	HDGFL3	S106	4.02454	2.00882	0.000195351	0.00311503	Hyperphosphorylated in tumor
HDGFL3:S107	Q9Y3E1	HDGFL3	S107	4.02454	2.00882	0.000195351	0.00311503	Hyperphosphorylated in tumor
HECTD1:S1504	Q9ULT8	HECTD1	S1504	0.468033	-1.09532	0.000314604	0.00418774	Hypophosphorylated in tumor
HECTD1:S1509	Q9ULT8	HECTD1	S1509	0.468033	-1.09532	0.000314604	0.00418774	Hypophosphorylated in tumor
HECTD1:S1510	Q9ULT8	HECTD1	S1510	0.468033	-1.09532	0.000314604	0.00418774	Hypophosphorylated in tumor
HECTD1:S1511	Q9ULT8	HECTD1	S1511	0.468033	-1.09532	0.000314604	0.00418774	Hypophosphorylated in tumor
HECTD1:S1513	Q9ULT8	HECTD1	S1513	0.468033	-1.09532	0.000314604	0.00418774	Hypophosphorylated in tumor
HECTD4:S1073	Q9Y4D8	HECTD4	S1073	0.498352	-1.00476	0.000118391	0.00224803	Hypophosphorylated in tumor
HECTD4:S1075	Q9Y4D8	HECTD4	S1075	0.498352	-1.00476	0.000118391	0.00224803	Hypophosphorylated in tumor
HECTD4:S595	Q9Y4D8	HECTD4	S595	0.169879	-2.55742	1.96779e-05	0.000756013	Hypophosphorylated in tumor
HECTD4:T1077	Q9Y4D8	HECTD4	T1077	0.498352	-1.00476	0.000118391	0.00224803	Hypophosphorylated in tumor
HELB:S1050	Q8NG08	HELB	S1050	13.9096	3.79801	0.000734337	0.00745014	Hyperphosphorylated in tumor
HERC1:S2738	Q15751	HERC1	S2738	2.00197	1.00142	0.000177089	0.0029263	Hyperphosphorylated in tumor
HID1:S589	Q8IV36	HID1	S589	0.232302	-2.10593	0.000227586	0.00345942	Hypophosphorylated in tumor
HIP1:S302	O00291	HIP1	S302	2.40977	1.2689	7.78167e-05	0.00174205	Hyperphosphorylated in tumor
HIP1:S305	O00291	HIP1	S305	2.40977	1.2689	7.78167e-05	0.00174205	Hyperphosphorylated in tumor
HIP1:S309	O00291	HIP1	S309	2.40977	1.2689	7.78167e-05	0.00174205	Hyperphosphorylated in tumor
HIP1:S319	O00291	HIP1	S319	2.40977	1.2689	7.78167e-05	0.00174205	Hyperphosphorylated in tumor
HIP1:S320	O00291	HIP1	S320	2.40977	1.2689	7.78167e-05	0.00174205	Hyperphosphorylated in tumor
HIP1:S323	O00291	HIP1	S323	2.40977	1.2689	7.78167e-05	0.00174205	Hyperphosphorylated in tumor
HIRA:S675	P54198	HIRA	S675	0.0199084	-5.65048	0.000331375	0.00439481	Hypophosphorylated in tumor
HIRIP3:S142	Q9BW71	HIRIP3	S142	3.6135	1.8534	0.00021529	0.00327749	Hyperphosphorylated in tumor
HIRIP3:S143	Q9BW71	HIRIP3	S143	3.6135	1.8534	0.00021529	0.00327749	Hyperphosphorylated in tumor
HIRIP3:S196	Q9BW71	HIRIP3	S196	2.57473	1.36442	0.000106774	0.00211372	Hyperphosphorylated in tumor
HIRIP3:S199	Q9BW71	HIRIP3	S199	2.41039	1.26927	0.000378244	0.00474704	Hyperphosphorylated in tumor
HIRIP3:S289	Q9BW71	HIRIP3	S289	2.28594	1.19279	1.96779e-05	0.000756013	Hyperphosphorylated in tumor
HIRIP3:S291	Q9BW71	HIRIP3	S291	2.28594	1.19279	1.96779e-05	0.000756013	Hyperphosphorylated in tumor
HIRIP3:S370	Q9BW71	HIRIP3	S370	2.19796	1.13616	0.000495408	0.00568475	Hyperphosphorylated in tumor
HIVEP2:S1050	P31629	HIVEP2	S1050	0.293958	-1.76632	0.000237036	0.00349086	Hypophosphorylated in tumor
HIVEP2:Y1053	P31629	HIVEP2	Y1053	0.293958	-1.76632	0.000237036	0.00349086	Hypophosphorylated in tumor
HJURP:S412	Q8NCD3	HJURP	S412	7.59848	2.92571	4.16301e-07	7.89829e-05	Hyperphosphorylated in tumor
HJURP:S486	Q8NCD3	HJURP	S486	4.59356	2.19961	0.000575603	0.0063822	Hyperphosphorylated in tumor
HLA-B:S349	P30484	HLA-B	S349	2.06301	1.04475	0.000212364	0.00327749	Hyperphosphorylated in tumor
HLA-B:S349	P30475	HLA-B	S349	2.06301	1.04475	0.000212364	0.00327749	Hyperphosphorylated in tumor
HLA-B:S349	P30483	HLA-B	S349	2.06301	1.04475	0.000212364	0.00327749	Hyperphosphorylated in tumor
HLA-B:S350	P30484	HLA-B	S350	2.45431	1.29532	0.000237036	0.00349086	Hyperphosphorylated in tumor
HLA-B:S350	P30475	HLA-B	S350	2.45431	1.29532	0.000237036	0.00349086	Hyperphosphorylated in tumor
HLA-B:S350	P30483	HLA-B	S350	2.45431	1.29532	0.000237036	0.00349086	Hyperphosphorylated in tumor
HLA-B:S352	P30484	HLA-B	S352	2.45431	1.29532	0.000237036	0.00349086	Hyperphosphorylated in tumor
HLA-B:S352	P30475	HLA-B	S352	2.45431	1.29532	0.000237036	0.00349086	Hyperphosphorylated in tumor
HLA-B:S352	P30483	HLA-B	S352	2.45431	1.29532	0.000237036	0.00349086	Hyperphosphorylated in tumor
HLA-B:S356	P30484	HLA-B	S356	2.45431	1.29532	0.000237036	0.00349086	Hyperphosphorylated in tumor
HLA-B:S356	P30475	HLA-B	S356	2.45431	1.29532	0.000237036	0.00349086	Hyperphosphorylated in tumor
HLA-B:S356	P30483	HLA-B	S356	2.45431	1.29532	0.000237036	0.00349086	Hyperphosphorylated in tumor
HLA-B:S359	P30484	HLA-B	S359	2.45431	1.29532	0.000237036	0.00349086	Hyperphosphorylated in tumor
HLA-B:S359	P30475	HLA-B	S359	2.45431	1.29532	0.000237036	0.00349086	Hyperphosphorylated in tumor
HLA-B:S359	P30483	HLA-B	S359	2.45431	1.29532	0.000237036	0.00349086	Hyperphosphorylated in tumor
HLA-B:T361	P30484	HLA-B	T361	2.06301	1.04475	0.000212364	0.00327749	Hyperphosphorylated in tumor
HLA-B:T361	P30475	HLA-B	T361	2.06301	1.04475	0.000212364	0.00327749	Hyperphosphorylated in tumor
HLA-B:T361	P30483	HLA-B	T361	2.06301	1.04475	0.000212364	0.00327749	Hyperphosphorylated in tumor
HMGA2:S101	P52926	HMGA2	S101	4.50357	2.17107	0.000903578	0.00846446	Hyperphosphorylated in tumor
HMGA2:T100	P52926	HMGA2	T100	3.49191	1.80402	0.000378244	0.00474704	Hyperphosphorylated in tumor
HMGXB4:S197	Q9UGU5	HMGXB4	S197	0.48399	-1.04695	1.35247e-05	0.000599405	Hypophosphorylated in tumor
HNRNPA1L2:S4	Q32P51	HNRNPA1L2	S4	2.20491	1.14072	6.98715e-05	0.00163622	Hyperphosphorylated in tumor
HNRNPA1L2:S6	Q32P51	HNRNPA1L2	S6	2.20491	1.14072	6.98715e-05	0.00163622	Hyperphosphorylated in tumor
HNRNPD:S190	Q14103	HNRNPD	S190	2.41776	1.27367	0.000235453	0.00349086	Hyperphosphorylated in tumor
HNRNPD:T127	Q14103	HNRNPD	T127	2.05054	1.036	0.000590569	0.00640376	Hyperphosphorylated in tumor
HNRNPD:T193	Q14103	HNRNPD	T193	2.41776	1.27367	0.000235453	0.00349086	Hyperphosphorylated in tumor
HNRNPH1:S21	P31943	HNRNPH1	S21	2.5533	1.35236	0.000260733	0.00371093	Hyperphosphorylated in tumor
HNRNPH1:S23	P31943	HNRNPH1	S23	2.5533	1.35236	0.000260733	0.00371093	Hyperphosphorylated in tumor
HNRNPH3:S216	P31942	HNRNPH3	S216	3.88903	1.95941	0.000215599	0.00328129	Hyperphosphorylated in tumor
HNRNPK:S214	P61978	HNRNPK	S214	4.55953	2.18889	1.18986e-05	0.000547468	Hyperphosphorylated in tumor
HNRNPK:S216	P61978	HNRNPK	S216	4.55953	2.18889	1.18986e-05	0.000547468	Hyperphosphorylated in tumor
HNRNPM:S432	P52272	HNRNPM	S432	2.94141	1.55651	3.57004e-05	0.00108479	Hyperphosphorylated in tumor
HNRNPM:S452	P52272	HNRNPM	S452	2.1563	1.10856	9.61954e-05	0.00198032	Hyperphosphorylated in tumor
HNRNPM:S481	P52272	HNRNPM	S481	2.19099	1.13158	0.000231654	0.00349086	Hyperphosphorylated in tumor
HNRNPM:S513	P52272	HNRNPM	S513	2.1097	1.07704	0.000345055	0.00445416	Hyperphosphorylated in tumor
HOMER3:S159	Q9NSC5	HOMER3	S159	2.41073	1.26947	0.000701735	0.00713941	Hyperphosphorylated in tumor
HOMEZ:T451	Q8IX15	HOMEZ	T451	3.81947	1.93337	2.50777e-05	0.000878878	Hyperphosphorylated in tumor
HOOK1:S450	Q9UJC3	HOOK1	S450	0.404401	-1.30614	4.61936e-06	0.000319411	Hypophosphorylated in tumor
HOOK1:Y451	Q9UJC3	HOOK1	Y451	0.404401	-1.30614	4.61936e-06	0.000319411	Hypophosphorylated in tumor
HOPX:S70	Q9BPY8	HOPX	S70	0.304666	-1.7147	0.000831195	0.00801732	Hypophosphorylated in tumor
HOPX:T72	Q9BPY8	HOPX	T72	0.304666	-1.7147	0.000831195	0.00801732	Hypophosphorylated in tumor
HOXA4:S286	Q00056	HOXA4	S286	2.29589	1.19906	1.16788e-05	0.000547468	Hyperphosphorylated in tumor
HOXC10:S206	Q9NYD6	HOXC10	S206	5.0569	2.33825	0.000800757	0.0079099	Hyperphosphorylated in tumor
HOXC10:S210	Q9NYD6	HOXC10	S210	5.0569	2.33825	0.000800757	0.0079099	Hyperphosphorylated in tumor
HP1BP3:S155	Q5SSJ5	HP1BP3	S155	2.71023	1.43842	4.00525e-05	0.00116026	Hyperphosphorylated in tumor
HP1BP3:S156	Q5SSJ5	HP1BP3	S156	2.71023	1.43842	4.00525e-05	0.00116026	Hyperphosphorylated in tumor
HPS5:S534	Q9UPZ3	HPS5	S534	4.1087	2.03868	0.000179749	0.00296866	Hyperphosphorylated in tumor
HPS5:S563	Q9UPZ3	HPS5	S563	2.60894	1.38346	3.46359e-06	0.000272612	Hyperphosphorylated in tumor
HPS5:T562	Q9UPZ3	HPS5	T562	2.60894	1.38346	3.46359e-06	0.000272612	Hyperphosphorylated in tumor
HRH1:S230	P35367	HRH1	S230	3.94128	1.97866	5.31785e-06	0.000349619	Hyperphosphorylated in tumor
HRH1:S233	P35367	HRH1	S233	3.94128	1.97866	5.31785e-06	0.000349619	Hyperphosphorylated in tumor
HRH1:S378	P35367	HRH1	S378	2.24059	1.16388	0.000453176	0.00535303	Hyperphosphorylated in tumor
HRH1:S380	P35367	HRH1	S380	2.24059	1.16388	0.000453176	0.00535303	Hyperphosphorylated in tumor
HS1BP3:S139	Q53T59	HS1BP3	S139	2.02335	1.01674	8.01962e-06	0.000435105	Hyperphosphorylated in tumor
HSF1:S303	Q00613	HSF1	S303	2.59681	1.37674	2.21189e-06	0.000216854	Hyperphosphorylated in tumor
HSF1:S307	Q00613	HSF1	S307	2.59681	1.37674	2.21189e-06	0.000216854	Hyperphosphorylated in tumor
HSF1:S368	Q00613	HSF1	S368	2.67567	1.4199	1.73934e-05	0.000702028	Hyperphosphorylated in tumor
HSF1:T367	Q00613	HSF1	T367	2.67567	1.4199	1.73934e-05	0.000702028	Hyperphosphorylated in tumor
HSP90AA1:S453	P07900	HSP90AA1	S453	2.20953	1.14374	0.000877438	0.00839879	Hyperphosphorylated in tumor
HSP90B1:T766	P14625	HSP90B1	T766	4.4805	2.16366	0.000922211	0.00863244	Hyperphosphorylated in tumor
HSP90B1:T770	P14625	HSP90B1	T770	4.4805	2.16366	0.000922211	0.00863244	Hyperphosphorylated in tumor
HSP90B1:T771	P14625	HSP90B1	T771	4.4805	2.16366	0.000922211	0.00863244	Hyperphosphorylated in tumor
HSPB1:S98	P04792	HSPB1	S98	3.43533	1.78045	0.000465258	0.00547157	Hyperphosphorylated in tumor
HSPB1:T110	P04792	HSPB1	T110	3.43533	1.78045	0.000465258	0.00547157	Hyperphosphorylated in tumor
HSPD1:S488	P10809	HSPD1	S488	3.17059	1.66475	0.000199862	0.00317122	Hyperphosphorylated in tumor
HSPH1:S809	Q92598	HSPH1	S809	2.18987	1.13084	0.000504284	0.00577798	Hyperphosphorylated in tumor
HTATSF1:S597	O43719	HTATSF1	S597	2.82452	1.49801	0.00106538	0.00950233	Hyperphosphorylated in tumor
HTATSF1:S607	O43719	HTATSF1	S607	2.82452	1.49801	0.00106538	0.00950233	Hyperphosphorylated in tumor
HUWE1:S1077	Q7Z6Z7	HUWE1	S1077	2.50575	1.32525	0.000235453	0.00349086	Hyperphosphorylated in tumor
HYOU1:T589	Q9Y4L1	HYOU1	T589	0.0783576	-3.67378	4.99189e-07	8.74235e-05	Hypophosphorylated in tumor
HYOU1:T590	Q9Y4L1	HYOU1	T590	0.0783576	-3.67378	4.99189e-07	8.74235e-05	Hypophosphorylated in tumor
ICE1:S1692	Q9Y2F5	ICE1	S1692	3.23498	1.69376	5.02225e-05	0.00134169	Hyperphosphorylated in tumor
ICE1:S1697	Q9Y2F5	ICE1	S1697	3.23498	1.69376	5.02225e-05	0.00134169	Hyperphosphorylated in tumor
ICE1:S1888	Q9Y2F5	ICE1	S1888	2.04258	1.03039	0.000260733	0.00371093	Hyperphosphorylated in tumor
ICE1:S1890	Q9Y2F5	ICE1	S1890	2.04258	1.03039	0.000260733	0.00371093	Hyperphosphorylated in tumor
ICE1:S255	Q9Y2F5	ICE1	S255	2.62552	1.3926	4.48786e-05	0.00124604	Hyperphosphorylated in tumor
ICE1:S516	Q9Y2F5	ICE1	S516	3.00773	1.58867	9.61954e-05	0.00198032	Hyperphosphorylated in tumor
ICE1:T248	Q9Y2F5	ICE1	T248	2.62552	1.3926	4.48786e-05	0.00124604	Hyperphosphorylated in tumor
ICE1:T252	Q9Y2F5	ICE1	T252	2.62552	1.3926	4.48786e-05	0.00124604	Hyperphosphorylated in tumor
IFI16:S572	Q16666	IFI16	S572	2.72153	1.44442	0.000927964	0.00867064	Hyperphosphorylated in tumor
IFI16:S575	Q16666	IFI16	S575	2.72153	1.44442	0.000927964	0.00867064	Hyperphosphorylated in tumor
IFT22:S135	Q9H7X7	IFT22	S135	3.83965	1.94097	0.000231566	0.00349086	Hyperphosphorylated in tumor
IFT22:S137	Q9H7X7	IFT22	S137	3.83965	1.94097	0.000231566	0.00349086	Hyperphosphorylated in tumor
IGF2BP1:S181	Q9NZI8	IGF2BP1	S181	8.26211	3.04651	3.57004e-05	0.00108479	Hyperphosphorylated in tumor
IGF2BP2:S161	Q9Y6M1	IGF2BP2	S161	4.59235	2.19923	8.41916e-07	0.000122348	Hyperphosphorylated in tumor
IGF2BP2:S162	Q9Y6M1	IGF2BP2	S162	2.26218	1.17771	4.00525e-05	0.00116026	Hyperphosphorylated in tumor
IGF2BP2:S164	Q9Y6M1	IGF2BP2	S164	2.26218	1.17771	4.00525e-05	0.00116026	Hyperphosphorylated in tumor
IGF2BP2:Y154	Q9Y6M1	IGF2BP2	Y154	4.59235	2.19923	8.41916e-07	0.000122348	Hyperphosphorylated in tumor
IL10RB:S261	Q08334	IL10RB	S261	2.5265	1.33714	3.46359e-06	0.000272612	Hyperphosphorylated in tumor
IL4R:S664	P24394	IL4R	S664	0.146067	-2.7753	0.000482403	0.00565157	Hypophosphorylated in tumor
ILF3:S476	Q12906	ILF3	S476	2.79782	1.4843	1.35247e-05	0.000599405	Hyperphosphorylated in tumor
ILF3:S477	Q12906	ILF3	S477	2.79782	1.4843	1.35247e-05	0.000599405	Hyperphosphorylated in tumor
ILF3:S482	Q12906	ILF3	S482	3.07003	1.61825	0.000195351	0.00311503	Hyperphosphorylated in tumor
ILF3:S503	Q12906	ILF3	S503	3.07003	1.61825	0.000195351	0.00311503	Hyperphosphorylated in tumor
ILF3:S506	Q12906	ILF3	S506	3.19694	1.67669	0.00034511	0.00445416	Hyperphosphorylated in tumor
ILF3:T486	Q12906	ILF3	T486	3.07003	1.61825	0.000195351	0.00311503	Hyperphosphorylated in tumor
ILF3:T504	Q12906	ILF3	T504	3.07003	1.61825	0.000195351	0.00311503	Hyperphosphorylated in tumor
IMMT:S388	Q16891	IMMT	S388	2.01169	1.00841	0.000314604	0.00418774	Hyperphosphorylated in tumor
IMMT:S390	Q16891	IMMT	S390	2.01169	1.00841	0.000314604	0.00418774	Hyperphosphorylated in tumor
IMPAD1:S283	Q9NX62	IMPAD1	S283	0.311406	-1.68313	2.82489e-05	0.000950978	Hypophosphorylated in tumor
INCENP:S218	Q9NQS7	INCENP	S218	2.13136	1.09178	0.000260733	0.00371093	Hyperphosphorylated in tumor
INCENP:S263	Q9NQS7	INCENP	S263	2.21316	1.1461	0.000260733	0.00371093	Hyperphosphorylated in tumor
INF2:S359	Q27J81	INF2	S359	2.18305	1.12635	4.61936e-06	0.000319411	Hyperphosphorylated in tumor
INF2:S367	Q27J81	INF2	S367	2.18305	1.12635	4.61936e-06	0.000319411	Hyperphosphorylated in tumor
INPP4A:S955	Q96PE3	INPP4A	S955	2.44548	1.29012	0.000736784	0.00747374	Hyperphosphorylated in tumor
INPP4B:S80	O15327	INPP4B	S80	0.325048	-1.62127	0.000267645	0.00380754	Hypophosphorylated in tumor
INTS1:S1395	Q8N201	INTS1	S1395	3.19429	1.6755	0.00104164	0.0094399	Hyperphosphorylated in tumor
INTS10:S227	Q9NVR2	INTS10	S227	0.429711	-1.21856	1.38115e-06	0.000159888	Hypophosphorylated in tumor
INTS9:S572	Q9NV88	INTS9	S572	2.17857	1.12338	0.000378244	0.00474704	Hyperphosphorylated in tumor
IQSEC1:S103	Q6DN90	IQSEC1	S103	7.41013	2.8895	0.000833949	0.00804136	Hyperphosphorylated in tumor
IRF2BP2:S395	Q7Z5L9	IRF2BP2	S395	2.0986	1.06943	7.78167e-05	0.00174205	Hyperphosphorylated in tumor
IRF2BP2:S396	Q7Z5L9	IRF2BP2	S396	2.0986	1.06943	7.78167e-05	0.00174205	Hyperphosphorylated in tumor
IRF2BP2:S462	Q7Z5L9	IRF2BP2	S462	3.21527	1.68494	1.96779e-05	0.000756013	Hyperphosphorylated in tumor
IRF2BPL:S215	Q9H1B7	IRF2BPL	S215	2.48153	1.31123	0.00018152	0.00298667	Hyperphosphorylated in tumor
IRF6:S413	O14896	IRF6	S413	0.218087	-2.19702	2.98955e-06	0.000252086	Hypophosphorylated in tumor
IRF6:S416	O14896	IRF6	S416	0.218087	-2.19702	2.98955e-06	0.000252086	Hypophosphorylated in tumor
IRF6:S418	O14896	IRF6	S418	0.218087	-2.19702	2.98955e-06	0.000252086	Hypophosphorylated in tumor
IRS1:S1078	P35568	IRS1	S1078	5.85483	2.54963	1.43814e-05	0.000636915	Hyperphosphorylated in tumor
IRS1:S1100	P35568	IRS1	S1100	2.05422	1.03859	0.000145091	0.00258518	Hyperphosphorylated in tumor
IRS1:S1101	P35568	IRS1	S1101	2.05422	1.03859	0.000145091	0.00258518	Hyperphosphorylated in tumor
IRS1:S527	P35568	IRS1	S527	2.86627	1.51917	4.00376e-06	0.000299775	Hyperphosphorylated in tumor
IRS1:S531	P35568	IRS1	S531	2.41352	1.27114	6.98715e-05	0.00163622	Hyperphosphorylated in tumor
IRS1:T335	P35568	IRS1	T335	2.61946	1.38927	1.53501e-05	0.000651196	Hyperphosphorylated in tumor
IRS1:T525	P35568	IRS1	T525	2.27385	1.18513	0.000541123	0.00601943	Hyperphosphorylated in tumor
IRS1:T530	P35568	IRS1	T530	2.86627	1.51917	4.00376e-06	0.000299775	Hyperphosphorylated in tumor
IRS1:T533	P35568	IRS1	T533	2.59337	1.37483	0.000118391	0.00224803	Hyperphosphorylated in tumor
IRS2:S577	Q9Y4H2	IRS2	S577	2.80234	1.48663	5.61327e-05	0.00141706	Hyperphosphorylated in tumor
IRS2:S619	Q9Y4H2	IRS2	S619	2.98919	1.57976	7.78167e-05	0.00174205	Hyperphosphorylated in tumor
IRS2:S620	Q9Y4H2	IRS2	S620	2.98919	1.57976	7.78167e-05	0.00174205	Hyperphosphorylated in tumor
IRS2:S731	Q9Y4H2	IRS2	S731	2.45549	1.29601	0.000118391	0.00224803	Hyperphosphorylated in tumor
IRS2:S736	Q9Y4H2	IRS2	S736	2.45549	1.29601	0.000118391	0.00224803	Hyperphosphorylated in tumor
IRS2:Y576	Q9Y4H2	IRS2	Y576	2.80234	1.48663	5.61327e-05	0.00141706	Hyperphosphorylated in tumor
IRX5:S246	P78411	IRX5	S246	0.318409	-1.65105	4.6505e-05	0.00128539	Hypophosphorylated in tumor
IRX5:S248	P78411	IRX5	S248	0.318409	-1.65105	4.6505e-05	0.00128539	Hypophosphorylated in tumor
ITGB1BP1:S49	O14713	ITGB1BP1	S49	2.35374	1.23495	0.000639357	0.00675683	Hyperphosphorylated in tumor
ITGB1BP1:S50	O14713	ITGB1BP1	S50	2.35374	1.23495	0.000639357	0.00675683	Hyperphosphorylated in tumor
ITPR2:S1160	Q14571	ITPR2	S1160	0.432452	-1.20939	1.96779e-05	0.000756013	Hypophosphorylated in tumor
ITPR2:S1855	Q14571	ITPR2	S1855	0.427272	-1.22677	0.000195351	0.00311503	Hypophosphorylated in tumor
ITPR2:T1166	Q14571	ITPR2	T1166	0.432452	-1.20939	1.96779e-05	0.000756013	Hypophosphorylated in tumor
ITPR2:T1856	Q14571	ITPR2	T1856	0.427272	-1.22677	0.000195351	0.00311503	Hypophosphorylated in tumor
ITPRID2:S767	P28290	ITPRID2	S767	3.55914	1.83153	0.000331375	0.00439481	Hyperphosphorylated in tumor
ITSN2:S110	Q9NZM3	ITSN2	S110	0.377511	-1.40541	0.000922211	0.00863244	Hypophosphorylated in tumor
ITSN2:S887	Q9NZM3	ITSN2	S887	0.300104	-1.73647	1.02445e-07	3.8873e-05	Hypophosphorylated in tumor
ITSN2:S889	Q9NZM3	ITSN2	S889	0.300104	-1.73647	1.02445e-07	3.8873e-05	Hypophosphorylated in tumor
IVNS1ABP:S322	Q9Y6Y0	IVNS1ABP	S322	2.2982	1.2005	0.000414196	0.00504479	Hyperphosphorylated in tumor
IWS1:S196	Q96ST2	IWS1	S196	2.50419	1.32434	2.50777e-05	0.000878878	Hyperphosphorylated in tumor
IWS1:S198	Q96ST2	IWS1	S198	2.50419	1.32434	2.50777e-05	0.000878878	Hyperphosphorylated in tumor
IWS1:S248	Q96ST2	IWS1	S248	2.67686	1.42054	0.000195351	0.00311503	Hyperphosphorylated in tumor
IWS1:S25	Q96ST2	IWS1	S25	8.67426	3.11674	0.000872926	0.00836732	Hyperphosphorylated in tumor
IWS1:S250	Q96ST2	IWS1	S250	2.43033	1.28115	0.000590569	0.00640376	Hyperphosphorylated in tumor
IWS1:S252	Q96ST2	IWS1	S252	3.37799	1.75616	0.000414196	0.00504479	Hyperphosphorylated in tumor
IWS1:S261	Q96ST2	IWS1	S261	2.9666	1.56881	0.00034511	0.00445416	Hyperphosphorylated in tumor
IWS1:S27	Q96ST2	IWS1	S27	8.67426	3.11674	0.000872926	0.00836732	Hyperphosphorylated in tumor
IWS1:S274	Q96ST2	IWS1	S274	2.68679	1.42588	0.000260733	0.00371093	Hyperphosphorylated in tumor
IWS1:S276	Q96ST2	IWS1	S276	2.91773	1.54485	0.000145091	0.00258518	Hyperphosphorylated in tumor
[truncated: 3,108 more rows]

## Sheet: d. Pathways-DE proteins
Up-regulated KEGG pathways
Category	Pathway ID	Description	P value	q value	Gene ratio	Gene ID	Gene symbol
KEGG Pathway	hsa03030	DNA replication	2.85929e-16	1.22863e-13	17/36	2237,3978,4171,4172,4173,4174,4175,4176,5111,5426,5557,5982,5984,5985,10714,23649,54107	FEN1,LIG1,MCM2,MCM3,MCM4,MCM5,MCM6,MCM7,PCNA,POLE,PRIM1,RFC2,RFC4,RFC5,POLD3,POLA2,POLE3
KEGG Pathway	hsa04110	Cell cycle	5.07057e-15	1.77085e-12	27/124	701,890,891,983,991,1017,1021,1111,4085,4171,4172,4173,4174,4175,4176,4999,5111,5347,6502,7040,7042,7043,7157,7272,9088,9133,11200	BUB1B,CCNA2,CCNB1,CDK1,CDC20,CDK2,CDK6,CHEK1,MAD2L1,MCM2,MCM3,MCM4,MCM5,MCM6,MCM7,ORC2,PCNA,PLK1,SKP2,TGFB1,TGFB2,TGFB3,TP53,TTK,PKMYT1,CCNB2,CHEK2
KEGG Pathway	hsa04145	Phagosome	1.94233e-13	5.41301e-11	28/154	528,949,1311,1514,1520,1535,1536,2209,2212,2214,3106,3107,3118,3134,3684,3685,3689,3693,4353,4481,4688,4689,6890,6891,7037,7057,7058,7097	ATP6V1C1,SCARB1,COMP,CTSL,CTSS,CYBA,CYBB,FCGR1A,FCGR2A,FCGR3A,HLA-B,HLA-C,HLA-DQA2,HLA-F,ITGAM,ITGAV,ITGB2,ITGB5,MPO,MSR1,NCF2,NCF4,TAP1,TAP2,TFRC,THBS1,THBS2,TLR2
KEGG Pathway	hsa04512	ECM-receptor interaction	1.74603e-11	3.76351e-09	19/82	1277,1278,1280,1311,2335,3161,3371,3685,3693,3694,3912,3914,3918,6696,7057,7058,22801,63923,284217	COL1A1,COL1A2,COL2A1,COMP,FN1,HMMR,TNC,ITGAV,ITGB5,ITGB6,LAMB1,LAMB3,LAMC2,SPP1,THBS1,THBS2,ITGA11,TNN,LAMA1
KEGG Pathway	hsa04142	Lysosome	1.04002e-10	1.96536e-08	22/123	53,1211,1508,1509,1513,1514,1515,1520,1522,1777,2548,2588,2799,2990,3073,3074,3482,3988,5476,5641,5660,10577	ACP2,CLTA,CTSB,CTSD,CTSK,CTSL,CTSV,CTSS,CTSZ,DNASE2,GAA,GALNS,GNS,GUSB,HEXA,HEXB,IGF2R,LIPA,CTSA,LGMN,PSAP,NPC2
KEGG Pathway	hsa04974	Protein digestion and absorption	1.51869e-06	9.92904e-05	14/90	1277,1278,1280,1281,1289,1290,1300,1301,1303,4311,6510,23428,50509,54407	COL1A1,COL1A2,COL2A1,COL3A1,COL5A1,COL5A2,COL10A1,COL11A1,COL12A1,MME,SLC1A5,SLC7A8,COL5A3,SLC38A2
KEGG Pathway	hsa04115	p53 signaling pathway	2.53035e-06	0.000152429	12/69	891,983,1017,1021,1111,5054,6241,7057,7157,9133,11200,92344	CCNB1,CDK1,CDK2,CDK6,CHEK1,SERPINE1,RRM2,THBS1,TP53,CCNB2,CHEK2,GORAB
KEGG Pathway	hsa04510	Focal adhesion	3.16762e-06	0.000187429	21/199	1277,1278,1280,1311,2321,2335,3371,3685,3693,3694,3912,3914,3918,6696,7057,7058,7409,22801,63923,64098,284217	COL1A1,COL1A2,COL2A1,COMP,FLT1,FN1,TNC,ITGAV,ITGB5,ITGB6,LAMB1,LAMB3,LAMC2,SPP1,THBS1,THBS2,VAV1,ITGA11,TNN,PARVG,LAMA1
KEGG Pathway	hsa04151	PI3K-Akt signaling pathway	3.20008e-05	0.0013158	27/342	1017,1021,1277,1278,1280,1311,2321,2335,2790,3371,3685,3693,3694,3912,3914,3918,6696,7057,7058,7097,7157,9180,10018,22801,63923,118788,284217	CDK2,CDK6,COL1A1,COL1A2,COL2A1,COMP,FLT1,FN1,GNG10,TNC,ITGAV,ITGB5,ITGB6,LAMB1,LAMB3,LAMC2,SPP1,THBS1,THBS2,TLR2,TP53,OSMR,BCL2L11,ITGA11,TNN,PIK3AP1,LAMA1
KEGG Pathway	hsa04612	Antigen processing and presentation	4.52545e-05	0.00168045	11/77	1508,1514,1520,3106,3107,3118,3134,5641,6890,6891,10437	CTSB,CTSL,CTSS,HLA-B,HLA-C,HLA-DQA2,HLA-F,LGMN,TAP1,TAP2,IFI30
KEGG Pathway	hsa03420	Nucleotide excision repair	0.000141111	0.00426429	8/47	3978,5111,5426,5982,5984,5985,10714,54107	LIG1,PCNA,POLE,RFC2,RFC4,RFC5,POLD3,POLE3
KEGG Pathway	hsa04210	Apoptosis	0.000204867	0.00581511	14/138	142,840,1508,1509,1513,1514,1515,1520,1522,3710,7157,8743,8772,10018	PARP1,CASP7,CTSB,CTSD,CTSK,CTSL,CTSV,CTSS,CTSZ,ITPR3,TP53,TNFSF10,FADD,BCL2L11
KEGG Pathway	hsa05205	Proteoglycans in cancer	0.000455732	0.0113995	17/203	1514,2335,3685,3693,3710,4313,4318,5328,5329,7040,7042,7057,7097,7157,8321,8323,8324	CTSL,FN1,ITGAV,ITGB5,ITPR3,MMP2,MMP9,PLAU,PLAUR,TGFB1,TGFB2,THBS1,TLR2,TP53,FZD1,FZD6,FZD7
Down-regulated KEGG pathways
Category	Pathway ID	Description	P value	q value	Gene ratio	Gene ID	Gene symbol
KEGG Pathway	hsa00982	Drug metabolism - cytochrome P450	3.00307e-10	1.09019e-07	16/70	125,127,128,131,218,1577,2327,2941,2949,2952,4128,4129,4258,27306,54575,54577	ADH1B,ADH4,ADH5,ADH7,ALDH3A1,CYP3A5,FMO2,GSTA4,GSTM5,GSTT1,MAOA,MAOB,MGST2,HPGDS,UGT1A10,UGT1A7
KEGG Pathway	hsa05204	Chemical carcinogenesis	2.7644e-08	5.9124e-06	15/82	125,127,128,131,218,1562,1577,2941,2949,2952,4258,27306,54575,54577,445329	ADH1B,ADH4,ADH5,ADH7,ALDH3A1,CYP2C18,CYP3A5,GSTA4,GSTM5,GSTT1,MGST2,HPGDS,UGT1A10,UGT1A7,SULT1A4
KEGG Pathway	hsa00980	Metabolism of xenobiotics by cytochrome P450	5.13472e-08	9.90678e-06	14/74	125,127,128,131,218,874,1577,2941,2949,2952,4258,27306,54575,54577	ADH1B,ADH4,ADH5,ADH7,ALDH3A1,CBR3,CYP3A5,GSTA4,GSTM5,GSTT1,MGST2,HPGDS,UGT1A10,UGT1A7
KEGG Pathway	hsa04530	Tight junction	3.21276e-07	5.1237e-05	20/170	1366,1740,2064,3993,4301,5520,5563,7074,7082,7122,7430,9368,9414,27134,57530,58494,79784,84952,92359,100506658	CLDN7,DLG2,ERBB2,LLGL2,AFDN,PPP2R2A,PRKAA2,TIAM1,TJP1,CLDN5,EZR,SLC9A3R1,TJP2,TJP3,CGN,JAM2,MYH14,CGNL1,CRB3,OCLN
KEGG Pathway	hsa04520	Adherens junction	1.91131e-06	0.000237536	12/72	999,1495,1499,1500,2064,4008,4301,5818,7082,10458,10580,81607	CDH1,CTNNA1,CTNNB1,CTNND1,ERBB2,LMO7,AFDN,NECTIN1,TJP1,BAIAP2,SORBS1,NECTIN4
KEGG Pathway	hsa00590	Arachidonic acid metabolism	2.70584e-06	0.000316331	11/62	239,247,874,1573,2053,2878,5730,5742,27306,255189,100137049	ALOX12,ALOX15B,CBR3,CYP2J2,EPHX2,GPX3,PTGDS,PTGS1,HPGDS,PLA2G4F,PLA2G4B
KEGG Pathway	hsa00350	Tyrosine metabolism	8.86972e-06	0.000858652	8/35	125,127,128,131,218,4128,4129,8639	ADH1B,ADH4,ADH5,ADH7,ALDH3A1,MAOA,MAOB,AOC3
KEGG Pathway	hsa04514	Cell adhesion molecules (CAMs)	1.00159e-05	0.000964006	16/144	947,999,1366,3680,3897,5818,6382,6403,7122,8516,23114,23308,57863,58494,257194,100506658	CD34,CDH1,CLDN7,ITGA9,L1CAM,NECTIN1,SDC1,SELP,CLDN5,ITGA8,NFASC,ICOSLG,CADM3,JAM2,NEGR1,OCLN
KEGG Pathway	hsa00071	Fatty acid degradation	5.22824e-05	0.00382619	8/44	51,125,127,128,131,223,224,8310	ACOX1,ADH1B,ADH4,ADH5,ADH7,ALDH9A1,ALDH3A2,ACOX3
KEGG Pathway	hsa04670	Leukocyte transendothelial migration	0.0008058	0.035916	11/114	1366,1495,1499,1500,4301,5603,6387,7122,7430,58494,100506658	CLDN7,CTNNA1,CTNNB1,CTNND1,AFDN,MAPK13,CXCL12,CLDN5,EZR,JAM2,OCLN
KEGG Pathway	hsa00010	Glycolysis / Gluconeogenesis	0.00103297	0.0437111	8/67	125,127,128,131,218,223,224,5224	ADH1B,ADH4,ADH5,ADH7,ALDH3A1,ALDH9A1,ALDH3A2,PGAM2
Up-regulated hallmark gene sets
Category	Pathway ID	Description	P value	q value	Gene ratio	Gene ID	Gene symbol
Hallmark Gene Sets	M5925	HALLMARK E2F TARGETS	1.92893e-47	1.33048e-43	66/200	701,983,991,1111,1163,1786,2146,3070,3149,3161,3838,3925,3978,4085,4171,4172,4173,4174,4175,4176,4288,4436,4678,4999,5111,5347,5426,5982,6241,6749,6790,7037,7083,7153,7157,7884,7913,8914,9133,9212,9221,9319,9787,9918,10051,10460,10615,10714,10797,11004,11200,23649,24137,29028,29089,29127,54962,55143,55148,57405,64785,79075,81611,83461,84296,147841	BUB1B,CDK1,CDC20,CHEK1,CKS1B,DNMT1,EZH2,HELLS,HMGB3,HMMR,KPNA2,STMN1,LIG1,MAD2L1,MCM2,MCM3,MCM4,MCM5,MCM6,MCM7,MKI67,MSH2,NASP,ORC2,PCNA,PLK1,POLE,RFC2,RRM2,SSRP1,AURKA,TFRC,TK1,TOP2A,TP53,SLBP,DEK,TIMELESS,CCNB2,AURKB,NOLC1,TRIP13,DLGAP5,NCAPD2,SMC4,TACC3,SPAG5,POLD3,MTHFD2,KIF2C,CHEK2,POLA2,KIF4A,ATAD2,UBE2T,RACGAP1,TIPIN,CDCA8,UBR7,SPC25,GINS3,DSCC1,ANP32E,CDCA3,GINS4,SPC24
Hallmark Gene Sets	M5930	HALLMARK EPITHELIAL MESENCHYMAL TRANSITION	4.49467e-45	2.48016e-41	64/200	290,649,871,1009,1277,1278,1281,1289,1290,1296,1301,1303,1311,1462,1490,1842,2191,2201,2331,2335,2882,2919,3371,3491,3576,3624,3685,3693,3918,4015,4017,4176,4312,4313,4314,4323,4837,5054,5118,5217,5329,5351,5352,5654,5806,6424,6678,6696,7040,7057,7058,7076,7171,8985,10409,10631,11167,25878,50509,64175,79709,115908,131578,284217	ANPEP,BMP1,SERPINH1,CDH11,COL1A1,COL1A2,COL3A1,COL5A1,COL5A2,COL8A2,COL11A1,COL12A1,COMP,VCAN,CCN2,ECM2,FAP,FBN2,FMOD,FN1,GPX7,CXCL1,TNC,CCN1,CXCL8,INHBA,ITGAV,ITGB5,LAMC2,LOX,LOXL2,MCM7,MMP1,MMP2,MMP3,MMP14,NNMT,SERPINE1,PCOLCE,PFN2,PLAUR,PLOD1,PLOD2,HTRA1,PTX3,SFRP4,SPARC,SPP1,TGFB1,THBS1,THBS2,TIMP1,TPM4,PLOD3,BASP1,POSTN,FSTL1,MXRA5,COL5A3,P3H1,COLGALT1,CTHRC1,LRRC15,LAMA1
Hallmark Gene Sets	M5913	HALLMARK INTERFERON GAMMA RESPONSE	4.95846e-36	1.95434e-32	56/200	103,840,952,958,2209,2357,3106,3383,3429,3430,3431,3433,3434,3437,3620,3665,3937,4502,4599,4600,4939,4940,5371,5610,5743,5771,6648,6772,6773,6890,7130,7453,8638,8743,9111,9246,9636,10379,10410,10437,10561,10797,10964,11054,23586,29126,54625,54739,55601,57674,64135,85441,91543,94240,129607,196410	ADAR,CASP7,CD38,CD40,FCGR1A,FPR1,HLA-B,ICAM1,IFI27,IFI35,SP110,IFIT2,IFIT1,IFIT3,IDO1,IRF7,LCP2,MT2A,MX1,MX2,OAS2,OAS3,PML,EIF2AK2,PTGS2,PTPN2,SOD2,STAT1,STAT2,TAP1,TNFAIP6,WARS1,OASL,TNFSF10,NMI,UBE2L6,ISG15,IRF9,IFITM3,IFI30,IFI44,MTHFD2,IFI44L,OGFR,DDX58,CD274,PARP14,XAF1,DDX60,RNF213,IFIH1,HELZ2,RSAD2,EPSTI1,CMPK2,METTL7B
Hallmark Gene Sets	M5901	HALLMARK G2M CHECKPOINT	8.00566e-33	2.20876e-29	53/200	890,983,991,1111,1163,2146,3149,3151,3161,3619,3832,3838,3925,4085,4171,4172,4174,4175,4288,4502,4678,4691,5347,5371,5426,6599,6790,7040,7150,7153,7272,7468,9055,9133,9212,9221,9493,10036,10051,10403,10460,10592,11004,11065,22823,22974,23649,24137,29127,51203,51659,55872,81539	CCNA2,CDK1,CDC20,CHEK1,CKS1B,EZH2,HMGB3,HMGN2,HMMR,INCENP,KIF11,KPNA2,STMN1,MAD2L1,MCM2,MCM3,MCM5,MCM6,MKI67,MT2A,NASP,NCL,PLK1,PML,POLE,SMARCC1,AURKA,TGFB1,TOP1,TOP2A,TTK,NSD2,PRC1,CCNB2,AURKB,NOLC1,KIF23,CHAF1A,SMC4,NDC80,TACC3,SMC2,KIF2C,UBE2C,MTF2,TPX2,POLA2,KIF4A,RACGAP1,NUSAP1,GINS2,PBK,SLC38A1
Hallmark Gene Sets	M5911	HALLMARK INTERFERON ALPHA RESPONSE	2.10911e-22	1.76335e-19	31/97	103,3107,3429,3430,3431,3433,3437,3665,4599,5610,6773,6890,7453,8638,9111,9246,9636,10379,10410,10437,10561,10964,11054,54625,55601,64135,83666,85441,91543,94240,129607	ADAR,HLA-C,IFI27,IFI35,SP110,IFIT2,IFIT3,IRF7,MX1,EIF2AK2,STAT2,TAP1,WARS1,OASL,NMI,UBE2L6,ISG15,IRF9,IFITM3,IFI30,IFI44,IFI44L,OGFR,PARP14,DDX60,IFIH1,PARP9,HELZ2,RSAD2,EPSTI1,CMPK2
Hallmark Gene Sets	M5921	HALLMARK COMPLEMENT	2.54584e-11	5.32119e-09	29/200	840,1051,1508,1509,1514,1515,1520,2207,2219,2335,2919,3665,3684,3937,3988,4057,4317,4321,4322,4323,5054,5329,5341,5641,6283,7076,8942,25801,60489	CASP7,CEBPB,CTSB,CTSD,CTSL,CTSV,CTSS,FCER1G,FCN1,FN1,CXCL1,IRF7,ITGAM,LCP2,LIPA,LTF,MMP8,MMP12,MMP13,MMP14,SERPINE1,PLAUR,PLEK,LGMN,S100A12,TIMP1,KYNU,GCA,APOBEC3G
Hallmark Gene Sets	M5890	HALLMARK TNFA SIGNALING VIA NFKB	2.54584e-11	5.32119e-09	29/200	19,1051,2919,3371,3383,3433,3491,3624,3914,4791,5054,5328,5329,5341,5743,5806,5971,6515,6648,6890,7097,7130,8942,9945,23586,24145,57007,57018,64135	ABCA1,CEBPB,CXCL1,TNC,ICAM1,IFIT2,CCN1,INHBA,LAMB3,NFKB2,SERPINE1,PLAU,PLAUR,PLEK,PTGS2,PTX3,RELB,SLC2A3,SOD2,TAP1,TLR2,TNFAIP6,KYNU,GFPT2,DDX58,PANX1,ACKR3,CCNL1,IFIH1
Hallmark Gene Sets	M5946	HALLMARK COAGULATION	2.73889e-11	5.68166e-09	24/138	649,1311,1508,1513,1515,2335,4312,4313,4314,4316,4317,4318,4319,4320,4323,5054,5328,5341,5641,5654,6678,7057,7076,9615	BMP1,COMP,CTSB,CTSK,CTSV,FN1,MMP1,MMP2,MMP3,MMP7,MMP8,MMP9,MMP10,MMP11,MMP14,SERPINE1,PLAU,PLEK,LGMN,HTRA1,SPARC,THBS1,TIMP1,GDA
Hallmark Gene Sets	M5926	HALLMARK MYC TARGETS V1	2.36283e-07	1.90616e-05	23/200	890,991,1017,3838,4085,4171,4173,4174,4175,4176,4999,5111,5496,5984,6599,7298,7913,9188,9221,10054,11335,22916,54107	CCNA2,CDC20,CDK2,KPNA2,MAD2L1,MCM2,MCM4,MCM5,MCM6,MCM7,ORC2,PCNA,PPM1G,RFC4,SMARCC1,TYMS,DEK,DDX21,NOLC1,UBA2,CBX3,NCBP2,POLE3
Hallmark Gene Sets	M5898	HALLMARK DNA REPAIR	4.03015e-05	0.00152736	16/150	1687,2237,3978,5111,5557,5982,5984,5985,6431,6749,7157,7298,10714,22916,23649,129607	GSDME,FEN1,LIG1,PCNA,PRIM1,RFC2,RFC4,RFC5,SRSF6,SSRP1,TP53,TYMS,POLD3,NCBP2,POLA2,CMPK2
Down-regulated hallmark gene sets
Category	Pathway ID	Description	P value	q value	Gene ratio	Gene ID	Gene symbol
Hallmark Gene Sets	M5907	HALLMARK ESTROGEN RESPONSE LATE	1.30612e-18	1.38599e-15	37/200	224,857,928,999,1152,2171,2810,3158,3547,3613,3860,3993,4137,5121,5265,5577,5603,6280,6387,6820,7074,7164,7177,8416,8839,9022,9368,9455,10551,11012,11187,23650,26353,27134,27250,51195,64065	ALDH3A2,CAV1,CD9,CDH1,CKB,FABP5,SFN,HMGCS2,IGSF1,IMPA2,KRT13,LLGL2,MAPT,PCP4,SERPINA1,PRKAR2B,MAPK13,S100A9,CXCL12,SULT2B1,TIAM1,TPD52L1,TPSAB1,ANXA9,CCN5,CLIC3,SLC9A3R1,HOMER2,AGR2,KLK11,PKP3,TRIM29,HSPB8,TJP3,PDCD4,RAPGEFL1,PERP
Hallmark Gene Sets	M5909	HALLMARK MYOGENESIS	1.29431e-13	9.65134e-11	31/200	845,1152,1158,1160,1191,1292,1293,1410,1674,1756,1837,2065,2273,2775,2878,3983,4151,4625,5224,5348,5837,6016,6444,6450,6525,6649,7164,8082,10580,11155,26353	CASQ2,CKB,CKM,CKMT2,CLU,COL6A2,COL6A3,CRYAB,DES,DMD,DTNA,ERBB3,FHL1,GNAO1,GPX3,ABLIM1,MB,MYH7,PGAM2,FXYD1,PYGM,RIT1,SGCD,SH3BGR,SMTN,SOD3,TPD52L1,SSPN,SORBS1,LDB3,HSPB8
Hallmark Gene Sets	M5906	HALLMARK ESTROGEN RESPONSE EARLY	2.44654e-11	1.07143e-08	28/200	360,1366,2674,2810,3860,3866,3983,4137,4582,6387,6820,7074,7164,7739,8416,8839,9022,9368,22996,23286,26353,27134,29984,51195,55793,79875,80004,375449	AQP3,CLDN7,GFRA1,SFN,KRT13,KRT15,ABLIM1,MAPT,MUC1,CXCL12,SULT2B1,TIAM1,TPD52L1,ZNF185,ANXA9,CCN5,CLIC3,SLC9A3R1,TTC39A,WWC1,HSPB8,TJP3,RHOD,RAPGEFL1,MINDY1,THSD4,ESRP2,MAST4
Hallmark Gene Sets	M5915	HALLMARK APICAL JUNCTION	2.44654e-11	1.07143e-08	28/200	247,947,999,1366,1495,1500,1825,2318,3680,3728,3881,5097,5603,5818,6237,7082,7122,7450,8910,10205,10458,23114,57863,65266,81607,92359,253559,257194	ALOX15B,CD34,CDH1,CLDN7,CTNNA1,CTNND1,DSC3,FLNC,ITGA9,JUP,KRT31,PCDH1,MAPK13,NECTIN1,RRAS,TJP1,CLDN5,VWF,SGCE,MPZL2,BAIAP2,NFASC,CADM3,WNK4,NECTIN4,CRB3,CADM2,NEGR1
Hallmark Gene Sets	M5946	HALLMARK COAGULATION	9.40656e-09	2.19938e-06	20/138	2,301,335,344,345,718,726,928,1191,1369,1465,3158,3426,3818,5055,5265,7018,7450,9104,11202	A2M,ANXA1,APOA1,APOC2,APOC3,C3,CAPN5,CD9,CLU,CPN1,CSRP1,HMGCS2,CFI,KLKB1,SERPINB2,SERPINA1,TF,VWF,RGN,KLK8

## Sheet: e. Pathways-DE phosphosites
Up-regulated KEGG pathways
Category	Pathway ID	Description	P value	q value	Gene ratio	Gene ID	Gene symbol
KEGG Pathway	hsa04110	Cell cycle	7.16467e-08	8.1347e-06	21/124	545,701,983,991,995,1387,2810,3065,3066,4171,4172,4173,4999,5925,5933,7157,8243,9126,9232,10926,23594	ATR,BUB1B,CDK1,CDC20,CDC25C,CREBBP,SFN,HDAC1,HDAC2,MCM2,MCM3,MCM4,ORC2,RB1,RBL1,TP53,SMC1A,SMC3,PTTG1,DBF4,ORC6
KEGG Pathway	hsa03040	Spliceosome	1.18447e-06	9.31043e-05	20/134	3190,4116,4670,4809,6426,6427,6432,6434,8683,9775,10772,10929,10992,22985,23350,23450,23451,29896,57187,144983	HNRNPK,MAGOH,HNRNPM,SNU13,SRSF1,SRSF2,SRSF7,TRA2B,SRSF9,EIF4A3,SRSF10,SRSF8,SF3B2,ACIN1,U2SURP,SF3B3,SF3B1,TRA2A,THOC2,HNRNPA1L2
Down-regulated KEGG pathways
Category	Pathway ID	Description	P value	q value	Gene ratio	Gene ID	Gene symbol
KEGG Pathway	hsa04530	Tight junction	8.29223e-17	8.38618e-14	29/170	60,1739,1741,2064,4301,5564,5584,6093,6714,7074,7082,7430,8531,8976,9181,9223,9368,9414,9475,23513,27134,51422,56288,57530,84612,84952,92359,154796,100506658	ACTB,DLG1,DLG3,ERBB2,AFDN,PRKAB1,PRKCI,ROCK1,SRC,TIAM1,TJP1,EZR,YBX3,WASL,ARHGEF2,MAGI1,SLC9A3R1,TJP2,ROCK2,SCRIB,TJP3,PRKAG2,PARD3,CGN,PARD6B,CGNL1,CRB3,AMOT,OCLN
KEGG Pathway	hsa04520	Adherens junction	2.51317e-16	2.10117e-13	20/72	60,1495,1499,1500,2064,2534,4008,4301,5595,5818,5819,6714,7082,7525,8976,9855,10458,10580,56288,81607	ACTB,CTNNA1,CTNNB1,CTNND1,ERBB2,FYN,LMO7,AFDN,MAPK3,NECTIN1,NECTIN2,SRC,TJP1,YES1,WASL,FARP2,BAIAP2,SORBS1,PARD3,NECTIN4
KEGG Pathway	hsa04360	Axon guidance	7.94407e-09	1.59983e-06	20/175	1072,1969,2041,2534,3983,4776,5062,5595,5894,6093,6714,9475,22885,23365,54961,56288,57522,84448,84612,85464	CFL1,EPHA2,EPHA1,FYN,ABLIM1,NFATC4,PAK2,MAPK3,RAF1,ROCK1,SRC,ROCK2,ABLIM3,ARHGEF12,SSH3,PARD3,SRGAP1,ABLIM2,PARD6B,SSH2
Up-regulated hallmark gene sets
Category	Pathway ID	Description	P value	q value	Gene ratio	Gene ID	Gene symbol
Hallmark Gene Sets	M5925	HALLMARK E2F TARGETS	1.06844e-23	2.45652e-20	49/200	672,701,983,991,1786,3184,3609,3925,3930,3978,4001,4171,4172,4173,4288,4605,4678,4683,4999,5036,5426,5901,5981,5983,6241,6426,6427,6434,6749,7153,7157,7374,7398,7913,8243,8914,9126,9232,9833,10212,10460,10606,10714,11113,23047,23594,24137,29028,29127	BRCA1,BUB1B,CDK1,CDC20,DNMT1,HNRNPD,ILF3,STMN1,LBR,LIG1,LMNB1,MCM2,MCM3,MCM4,MKI67,MYBL2,NASP,NBN,ORC2,PA2G4,POLE,RAN,RFC1,RFC3,RRM2,SRSF1,SRSF2,TRA2B,SSRP1,TOP2A,TP53,UNG,USP1,DEK,SMC1A,TIMELESS,SMC3,PTTG1,MELK,DDX39A,TACC3,PAICS,POLD3,CIT,PDS5B,ORC6,KIF4A,ATAD2,RACGAP1
Hallmark Gene Sets	M5901	HALLMARK G2M CHECKPOINT	5.85885e-22	1.07764e-18	47/200	546,983,991,1058,1063,3184,3226,3609,3619,3832,3925,3930,4001,4171,4172,4288,4605,4678,4691,4853,4928,5371,5426,5933,6426,6427,6434,7153,7468,8243,8452,8899,9156,9232,9994,10036,10212,10432,10460,10772,10926,11044,23047,23594,24137,29127,57082	ATRX,CDK1,CDC20,CENPA,CENPF,HNRNPD,HOXC10,ILF3,INCENP,KIF11,STMN1,LBR,LMNB1,MCM2,MCM3,MKI67,MYBL2,NASP,NCL,NOTCH2,NUP98,PML,POLE,RBL1,SRSF1,SRSF2,TRA2B,TOP2A,NSD2,SMC1A,CUL3,PRPF4B,EXO1,PTTG1,CASP8AP2,CHAF1A,DDX39A,RBM14,TACC3,SRSF10,DBF4,TENT4A,PDS5B,ORC6,KIF4A,RACGAP1,KNL1
Hallmark Gene Sets	M5893	HALLMARK MITOTIC SPINDLE	1.02146e-18	1.08393e-15	43/199	983,1063,1894,2037,2316,2317,3619,3832,4001,4627,4628,4853,5981,6624,6709,7153,7204,7414,7461,7840,8243,9113,9126,9181,9732,9793,9826,9874,10018,10276,23332,24137,29127,51199,51735,54443,55125,55201,55755,55785,55835,151987,253260	CDK1,CENPF,ECT2,EPB41L2,FLNA,FLNB,INCENP,KIF11,LMNB1,MYH9,MYH10,NOTCH2,RFC1,FSCN1,SPTAN1,TOP2A,TRIO,VCL,CLIP2,ALMS1,SMC1A,LATS1,SMC3,ARHGEF2,DOCK4,CKAP5,ARHGEF11,TLK1,BCL2L11,NET1,CLASP1,KIF4A,RACGAP1,NIN,RAPGEF6,ANLN,CEP192,MAP1S,CDK5RAP2,FGD6,CENPJ,PPP4R2,RICTOR
Down-regulated hallmark gene sets
Category	Pathway ID	Description	P value	q value	Gene ratio	Gene ID	Gene symbol
Hallmark Gene Sets	M5893	HALLMARK MITOTIC SPINDLE	4.51283e-14	2.59393e-11	28/199	274,324,382,394,396,667,1739,2037,2316,6093,6249,6711,7074,7430,8470,8976,9181,9462,9732,9826,10006,10611,11064,11214,23365,23607,85464,201176	BIN1,APC,ARF6,ARHGAP5,ARHGDIA,DST,DLG1,EPB41L2,FLNA,ROCK1,CLIP1,SPTBN1,TIAM1,EZR,SORBS2,WASL,ARHGEF2,RASAL2,DOCK4,ARHGEF11,ABI1,PDLIM5,CNTRL,AKAP13,ARHGEF12,CD2AP,SSH2,ARHGAP27
Hallmark Gene Sets	M5906	HALLMARK ESTROGEN RESPONSE EARLY	5.13221e-14	2.88975e-11	28/200	120,267,2810,3860,3866,3898,3983,4137,5029,6820,6840,7074,7739,9022,9314,9368,9846,10514,23254,23286,23389,27134,51195,55793,64798,80004,375449,399665	ADD3,AMFR,SFN,KRT13,KRT15,LAD1,ABLIM1,MAPT,P2RY2,SULT2B1,SVIL,TIAM1,ZNF185,CLIC3,KLF4,SLC9A3R1,GAB2,MYBBP1A,KAZN,WWC1,MED13L,TJP3,RAPGEFL1,MINDY1,DEPTOR,ESRP2,MAST4,FAM102A
Hallmark Gene Sets	M5915	HALLMARK APICAL JUNCTION	5.31415e-10	1.36293e-07	23/200	60,1495,1500,1739,1825,2037,2318,3728,3757,5097,5818,5819,6464,6714,7082,8976,10174,10205,10290,10458,65266,81607,92359	ACTB,CTNNA1,CTNND1,DLG1,DSC3,EPB41L2,FLNC,JUP,KCNH2,PCDH1,NECTIN1,NECTIN2,SHC1,SRC,TJP1,WASL,SORBS3,MPZL2,SPEG,BAIAP2,WNK4,NECTIN4,CRB3
Hallmark Gene Sets	M5907	HALLMARK ESTROGEN RESPONSE LATE	7.64345e-08	1.20505e-05	20/200	120,267,2261,2810,3860,4137,5577,6820,7074,7538,9022,9231,9314,9368,10551,11187,23650,27134,51195,399665	ADD3,AMFR,FGFR3,SFN,KRT13,MAPT,PRKAR2B,SULT2B1,TIAM1,ZFP36,CLIC3,DLG5,KLF4,SLC9A3R1,AGR2,PKP3,TRIM29,TJP3,RAPGEFL1,FAM102A

## Sheet: f. Pathways-heatmap
Panel C
Global proteomics	Category	Pathways
	Metabolism	Glycolysis / Gluconeogenesis		Note:	Down-regulated pathways
		Fatty acid degradation			Up-regulated pathways
		Tyrosine metabolism
		Arachidonic acid metabolism
		Drug metabolism - cytochrome P450
		Chemical carcinogenesis
	Metastasis	Adherens junction
		Tight junction
		HALLMARK APICAL JUNCTION
		Cell adhesion molecules (CAMs)
		HALLMARK EPITHELIAL MESENCHYMAL TRANSITION
		Focal adhesion
		ECM-receptor interaction
	Immune Response	Leukocyte transendothelial migration
		Antigen processing and presentation
		Phagosome
		HALLMARK INTERFERON GAMMA RESPONSE
		HALLMARK INTERFERON ALPHA RESPONSE
		HALLMARK COMPLEMENT
	Proliferation	Cell cycle
		HALLMARK E2F TARGETS
		HALLMARK G2M CHECKPOINT
		DNA replication
		Apoptosis
		Nucleotide excision repair
		p53 signaling pathway
		HALLMARK MYC TARGETS V1
		HALLMARK DNA REPAIR
Panel D
Phospho-proteomics	Category	Pathways
	Proliferation	HALLMARK MITOTIC SPINDLE
		HALLMARK MITOTIC SPINDLE
	Splicing	Spliceosome

## Sheet: g. EC-associated risk proteins
UniProt ID	Gene symbol	P value	BH adjusted P value	FC.Prot	log2(FC.Prot)	Log-rank P value	Threshold	Num.high	Num.low	FC.Phos	log2(FC.Phos)
P00325	ADH1B	4.95016e-22	6.82155e-20	0.224043	-2.15815	0.0215159	-1.19943	34	90	NSa	NS
P40394	ADH7	2.37342e-21	9.63876e-20	0.314128	-1.67057	0.00227711	-2.36688	102	22	NS	NS
P18054	ALOX12	4.83123e-22	6.82155e-20	0.253496	-1.97996	0.00744937	-2.0566	113	11	NAb	NA
O15296	ALOX15B	4.20605e-21	1.3215e-19	0.425473	-1.23286	0.0200063	-1.93722	114	10	NA	NA
P34913	EPHX2	4.83123e-22	6.82155e-20	0.413739	-1.27321	0.0105483	-1.05235	79	45	NA	NA
P0C869	PLA2G4B	1.30281e-21	7.34312e-20	0.331099	-1.59467	0.0203331	-1.09714	55	69	NS	NS
P20815	CYP3A5	1.19977e-17	6.84529e-17	0.356138	-1.48949	0.00998104	-0.845454	41	58	NA	NA
P33260	CYP2C18	2.39934e-20	3.7592e-19	0.361021	-1.46984	0.00276214	-1.52544	92	27	0.441166	-1.18061
O00748	CES2	9.52282e-22	6.82155e-20	0.311332	-1.68348	0.00197167	-0.815703	37	87	NA	NA
P29033	GJB2	8.41896e-20	9.861e-19	0.359084	-1.47761	0.0056326	-2.89601	106	13	NS	NS
P13497	BMP1	5.55254e-19	4.62297e-18	2.3117	1.20896	0.0132194	-0.511226	101	13	NA	NA
P20908	COL5A1	1.38721e-19	1.47273e-18	2.12775	1.08933	0.0296242	0.696772	66	58	NS	NS
P12107	COL11A1	7.46947e-20	8.92881e-19	3.60539	1.85015	0.0128054	-1.00292	114	10	NA	NA
Q99715	COL12A1	2.62395e-18	1.76321e-17	2.119	1.08338	0.0273365	0.461254	49	75	NS	NS
P35556	FBN2	9.82908e-12	2.47926e-11	2.14175	1.09879	0.027357	-0.431708	77	47	NS	NS
P10145	CXCL8	1.22398e-09	2.61678e-09	2.51162	1.32862	0.0042126	0.0275513	45	34	NA	NA
Q13753	LAMC2	7.74584e-13	2.18424e-12	2.30309	1.20357	0.00468779	0.952362	18	106	NS	NS
P03956	MMP1	1.01722e-17	5.89415e-17	3.55766	1.83093	0.001748	-1.61574	101	18	NA	NA
P08253	MMP2	4.64434e-18	2.89881e-17	2.22021	1.1507	0.00488269	-0.89742	113	11	NA	NA
P08254	MMP3	2.64343e-18	1.77373e-17	3.01357	1.59147	0.00935318	-1.48896	101	18	NA	NA
P50281	MMP14	1.24157e-21	7.262e-20	2.14731	1.10253	0.0284778	-0.0991129	89	35	NA	NA
P40261	NNMT	1.46959e-20	2.62326e-19	2.84198	1.5069	0.00289274	0.244557	69	55	NA	NA
O00469	PLOD2	5.20794e-21	1.43721e-19	2.46252	1.30014	0.0406473	0.830069	17	107	NA	NA
P35442	THBS2	7.6049e-21	1.75934e-19	3.64544	1.86609	0.0238936	1.8744	12	112	NS	NS
Q15063	POSTN	1.65221e-20	2.81937e-19	3.30218	1.72342	0.0418471	0.44988	52	72	2.14016	1.09772
Q9NR99	MXRA5	6.81231e-20	8.29247e-19	2.58884	1.37231	0.0350256	-0.0771332	88	36	5.10809	2.35278
Q8TF66	LRRC15	8.991e-17	4.30346e-16	2.53288	1.34078	0.00664904	-0.580228	99	20	NA	NA
P25391	LAMA1	1.57423e-06	2.62372e-06	2.34229	1.22792	0.014822	0.345008	10	114	NA	NA
Q16625	OCLN	1.868e-21	8.55784e-20	0.426902	-1.22802	0.0245744	-0.356538	30	94	0.137767	-2.8597
P14923	JUP	2.37342e-21	9.63876e-20	0.459006	-1.12341	0.000308317	-1.64051	113	11	0.339058	-1.5604
Q7Z3B1	NEGR1	1.37631e-17	7.71065e-17	0.475389	-1.07282	0.0269168	-1.57387	114	10	NA	NA
P53708	ITGA8	6.07071e-20	7.5986e-19	0.430168	-1.21703	0.0177656	-0.258093	10	114	NS	NS
P04839	CYBB	7.64332e-20	9.07828e-19	2.06763	1.04798	0.0332048	0.784438	25	99	NA	NA
P21757	MSR1	2.40103e-20	3.7592e-19	2.00377	1.00271	0.00165917	2.03666	10	114	3.45845	1.79013
P30273	FCER1G	3.31528e-21	1.13772e-19	2.54674	1.34865	0.0210803	-0.0342287	92	32	NS	NS
P08246	ELANE	7.78201e-11	1.8175e-10	2.05345	1.03805	0.000396392	-1.41688	107	17	NA	NA
P02788	LTF	6.36081e-12	1.63233e-11	2.06617	1.04696	0.00252237	-1.41545	112	12	2.75092	1.45991
O00461	GOLIM4	4.71513e-22	6.82155e-20	2.05951	1.0423	0.000209122	1.3814	10	114	NS	NS
P20160	AZU1	3.6239e-12	9.53657e-12	2.07547	1.05344	0.00156834	-1.47954	112	12	NA	NA
P49913	CAMP	2.76803e-13	8.24029e-13	2.60219	1.37973	0.00340217	-1.66019	114	10	NA	NA
P59665	DEFA1	2.0834e-12	5.59826e-12	2.52439	1.33593	0.0462791	1.69192	10	94	3.98424	1.99431
P80511	S100A12	1.8039e-13	5.4968e-13	2.54136	1.3456	0.00729753	2.15744	17	107	NA	NA
Q9UHI5	SLC7A8	2.22674e-15	8.61067e-15	2.62122	1.39024	0.0078685	-1.77049	104	10	NS	NS
Q9UBM7	DHCR7	3.27371e-14	1.08463e-13	2.21254	1.1457	0.0260095	-1.3942	99	25	NS	NS
P09914	IFIT1	6.97103e-20	8.45249e-19	2.25505	1.17316	0.01283	-0.928854	111	13	NA	NA
O14879	IFIT3	5.05047e-19	4.26607e-18	2.15119	1.10514	0.00546784	-0.831057	108	16	2.25883	1.17557
P14902	IDO1	8.991e-17	4.30346e-16	2.59167	1.37388	0.000487234	-1.41907	96	23	NA	NA
P20591	MX1	3.88925e-12	1.02031e-11	2.00594	1.00428	0.012995	-0.862293	85	39	2.92371	1.5478
P35354	PTGS2	1.53941e-13	4.73116e-13	2.28761	1.19384	0.0221682	-1.26624	78	21	NA	NA
Q96J88	EPSTI1	1.02952e-18	7.80961e-18	2.00988	1.00711	0.0133055	0.61869	41	78	2.01441	1.01036
P32455	GBP1	2.45102e-19	2.34995e-18	2.08707	1.06148	0.00817265	-0.673824	112	12	2.28539	1.19244
P52926	HMGA2	3.08255e-18	2.02885e-17	3.95893	1.98511	0.0303172	-1.82809	94	20	7.82948	2.96892
P31941	APOBEC3A	4.05262e-12	1.06078e-11	2.72316	1.44528	0.024043	-0.47163	62	47	NA	NA
Q96PP8	GBP5	2.86565e-18	1.90497e-17	2.61883	1.38892	0.00192497	-1.34306	111	13	NA	NA
P17213	BPI	2.63356e-12	7.01178e-12	2.16585	1.11493	2.74328e-05	-1.88083	112	12	NA	NA
P21730	C5AR1	3.33704e-17	1.7299e-16	2.04823	1.03438	0.0487898	-0.872562	103	11	2.24638	1.1676
P05121	SERPINE1	7.13341e-20	8.59336e-19	2.72555	1.44655	0.000148323	1.62556	11	113	NA	NA
Q13227	GPS2	4.36721e-18	2.74797e-17	2.05844	1.04155	0.000223023	0.645326	53	61	NA	NA
P14780	MMP9	1.09346e-12	3.02564e-12	2.07826	1.05538	0.0462969	-1.38325	112	12	NA	NA
Q92626	PXDN	3.32567e-20	4.76559e-19	2.05554	1.03952	0.0055901	-0.266162	82	42	NA	NA
Q9NZH8	IL36G	0.000555428	0.000774899	2.10965	1.077	2.00214e-06	-1.68306	107	17	NA	NA
P45452	MMP13	1.98146e-09	4.15878e-09	2.9955	1.5828	0.0356961	-0.342666	36	54	NA	NA
P06493	CDK1	1.30695e-20	2.42608e-19	2.02267	1.01626	0.0119013	0.210808	39	85	4.24188	2.0847
Q14566	MCM6	5.93227e-20	7.49593e-19	2.02421	1.01736	0.00700619	0.246942	62	62	1.78963	0.839657
P04637	TP53	8.14608e-12	2.07104e-11	2.31036	1.20812	0.0348562	1.52183	14	101	10.7972	3.43258
P61024	CKS1B	2.07119e-16	9.33694e-16	2.31574	1.21148	0.00531892	0.346316	57	42	NA	NA
O15347	HMGB3	2.43085e-21	9.8291e-20	2.30381	1.20402	0.00038372	1.29143	11	113	NS	NS
P16949	STMN1	5.66467e-20	7.23646e-19	2.15679	1.10889	0.00030004	1.65882	12	112	3.91858	1.97033
P46013	MKI67	2.54989e-21	9.88081e-20	2.08286	1.05857	0.00305488	0.797939	24	100	5.78275	2.53175
O14965	AURKA	2.83249e-14	9.45859e-14	2.0385	1.02751	0.00269619	0.507356	41	48	NA	NA
P02786	TFRC	4.71513e-22	6.82155e-20	2.5454	1.34789	0.00652869	0.351009	38	86	0.551978	-0.857317
P11388	TOP2A	6.75746e-21	1.64085e-19	2.45511	1.29579	0.00261319	-0.222713	83	41	5.38655	2.42936
Q15398	DLGAP5	4.28813e-16	1.83947e-15	2.22895	1.15637	0.000201639	0.457245	49	45	NS	NS
P13995	MTHFD2	6.95341e-22	6.82155e-20	2.19073	1.13141	0.00178974	0.743988	45	79	NA	NA
Q9BVW5	TIPIN	1.64586e-12	4.46775e-12	2.15965	1.1108	0.00907588	1.74889	14	75	NS	NS
Q9HBM1	SPC25	8.97174e-15	3.18706e-14	2.06711	1.04762	0.00226015	1.64628	16	78	NA	NA
Q9NQS7	INCENP	2.24576e-15	8.67701e-15	2.32531	1.21742	0.0284934	1.75569	23	86	2.24116	1.16424
P52732	KIF11	9.75556e-22	6.82155e-20	2.08353	1.05903	0.00241733	0.495119	50	74	2.08699	1.06143
Q02241	KIF23	1.03321e-20	2.098e-19	2.07468	1.05289	0.00684691	0.803132	25	99	8.9625	3.1639
O00762	UBE2C	9.1844e-21	1.95906e-19	2.74455	1.45657	0.0398691	1.16622	10	114	NA	NA
Q9ULW0	TPX2	1.155e-21	7.14513e-20	2.28062	1.18943	0.00220269	0.00661952	87	37	NS	NS
P43235	CTSK	2.54989e-21	9.88081e-20	2.75193	1.46044	0.0107812	-0.0652574	92	32	NA	NA
Q09666	AHNAK	4.71513e-22	6.82155e-20	0.465619	-1.10278	0.000195368	-0.916247	85	39	0.132053	-2.92081
O60437	PPL	5.32461e-22	6.82155e-20	0.234183	-2.09429	0.0341977	-1.34218	70	54	0.100554	-3.31396
Q92817	EVPL	5.07199e-22	6.82155e-20	0.229485	-2.12353	0.0131538	-1.5969	72	52	0.0479272	-4.38301
P13646	KRT13	4.71513e-22	6.82155e-20	0.217306	-2.2022	7.06024e-05	-2.11704	109	15	0.112445	-3.15271
P19013	KRT4	4.71513e-22	6.82155e-20	0.153715	-2.70167	0.010781	-1.54053	19	105	0.0675232	-3.88847
Q13835	PKP1	1.94612e-20	3.20903e-19	0.497917	-1.00602	0.00183627	-1.59434	113	11	0.136532	-2.87269
O15020	SPTBN2	4.62532e-21	1.36557e-19	0.469277	-1.09149	0.0262733	-0.410665	29	95	0.397762	-1.33002
Q04695	KRT17	7.03056e-18	4.2129e-17	3.06596	1.61634	0.0432894	1.39625	14	110	9.68316	3.27548
P98088	MUC5AC	7.7536e-15	2.77875e-14	0.309932	-1.68998	0.0172753	-1.33458	22	102	NS	NS
A8K2U0	A2ML1	5.19678e-22	6.82155e-20	0.206706	-2.27435	0.0366106	-1.93248	87	37	0.146043	-2.77553
P32926	DSG3	1.54166e-21	7.79207e-20	0.411158	-1.28224	0.000210467	-1.82672	112	12	NS	NS
P19012	KRT15	1.07441e-21	7.01091e-20	0.354196	-1.49738	2.47756e-06	-1.70243	101	23	0.281159	-1.83054
Q9Y6R7	FCGBP	8.22315e-16	3.3749e-15	0.493092	-1.02007	0.0446362	-1.77802	96	28	NA	NA
Q02487	DSC2	1.36704e-21	7.39158e-20	0.339227	-1.55968	0.0192237	-1.82827	114	10	0.398533	-1.32723
Q6ZN66	GBP6	6.15958e-22	6.82155e-20	0.225429	-2.14925	0.0455928	-1.89671	100	24	0.318032	-1.65276
O95171	SCEL	4.49115e-22	6.82155e-20	0.191633	-2.38358	0.00362718	-2.18893	107	17	0.0975579	-3.3576
O15231	ZNF185	9.0737e-22	6.82155e-20	0.26175	-1.93374	0.0396615	-0.312997	14	110	0.0876949	-3.51136
P07476	IVL	1.18317e-21	7.14513e-20	0.265765	-1.91178	0.000320056	-2.21725	109	15	NS	NS
P04083	ANXA1	6.00353e-21	1.56834e-19	0.297503	-1.74902	0.0161481	-1.89673	108	16	0.0917537	-3.44609
A8TX70	COL6A5	4.38315e-22	6.82155e-20	0.198169	-2.33519	0.0360454	-0.85201	11	113	NS	NS
P04264	KRT1	5.38724e-14	1.74144e-13	0.49634	-1.0106	0.0106952	-1.64458	114	10	5.09555	2.34924
Q02413	DSG1	1.26246e-17	7.15036e-17	0.462834	-1.11143	0.00703361	-2.28371	113	11	0.228089	-2.13233
P50993	ATP1A2	4.21786e-19	3.67629e-18	0.488612	-1.03324	0.0357222	0.283819	18	106	NS	NS
Q8N1N4	KRT78	4.71513e-22	6.82155e-20	0.161364	-2.63161	0.000356764	-2.16521	103	21	0.0962867	-3.37652
Q16610	ECM1	4.6018e-22	6.82155e-20	0.29598	-1.75643	0.00515752	-1.07672	41	83	0.292791	-1.77206
Q9NQ38	SPINK5	4.83123e-22	6.82155e-20	0.161023	-2.63466	0.0200302	-1.87682	90	34	0.320546	-1.6414
Q9HC84	MUC5B	1.9089e-19	1.92129e-18	0.255724	-1.96734	0.00509875	-2.09802	69	55	NS	NS
P30740	SERPINB1	6.31082e-22	6.82155e-20	0.394232	-1.34288	0.00211936	-1.67311	113	11	0.469726	-1.09011
P19971	TYMP	6.21235e-20	7.7136e-19	2.08501	1.06006	0.0445373	-0.261636	92	32	3.35226	1.74513
Q9Y6U3	SCIN	9.75556e-22	6.82155e-20	0.296243	-1.75515	0.00780499	-1.58326	105	19	NS	NS
Q9H6S3	EPS8L2	6.78694e-22	6.82155e-20	0.386144	-1.37279	0.0127501	-1.12723	88	36	0.0634747	-3.97767
Q53EP0	FNDC3B	1.73831e-21	8.24809e-20	2.1211	1.08481	0.011665	0.904441	14	110	5.41452	2.43683
P41218	MNDA	5.41223e-18	3.32675e-17	2.20513	1.14087	0.000260127	-0.857987	111	13	NA	NA
A6NMZ7	COL6A6	7.66067e-22	6.82155e-20	0.312028	-1.68025	0.0235155	-0.737974	32	92	NA	NA
P05120	SERPINB2	1.10064e-21	7.01091e-20	0.346782	-1.5279	0.000443688	-1.64201	91	33	NS	NS
O75112	LDB3	3.76795e-19	3.33415e-18	0.496905	-1.00896	0.0299551	0.341435	11	113	NS	NS
P06702	S100A9	9.1844e-21	1.95906e-19	0.425003	-1.23446	0.0384218	-1.95269	112	12	NS	NS
Q8TDL5	BPIFB1	1.9843e-17	1.07666e-16	0.277055	-1.85176	0.00563819	-1.16721	13	111	NA	NA
Q9NRD9	DUOX1	7.47745e-22	6.82155e-20	0.440888	-1.18151	0.00651643	-1.31809	97	27	0.141015	-2.82608
Q5VT79	ANXA8L1	3.31528e-21	1.13772e-19	0.396533	-1.33449	0.030144	-2.65147	109	15	NS	NS
P13928	ANXA8	3.64665e-21	1.21121e-19	0.415816	-1.26598	0.0167455	-2.14293	110	14	NS	NS
P01040	CSTA	5.86778e-22	6.82155e-20	0.208318	-2.26314	0.00147318	-2.12822	110	14	NS	NS
Q96AY3	FKBP10	6.00353e-21	1.56834e-19	2.38043	1.25122	0.0306	0.80661	14	110	NA	NA
O95361	TRIM16	3.2372e-21	1.12336e-19	0.472421	-1.08186	0.00014422	-1.61489	111	13	0.44285	-1.17511
Q5T2T1	MPP7	9.29558e-22	6.82155e-20	0.428035	-1.2242	0.000194742	-0.747125	51	73	0.175949	-2.50677
P34896	SHMT1	1.69709e-21	8.17767e-20	0.4972	-1.0081	0.00436388	-0.136883	15	109	NA	NA
P20930	FLG	4.51286e-19	3.88607e-18	0.339305	-1.55934	0.0350838	-1.55273	111	13	0.170583	-2.55146
P12035	KRT3	1.03321e-20	2.098e-19	0.384614	-1.37852	0.0404203	-1.77897	113	11	NS	NS
P04080	CSTB	6.01193e-22	6.82155e-20	0.259279	-1.94742	0.000570381	-1.52323	70	54	NS	NS
O95833	CLIC3	4.83123e-22	6.82155e-20	0.283442	-1.81888	0.00123378	-1.95989	106	18	0.315392	-1.66478
Q9UIV8	SERPINB13	8.64555e-22	6.82155e-20	0.319024	-1.64826	0.0149594	-1.4048	59	65	NS	NS
Q9HCY8	S100A14	7.12392e-22	6.82155e-20	0.297716	-1.74799	0.0344264	-1.25247	58	66	0.292752	-1.77225
O00425	IGF2BP3	9.84058e-20	1.12291e-18	3.19439	1.67554	0.0287275	-0.91504	101	23	NS	NS
Q9ULW8	PADI3	7.94084e-08	1.46035e-07	2.32055	1.21447	0.00331219	-1.21397	67	37	NA	NA
O94885	SASH1	6.78694e-22	6.82155e-20	0.444056	-1.17119	0.0116845	-0.256373	19	105	0.0695627	-3.84554
P52790	HK3	3.4038e-20	4.87006e-19	2.28849	1.1944	0.00960181	-0.711537	111	13	NS	NS
P08473	MME	2.01771e-13	6.10432e-13	2.20974	1.14388	0.0150216	-1.46986	114	10	NS	NS
O94911	ABCA8	4.96666e-21	1.41254e-19	0.440636	-1.18234	0.0405972	-0.109695	20	104	NS	NS
Q8N335	GPD1L	8.76148e-21	1.90378e-19	0.440631	-1.18236	0.000401707	-1.17545	107	17	NA	NA
Q08AI8	MAB21L4	5.45554e-22	6.82155e-20	0.245195	-2.028	0.0194994	-2.10461	101	23	NS	NS
Q6UWY5	OLFML1	4.38315e-22	6.82155e-20	0.352937	-1.50252	0.0130035	-1.01191	79	45	NS	NS
Q9UL52	TMPRSS11E	4.71513e-22	6.82155e-20	0.238568	-2.06753	0.00699848	-2.04321	109	15	NA	NA
P23946	CMA1	7.254e-21	1.7079e-19	0.442497	-1.17626	0.00060691	-1.82766	98	26	NA	NA
Q8N283	ANKRD35	4.71513e-22	6.82155e-20	0.375975	-1.41129	0.019775	-0.691892	55	69	0.14832	-2.75322
Q9ULC6	PADI1	4.83123e-22	6.82155e-20	0.208781	-2.25994	0.0227279	-1.51314	56	68	NA	NA
Q9HCE6	ARHGEF10L	1.30281e-21	7.34312e-20	0.434257	-1.20338	0.00324656	-0.751738	68	56	NS	NS
O76070	SNCG	9.29558e-22	6.82155e-20	0.377044	-1.40719	0.0070828	-1.05848	77	47	NS	NS
Q6ZVM7	TOM1L2	7.47745e-22	6.82155e-20	0.492426	-1.02202	0.00433413	-0.255204	22	102	0.411003	-1.28278
P18510	IL1RN	1.24157e-21	7.262e-20	0.214925	-2.21809	0.000356671	-2.10823	80	44	NA	NA
Q86VR7	VSIG10L	4.71513e-22	6.82155e-20	0.267892	-1.90028	0.0282139	-0.746501	24	100	0.0777985	-3.68411
O94808	GFPT2	4.49557e-20	6.01566e-19	2.74111	1.45476	0.00757743	-0.93266	112	12	3.12499	1.64385
Q6ZVX7	NCCRP1	4.6018e-22	6.82155e-20	0.280284	-1.83504	0.00310982	-2.00849	99	25	0.323611	-1.62767
P02511	CRYAB	1.33799e-20	2.46402e-19	0.442092	-1.17758	0.0465403	-0.406086	36	88	0.454695	-1.13703
P09238	MMP10	2.81782e-15	1.07621e-14	3.3417	1.74058	0.014682	-2.56089	114	10	NA	NA
Q4ZHG4	FNDC1	9.24978e-19	7.10346e-18	2.23522	1.16042	0.00901371	-0.278094	108	16	NS	NS
Q9NQW6	ANLN	8.5573e-21	1.86377e-19	2.21963	1.15032	0.000148007	0.846044	35	89	3.49378	1.80479
O15484	CAPN5	1.24157e-21	7.262e-20	0.454349	-1.13813	0.0387265	-0.731117	58	66	NS	NS
Q5XXA6	ANO1	1.01775e-16	4.8193e-16	2.61027	1.3842	0.000658773	1.48542	12	112	3.21972	1.68694
P21128	ENDOU	4.71513e-22	6.82155e-20	0.209279	-2.2565	0.000506413	-1.80892	78	46	NS	NS
Q6UX06	OLFM4	9.18332e-11	2.13299e-10	2.0598	1.0425	0.0117439	-1.53796	103	21	NA	NA
Q96FQ6	S100A16	5.45554e-22	6.82155e-20	0.436471	-1.19604	0.046184	-1.4649	113	11	0.253177	-1.98178
P36222	CHI3L1	1.34693e-17	7.55973e-17	2.53254	1.34059	0.0160946	-1.38845	114	10	NA	NA
O00194	RAB27B	6.91912e-21	1.65419e-19	0.47262	-1.08125	0.0346028	-0.0381139	25	99	NA	NA
P49006	MARCKSL1	1.73831e-21	8.24809e-20	2.67851	1.42143	0.0350312	1.65688	10	114	3.15195	1.65625
Q86Y46	KRT73	3.06935e-15	1.16653e-14	0.425139	-1.23399	0.0112443	-1.15854	67	22	NA	NA
P02743	APCS	8.64555e-22	6.82155e-20	0.443034	-1.17451	0.00708464	-1.31454	108	16	NS	NS
Q5TAA0	TTC22	8.64555e-22	6.82155e-20	0.281427	-1.82917	0.0130947	-1.34084	64	60	NA	NA
P16422	EPCAM	9.45962e-13	2.63713e-12	2.15214	1.10577	0.0122434	0.384241	47	77	NA	NA
P54687	BCAT1	2.82621e-20	4.25992e-19	2.51583	1.33103	0.0369438	1.25108	16	108	NA	NA
O95994	AGR2	3.86122e-13	1.1271e-12	0.428007	-1.22429	0.00526091	-1.79635	76	48	0.148509	-2.75138
P09758	TACSTD2	5.66467e-20	7.23646e-19	0.487924	-1.03527	0.00016322	-2.17974	114	10	NS	NS
P54108	CRISP3	8.85707e-22	6.82155e-20	0.290206	-1.78485	0.000839043	-1.31765	79	45	NA	NA
P07098	LIPF	8.7851e-17	4.21794e-16	0.175385	-2.5114	0.00866915	-4.50898	78	46	NA	NA
Q76M96	CCDC80	3.17751e-17	1.65644e-16	2.22485	1.15371	0.0411113	-0.602117	111	13	NS	NS
Q86UX2	ITIH5	1.33455e-21	7.38766e-20	0.451411	-1.14749	0.0112618	-0.273591	26	98	NA	NA
Q70UQ0	IKBIP	1.30281e-21	7.34312e-20	2.48801	1.31499	0.0442115	1.1624	16	108	NA	NA
Q96LJ7	DHRS1	7.47745e-22	6.82155e-20	0.423869	-1.23831	0.000876942	-1.31624	109	15	NA	NA
Q9UKR3	KLK13	4.49115e-22	6.82155e-20	0.209546	-2.25466	0.0136032	-1.33703	40	84	NA	NA
Q14512	FGFBP1	3.31528e-21	1.13772e-19	0.368973	-1.43841	0.00132362	-1.55117	74	50	NA	NA
Q99541	PLIN2	6.00353e-21	1.56834e-19	2.43098	1.28154	0.010113	0.377312	83	41	NS	NS
Q9H9S4	CAB39L	6.78694e-22	6.82155e-20	0.393022	-1.34732	0.00600191	-0.459041	27	97	NA	NA
Q15847	ADIRF	2.74528e-19	2.55056e-18	0.447526	-1.15996	0.0202249	-0.22879	74	50	NA	NA
Q14210	LY6D	7.84833e-22	6.82155e-20	0.3339	-1.58251	0.00794951	-1.99848	100	24	NA	NA
Q86T26	TMPRSS11B	4.38315e-22	6.82155e-20	0.217601	-2.20024	0.00729359	-1.56026	67	57	NA	NA
Q9UN81	L1RE1	2.18715e-20	3.51304e-19	2.45497	1.2957	0.0188069	0.863981	38	86	NS	NS
Q8IVL5	P3H2	3.42598e-10	7.60965e-10	2.07617	1.05392	0.00215034	-1.25698	104	15	NA	NA
P10636	MAPT	5.08589e-21	1.42038e-19	0.470081	-1.08902	0.0485477	-0.117318	31	93	0.380449	-1.39423
Q86XP6	GKN2	3.09351e-13	9.12452e-13	0.239034	-2.06471	0.0391202	-3.98766	87	37	NA	NA
Q7Z3Y7	KRT28	9.08881e-12	2.29815e-11	0.406432	-1.29891	0.00432378	-1.16681	20	54	NS	NS
Q9UBX7	KLK11	6.95341e-22	6.82155e-20	0.290609	-1.78285	0.0208893	-2.14093	113	11	NA	NA
Q9NZI8	IGF2BP1	2.46915e-08	4.73369e-08	2.65534	1.4089	0.0112638	-1.50615	103	16	8.26211	3.04651
Q9BSE2	TMEM79	1.10064e-21	7.01091e-20	0.425104	-1.23411	0.0119484	-0.428606	41	83	NS	#VALUE!
P15088	CPA3	7.78659e-21	1.78363e-19	0.442546	-1.1761	0.000168639	-1.77443	107	17	NS	#VALUE!
Q9NZD2	GLTP	3.01372e-21	1.08215e-19	0.405061	-1.30379	0.0414308	-1.19649	81	43	NA	#VALUE!
P35326	SPRR2A	9.58798e-19	7.35712e-18	0.373959	-1.41905	0.017878	-0.889514	60	59	0.293879	-1.76671
Q13882	PTK6	7.29857e-22	6.82155e-20	0.355881	-1.49053	0.0420335	-1.40396	104	20	NS	NS
O60235	TMPRSS11D	2.00726e-21	8.80545e-20	0.409278	-1.28885	0.0281936	-1.84963	104	20	NA	NA
Q8NF37	LPCAT1	5.33289e-21	1.44594e-19	2.15078	1.10486	0.000525226	1.44314	21	103	NA	NA
Q8N5J2	MINDY1	4.49115e-22	6.82155e-20	0.441023	-1.18107	0.00114501	-1.22652	108	16	0.298832	-1.74259
Q9UGL9	CRCT1	6.62441e-22	6.82155e-20	0.199922	-2.32249	0.00227342	-4.16577	114	10	0.045991	-4.44251
Q9H8V3	ECT2	1.35413e-20	2.48882e-19	2.25404	1.17251	1.8477e-05	0.975028	27	92	5.02173	2.32818
Q9UJ71	CD207	3.16094e-21	1.10931e-19	0.416457	-1.26376	0.0154385	-1.04272	69	55	NA	NA
A8MX76	CAPN14	5.58967e-22	6.82155e-20	0.28561	-1.80788	0.0200064	-2.1369	112	12	NS	NS
Q9UHA7	IL36A	6.46574e-22	6.82155e-20	0.226661	-2.1414	0.00108503	-1.46253	61	63	NA	NA
Q9UM19	HPCAL4	1.54011e-20	2.68221e-19	0.409669	-1.28747	0.00100306	-1.44156	106	18	NA	NA
O76027	ANXA9	4.73644e-21	1.37224e-19	0.38974	-1.35942	0.0374566	-0.622437	39	85	NA	NA
Q9UBD6	RHCG	4.71513e-22	6.82155e-20	0.407544	-1.29497	0.0382366	-1.0333	63	61	NA	NA
A8MQ03	CYSRT1	1.15674e-18	8.66855e-18	0.422218	-1.24394	0.000889417	-1.78205	98	11	0.0766093	-3.70634
Q96C36	PYCR2	3.82441e-21	1.2436e-19	2.03643	1.02604	0.00134916	0.234101	79	45	NS	NS
Q8WV28	BLNK	4.49115e-22	6.82155e-20	0.445466	-1.16661	0.00127965	-0.748953	96	28	0.388276	-1.36484
P54840	GYS2	8.95188e-15	3.18122e-14	0.367099	-1.44576	0.0187512	-2.06745	74	10	NS	NS
P19883	FST	4.18361e-16	1.79795e-15	2.05542	1.03944	0.00655908	0.185985	54	70	NS	NS
Q6E0U4	DMKN	9.18595e-20	1.05992e-18	0.423572	-1.23932	0.0175981	-0.741099	53	71	NA	NA
O60259	KLK8	7.78659e-21	1.78363e-19	0.386168	-1.3727	0.0151919	-0.572317	69	55	NA	NA
Q9BQR3	PRSS27	5.45554e-22	6.82155e-20	0.212709	-2.23304	1.11901e-06	-2.50615	113	11	NA	NA
B3EWG6	FAM25G	1.10064e-21	7.01091e-20	0.271029	-1.88348	0.0141128	-2.17448	111	13	NS	NS
P21246	PTN	1.26629e-17	7.1677e-17	0.442657	-1.17574	0.0151845	0.183295	24	85	NA	NA
Q16790	CA9	4.24517e-09	8.69031e-09	2.0793	1.0561	0.0368206	-0.11791	60	44	NS	NS
Q9NSA3	CTNNBIP1	1.50505e-21	7.69066e-20	0.41476	-1.26965	0.0375669	-1.59809	112	12	NS	NS
P58499	FAM3B	1.03321e-20	2.098e-19	0.302231	-1.72628	0.0468175	-1.97242	89	35	NA	NA
P11169	SLC2A3	1.0796e-11	2.71139e-11	2.16719	1.11583	0.00261767	-0.487038	67	12	NS	NS
Q8TD06	AGR3	1.30987e-12	3.60194e-12	0.472075	-1.08291	0.0016719	-1.80396	87	37	NA	NA
Q9UJC5	SH3BGRL2	5.72706e-22	6.82155e-20	0.349209	-1.51784	0.00493822	-1.69574	90	34	NA	NA
Q68D51	DENND2C	1.01577e-19	1.15063e-18	0.479747	-1.05965	0.0462523	-1.31643	104	10	0.243092	-2.04043
P51575	P2RX1	4.37502e-21	1.34053e-19	0.369837	-1.43504	1.18015e-05	-1.72383	100	19	NS	NS
Q6ZMR5	TMPRSS11A	5.32461e-22	6.82155e-20	0.278032	-1.84668	0.00341195	-1.5857	59	65	NA	NA
P45381	ASPA	8.2374e-22	6.82155e-20	0.382614	-1.38604	0.0352302	-0.659177	32	92	NA	NA
P51993	FUT6	2.4473e-19	2.34995e-18	0.346295	-1.52993	0.00111978	-1.87584	82	32	NA	NA
P55083	MFAP4	5.16535e-19	4.34731e-18	0.481967	-1.05299	0.0014667	-2.40182	94	30	NA	NA
Q9BPY8	HOPX	5.72706e-22	6.82155e-20	0.353199	-1.50145	0.0224676	-1.08026	73	51	0.304666	-1.7147
Q1HG43	DUOXA1	9.30638e-21	1.98053e-19	0.346883	-1.52748	0.0232134	-1.72136	81	38	NS	NS
Q96BQ1	FAM3D	3.56086e-21	1.19549e-19	0.254411	-1.97477	0.00296051	-1.00902	21	103	NA	NA
P56705	WNT4	2.64932e-20	4.0725e-19	0.45369	-1.14022	4.2036e-05	-1.0444	102	17	NA	NA
A0PJW8	DAPL1	7.64332e-20	9.07828e-19	0.366354	-1.44869	0.00887368	-2.10346	110	14	NS	NS
O43653	PSCA	7.03672e-12	1.80032e-11	0.401066	-1.31809	0.00267174	-1.12146	37	47	NA	NA
Q15043	SLC39A14	1.57661e-20	2.72032e-19	2.1965	1.1352	0.0214173	0.728556	37	87	NA	NA
O00622	CYR61	1.59595e-15	6.28378e-15	2.0606	1.04307	0.0299716	0.920668	43	66	NA	NA
O95164	UBL3	8.64555e-22	6.82155e-20	0.374803	-1.41579	0.00462212	-0.821232	40	84	NA	NA
P78337	PITX1	1.07856e-19	1.20416e-18	0.448045	-1.15828	0.0144598	-2.18778	111	13	NS	NS
P15309	ACPP	2.48967e-21	9.85272e-20	0.336711	-1.57042	9.37309e-05	-2.16771	110	14	NA	NA
Q8N1P7	CRYBG2	6.78694e-22	6.82155e-20	0.37361	-1.4204	0.0198661	-0.180865	15	109	NA	NA
Q3ZCV2	LEXM	9.17275e-19	7.06765e-18	0.345974	-1.53126	0.000667768	-0.412788	15	89	0.0669197	-3.90143
Q11128	FUT5	9.84652e-14	3.09472e-13	0.360143	-1.47336	0.0105623	-0.597573	16	59	NA	NA
P20142	PGC	5.74934e-12	1.48195e-11	0.233805	-2.09662	0.0493432	-1.98366	27	67	NA	NA
O43548	TGM5	2.68489e-16	1.193e-15	0.448705	-1.15616	0.0425462	-1.50866	78	16	NS	NS
Q9H720	CWH43	3.21138e-20	4.652e-19	0.33655	-1.57111	0.0168834	-1.60634	86	28	NA	NA
Q9H190	SDCBP2	2.28966e-19	2.2158e-18	0.476068	-1.07076	0.0149768	0.244235	16	108	NA	NA
P17676	CEBPB	6.38588e-21	1.60077e-19	2.02569	1.01842	0.0104758	0.375427	43	76	NS	NS
Q16678	CYP1B1	3.00753e-16	1.32309e-15	2.18675	1.12879	0.0449555	-0.810439	101	23	NA	NA
O95450	ADAMTS2	8.36847e-17	4.04716e-16	2.06597	1.04682	0.0476911	-0.0887328	80	24	NA	NA
Q86U10	ASPG	2.60046e-20	4.024e-19	0.284494	-1.81353	0.00465906	0.021218	10	104	NA	NA
P31997	CEACAM8	1.72887e-06	2.87218e-06	2.07385	1.05231	0.0257647	0.0808295	55	54	NA	NA
Q8N4F0	BPIFB2	2.8477e-17	1.50134e-16	0.265241	-1.91462	0.0335905	-2.07164	70	49	NA	NA
Q6ZMM2	ADAMTSL5	1.99877e-14	6.81398e-14	0.448139	-1.15798	0.0225233	-0.153938	10	69	NA	NA
Q6UX72	B3GNT9	1.02669e-17	5.94532e-17	2.02563	1.01837	0.0417586	0.638277	34	75	NA	NA
O95278	EPM2A	8.68715e-15	3.09305e-14	0.471681	-1.08412	0.0265028	-0.595949	31	58	NA	NA
Q9Y342	PLLP	1.3514e-19	1.44441e-18	0.47567	-1.07197	0.00304057	-1.40395	101	13	0.222082	-2.17084
P0DPA2	VSIG8	1.42279e-12	3.89862e-12	0.457333	-1.12868	0.00797428	0.260733	10	84	NS	NS
O95741	CPNE6	3.65314e-18	2.34953e-17	0.345369	-1.53379	0.0471425	-1.21175	89	15	NS	NS
Q8WVD5	RNF141	1.65683e-21	8.10977e-20	0.450687	-1.1498	0.0455157	0.112465	28	96	NA	NA
O95867	LY6G6C	2.0906e-09	4.38094e-09	0.491583	-1.02449	0.000799988	-1.26747	54	20	NA	NA
Q6UW32	IGFL1	3.7824e-14	1.24474e-13	0.311327	-1.6835	0.0117334	-0.423321	31	63	NA	NA
Q9Y240	CLEC11A	1.87857e-19	1.90313e-18	2.59311	1.37468	0.0166863	-0.0309801	72	47	NA	NA
O00212	RHOD	1.06661e-15	4.31281e-15	0.481375	-1.05477	0.0026791	-1.63849	84	15	NA	NA
Q4VNC1	ATP13A4	6.73819e-18	4.05076e-17	0.426078	-1.23081	0.0229339	-1.42603	84	15	0.304879	-1.71369
Q6UXB2	CXCL17	8.95976e-11	2.08262e-10	0.40013	-1.32146	0.0136443	-0.220507	16	48	NA	NA
Q86TG7	PEG10	4.91348e-05	7.41087e-05	2.038	1.02716	0.0358654	0.255085	24	45	NA	NA
Q6UXB3	LYPD2	1.64179e-18	1.17632e-17	0.298633	-1.74356	0.0350451	-1.51728	37	72	NA	NA
Q8IX19	MCEMP1	4.16573e-09	8.53333e-09	2.00597	1.0043	0.0151644	0.809833	12	62	NA	NA
Q9NX18	SDHAF2	7.5843e-14	2.40903e-13	2.02969	1.02126	0.0439133	-0.589802	87	18	NA	NA
Q9BXJ2	C1QTNF7	8.62612e-13	2.42073e-12	0.380593	-1.39368	0.0189339	-0.675802	20	49	NA	NA
P54793	ARSF	2.77077e-13	8.24582e-13	0.41375	-1.27317	0.0272706	-0.918925	59	15	NA	NA
Q6UWR7	ENPP6	5.60669e-14	1.80736e-13	0.467567	-1.09675	0.000754973	-1.67279	69	15	NA	NA
Q53RT3	ASPRV1	7.81529e-07	1.3373e-06	2.92604	1.54895	0.0147516	1.53646	22	72	NA	NA
P43362	MAGEA9	2.13383e-08	4.11288e-08	4.6345	2.21241	0.0345506	0.52336	33	31	NA	NA
Q96DA0	ZG16B	6.44199e-12	1.65225e-11	0.412198	-1.27859	0.000474575	-2.23832	106	13	NA	NA
P58062	SPINK7	2.09751e-16	9.451e-16	0.140617	-2.83015	0.000483571	-1.94476	73	17	NS	NS
Q8TE57	ADAMTS16	3.68574e-08	6.96129e-08	2.26954	1.1824	0.0385723	-0.534091	65	14	NA	NA
Q7RTS7	KRT74	4.57342e-12	1.18973e-11	0.384683	-1.37826	1.83217e-05	-1.60249	54	10	NS	NS
Q9H772	GREM2	2.54969e-13	7.62943e-13	0.364084	-1.45766	0.0212693	0.247166	36	48	0.228407	-2.13032
P55000	SLURP1	2.28835e-14	7.73317e-14	0.174118	-2.52186	0.0288265	-0.707873	42	38	NA	NA
P0DP57	SLURP2	8.47091e-18	5.00187e-17	0.271237	-1.88237	0.0408278	-1.44411	95	10	NS	NS
Q96H72	SLC39A13	1.60856e-09	3.39683e-09	2.09735	1.06857	0.0321258	0.427931	51	28	NA	NA
aNS=Not Significant
bNA=Not Available
