# Supplementary material for: Large-scale and high-resolution mass spectrometry-based proteomics profiling defines molecular subtypes of esophageal cancer for therapeutic targeting
Source: Nat Commun. 2021 Aug 16;12:4961. doi: 10.1038/s41467-021-25202-5 (PMC8368010; doi:10.1038/s41467-021-25202-5)
Supplement: Supplementary file 5 — Supplementary Data 3 [file 41467_2021_25202_MOESM5_ESM.xlsx]

## Sheet: Description
Supplementary Data 3: Proteomic analysis of the mutated genes.
a. Survival analysis for significantly mutated genes (SMGs). Cox PH models were used to estimate the association between protein expression values of SMG and overall survival (OS) and Disease-free survival (DFS), respectively. "HR" represents hazard ratio, "Low .95" and "Upper .95" are lower and upper bounds of 95% confidence interval of the hazard ratio. The two-sided Cox P values were calculate…
b. Proteomic analysis. Proteomic analysis of mutated genes in the genomic altered pathways.The EC patients were divided into two groups according to the expression values of the protein by the X-tile method. "Log-rank P value" is the P value from log-rank test on overall survival difference of the two groups. "Threshod" is the best cut-point. "Num.high" is the number of patients in the group with…
c. Phosphorylation analysis. This sheet lists the phosphorylation sites of mutated genes in the genomic altered pathways. P values were calculated by two-sided Wilcoxon signed-rank test.

## Sheet: a. Survival analysis for SMGs
UniProt ID	Gene symbol	Is Detected	Cox P value (OS)	HR (OS)	Lower .95 (OS)	Upper .95 (OS)	Cox P value (DFS)	HR (DFS)	Lower .95 (DFS)	Upper .95 (DFS)	Category
P04637	TP53	Yes	0.0927476	1.19041	0.971499	1.45864	0.0854287	1.18986	0.976041	1.45053	Cell cycle regulators
P06400	RB1	Yes	0.464006	0.879879	0.624693	1.23931	0.643297	0.9242	0.662028	1.2902	Cell cycle regulators
P24385	CCND1	Yes	0.318209	1.16594	0.862484	1.57616	0.310653	1.15895	0.871395	1.5414	Cell cycle regulators
P42771	CDKN2A	Yes	0.085474	1.4352	0.95079	2.16641	0.281367	1.25879	0.82813	1.9134	Cell cycle regulators
Q969H0	FBXW7	Yes	0.419685	0.444364	0.0619678	3.18648	0.173972	0.306671	0.0558015	1.68538	Cell cycle regulators
P42336	PIK3CA	Yes	0.610641	1.20484	0.588028	2.46866	0.385001	1.35551	0.682428	2.69248	RTK/PI3K signaling
P60484	PTEN	Yes	0.0216128	0.440212	0.218586	0.886546	0.00744121	0.399125	0.203704	0.782023	RTK/PI3K signaling
P01116	KRAS	Yes	0.821018	0.932862	0.510897	1.70334	0.929092	0.97318	0.534746	1.77108	RTK/PI3K signaling
P00533	EGFR	Yes	0.620579	1.06673	0.825995	1.37763	0.842543	1.0259	0.797152	1.32028	RTK/PI3K signaling
P04626	ERBB2	Yes	0.957343	1.01634	0.561138	1.84082	0.904981	1.03495	0.588781	1.81922	RTK/PI3K signaling
P46531	NOTCH1	Yes	0.174886	0.799218	0.578158	1.1048	0.0703659	0.74276	0.538222	1.02503	Wnt and Notch signaling
Q9UM47	NOTCH3	Yes	0.92384	0.974007	0.567615	1.67136	0.708218	0.906107	0.540664	1.51856	Wnt and Notch signaling
Q14517	FAT1	Yes	0.840679	0.949732	0.574401	1.57032	0.903685	0.969741	0.589546	1.59512	Wnt and Notch signaling
Q9NYQ8	FAT2	Yes	0.661815	0.922885	0.64414	1.32226	0.712022	0.938385	0.669479	1.3153	Wnt and Notch signaling
Q96IF1	AJUBA	Yes	0.615042	0.921461	0.669929	1.26743	0.95353	1.00923	0.740848	1.37485	Wnt and Notch signaling
P46937	YAP1	Yes	0.0793721	0.677561	0.438614	1.04668	0.0959468	0.701208	0.461707	1.06495	Wnt and Notch signaling
Q9UMX1	SUFU	Yes	0.322859	0.65944	0.288854	1.50547	0.260513	0.635278	0.288233	1.40018	Hedgehog signaling
Q13635	PTCH1	Yes	0.513044	-	-	-	0.513044	-	-	-	Hedgehog signaling
O14686	KMT2D (MLL2)	Yes	0.0840519	1.5908	0.939482	2.69365	0.133685	1.47935	0.886764	2.46795	Epigenetic regulators
Q09472	EP300	Yes	0.0264402	1.64342	1.05985	2.54832	0.152665	1.33534	0.898414	1.98477	Epigenetic regulators
O15550	KDM6A	Yes	0.39193	0.759069	0.403835	1.42679	0.777211	0.91528	0.495734	1.68989	Epigenetic regulators
Q92793	CREBBP	Yes	0.191312	1.54767	0.803849	2.97978	0.260651	1.42435	0.769047	2.63803	Epigenetic regulators
Q92560	BAP1	Yes	0.0289479	1.85464	1.06547	3.22834	0.0156575	1.95635	1.13525	3.37133	Epigenetic regulators
Q6N021	TET2	Yes	0.876887	0.967989	0.641372	1.46094	0.880719	0.970106	0.652616	1.44205	Epigenetic regulators
Q32MQ0	ZNF750	Yes	0.0594491	1.28065	0.990191	1.65631	0.109312	1.22073	0.956309	1.55826	Transcription factors
Q13887	KLF5	Yes	0.99558	1.00101	0.701318	1.42876	0.67469	1.07746	0.760488	1.52656	Transcription factors
P48431	SOX2	Yes	0.0292887	1.20149	1.01867	1.41712	0.0937461	1.14825	0.976846	1.34973	Transcription factors
P55317	FOXA1	Yes	0.995715	0.998088	0.496475	2.0065	0.986937	0.994778	0.531562	1.86165	Transcription factors
Q16236	NFE2L2	No	-	-	-	-	-	-	-	-	Transcription factors
P37173	TGFBR2	Yes	0.472919	0.845766	0.535289	1.33632	0.624712	0.898649	0.585657	1.37891	-
Q9NZR2	LRP1B	Yes	0.692904	0.477864	0.0122376	18.66	0.480948	0.224322	0.00351289	14.3244	-
Q9UKF5	ADAM29	No	-	-	-	-	-	-	-	-	-
Q49AJ0	FAM135B	No	-	-	-	-	-	-	-	-	-
O14746	TERT	No	-	-	-	-	-	-	-	-	-
Q9C0I3	FAM190A	No	-	-	-	-	-	-	-	-	-

## Sheet: b. Proteomic analysis
Cell cycle
UniProt ID	Gene symbol	P value	BH adjusted P value	FC.Prot	log2(FC.Prot)	Log-rank P value	Threshold	Num.high	Num.low
P04637	TP53	8.14608e-12	2.07104e-11	2.31036	1.20812	0.0348562	1.52183	14	101
P06400	RB1	1.32942e-05	2.07582e-05	1.31889	0.399322	0.0264374	0.55601	19	105
P42771	CDKN2A	0.0143451	0.017941	1.30763	0.38695	0.00727303	0.79996	12	68
Q8TC05	MDM1	8.56569e-06	1.35801e-05	1.21951	0.286305	0.0996877	0.376332	27	37
P24385	CCND1	0.181906	0.203137	1.30449	0.383485	0.0468023	-0.57154	73	21
P06493	CDK1	1.30695e-20	2.42608e-19	2.02267	1.01626	0.0119013	0.210808	39	85
P24941	CDK2	3.91648e-21	1.2647e-19	1.50511	0.589864	0.0876591	-0.313941	91	33
P11802	CDK4	0.00913024	0.0116285	1.12857	0.174497	0.00283854	0.211212	41	83
Q00534	CDK6	4.96671e-17	2.50219e-16	1.54768	0.630107	0.0738054	0.127207	59	65
Q13315	ATM	6.37825e-09	1.28505e-08	1.13634	0.184388	0.0275925	-0.319234	113	11
O14757	CHEK1	4.1736e-13	1.21409e-12	1.62932	0.704271	0.0908027	-0.514866	79	10
O96017	CHEK2	6.81231e-20	8.29247e-19	1.64914	0.721718	0.0162821	-0.205572	97	27
Q16254	E2F4	7.73619e-09	1.54691e-08	1.10327	0.141792	0.131362	-0.00293509	64	60
P00519	ABL1	0.88008	0.89013	1.00873	0.0125465	0.226421	0.143769	83	41
P42684	ABL2	1.68034e-08	3.2727e-08	1.17527	0.232993	0.301222	-0.0815456	74	25
Q9UKB1	FBXW11	8.79008e-06	1.39169e-05	0.934575	-0.0976169	0.000579185	-0.4221	107	17
Q9UKT8	FBXW2	2.93606e-06	4.78957e-06	0.895586	-0.159096	0.00860126	0.404556	13	86
Q969U6	FBXW5	2.96081e-20	4.37766e-19	0.710508	-0.493078	0.132079	0.247663	25	99
Q8N3Y1	FBXW8	0.328732	0.355861	1.11008	0.150668	0.000329964	-0.491816	76	18
Q5XUX1	FBXW9	6.74818e-11	1.5844e-10	0.834402	-0.261186	0.0002292	-0.604257	90	14
Q13535	ATR	3.2493e-20	4.68504e-19	1.37335	0.457703	0.0280127	0.109689	73	51
Q01094	E2F1
Q00987	MDM2
RTK/PI3K signaling
UniProt ID	Gene symbol	P value	BH adjusted P value	FC.Prot	log2(FC.Prot)	Log-rank P value	Threshold	Num.high	Num.low
P09038	FGF2	6.93274e-09	1.39314e-08	0.792461	-0.335588	0.000235003	-0.56418	73	36
P14210	HGF	0.0901635	0.104697	1.15381	0.206406	0.0158936	1.28462	22	77
P11362	FGFR1	5.17387e-08	9.64654e-08	0.858609	-0.219927	0.00170287	-0.287433	52	42
P00533	EGFR	0.447658	0.476341	1.45385	0.539879	0.013291	-0.839911	109	15
P08581	MET	2.99969e-09	6.21178e-09	1.46652	0.552397	0.033185	-0.83345	97	12
P04626	ERBB2	1.10064e-21	7.01091e-20	0.603474	-0.728636	0.103946	-0.313696	46	78
P21860	ERBB3	6.01193e-22	6.82155e-20	0.511876	-0.966133	0.0249442	-1.08302	113	11
P42336	PIK3CA	9.66454e-05	0.000142328	1.0939	0.129476	0.155622	-0.0140257	66	58
P60484	PTEN	0.00960644	0.0122199	0.965137	-0.0511947	0.0113098	-0.380426	110	14
Q07889	SOS1	0.868291	0.879354	1.00509	0.00731838	0.00370523	-0.268602	110	14
Q07890	SOS2	0.00224311	0.00299468	0.968174	-0.0466612	0.017164	0.551695	34	90
P01116	KRAS	1.15792e-17	6.61464e-17	0.806235	-0.310727	0.0945474	-0.0345062	47	77
O14807	MRAS	0.0460755	0.0551625	0.942779	-0.0850087	0.0175556	-0.159166	53	46
P31749	AKT1	6.85814e-05	0.000102311	1.09092	0.125546	0.0130673	-0.149267	74	50
Q16620	NTRK2	0.0531976	0.0632738	1.14941	0.200896	0.0539913	-0.83192	74	10
Q06124	PTPN11	0.199493	0.22158	0.987417	-0.0182693	0.0428416	-0.136261	107	17
Q92574	TSC1	0.0940316	0.108971	1.03052	0.0433781	0.00244762	0.00544654	89	35
P49815	TSC2	1.25577e-05	1.96378e-05	1.05642	0.0791786	0.0308361	0.342895	22	102
Q6R327	RICTOR	6.62225e-15	2.40105e-14	1.17965	0.238356	0.00898296	-0.244859	113	11
P42345	MTOR	5.11011e-08	9.53914e-08	1.06271	0.0877496	0.203537	-0.100421	112	12
P04049	RAF1	0.000190126	0.000274689	0.952151	-0.0707371	0.0947306	-0.167465	77	47
Wnt and Notch signaling
UniProt ID	Gene symbol	P value	BH adjusted P value	FC.Prot	log2(FC.Prot)	Log-rank P value	Threshold	Num.high	Num.low
P25054	APC	5.02252e-09	1.02142e-08	0.893132	-0.163055	0.139387	-0.30614	102	22
P35222	CTNNB1	1.30695e-20	2.42608e-19	0.667163	-0.58389	0.00360957	-0.796337	113	11
P46937	YAP1	1.95151e-10	4.44176e-10	0.945138	-0.0814024	0.000171621	-0.685772	105	19
Q96IF1	AJUBA	0.184217	0.205545	1.01369	0.0196174	0.0643233	0.77377	13	111
Q14517	FAT1	1.25515e-16	5.85108e-16	1.4119	0.497633	0.354209	0.255151	39	85
Q9NYQ8	FAT2	2.42549e-06	3.98464e-06	0.913939	-0.129831	0.0187503	-1.45783	112	12
Q6V0I7	FAT4	0.390437	0.419437	1.03788	0.0536394	0.131464	-0.570361	75	10
Q13490	BIRC2	0.0162764	0.0202503	1.18664	0.24688	0.197377	0.249204	16	108
Q9NR09	BIRC6	0.000267904	0.000382661	1.06895	0.0961879	0.0109192	0.21873	29	95
Q9Y2T1	AXIN2
P78504	JAG1	0.135577	0.153952	1.24278	0.313573	0.00122482	0.472224	27	97
P46531	NOTCH1	0.130428	0.148414	1.01224	0.0175446	0.0142213	0.922768	19	105
Q04721	NOTCH2	3.25767e-11	7.84271e-11	0.851181	-0.232462	0.230704	-0.200453	100	24
Q9UM47	NOTCH3	0.0132318	0.0166225	0.972808	-0.0397726	0.20382	-0.547443	113	11
Q92585	MAML1	0.0314098	0.038172	1.05793	0.0812415	5.03535e-05	0.319147	11	73
Q96T58	SPEN	1.29208e-18	9.55956e-18	1.24219	0.312882	6.87514e-06	0.534384	25	99
O75376	NCOR1	0.00133608	0.00181713	1.07497	0.104293	0.0054665	0.44641	15	109
Q9Y618	NCOR2	6.00353e-21	1.56834e-19	1.40226	0.487758	0.0260358	0.123434	95	29
Q07954	LRP1	0.000744357	0.00103075	1.13316	0.18035	0.00118725	-0.382298	110	14
Q9Y4D1	DAAM1	2.74528e-19	2.55056e-18	0.728856	-0.456294	0.132944	-0.66026	113	11
Q86T65	DAAM2	1.98042e-13	6.00127e-13	0.69331	-0.528427	0.000373198	-1.0333	99	25
Q07817	BCL2L1	0.799532	0.816386	1.0039	0.00562003	0.00228628	-0.212114	73	36
Q8N474	SFRP1	4.02899e-12	1.05518e-11	1.03103	0.0440876	0.0835473	-0.204549	21	103
Q96HF1	SFRP2	5.33886e-12	1.38036e-11	1.78996	0.839923	0.0922832	-0.32486	96	28
Q6FHJ7	SFRP4	1.85724e-20	3.10096e-19	3.94741	1.98091	0.185493	-1.245	109	15
O14640	DVL1	3.04475e-17	1.59348e-16	0.763949	-0.388451	0.0648957	-0.563297	108	16
O14641	DVL2	0.703733	0.726062	1.01336	0.0191537	0.0564612	-0.132914	98	26
Q92997	DVL3	8.06494e-15	2.88034e-14	1.18719	0.247549	2.2665e-06	0.676139	15	109
P80370	DLK1	0.232422	0.258	1.08435	0.116837	0.0313165	-0.406588	15	5
O00548	DLL1	0.0973072	0.115	1.59076	0.669713	0.019542	-0.150244	24	16
Epigenetic regulators
UniProt ID	Gene symbol	P value	BH adjusted P value	FC.Prot	log2(FC.Prot)	Log-rank P value	Threshold	Num.high	Num.low
O60341	KDM1A	1.75318e-16	8.01208e-16	1.26542	0.339612	0.0109687	0.32051	33	91
Q8NB78	KDM1B	7.28207e-11	1.70373e-10	1.1904	0.251447	0.0266374	-0.154801	91	33
Q9Y2K7	KDM2A	1.9843e-17	1.07666e-16	1.28522	0.362017	0.0428843	0.0776555	72	52
Q8NHM5	KDM2B	1.19787e-08	2.35921e-08	1.16058	0.214842	0.150716	-0.0104244	79	35
O14686	KMT2D	0.0277594	0.0338707	1.06518	0.0910961	0.00601897	0.616661	10	114
Q8NEZ4	KMT2C	0.209347	0.232108	1.11098	0.151829	7.76758e-06	1.56554	11	103
Q9Y4C1	KDM3A	8.84568e-19	6.86112e-18	1.52822	0.611849	0.00560571	0.0823428	74	50
Q7LBC6	KDM3B	1.50911e-14	5.22124e-14	1.26455	0.338619	0.036594	0.45257	30	94
O75164	KDM4A	4.56613e-17	2.31669e-16	1.35812	0.441609	0.0412936	0.315874	27	87
O94953	KDM4B	0.655071	0.678944	1.03453	0.0489824	0.0604328	0.950215	11	103
P29375	KDM5A	7.60608e-13	2.14874e-12	1.18534	0.245298	3.63051e-07	-0.349909	112	12
Q9UGL1	KDM5B	2.38374e-05	3.66305e-05	1.14549	0.195961	0.0820044	0.266114	49	75
P41229	KDM5C	1.24757e-07	2.26388e-07	1.20984	0.274821	0.0260038	0.550357	20	99
O15550	KDM6A	0.0029649	0.00392171	1.10117	0.139039	1.45184e-06	-0.522113	109	10
Q9NR48	ASH1L	8.29903e-05	0.000122841	1.20887	0.273654	0.02713	-0.0199934	37	27
Q9UBL3	ASH2L	3.87765e-15	1.45178e-14	1.28191	0.358296	0.123938	0.531998	24	100
O14497	ARID1A	2.59771e-14	8.7184e-14	1.24911	0.320906	0.0613115	-0.123982	114	10
Q8NFD5	ARID1B	5.25531e-08	9.79054e-08	1.15502	0.207921	0.0309051	0.70161	14	110
Q68CP9	ARID2	0.000530304	0.000740468	1.12327	0.167704	0.0133405	0.250673	26	98
Q99856	ARID3A	2.25401e-15	8.70526e-15	1.75405	0.810689	0.164321	0.322259	39	55
P29374	ARID4A	0.161454	0.18165	1.03439	0.0487794	0.0504611	0.283863	18	106
Q4LE39	ARID4B	1.20939e-19	1.31394e-18	1.34055	0.422826	0.00145148	0.362824	46	78
Q14865	ARID5B	0.0927772	0.107611	1.10669	0.146248	0.0718507	0.264277	23	86
O14646	CHD1	3.2493e-20	4.68504e-19	1.38704	0.472008	0.018222	0.278816	37	87
O14647	CHD2	1.33799e-20	2.46402e-19	1.34023	0.422483	0.0953362	-0.0199836	98	26
Q12873	CHD3	5.28281e-19	4.42049e-18	1.50852	0.593133	0.00478135	0.629618	26	98
Q14839	CHD4	2.76119e-20	4.19593e-19	1.35932	0.44288	0.00290014	0.390858	30	94
Q8TD26	CHD6	1.57831e-11	3.90692e-11	1.30467	0.383684	4.92488e-05	0.236729	46	68
Q9P2D1	CHD7	0.0595697	0.0704473	1.2414	0.311972	0.0398417	0.479981	17	62
Q9HCK8	CHD8	2.61155e-21	9.9948e-20	1.39162	0.476761	0.0760186	0.290769	49	75
Q3L8U1	CHD9	1.2011e-12	3.31362e-12	1.2604	0.333877	0.236753	-0.400616	103	11
Q92922	SMARCC1	8.65022e-19	6.72073e-18	1.62415	0.699682	0.00856622	1.49609	11	113
Q8TAQ2	SMARCC2	3.69724e-16	1.60375e-15	1.24894	0.320699	0.000191217	0.80632	13	111
Q86U86	PBRM1	3.60503e-11	8.64539e-11	1.15573	0.20881	0.000723153	-0.273714	114	10
O15111	CHUK	2.21475e-13	6.67655e-13	1.15067	0.202472	0.0402037	0.549206	11	113
Q96L73	NSD1	0.279168	0.304905	1.0653	0.0912604	0.274777	-0.349703	52	17
O96028	NSD2	3.01764e-12	7.9909e-12	1.65581	0.727534	0.000136025	1.70234	11	93
Q9BZ95	NSD3	2.11428e-16	9.51274e-16	1.41314	0.498905	0.0203322	1.30554	10	114
Q92793	CREBBP	4.83112e-16	2.05157e-15	1.20434	0.268239	0.00835585	0.272699	44	80
Q09472	EP300	9.98832e-13	2.77288e-12	1.22699	0.295126	3.00159e-05	0.385556	57	67
O75626	PRDM1	0.000945175	0.00130031	0.914124	-0.129538	0.0193279	1.13063	12	57
Q9NQV6	PRDM10	4.23913e-05	6.41561e-05	1.12937	0.175518	0.00948945	0.621357	11	93
Q13029	PRDM2	0.0236159	0.0289594	1.05106	0.0718478	0.0252949	0.0401847	78	41
Q92833	JARID2	0.965624	0.969167	1.00046	0.000663118	0.0105749	0.170148	28	46
O15047	SETD1A	5.15471e-12	1.33534e-11	1.14642	0.197135	0.0810921	0.351967	17	107
Q9UPS6	SETD1B	0.000381995	0.000537777	1.07811	0.108502	0.0672511	0.124849	31	63
Q9BYW2	SETD2	7.71646e-10	1.67124e-09	1.14706	0.197936	0.0489741	0.14728	55	69
Q86TU7	SETD3	0.0595687	0.0704473	1.05291	0.0743823	0.0134966	0.469137	41	83
Q8WTS6	SETD7	0.705585	0.727891	1.01088	0.015606	0.0559123	-0.285826	112	12
Q92560	BAP1	4.5196e-12	1.17705e-11	1.21465	0.280536	0.00124269	0.806718	12	107

## Sheet: c. Phosphorylation analysis
RTK/PI3K signaling
Phosphosite	UniProt ID	Gene symbol	Site	P value	BH adjusted P value	FC.Phos	log2(FC.Phos)	Significance
FGFR1:S785	P11362	FGFR1	S785	0.935664	0.967098	1.13701	0.185244
FGFR1:S786	P11362	FGFR1	S786	0.935664	0.967098	1.13701	0.185244
FGFR1:T787	P11362	FGFR1	T787	0.935664	0.967098	1.13701	0.185244
FGFR1:S789	P11362	FGFR1	S789	0.935664	0.967098	1.13701	0.185244
FGFR1:S790	P11362	FGFR1	S790	0.935664	0.967098	1.13701	0.185244
FGFR1:S794	P11362	FGFR1	S794	0.935664	0.967098	1.13701	0.185244
FGFR1:S410	P11362	FGFR1	S410	0.378675	0.558133	1.71406	0.77742
EGFR:S1166	P00533	EGFR	S1166	0.298957	0.478633	1.01411	0.0202143
EGFR:Y1172	P00533	EGFR	Y1172	0.298957	0.478633	1.01411	0.0202143
EGFR:S1162	P00533	EGFR	S1162	0.298957	0.478633	1.01411	0.0202143
EGFR:T693	P00533	EGFR	T693	0.0186929	0.0696616	0.984267	-0.0228785
EGFR:S695	P00533	EGFR	S695	0.0186929	0.0696616	0.984267	-0.0228785
EGFR:Y1110	P00533	EGFR	Y1110	0.869301	0.927066	1.53585	0.619034
EGFR:S1104	P00533	EGFR	S1104	0.869301	0.927066	1.53585	0.619034
EGFR:S1039	P00533	EGFR	S1039	0.37773	0.557076	1.48641	0.571834
EGFR:S1042	P00533	EGFR	S1042	0.37773	0.557076	1.48641	0.571834
EGFR:S1045	P00533	EGFR	S1045	0.555138	0.711543	1.48067	0.56625
EGFR:S1037	P00533	EGFR	S1037	0.635701	0.773096	1.11465	0.156594
EGFR:S1036	P00533	EGFR	S1036	0.217166	0.385464	1.07994	0.110958
EGFR:T1041	P00533	EGFR	T1041	0.217166	0.385464	1.07994	0.110958
EGFR:T1046	P00533	EGFR	T1046	0.217166	0.385464	1.07994	0.110958
EGFR:T1032	P00533	EGFR	T1032	0.44664	0.622769	1.67623	0.745224
EGFR:S1026	P00533	EGFR	S1026	0.202037	0.366106	0.704048	-0.506255
EGFR:S1025	P00533	EGFR	S1025	0.380314	0.560281	0.600066	-0.736806
EGFR:T1078	P00533	EGFR	T1078	0.834803	0.909457	1.12352	0.16803
EGFR:T1074	P00533	EGFR	T1074	0.834803	0.909457	1.12352	0.16803
EGFR:Y1069	P00533	EGFR	Y1069	0.834803	0.909457	1.12352	0.16803
EGFR:S1070	P00533	EGFR	S1070	0.834803	0.909457	1.12352	0.16803
EGFR:S1071	P00533	EGFR	S1071	0.834803	0.909457	1.12352	0.16803
EGFR:Y1092	P00533	EGFR	Y1092	0.834803	0.909457	1.12352	0.16803
EGFR:S1081	P00533	EGFR	S1081	0.834803	0.909457	1.12352	0.16803
EGFR:T1085	P00533	EGFR	T1085	0.834803	0.909457	1.12352	0.16803
EGFR:S1096	P00533	EGFR	S1096	0.834803	0.909457	1.12352	0.16803
EGFR:T725	P00533	EGFR	T725	0.239477	0.411923	1.25768	0.330769
EGFR:S720	P00533	EGFR	S720	0.239477	0.411923	1.25768	0.330769
EGFR:Y727	P00533	EGFR	Y727	0.239477	0.411923	1.25768	0.330769
EGFR:S1064	P00533	EGFR	S1064	0.568223	0.720741	1.06397	0.0894578
EGFR:S991	P00533	EGFR	S991	0.281065	0.459577	0.908976	-0.137686
EGFR:S995	P00533	EGFR	S995	0.0526961	0.144514	0.678812	-0.558916
EGFR:T993	P00533	EGFR	T993	0.0304844	0.0984143	0.625971	-0.675833
EGFR:Y1197	P00533	EGFR	Y1197	0.900083	0.945183	0.977314	-0.0331067
EGFR:S1190	P00533	EGFR	S1190	0.900083	0.945183	0.977314	-0.0331067
EGFR:T1191	P00533	EGFR	T1191	0.900083	0.945183	0.977314	-0.0331067
MET:S990	P08581	MET	S990	0.38838	0.567027	1.21055	0.275665
MET:S988	P08581	MET	S988	0.38838	0.567027	1.21055	0.275665
MET:T992	P08581	MET	T992	0.38838	0.567027	1.21055	0.275665
MET:T993	P08581	MET	T993	0.38838	0.567027	1.21055	0.275665
MET:T977	P08581	MET	T977	0.314206	0.496927	1.5195	0.603598
MET:S966	P08581	MET	S966	0.00302233	0.0193305	4.39562	2.13607	*
ERBB2:S1107	P04626	ERBB2	S1107	0.000831195	0.00801732	0.532218	-0.90991	*
ERBB2:T1103	P04626	ERBB2	T1103	0.000831195	0.00801732	0.532218	-0.90991	*
ERBB2:S1100	P04626	ERBB2	S1100	0.000831195	0.00801732	0.532218	-0.90991	*
ERBB2:S1083	P04626	ERBB2	S1083	0.603791	0.750447	1.19388	0.255662
ERBB2:S1078	P04626	ERBB2	S1078	0.948278	0.974287	1.34221	0.424609
ERBB2:S1073	P04626	ERBB2	S1073	0.38375	0.564559	1.74022	0.799266
ERBB2:S998	P04626	ERBB2	S998	3.17786e-05	0.00101584	0.279871	-1.83717	*
ERBB2:S1054	P04626	ERBB2	S1054	0.202311	0.366106	0.662216	-0.594627
ERBB2:S1066	P04626	ERBB2	S1066	0.202311	0.366106	0.662216	-0.594627
ERBB2:T1060	P04626	ERBB2	T1060	0.202311	0.366106	0.662216	-0.594627
ERBB2:Y877	P04626	ERBB2	Y877	0.151659	0.300603	0.493848	-1.01786
ERBB2:T875	P04626	ERBB2	T875	0.151659	0.300603	0.493848	-1.01786
ERBB2:T701	P04626	ERBB2	T701	8.01962e-06	0.000435105	0.251854	-1.98934	*
ERBB2:T694	P04626	ERBB2	T694	2.98955e-06	0.000252086	0.28115	-1.83059	*
ERBB2:S1151	P04626	ERBB2	S1151	0.00141319	0.011623	0.0916534	-3.44767	*
ERBB2:T733	P04626	ERBB2	T733	0.239477	0.411923	1.25768	0.330769
ERBB2:S728	P04626	ERBB2	S728	0.239477	0.411923	1.25768	0.330769
ERBB2:Y735	P04626	ERBB2	Y735	0.239477	0.411923	1.25768	0.330769
ERBB2:T1240	P04626	ERBB2	T1240	0.106625	0.235505	0.69521	-0.524478
ERBB2:T1242	P04626	ERBB2	T1242	0.0374298	0.113566	0.631867	-0.662307
ERBB2:Y1248	P04626	ERBB2	Y1248	0.0374298	0.113566	0.631867	-0.662307
ERBB2:T1236	P04626	ERBB2	T1236	0.811993	0.893348	0.76855	-0.37979
ERBB3:S1097	P21860	ERBB3	S1097	0.333152	0.516759	0.611262	-0.710137
ERBB3:S1096	P21860	ERBB3	S1096	0.333152	0.516759	0.611262	-0.710137
ERBB3:S1094	P21860	ERBB3	S1094	0.333152	0.516759	0.611262	-0.710137
ERBB3:S1315	P21860	ERBB3	S1315	0.0526961	0.144514	0.645437	-0.631651
ERBB3:S844	P21860	ERBB3	S844	0.656708	0.790269	0.627196	-0.673011
ERBB3:S846	P21860	ERBB3	S846	0.656708	0.790269	0.627196	-0.673011
ERBB3:S982	P21860	ERBB3	S982	0.00200036	0.0146004	0.582375	-0.77998	*
ERBB3:T722	P21860	ERBB3	T722	0.0606236	0.159263	1.49058	0.575874
ERBB3:S717	P21860	ERBB3	S717	0.0606236	0.159263	1.49058	0.575874
ERBB3:S686	P21860	ERBB3	S686	0.000644015	0.00675683	0.569115	-0.813209	*
ERBB3:Y680	P21860	ERBB3	Y680	0.000160375	0.00276378	0.458563	-1.12481	*
ERBB3:S1049	P21860	ERBB3	S1049	0.691921	0.81389	0.816654	-0.292204
ERBB3:S1046	P21860	ERBB3	S1046	0.691921	0.81389	0.816654	-0.292204
ERBB3:Y1054	P21860	ERBB3	Y1054	0.691921	0.81389	0.816654	-0.292204
ERBB3:S1052	P21860	ERBB3	S1052	0.691921	0.81389	0.816654	-0.292204
ERBB3:S1051	P21860	ERBB3	S1051	0.691921	0.81389	0.816654	-0.292204
PTEN:S370	P60484	PTEN	S370	0.281065	0.459577	1.06801	0.0949184
PTEN:S364	P60484	PTEN	S364	0.399205	0.577469	1.13785	0.18631
PTEN:T366	P60484	PTEN	T366	0.399205	0.577469	1.13785	0.18631
PTEN:S362	P60484	PTEN	S362	0.281065	0.459577	1.06801	0.0949184
PTEN:T363	P60484	PTEN	T363	0.281065	0.459577	1.06801	0.0949184
PTEN:S361	P60484	PTEN	S361	0.202311	0.366107	1.00161	0.00231655
PTEN:S360	P60484	PTEN	S360	0.202311	0.366107	1.00161	0.00231655
PTEN:T383	P60484	PTEN	T383	0.0289265	0.0949813	1.538	0.621054
PTEN:S385	P60484	PTEN	S385	0.0289265	0.0949813	1.538	0.621054
PTEN:T382	P60484	PTEN	T382	0.140606	0.284981	1.31164	0.39137
PTEN:Y379	P60484	PTEN	Y379	0.00973693	0.0438747	1.94542	0.960085	*
PTEN:S380	P60484	PTEN	S380	0.00973693	0.0438747	1.94542	0.960085	*
PTEN:Y377	P60484	PTEN	Y377	0.0341294	0.106577	2.24256	1.16515
SOS1:S1275	Q07889	SOS1	S1275	0.516535	0.680535	0.763586	-0.389138
SOS1:S1082	Q07889	SOS1	S1082	0.00708717	0.0350741	1.32054	0.401123	*
SOS1:S1078	Q07889	SOS1	S1078	0.00708717	0.0350741	1.32054	0.401123	*
SOS1:S1161	Q07889	SOS1	S1161	0.151659	0.300603	1.21293	0.278495
SOS1:S1167	Q07889	SOS1	S1167	0.00621726	0.0320945	1.37198	0.456254	*
SOS1:S1166	Q07889	SOS1	S1166	0.151659	0.300603	1.21293	0.278495
SOS1:S1227	Q07889	SOS1	S1227	0.180038	0.338931	0.692729	-0.529637
SOS1:S1228	Q07889	SOS1	S1228	0.180038	0.338931	0.692729	-0.529637
SOS1:S1229	Q07889	SOS1	S1229	0.180038	0.338931	0.692729	-0.529637
SOS1:S1210	Q07889	SOS1	S1210	0.195397	0.357637	1.27744	0.353254
SOS1:S1205	Q07889	SOS1	S1205	0.195397	0.357637	1.27744	0.353254
SOS1:S1203	Q07889	SOS1	S1203	0.195397	0.357637	1.27744	0.353254
SOS1:T1202	Q07889	SOS1	T1202	0.195397	0.357637	1.27744	0.353254
SOS1:S1178	Q07889	SOS1	S1178	0.0220975	0.0784449	0.9374	-0.0932638
SOS1:S1134	Q07889	SOS1	S1134	0.00290059	0.0186314	0.581125	-0.783079	*
SOS1:S401	Q07889	SOS1	S401	0.938176	0.968863	1.10064	0.138337
SOS1:S1136	Q07889	SOS1	S1136	0.0198716	0.0730187	0.348561	-1.52052
SOS2:S1267	Q07890	SOS2	S1267	0.304358	0.486257	17.1643	4.10134
SOS2:S1264	Q07890	SOS2	S1264	0.304358	0.486257	17.1643	4.10134
SOS2:T1265	Q07890	SOS2	T1265	0.304358	0.486257	17.1643	4.10134
SOS2:T1261	Q07890	SOS2	T1261	0.304358	0.486257	17.1643	4.10134
SOS2:S1260	Q07890	SOS2	S1260	0.304358	0.486257	17.1643	4.10134
SOS2:S1132	Q07890	SOS2	S1132	0.182664	0.341252	1.00564	0.00812111
SOS2:S1131	Q07890	SOS2	S1131	0.182664	0.341252	1.00564	0.00812111
SOS2:S1315	Q07890	SOS2	S1315	0.749841	0.853204	1.22464	0.292364
AKT1:T308	P31749	AKT1	T308	0.130166	0.270318	1.32169	0.402382
AKT1:T312	P31749	AKT1	T312	0.130166	0.270318	1.32169	0.402382
AKT1:Y315	P31749	AKT1	Y315	0.130166	0.270318	1.32169	0.402382
PTPN11:Y62	Q06124	PTPN11	Y62	0.12032	0.256376	1.21762	0.284059
PTPN11:Y63	Q06124	PTPN11	Y63	0.12032	0.256376	1.21762	0.284059
PTPN11:T59	Q06124	PTPN11	T59	0.12032	0.256376	1.21762	0.284059
PTPN11:S562	Q06124	PTPN11	S562	0.764553	0.862061	1.00804	0.0115486
PTPN11:S558	Q06124	PTPN11	S558	0.764553	0.862061	1.00804	0.0115486
PTPN11:T557	Q06124	PTPN11	T557	0.504277	0.672738	0.822812	-0.281366
PTPN11:Y551	Q06124	PTPN11	Y551	0.764553	0.862061	1.00804	0.0115486
PTPN11:S552	Q06124	PTPN11	S552	0.764553	0.862061	1.00804	0.0115486
PTPN11:T568	Q06124	PTPN11	T568	0.504277	0.672738	0.822812	-0.281366
PTPN11:Y584	Q06124	PTPN11	Y584	0.518046	0.681999	1.75896	0.814719
PTPN11:S36	Q06124	PTPN11	S36	0.623261	0.763532	1.2103	0.275367
PTPN11:Y546	Q06124	PTPN11	Y546	0.420245	0.598777	0.541209	-0.885743
PTPN11:T547	Q06124	PTPN11	T547	0.420245	0.598777	0.541209	-0.885743
TSC1:T1047	Q92574	TSC1	T1047	0.237301	0.410581	0.667964	-0.582157
TSC1:S1046	Q92574	TSC1	S1046	0.237301	0.410581	0.667964	-0.582157
TSC1:S1040	Q92574	TSC1	S1040	0.237301	0.410581	0.667964	-0.582157
TSC1:S1042	Q92574	TSC1	S1042	0.237301	0.410581	0.667964	-0.582157
TSC1:S1041	Q92574	TSC1	S1041	0.237301	0.410581	0.667964	-0.582157
TSC1:S1039	Q92574	TSC1	S1039	0.237301	0.410581	0.667964	-0.582157
TSC1:S1038	Q92574	TSC1	S1038	0.237301	0.410581	0.667964	-0.582157
TSC1:S1043	Q92574	TSC1	S1043	0.237301	0.410581	0.667964	-0.582157
TSC1:S1102	Q92574	TSC1	S1102	0.317572	0.499279	1.18146	0.240566
TSC1:S1100	Q92574	TSC1	S1100	0.317572	0.499279	1.18146	0.240566
TSC1:S521	Q92574	TSC1	S521	0.000204304	0.0032318	0.547899	-0.868018	*
TSC1:T519	Q92574	TSC1	T519	0.000204304	0.0032318	0.547899	-0.868018	*
TSC1:S524	Q92574	TSC1	S524	0.000204304	0.0032318	0.547899	-0.868018	*
TSC1:S539	Q92574	TSC1	S539	0.000204304	0.0032318	0.547899	-0.868018	*
TSC1:S538	Q92574	TSC1	S538	0.000204304	0.0032318	0.547899	-0.868018	*
TSC1:S525	Q92574	TSC1	S525	0.000204304	0.0032318	0.547899	-0.868018	*
TSC1:S526	Q92574	TSC1	S526	0.000204304	0.0032318	0.547899	-0.868018	*
TSC1:S530	Q92574	TSC1	S530	0.000204304	0.0032318	0.547899	-0.868018	*
TSC1:S644	Q92574	TSC1	S644	0.0567998	0.153178	0.273136	-1.87231
TSC1:T643	Q92574	TSC1	T643	0.0567998	0.153178	0.273136	-1.87231
TSC1:S642	Q92574	TSC1	S642	0.0567998	0.153178	0.273136	-1.87231
TSC1:T635	Q92574	TSC1	T635	0.0567998	0.153178	0.273136	-1.87231
TSC1:S505	Q92574	TSC1	S505	0.0572478	0.154015	1.50496	0.589727
TSC1:T547	Q92574	TSC1	T547	0.950798	0.976305	1.18678	0.247053
TSC1:Y297	Q92574	TSC1	Y297	0.0500231	0.139987	1.60869	0.685887
TSC1:T293	Q92574	TSC1	T293	0.0500231	0.139987	1.60869	0.685887
TSC1:S295	Q92574	TSC1	S295	0.0500231	0.139987	1.60869	0.685887
TSC1:S303	Q92574	TSC1	S303	0.0500231	0.139987	1.60869	0.685887
TSC1:T300	Q92574	TSC1	T300	0.0500231	0.139987	1.60869	0.685887
TSC1:T294	Q92574	TSC1	T294	0.0500231	0.139987	1.60869	0.685887
TSC2:S1254	P49815	TSC2	S1254	0.0233424	0.0816199	0.746572	-0.421647
TSC2:S1252	P49815	TSC2	S1252	0.0233424	0.0816199	0.746572	-0.421647
TSC2:S1420	P49815	TSC2	S1420	0.0664211	0.169432	1.13183	0.178654
TSC2:S1418	P49815	TSC2	S1418	0.0664211	0.169432	1.13183	0.178654
TSC2:T1422	P49815	TSC2	T1422	0.0664211	0.169432	1.13183	0.178654
TSC2:S1427	P49815	TSC2	S1427	0.0664211	0.169432	1.13183	0.178654
TSC2:S1387	P49815	TSC2	S1387	0.649581	0.783126	1.11191	0.153036
TSC2:S1388	P49815	TSC2	S1388	0.884809	0.937728	1.14178	0.191288
TSC2:S1385	P49815	TSC2	S1385	0.884809	0.937728	1.14178	0.191288
TSC2:S1386	P49815	TSC2	S1386	0.649581	0.783126	1.11191	0.153036
TSC2:T1393	P49815	TSC2	T1393	0.976887	0.990722	1.21419	0.279992
TSC2:T996	P49815	TSC2	T996	0.0271313	0.0913765	1.81835	0.862627
TSC2:T993	P49815	TSC2	T993	0.0271313	0.0913765	1.81835	0.862627
TSC2:S997	P49815	TSC2	S997	0.0271313	0.0913765	1.81835	0.862627
TSC2:S999	P49815	TSC2	S999	0.0271313	0.0913765	1.81835	0.862627
TSC2:S994	P49815	TSC2	S994	0.0271313	0.0913765	1.81835	0.862627
TSC2:S1002	P49815	TSC2	S1002	0.0271313	0.0913765	1.81835	0.862627
TSC2:S1365	P49815	TSC2	S1365	0.491946	0.66144	1.1605	0.214742
TSC2:S1364	P49815	TSC2	S1364	0.542198	0.701083	1.10932	0.149675
TSC2:S1371	P49815	TSC2	S1371	0.542198	0.701083	1.10932	0.149675
TSC2:S1375	P49815	TSC2	S1375	0.961487	0.982489	1.02465	0.0351325
TSC2:S1155	P49815	TSC2	S1155	0.0762117	0.18643	1.49707	0.58214
TSC2:T1154	P49815	TSC2	T1154	0.0762117	0.18643	1.49707	0.58214
TSC2:S1152	P49815	TSC2	S1152	0.0762117	0.18643	1.49707	0.58214
TSC2:S660	P49815	TSC2	S660	0.205456	0.371218	0.998168	-0.00264494
TSC2:T659	P49815	TSC2	T659	0.205456	0.371218	0.998168	-0.00264494
TSC2:S664	P49815	TSC2	S664	0.205456	0.371218	0.998168	-0.00264494
TSC2:S1411	P49815	TSC2	S1411	0.432721	0.609891	1.15363	0.206183
TSC2:S923	P49815	TSC2	S923	0.0064861	0.0333116	0.498154	-1.00534	*
TSC2:T927	P49815	TSC2	T927	0.0064861	0.0333116	0.498154	-1.00534	*
TSC2:S1449	P49815	TSC2	S1449	0.000378244	0.00474704	0.562417	-0.830289	*
TSC2:S1448	P49815	TSC2	S1448	0.000378244	0.00474704	0.562417	-0.830289	*
TSC2:S1447	P49815	TSC2	S1447	0.410205	0.588416	0.979538	-0.0298261
TSC2:T1780	P49815	TSC2	T1780	0.951866	0.9768	9.61233	3.26489
TSC2:S1097	P49815	TSC2	S1097	0.7621	0.86206	1.05979	0.0837737
TSC2:S1096	P49815	TSC2	S1096	0.7621	0.86206	1.05979	0.0837737
TSC2:S1094	P49815	TSC2	S1094	0.7621	0.86206	1.05979	0.0837737
TSC2:S1095	P49815	TSC2	S1095	0.7621	0.86206	1.05979	0.0837737
TSC2:S1452	P49815	TSC2	S1452	1.29773e-05	0.000595732	0.304828	-1.71393	*
TSC2:S981	P49815	TSC2	S981	0.410205	0.588416	0.913426	-0.130641
TSC2:S1346	P49815	TSC2	S1346	0.367257	0.546971	0.934636	-0.0975229
TSC2:S939	P49815	TSC2	S939	0.915394	0.955448	1.01682	0.0240674
TSC2:S1132	P49815	TSC2	S1132	0.504277	0.672738	1.43693	0.522993
TSC2:S1130	P49815	TSC2	S1130	0.58145	0.731181	1.17459	0.232152
TSC2:T1462	P49815	TSC2	T1462	0.0642355	0.165915	0.577258	-0.792713
RICTOR:S1284	Q6R327	RICTOR	S1284	0.00021529	0.00327749	2.48717	1.3145	*
RICTOR:S1282	Q6R327	RICTOR	S1282	0.00021529	0.00327749	2.48717	1.3145	*
RICTOR:S1286	Q6R327	RICTOR	S1286	0.00021529	0.00327749	2.48717	1.3145	*
RICTOR:S1293	Q6R327	RICTOR	S1293	0.00021529	0.00327749	2.48717	1.3145	*
RICTOR:S1292	Q6R327	RICTOR	S1292	0.00021529	0.00327749	2.48717	1.3145	*
RICTOR:T1295	Q6R327	RICTOR	T1295	0.00021529	0.00327749	2.48717	1.3145	*
RICTOR:S1035	Q6R327	RICTOR	S1035	0.100308	0.226226	2.47489	1.30737
RICTOR:S1037	Q6R327	RICTOR	S1037	0.100308	0.226226	2.47489	1.30737
RICTOR:S21	Q6R327	RICTOR	S21	0.0015878	0.0125117	1.40176	0.487236	*
RICTOR:S1219	Q6R327	RICTOR	S1219	0.0793395	0.191671	1.45269	0.538731
RICTOR:S1217	Q6R327	RICTOR	S1217	0.0793395	0.191671	1.45269	0.538731
RICTOR:S1234	Q6R327	RICTOR	S1234	0.0793395	0.191671	1.45269	0.538731
RICTOR:S1237	Q6R327	RICTOR	S1237	0.0793395	0.191671	1.45269	0.538731
RICTOR:S1235	Q6R327	RICTOR	S1235	0.0793395	0.191671	1.45269	0.538731
RICTOR:S1233	Q6R327	RICTOR	S1233	0.0793395	0.191671	1.45269	0.538731
RICTOR:S1230	Q6R327	RICTOR	S1230	0.0793395	0.191671	1.45269	0.538731
RICTOR:S1231	Q6R327	RICTOR	S1231	0.0793395	0.191671	1.45269	0.538731
RICTOR:T1224	Q6R327	RICTOR	T1224	0.0793395	0.191671	1.45269	0.538731
RICTOR:T1222	Q6R327	RICTOR	T1222	0.0793395	0.191671	1.45269	0.538731
RICTOR:T1225	Q6R327	RICTOR	T1225	0.0793395	0.191671	1.45269	0.538731
RICTOR:T1226	Q6R327	RICTOR	T1226	0.0793395	0.191671	1.45269	0.538731
RICTOR:S1577	Q6R327	RICTOR	S1577	0.317572	0.499279	1.20977	0.27473
RICTOR:T1589	Q6R327	RICTOR	T1589	0.317572	0.499279	1.20977	0.27473
RICTOR:S1588	Q6R327	RICTOR	S1588	0.317572	0.499279	1.20977	0.27473
RICTOR:S1587	Q6R327	RICTOR	S1587	0.317572	0.499279	1.20977	0.27473
RICTOR:S1585	Q6R327	RICTOR	S1585	0.317572	0.499279	1.20977	0.27473
RICTOR:S1574	Q6R327	RICTOR	S1574	0.317572	0.499279	1.20977	0.27473
RICTOR:S1581	Q6R327	RICTOR	S1581	0.317572	0.499279	1.20977	0.27473
RICTOR:S1571	Q6R327	RICTOR	S1571	0.317572	0.499279	1.20977	0.27473
RICTOR:S265	Q6R327	RICTOR	S265	8.01962e-06	0.000435105	2.97948	1.57506	*
RICTOR:S1313	Q6R327	RICTOR	S1313	0.098183	0.222372	1.40098	0.486436
RICTOR:S1396	Q6R327	RICTOR	S1396	1	1	0.39958	-1.32345
RICTOR:S1346	Q6R327	RICTOR	S1346	0.0423451	0.124254	1.41137	0.497094
RICTOR:S1353	Q6R327	RICTOR	S1353	0.0423451	0.124254	1.41137	0.497094
RICTOR:S1344	Q6R327	RICTOR	S1344	0.0423451	0.124254	1.41137	0.497094
RICTOR:S1348	Q6R327	RICTOR	S1348	0.0423451	0.124254	1.41137	0.497094
RICTOR:S1591	Q6R327	RICTOR	S1591	0.85231	0.918426	1.01342	0.0192336
RICTOR:T1592	Q6R327	RICTOR	T1592	0.85231	0.918426	1.01342	0.0192336
RICTOR:S1385	Q6R327	RICTOR	S1385	0.635701	0.773096	0.959724	-0.0593084
RICTOR:S1388	Q6R327	RICTOR	S1388	0.635701	0.773096	0.959724	-0.0593084
RICTOR:Y1386	Q6R327	RICTOR	Y1386	0.635701	0.773096	0.959724	-0.0593084
RICTOR:T1332	Q6R327	RICTOR	T1332	0.0208209	0.0756587	2.99293	1.58156
RICTOR:T1103	Q6R327	RICTOR	T1103	0.190917	0.352312	0.352049	-1.50615
RICTOR:S1101	Q6R327	RICTOR	S1101	0.190917	0.352312	0.352049	-1.50615
MTOR:T2446	P42345	MTOR	T2446	0.531553	0.693517	1.22423	0.291872
MTOR:Y2449	P42345	MTOR	Y2449	0.531553	0.693517	1.22423	0.291872
MTOR:S2448	P42345	MTOR	S2448	0.531553	0.693517	1.22423	0.291872
MTOR:S2450	P42345	MTOR	S2450	0.531553	0.693517	1.22423	0.291872
MTOR:S1261	P42345	MTOR	S1261	0.0578812	0.154428	1.7201	0.782491
MTOR:T1262	P42345	MTOR	T1262	0.0578812	0.154428	1.7201	0.782491
MTOR:S2481	P42345	MTOR	S2481	0.856297	0.919636	1.14062	0.189819
MTOR:S2478	P42345	MTOR	S2478	0.856297	0.919636	1.14062	0.189819
MTOR:S2069	P42345	MTOR	S2069	0.0013397	0.0111955	2.97043	1.57067	*
MTOR:T2068	P42345	MTOR	T2068	0.0013397	0.0111955	2.97043	1.57067	*
MTOR:S1239	P42345	MTOR	S1239	0.431084	0.609891	0.972309	-0.0405135
RAF1:S296	P04049	RAF1	S296	0.346845	0.528112	0.857359	-0.222029
RAF1:S301	P04049	RAF1	S301	0.255576	0.431216	0.917497	-0.124225
RAF1:S291	P04049	RAF1	S291	0.346845	0.528112	0.857359	-0.222029
RAF1:S294	P04049	RAF1	S294	0.346845	0.528112	0.857359	-0.222029
RAF1:S295	P04049	RAF1	S295	0.346845	0.528112	0.857359	-0.222029
RAF1:S289	P04049	RAF1	S289	0.346845	0.528112	0.857359	-0.222029
RAF1:S287	P04049	RAF1	S287	0.216655	0.384935	0.843544	-0.245465
RAF1:T303	P04049	RAF1	T303	0.38838	0.567027	0.838903	-0.253425
RAF1:S285	P04049	RAF1	S285	0.38838	0.567027	0.838903	-0.253425
RAF1:S283	P04049	RAF1	S283	0.38838	0.567027	0.838903	-0.253425
RAF1:S306	P04049	RAF1	S306	0.38838	0.567027	0.838903	-0.253425
RAF1:T260	P04049	RAF1	T260	0.239477	0.411923	1.18416	0.24386
RAF1:S259	P04049	RAF1	S259	0.239477	0.411923	1.18416	0.24386
RAF1:S257	P04049	RAF1	S257	0.239477	0.411923	1.18416	0.24386
RAF1:T258	P04049	RAF1	T258	0.239477	0.411923	1.18416	0.24386
RAF1:T234	P04049	RAF1	T234	0.976887	0.990722	0.996515	-0.00503696
RAF1:S233	P04049	RAF1	S233	0.976887	0.990722	0.996515	-0.00503696
RAF1:Y232	P04049	RAF1	Y232	0.976887	0.990722	0.996515	-0.00503696
RAF1:T239	P04049	RAF1	T239	0.976887	0.990722	0.996515	-0.00503696
RAF1:S244	P04049	RAF1	S244	0.976887	0.990722	0.996515	-0.00503696
RAF1:S243	P04049	RAF1	S243	0.976887	0.990722	0.996515	-0.00503696
RAF1:T242	P04049	RAF1	T242	0.976887	0.990722	0.996515	-0.00503696
RAF1:T640	P04049	RAF1	T640	1.18986e-05	0.000547468	0.497121	-1.00833	*
RAF1:T641	P04049	RAF1	T641	1.18986e-05	0.000547468	0.497121	-1.00833	*
RAF1:S642	P04049	RAF1	S642	1.18986e-05	0.000547468	0.497121	-1.00833	*
RAF1:T638	P04049	RAF1	T638	1.18986e-05	0.000547468	0.497121	-1.00833	*
RAF1:S357	P04049	RAF1	S357	0.075938	0.185946	1.43986	0.525927
RAF1:S621	P04049	RAF1	S621	0.000286535	0.003936	1.48337	0.568876	*
RAF1:S619	P04049	RAF1	S619	0.000286535	0.003936	1.48337	0.568876	*
cell cycle
Phosphosite	UniProt ID	Gene symbol	Site	P value	BH adjusted P value	FC.Phos	log2(FC.Phos)	Significance
TP53:T150	P04637	TP53	T150	0.0131818	0.0543022	1.78444	0.835469
TP53:S149	P04637	TP53	S149	0.0131818	0.0543022	1.78444	0.835469
TP53:S314	P04637	TP53	S314	8.19564e-08	3.57301e-05	10.7972	3.43258	*
TP53:S315	P04637	TP53	S315	8.19564e-08	3.57301e-05	10.7972	3.43258	*
TP53:S313	P04637	TP53	S313	8.19564e-08	3.57301e-05	9.42921	3.23714	*
TP53:T312	P04637	TP53	T312	8.19564e-08	3.57301e-05	10.7972	3.43258	*
RB1:T373	P06400	RB1	T373	0.00914761	0.0418824	1.63276	0.707314	*
RB1:S37	P06400	RB1	S37	0.754418	0.857665	1.4757	0.561404
RB1:S807	P06400	RB1	S807	0.0355817	0.10973	1.51954	0.603635
RB1:Y805	P06400	RB1	Y805	0.0355817	0.10973	1.51954	0.603635
RB1:T356	P06400	RB1	T356	0.356962	0.537551	1.31464	0.394664
RB1:T353	P06400	RB1	T353	0.356962	0.537551	1.31464	0.394664
RB1:S350	P06400	RB1	S350	0.356962	0.537551	1.31464	0.394664
RB1:S811	P06400	RB1	S811	0.113248	0.24645	1.43915	0.525213
RB1:Y813	P06400	RB1	Y813	0.0707003	0.177374	2.09713	1.06842
RB1:T821	P06400	RB1	T821	0.0157429	0.0616639	0.571888	-0.806195
RB1:T823	P06400	RB1	T823	0.00200036	0.0146004	0.424968	-1.23457	*
RB1:T826	P06400	RB1	T826	0.00413935	0.0239257	0.514107	-0.959861	*
RB1:S249	P06400	RB1	S249	0.000960881	0.00894267	3.90613	1.96574	*
RB1:S795	P06400	RB1	S795	0.02961	0.0967681	1.33857	0.42069
RB1:S794	P06400	RB1	S794	0.02961	0.0967681	1.33857	0.42069
MDM1:S584	Q8TC05	MDM1	S584	0.000728542	0.00739868	13.5168	3.75668	*
MDM1:T583	Q8TC05	MDM1	T583	0.000728542	0.00739868	13.5168	3.75668	*
MDM1:S560	Q8TC05	MDM1	S560	0.00544164	0.0292347	1.36473	0.448613	*
MDM1:S314	Q8TC05	MDM1	S314	0.0987532	0.223519	1.65647	0.728116
MDM1:S263	Q8TC05	MDM1	S263	1.73934e-05	0.000702028	2.33738	1.22489	*
MDM1:T261	Q8TC05	MDM1	T261	2.98955e-06	0.000252085	2.4668	1.30264	*
CCND1:T288	P24385	CCND1	T288	0.247438	0.421243	1.23495	0.304451
CCND1:T286	P24385	CCND1	T286	0.247438	0.421243	1.23495	0.304451
CDK1:S39	P06493	CDK1	S39	0.280262	0.459577	1.22076	0.287776
CDK1:T14	P06493	CDK1	T14	2.22307e-05	0.000812934	2.84913	1.51052	*
CDK1:Y15	P06493	CDK1	Y15	2.22307e-05	0.000812934	2.84913	1.51052	*
CDK1:Y19	P06493	CDK1	Y19	6.10948e-06	0.000377822	4.24188	2.0847	*
CDK1:T47	P06493	CDK1	T47	0.280262	0.459577	1.22076	0.287776
CDK1:S46	P06493	CDK1	S46	0.280262	0.459577	1.22076	0.287776
ATM:T1885	Q13315	ATM	T1885	0.346845	0.528112	1.10844	0.148525
ATM:S1883	Q13315	ATM	S1883	0.195397	0.357637	1.25776	0.330861
ATM:T1884	Q13315	ATM	T1884	0.195397	0.357637	1.25776	0.330861
ATM:S1891	Q13315	ATM	S1891	0.195397	0.357637	1.25776	0.330861
ATM:S1893	Q13315	ATM	S1893	0.195397	0.357637	1.25776	0.330861
ATM:S2242	Q13315	ATM	S2242	0.0707003	0.177374	2.4907	1.31655
CHEK1:S331	O14757	CHEK1	S331	0.6319	0.7717	0.486158	-1.0405
CHEK1:T330	O14757	CHEK1	T330	0.6319	0.7717	0.486158	-1.0405
CHEK1:S333	O14757	CHEK1	S333	0.6319	0.7717	0.486158	-1.0405
CHEK1:Y334	O14757	CHEK1	Y334	0.6319	0.7717	0.486158	-1.0405
CHEK1:S286	O14757	CHEK1	S286	0.569996	0.722616	0.730329	-0.453382
CHEK1:S280	O14757	CHEK1	S280	0.569996	0.722616	0.730329	-0.453382
CHEK1:T279	O14757	CHEK1	T279	0.569996	0.722616	0.730329	-0.453382
CHEK1:S317	O14757	CHEK1	S317	0.316509	0.499279	2.29707	1.1998
CHEK1:S316	O14757	CHEK1	S316	0.316509	0.499279	2.29707	1.1998
CHEK2:S120	O96017	CHEK2	S120	0.094161	0.216268	0.553869	-0.852382
CHEK2:T225	O96017	CHEK2	T225	0.10487	0.233424	1.64943	0.721965
CHEK2:S379	O96017	CHEK2	S379	0.568223	0.720741	1.3762	0.460688
CHEK2:T378	O96017	CHEK2	T378	0.568223	0.720741	1.3762	0.460688
CHEK2:S260	O96017	CHEK2	S260	0.00237237	0.0163014	4.74735	2.24712	*
E2F4:S353	Q16254	E2F4	S353	0.138628	0.283977	0.43257	-1.209
ABL1:S569	P00519	ABL1	S569	0.778632	0.872228	1.00868	0.0124677
ABL1:S917	P00519	ABL1	S917	0.0140045	0.0565693	0.600924	-0.734745
ABL1:S915	P00519	ABL1	S915	0.0140045	0.0565693	0.600924	-0.734745
ABL1:S919	P00519	ABL1	S919	0.0140045	0.0565693	0.600924	-0.734745
ABL1:S718	P00519	ABL1	S718	0.367257	0.546971	0.997672	-0.00336241
ABL1:S716	P00519	ABL1	S716	0.367257	0.546971	0.997672	-0.00336241
ABL1:S720	P00519	ABL1	S720	0.367257	0.546971	0.997672	-0.00336241
ABL1:Y393	P00519	ABL1	Y393	0.779955	0.872228	0.739513	-0.435353
ABL1:T394	P00519	ABL1	T394	0.779955	0.872228	0.739513	-0.435353
ABL1:T392	P00519	ABL1	T392	0.779955	0.872228	0.739513	-0.435353
ABL1:T852	P00519	ABL1	T852	0.175666	0.331677	0.810803	-0.302577
ABL1:T854	P00519	ABL1	T854	0.175666	0.331677	0.810803	-0.302577
ABL1:S855	P00519	ABL1	S855	0.175666	0.331677	0.810803	-0.302577
ABL1:Y185	P00519	ABL1	Y185	0.0612455	0.160652	1.43347	0.519508
ABL1:S620	P00519	ABL1	S620	0.115614	0.249505	0.821379	-0.28388
ABL1:S619	P00519	ABL1	S619	0.115614	0.249505	0.821379	-0.28388
ABL1:S618	P00519	ABL1	S618	0.115614	0.249505	0.821379	-0.28388
ABL1:T781	P00519	ABL1	T781	0.00171606	0.0131538	1.48874	0.574095	*
ABL2:S602	P42684	ABL2	S602	0.41637	0.595821	1.80484	0.851868
ABL2:T599	P42684	ABL2	T599	0.41637	0.595821	1.80484	0.851868
ABL2:S783	P42684	ABL2	S783	0.0148521	0.0589623	1.64344	0.716718
ABL2:S781	P42684	ABL2	S781	0.0148521	0.0589623	1.64344	0.716718
ABL2:T784	P42684	ABL2	T784	0.0148521	0.0589623	1.64344	0.716718
ABL2:S785	P42684	ABL2	S785	0.0148521	0.0589623	1.64344	0.716718
ABL2:Y439	P42684	ABL2	Y439	0.779955	0.872228	0.739513	-0.435353
ABL2:T440	P42684	ABL2	T440	0.779955	0.872228	0.739513	-0.435353
ABL2:T438	P42684	ABL2	T438	0.779955	0.872228	0.739513	-0.435353
ABL2:S817	P42684	ABL2	S817	0.000237036	0.00349086	2.8077	1.48939	*
ABL2:S820	P42684	ABL2	S820	0.00413935	0.0239257	2.05475	1.03896	*
ABL2:T818	P42684	ABL2	T818	0.00806065	0.0384314	5.01433	2.32606	*
ABL2:T815	P42684	ABL2	T815	0.000237036	0.00349086	2.8077	1.48939	*
ABL2:S819	P42684	ABL2	S819	0.00413935	0.0239257	2.05475	1.03896	*
ABL2:S631	P42684	ABL2	S631	0.216655	0.384935	1.18665	0.246899
ABL2:S620	P42684	ABL2	S620	0.0434537	0.126379	1.69302	0.759601
ABL2:S618	P42684	ABL2	S618	0.0434537	0.126379	1.69302	0.759601
ABL2:S617	P42684	ABL2	S617	0.0434537	0.126379	1.69302	0.759601
ABL2:S936	P42684	ABL2	S936	0.00621726	0.0320945	2.23739	1.16182	*
ABL2:T938	P42684	ABL2	T938	0.00621726	0.0320945	2.23739	1.16182	*
ABL2:S633	P42684	ABL2	S633	0.407182	0.587474	1.27791	0.353789
ABL2:S71	P42684	ABL2	S71	0.493763	0.66339	0.827962	-0.272364
ABL2:S72	P42684	ABL2	S72	0.493763	0.66339	0.827962	-0.272364
ABL2:S655	P42684	ABL2	S655	0.001456	0.0118464	3.20827	1.6818	*
FBXW5:T274	Q969U6	FBXW5	T274	2.21189e-06	0.000216854	0.251108	-1.99362	*
FBXW5:S275	Q969U6	FBXW5	S275	2.21189e-06	0.000216854	0.251108	-1.99362	*
FBXW9:S18	Q5XUX1	FBXW9	S18	0.946101	0.972555	0.978186	-0.0318185
FBXW9:T13	Q5XUX1	FBXW9	T13	0.946101	0.972555	0.978186	-0.0318185
FBXW9:S22	Q5XUX1	FBXW9	S22	0.946101	0.972555	0.978186	-0.0318185
FBXW9:S39	Q5XUX1	FBXW9	S39	0.000701735	0.00713941	1.50888	0.593477	*
ATR:T1989	Q13535	ATR	T1989	5.54469e-05	0.00141706	5.5263	2.46631	*
ATR:S435	Q13535	ATR	S435	0.374041	0.55558	1.15896	0.212833
ATR:S436	Q13535	ATR	S436	0.374041	0.55558	1.15896	0.212833
ATR:S437	Q13535	ATR	S437	0.374041	0.55558	1.15896	0.212833
E2F1:S307	Q01094	E2F1	S307	0.787876	0.879886	0.893174	-0.162987
MDM2:S166	Q00987	MDM2	S166	0.138628	0.283977	1.72468	0.786332
MDM2:S172	Q00987	MDM2	S172	0.138628	0.283977	1.72468	0.786332
Wnt and Notch signaling
Phosphosite	UniProt ID	Gene symbol	Site	P value	BH adjusted P value	FC.Phos	log2(FC.Phos)	Significance
APC:S1436	P25054	APC	S1436	0.432721	0.609891	1.10841	0.148489
APC:T1438	P25054	APC	T1438	0.432721	0.609891	1.10841	0.148489
APC:S2671	P25054	APC	S2671	0.00663986	0.0335078	0.704762	-0.504792	*
APC:S2674	P25054	APC	S2674	0.0456296	0.130838	0.848603	-0.236839
APC:T2676	P25054	APC	T2676	0.0456296	0.130838	0.848603	-0.236839
APC:T2679	P25054	APC	T2679	0.555138	0.711543	1.08984	0.124114
APC:S1861	P25054	APC	S1861	0.0186929	0.0696616	1.88903	0.917646
APC:S1864	P25054	APC	S1864	0.0186929	0.0696616	1.88903	0.917646
APC:S1863	P25054	APC	S1863	0.130166	0.270318	1.8686	0.901956
APC:T1773	P25054	APC	T1773	0.00267352	0.0177327	0.643969	-0.634937	*
APC:S1774	P25054	APC	S1774	0.00267352	0.0177327	0.643969	-0.634937	*
APC:S744	P25054	APC	S744	0.0260093	0.0881621	0.771704	-0.37388
APC:S748	P25054	APC	S748	0.0260093	0.0881621	0.771704	-0.37388
APC:S747	P25054	APC	S747	0.0260093	0.0881621	0.771704	-0.37388
APC:S2093	P25054	APC	S2093	0.346845	0.528112	0.948805	-0.075817
APC:S2569	P25054	APC	S2569	0.104859	0.233424	1.52522	0.609022
APC:T2567	P25054	APC	T2567	0.104859	0.233424	1.52522	0.609022
APC:S2570	P25054	APC	S2570	0.0234663	0.0818995	1.89946	0.925589
APC:S2571	P25054	APC	S2571	0.0234663	0.0818995	1.89946	0.925589
APC:S2270	P25054	APC	S2270	0.0552396	0.149785	0.695012	-0.524891
APC:S2260	P25054	APC	S2260	0.0552396	0.149785	0.695012	-0.524891
APC:T2269	P25054	APC	T2269	0.0552396	0.149785	0.695012	-0.524891
APC:T2268	P25054	APC	T2268	0.0552396	0.149785	0.695012	-0.524891
APC:S2262	P25054	APC	S2262	0.0552396	0.149785	0.695012	-0.524891
APC:T2266	P25054	APC	T2266	0.0552396	0.149785	0.695012	-0.524891
APC:S1042	P25054	APC	S1042	0.151659	0.300603	1.31783	0.398169
APC:S1038	P25054	APC	S1038	0.151659	0.300603	1.31783	0.398169
APC:S1044	P25054	APC	S1044	0.151659	0.300603	1.31783	0.398169
APC:S1032	P25054	APC	S1032	0.151659	0.300603	1.31783	0.398169
APC:Y1031	P25054	APC	Y1031	0.151659	0.300603	1.31783	0.398169
APC:S2088	P25054	APC	S2088	0.127157	0.267057	2.3309	1.22089
APC:S908	P25054	APC	S908	0.992295	0.998091	1.0518	0.0728651
APC:S905	P25054	APC	S905	0.992295	0.998091	1.0518	0.0728651
APC:S906	P25054	APC	S906	0.992295	0.998091	1.0518	0.0728651
APC:T909	P25054	APC	T909	0.992295	0.998091	1.0518	0.0728651
APC:T910	P25054	APC	T910	0.992295	0.998091	1.0518	0.0728651
APC:S2129	P25054	APC	S2129	0.976549	0.990722	1.13337	0.180621
APC:S2130	P25054	APC	S2130	0.976549	0.990722	1.13337	0.180621
APC:S111	P25054	APC	S111	0.58145	0.731181	0.921184	-0.118439
APC:S107	P25054	APC	S107	0.58145	0.731181	0.921184	-0.118439
APC:S2772	P25054	APC	S2772	0.011331	0.0489549	0.247101	-2.01682	*
APC:S2533	P25054	APC	S2533	0.13531	0.277957	0.740741	-0.432959
APC:S2535	P25054	APC	S2535	0.13531	0.277957	0.740741	-0.432959
APC:S2374	P25054	APC	S2374	0.380534	0.560327	0.786915	-0.34572
APC:S2449	P25054	APC	S2449	9.61954e-05	0.00198032	0.288738	-1.79216	*
APC:S2765	P25054	APC	S2765	0.127539	0.267529	2.51028	1.32785
APC:S2766	P25054	APC	S2766	0.127539	0.267529	2.51028	1.32785
APC:S2764	P25054	APC	S2764	0.127539	0.267529	2.51028	1.32785
APC:S2767	P25054	APC	S2767	0.127539	0.267529	2.51028	1.32785
APC:S2768	P25054	APC	S2768	0.127539	0.267529	2.51028	1.32785
APC:S2368	P25054	APC	S2368	0.795266	0.882622	1.17588	0.233739
APC:T2367	P25054	APC	T2367	0.795266	0.882622	1.17588	0.233739
APC:S2283	P25054	APC	S2283	0.222805	0.393725	0.821408	-0.283829
APC:S306	P25054	APC	S306	0.776105	0.872228	1.22174	0.288941
APC:S2652	P25054	APC	S2652	0.42285	0.600176	1.69868	0.764412
CTNNB1:S191	P35222	CTNNB1	S191	0.146055	0.29272	0.714699	-0.484593
CTNNB1:T551	P35222	CTNNB1	T551	0.00475168	0.0265754	0.724343	-0.465255	*
CTNNB1:S552	P35222	CTNNB1	S552	0.00475168	0.0265754	0.724343	-0.465255	*
CTNNB1:T556	P35222	CTNNB1	T556	0.000981516	0.00895573	0.709273	-0.495588	*
CTNNB1:S45	P35222	CTNNB1	S45	0.0694814	0.174994	0.54574	-0.873715
CTNNB1:S47	P35222	CTNNB1	S47	0.0694814	0.174994	0.54574	-0.873715
CTNNB1:Y30	P35222	CTNNB1	Y30	0.00413935	0.0239257	0.435341	-1.19978	*
CTNNB1:S29	P35222	CTNNB1	S29	0.00018152	0.00298667	0.225237	-2.15048	*
CTNNB1:S33	P35222	CTNNB1	S33	0.00018152	0.00298667	0.225237	-2.15048	*
CTNNB1:S37	P35222	CTNNB1	S37	0.00413935	0.0239257	0.435341	-1.19978	*
CTNNB1:T41	P35222	CTNNB1	T41	0.00018152	0.00298667	0.225237	-2.15048	*
CTNNB1:T42	P35222	CTNNB1	T42	0.00413935	0.0239257	0.435341	-1.19978	*
CTNNB1:T40	P35222	CTNNB1	T40	0.00413935	0.0239257	0.435341	-1.19978	*
CTNNB1:S23	P35222	CTNNB1	S23	0.00018152	0.00298667	0.225237	-2.15048	*
CTNNB1:S179	P35222	CTNNB1	S179	0.306562	0.489396	0.757883	-0.399954
YAP1:S61	P46937	YAP1	S61	0.169422	0.324066	1.23967	0.309951
YAP1:T63	P46937	YAP1	T63	0.169422	0.324066	1.23967	0.309951
YAP1:S366	P46937	YAP1	S366	0.00413935	0.0239257	0.656307	-0.607558	*
YAP1:S367	P46937	YAP1	S367	0.00413935	0.0239257	0.656307	-0.607558	*
YAP1:S371	P46937	YAP1	S371	0.00413935	0.0239257	0.656307	-0.607558	*
YAP1:S109	P46937	YAP1	S109	0.00413935	0.0239257	0.918588	-0.12251	*
YAP1:T110	P46937	YAP1	T110	0.0289266	0.0949812	1.45274	0.538778
YAP1:T119	P46937	YAP1	T119	0.0289266	0.0949812	1.45274	0.538778
YAP1:T114	P46937	YAP1	T114	0.272389	0.45018	1.77283	0.826053
YAP1:S289	P46937	YAP1	S289	0.37773	0.557076	0.641671	-0.640094
YAP1:S397	P46937	YAP1	S397	0.255576	0.431216	0.857739	-0.221389
YAP1:S405	P46937	YAP1	S405	0.12517	0.263359	0.813373	-0.29801
YAP1:S400	P46937	YAP1	S400	0.516765	0.680535	0.873263	-0.195512
YAP1:S403	P46937	YAP1	S403	0.255576	0.431216	0.857739	-0.221389
YAP1:S408	P46937	YAP1	S408	0.00621726	0.0320945	0.65446	-0.611623	*
YAP1:T398	P46937	YAP1	T398	0.12517	0.263359	0.813373	-0.29801
YAP1:S406	P46937	YAP1	S406	0.00621726	0.0320945	0.65446	-0.611623	*
YAP1:Y407	P46937	YAP1	Y407	0.00621726	0.0320945	0.65446	-0.611623	*
YAP1:T412	P46937	YAP1	T412	0.423677	0.600975	0.992868	-0.0103263
YAP1:S419	P46937	YAP1	S419	0.423677	0.600975	0.992868	-0.0103263
YAP1:T428	P46937	YAP1	T428	0.423677	0.600975	0.992868	-0.0103263
YAP1:T425	P46937	YAP1	T425	0.423677	0.600975	0.992868	-0.0103263
YAP1:S131	P46937	YAP1	S131	0.11105	0.242473	0.906982	-0.140854
YAP1:S138	P46937	YAP1	S138	0.0578812	0.154428	0.90926	-0.137235
YAP1:S149	P46937	YAP1	S149	0.0855702	0.202467	0.961501	-0.0566395
YAP1:S128	P46937	YAP1	S128	0.16334	0.316292	1.16183	0.216402
YAP1:T141	P46937	YAP1	T141	0.0374298	0.113566	0.822122	-0.282576
YAP1:T143	P46937	YAP1	T143	0.0374298	0.113566	0.822122	-0.282576
YAP1:T145	P46937	YAP1	T145	0.0321114	0.101969	0.769639	-0.377746
YAP1:S127	P46937	YAP1	S127	0.0526961	0.144514	0.95229	-0.0705265
YAP1:S381	P46937	YAP1	S381	0.516765	0.680535	1.44192	0.527993
YAP1:S382	P46937	YAP1	S382	0.516765	0.680535	1.44192	0.527993
YAP1:T378	P46937	YAP1	T378	0.516765	0.680535	1.44192	0.527993
YAP1:T379	P46937	YAP1	T379	0.516765	0.680535	1.44192	0.527993
YAP1:T376	P46937	YAP1	T376	0.516765	0.680535	1.44192	0.527993
YAP1:S388	P46937	YAP1	S388	0.308174	0.489396	1.37598	0.460456
YAP1:S340	P46937	YAP1	S340	0.677695	0.802593	1.47936	0.564969
YAP1:T337	P46937	YAP1	T337	0.677695	0.802593	1.47936	0.564969
YAP1:S336	P46937	YAP1	S336	0.677695	0.802593	1.47936	0.564969
YAP1:T83	P46937	YAP1	T83	0.0552396	0.149785	0.739235	-0.435895
YAP1:S276	P46937	YAP1	S276	0.0105536	0.0466921	2.4046	1.2658	*
AJUBA:S263	Q96IF1	AJUBA	S263	0.608314	0.751754	1.29823	0.376541
AJUBA:S137	Q96IF1	AJUBA	S137	0.0140045	0.0565693	0.618689	-0.692713
AJUBA:S136	Q96IF1	AJUBA	S136	0.884809	0.937728	0.983573	-0.0238966
AJUBA:S133	Q96IF1	AJUBA	S133	0.884809	0.937728	0.983573	-0.0238966
AJUBA:S130	Q96IF1	AJUBA	S130	0.0140045	0.0565693	0.618689	-0.692713
AJUBA:S127	Q96IF1	AJUBA	S127	0.0140045	0.0565693	0.618689	-0.692713
AJUBA:S230	Q96IF1	AJUBA	S230	0.915394	0.955448	1.41004	0.495741
AJUBA:Y231	Q96IF1	AJUBA	Y231	0.915394	0.955448	1.41004	0.495741
AJUBA:S237	Q96IF1	AJUBA	S237	0.915394	0.955448	1.41004	0.495741
AJUBA:S119	Q96IF1	AJUBA	S119	0.00708717	0.0350741	0.561603	-0.832378	*
AJUBA:S79	Q96IF1	AJUBA	S79	0.410205	0.588416	0.887973	-0.171412
AJUBA:S69	Q96IF1	AJUBA	S69	0.919081	0.956795	1.18832	0.248922
FAT1:S4473	Q14517	FAT1	S4473	0.711211	0.827554	1.03538	0.0501548
FAT1:S4476	Q14517	FAT1	S4476	0.711211	0.827554	1.03538	0.0501548
FAT1:S4477	Q14517	FAT1	S4477	0.711211	0.827554	1.03538	0.0501548
FAT1:S4478	Q14517	FAT1	S4478	0.711211	0.827554	1.03538	0.0501548
FAT2:S4258	Q9NYQ8	FAT2	S4258	0.432721	0.609891	1.27155	0.346591
FAT2:S4254	Q9NYQ8	FAT2	S4254	0.432721	0.609891	1.27155	0.346591
FAT2:T4166	Q9NYQ8	FAT2	T4166	0.558068	0.714657	0.80971	-0.304523
FAT2:S4169	Q9NYQ8	FAT2	S4169	0.558068	0.714657	0.80971	-0.304523
FAT2:S4168	Q9NYQ8	FAT2	S4168	0.558068	0.714657	0.80971	-0.304523
FAT2:Y4243	Q9NYQ8	FAT2	Y4243	0.586944	0.73777	0.873811	-0.194608
FAT2:S4244	Q9NYQ8	FAT2	S4244	0.586944	0.73777	0.873811	-0.194608
FAT2:S4123	Q9NYQ8	FAT2	S4123	0.495379	0.665242	1.28068	0.35691
FAT2:S4135	Q9NYQ8	FAT2	S4135	0.495379	0.665242	1.28068	0.35691
FAT2:S4343	Q9NYQ8	FAT2	S4343	0.297672	0.478633	1.95142	0.964523
FAT2:Y4341	Q9NYQ8	FAT2	Y4341	0.297672	0.478633	1.95142	0.964523
FAT2:S4339	Q9NYQ8	FAT2	S4339	0.297672	0.478633	1.95142	0.964523
FAT2:S861	Q9NYQ8	FAT2	S861	0.00738893	0.036415	0.444085	-1.17109	*
FAT2:T863	Q9NYQ8	FAT2	T863	0.00738893	0.036415	0.444085	-1.17109	*
FAT4:S4876	Q6V0I7	FAT4	S4876	0.485134	0.65662	0.955296	-0.06598
FAT4:S4871	Q6V0I7	FAT4	S4871	0.485134	0.65662	0.955296	-0.06598
FAT4:S4702	Q6V0I7	FAT4	S4702	0.437996	0.61552	1.22178	0.288979
BIRC2:S260	Q13490	BIRC2	S260	0.0855702	0.202467	1.3836	0.468426
BIRC2:S262	Q13490	BIRC2	S262	0.0855702	0.202467	1.3836	0.468426
BIRC2:S170	Q13490	BIRC2	S170	0.269414	0.448495	1.6417	0.715194
BIRC2:S171	Q13490	BIRC2	S171	0.269414	0.448495	1.6417	0.715194
BIRC2:S172	Q13490	BIRC2	S172	0.269414	0.448495	1.6417	0.715194
BIRC2:S98	Q13490	BIRC2	S98	0.720686	0.834221	1.53211	0.615516
BIRC6:S3742	Q9NR09	BIRC6	S3742	0.516765	0.680535	0.932768	-0.10041
BIRC6:S3740	Q9NR09	BIRC6	S3740	0.516765	0.680535	0.932768	-0.10041
BIRC6:S3745	Q9NR09	BIRC6	S3745	0.516765	0.680535	0.932768	-0.10041
BIRC6:S3744	Q9NR09	BIRC6	S3744	0.516765	0.680535	0.932768	-0.10041
BIRC6:S473	Q9NR09	BIRC6	S473	0.0103586	0.0459585	1.56443	0.645637	*
BIRC6:S480	Q9NR09	BIRC6	S480	0.0902681	0.209463	1.4411	0.527168
BIRC6:S482	Q9NR09	BIRC6	S482	0.188652	0.348688	1.35299	0.436154
BIRC6:S486	Q9NR09	BIRC6	S486	0.410205	0.588416	1.08629	0.11941
BIRC6:T4297	Q9NR09	BIRC6	T4297	0.786061	0.878098	1.01699	0.02431
BIRC6:S4299	Q9NR09	BIRC6	S4299	0.786061	0.878098	1.01699	0.02431
BIRC6:T4300	Q9NR09	BIRC6	T4300	0.786061	0.878098	1.01699	0.02431
BIRC6:T4293	Q9NR09	BIRC6	T4293	0.786061	0.878098	1.01699	0.02431
BIRC6:S2955	Q9NR09	BIRC6	S2955	0.346325	0.528112	0.739049	-0.436258
BIRC6:S2953	Q9NR09	BIRC6	S2953	0.346325	0.528112	0.739049	-0.436258
BIRC6:T2951	Q9NR09	BIRC6	T2951	0.346325	0.528112	0.739049	-0.436258
BIRC6:S3590	Q9NR09	BIRC6	S3590	0.174736	0.331677	1.49552	0.580643
BIRC6:S3591	Q9NR09	BIRC6	S3591	0.174736	0.331677	1.49552	0.580643
BIRC6:T3593	Q9NR09	BIRC6	T3593	0.174736	0.331677	1.49552	0.580643
BIRC6:S3589	Q9NR09	BIRC6	S3589	0.174736	0.331677	1.49552	0.580643
BIRC6:S581	Q9NR09	BIRC6	S581	0.367257	0.546971	1.04057	0.0573807
BIRC6:T580	Q9NR09	BIRC6	T580	0.367257	0.546971	1.04057	0.0573807
BIRC6:S577	Q9NR09	BIRC6	S577	0.367257	0.546971	1.04057	0.0573807
BIRC6:S584	Q9NR09	BIRC6	S584	0.367257	0.546971	1.04057	0.0573807
BIRC6:S585	Q9NR09	BIRC6	S585	0.367257	0.546971	1.04057	0.0573807
BIRC6:S587	Q9NR09	BIRC6	S587	0.367257	0.546971	1.04057	0.0573807
BIRC6:S488	Q9NR09	BIRC6	S488	0.967187	0.986346	0.887067	-0.172885
BIRC6:S490	Q9NR09	BIRC6	S490	0.967187	0.986346	0.887067	-0.172885
BIRC6:S462	Q9NR09	BIRC6	S462	0.647371	0.783126	1.05897	0.0826683
BIRC6:S461	Q9NR09	BIRC6	S461	0.647371	0.783126	1.05897	0.0826683
BIRC6:S620	Q9NR09	BIRC6	S620	0.0657529	0.169408	2.11013	1.07733
BIRC6:S3578	Q9NR09	BIRC6	S3578	0.677695	0.802593	0.695709	-0.523445
BIRC6:S590	Q9NR09	BIRC6	S590	0.0314053	0.100873	1.43393	0.519975
BIRC6:S3937	Q9NR09	BIRC6	S3937	0.939265	0.969467	1.0988	0.135931
BIRC6:T3931	Q9NR09	BIRC6	T3931	0.939265	0.969467	1.0988	0.135931
AXIN2:S70	Q9Y2T1	AXIN2	S70	0.00217901	0.0154529	1.66375	0.734437	*
JAG1:S1154	P78504	JAG1	S1154	0.188652	0.348688	1.14349	0.193444
JAG1:S1105	P78504	JAG1	S1105	0.445557	0.621979	1.7124	0.776018
JAG1:T1103	P78504	JAG1	T1103	0.445557	0.621979	1.7124	0.776018
JAG1:S1101	P78504	JAG1	S1101	0.445557	0.621979	1.7124	0.776018
JAG1:S1107	P78504	JAG1	S1107	0.445557	0.621979	1.7124	0.776018
JAG1:T1111	P78504	JAG1	T1111	0.576913	0.72934	1.23918	0.309388
JAG1:S1210	P78504	JAG1	S1210	0.289355	0.468795	1.20738	0.271876
NOTCH1:T1861	P46531	NOTCH1	T1861	0.121235	0.257871	1.39777	0.483129
NOTCH1:S1801	P46531	NOTCH1	S1801	0.735217	0.843339	0.957073	-0.0632997
NOTCH2:S2081	Q04721	NOTCH2	S2081	0.297015	0.478511	0.551367	-0.858914
NOTCH2:T2074	Q04721	NOTCH2	T2074	0.297015	0.478511	0.551367	-0.858914
NOTCH2:S2078	Q04721	NOTCH2	S2078	0.297015	0.478511	0.551367	-0.858914
NOTCH2:S1778	Q04721	NOTCH2	S1778	0.510418	0.678545	0.885752	-0.175025
NOTCH2:S2115	Q04721	NOTCH2	S2115	0.00035532	0.00457422	2.88687	1.52951	*
NOTCH2:T2111	Q04721	NOTCH2	T2111	0.00035532	0.00457422	2.88687	1.52951	*
NOTCH2:S2110	Q04721	NOTCH2	S2110	0.00035532	0.00457422	2.88687	1.52951	*
NOTCH3:S1712	Q9UM47	NOTCH3	S1712	0.320174	0.502217	0.649795	-0.621944
NOTCH3:T1719	Q9UM47	NOTCH3	T1719	0.320174	0.502217	0.649795	-0.621944
MAML1:S303	Q92585	MAML1	S303	0.98359	0.995132	1.3719	0.456172
MAML1:T300	Q92585	MAML1	T300	0.98359	0.995132	1.3719	0.456172
MAML1:S314	Q92585	MAML1	S314	0.98359	0.995132	1.3719	0.456172
MAML1:S360	Q92585	MAML1	S360	0.592804	0.741149	1.53321	0.616553
MAML1:S45	Q92585	MAML1	S45	6.98715e-05	0.00163622	2.64249	1.4019	*
SPEN:S1222	Q96T58	SPEN	S1222	0.356962	0.537551	1.38686	0.471818
SPEN:T1219	Q96T58	SPEN	T1219	0.356962	0.537551	1.38686	0.471818
SPEN:S1225	Q96T58	SPEN	S1225	0.356962	0.537551	1.38686	0.471818
SPEN:S1268	Q96T58	SPEN	S1268	0.336908	0.519374	1.02149	0.0306774
SPEN:S1278	Q96T58	SPEN	S1278	0.336908	0.519374	1.02149	0.0306774
SPEN:S1918	Q96T58	SPEN	S1918	0.00621726	0.0320945	1.38258	0.467361	*
SPEN:T1910	Q96T58	SPEN	T1910	0.00621726	0.0320945	1.38258	0.467361	*
SPEN:S2120	Q96T58	SPEN	S2120	0.824179	0.900742	0.963047	-0.0543226
SPEN:S2124	Q96T58	SPEN	S2124	0.202311	0.366106	0.860906	-0.216072
SPEN:S2126	Q96T58	SPEN	S2126	0.432721	0.609891	0.926583	-0.110007
SPEN:T1619	Q96T58	SPEN	T1619	0.317578	0.499279	1.17719	0.235352
SPEN:T1613	Q96T58	SPEN	T1613	0.317578	0.499279	1.17719	0.235352
SPEN:T2421	Q96T58	SPEN	T2421	0.399205	0.577469	1.01236	0.0177243
SPEN:T2423	Q96T58	SPEN	T2423	0.399205	0.577469	1.01236	0.0177243
SPEN:S2416	Q96T58	SPEN	S2416	0.399205	0.577469	1.01236	0.0177243
SPEN:S2481	Q96T58	SPEN	S2481	0.000831195	0.00801732	1.14483	0.195128	*
SPEN:S2493	Q96T58	SPEN	S2493	0.000831195	0.00801732	1.14483	0.195128	*
SPEN:T2496	Q96T58	SPEN	T2496	0.0124326	0.0521063	0.779711	-0.358989
SPEN:S2486	Q96T58	SPEN	S2486	0.00475168	0.0265754	1.35529	0.438604	*
SPEN:S2159	Q96T58	SPEN	S2159	0.281065	0.459577	1.78512	0.836025
SPEN:S736	Q96T58	SPEN	S736	1.73934e-05	0.000702028	2.1296	1.09058	*
SPEN:S740	Q96T58	SPEN	S740	1.73934e-05	0.000702028	2.1296	1.09058	*
SPEN:S742	Q96T58	SPEN	S742	1.04504e-05	0.000502263	2.94835	1.55991	*
SPEN:S2366	Q96T58	SPEN	S2366	0.027976	0.0929022	2.05456	1.03883
SPEN:S2359	Q96T58	SPEN	S2359	0.027976	0.0929022	2.05456	1.03883
SPEN:S847	Q96T58	SPEN	S847	1	1	1.14424	0.194385
SPEN:S836	Q96T58	SPEN	S836	1	1	1.14424	0.194385
SPEN:T838	Q96T58	SPEN	T838	1	1	1.14424	0.194385
SPEN:S2156	Q96T58	SPEN	S2156	0.37773	0.557076	0.92287	-0.1158
SPEN:T2163	Q96T58	SPEN	T2163	0.37773	0.557076	0.92287	-0.1158
SPEN:T1633	Q96T58	SPEN	T1633	0.856383	0.919636	1.11145	0.152437
SPEN:S1629	Q96T58	SPEN	S1629	0.856383	0.919636	1.11145	0.152437
SPEN:S1797	Q96T58	SPEN	S1797	0.11915	0.255718	1.90328	0.928488
SPEN:S1802	Q96T58	SPEN	S1802	0.11915	0.255718	1.90328	0.928488
SPEN:S1380	Q96T58	SPEN	S1380	0.0085893	0.0401393	1.66961	0.739512	*
SPEN:S1382	Q96T58	SPEN	S1382	0.0085893	0.0401393	1.66961	0.739512	*
SPEN:S1636	Q96T58	SPEN	S1636	0.856383	0.919636	1.11145	0.152437
SPEN:S1641	Q96T58	SPEN	S1641	0.856383	0.919636	1.11145	0.152437
SPEN:T1643	Q96T58	SPEN	T1643	0.856383	0.919636	1.11145	0.152437
SPEN:S1006	Q96T58	SPEN	S1006	0.102337	0.229122	1.69323	0.759774
SPEN:S770	Q96T58	SPEN	S770	0.00544164	0.0292347	2.68741	1.42622	*
SPEN:S768	Q96T58	SPEN	S768	0.00544164	0.0292347	2.68741	1.42622	*
SPEN:S623	Q96T58	SPEN	S623	0.00373001	0.0224054	0.651577	-0.617993	*
SPEN:T638	Q96T58	SPEN	T638	0.410205	0.588416	0.727134	-0.459707
SPEN:S635	Q96T58	SPEN	S635	0.410205	0.588416	0.727134	-0.459707
SPEN:S2101	Q96T58	SPEN	S2101	0.0023659	0.0162642	0.643733	-0.635465	*
SPEN:S1062	Q96T58	SPEN	S1062	0.185902	0.346596	1.15264	0.204937
SPEN:T1059	Q96T58	SPEN	T1059	0.185902	0.346596	1.15264	0.204937
SPEN:S727	Q96T58	SPEN	S727	0.000314604	0.00418774	2.24263	1.16519	*
SPEN:S1425	Q96T58	SPEN	S1425	0.869576	0.927066	1.25841	0.331605
SPEN:S1424	Q96T58	SPEN	S1424	0.869576	0.927066	1.25841	0.331605
SPEN:S1252	Q96T58	SPEN	S1252	0.384879	0.56603	1.10436	0.143213
SPEN:S749	Q96T58	SPEN	S749	0.000414196	0.00504479	2.50412	1.3243	*
NCOR1:S161	O75376	NCOR1	S161	0.0694814	0.174994	1.55879	0.640425
NCOR1:S172	O75376	NCOR1	S172	0.0694814	0.174994	1.55879	0.640425
NCOR1:S157	O75376	NCOR1	S157	0.529406	0.691641	0.910567	-0.135163
NCOR1:S158	O75376	NCOR1	S158	0.529406	0.691641	0.910567	-0.135163
NCOR1:S174	O75376	NCOR1	S174	0.529406	0.691641	0.910567	-0.135163
NCOR1:S2151	O75376	NCOR1	S2151	0.0606236	0.159263	0.675127	-0.566769
NCOR1:S224	O75376	NCOR1	S224	0.410205	0.588416	1.26877	0.343431
NCOR1:T2396	O75376	NCOR1	T2396	0.992295	0.998091	1.06495	0.0907816
NCOR1:S2395	O75376	NCOR1	S2395	0.992295	0.998091	1.06495	0.0907816
NCOR1:S2394	O75376	NCOR1	S2394	0.992295	0.998091	1.06495	0.0907816
NCOR1:T2399	O75376	NCOR1	T2399	0.992295	0.998091	1.06495	0.0907816
NCOR1:S1977	O75376	NCOR1	S1977	0.00443629	0.0252036	0.707955	-0.498271	*
NCOR1:S1980	O75376	NCOR1	S1980	0.00443629	0.0252036	0.707955	-0.498271	*
NCOR1:S1981	O75376	NCOR1	S1981	0.00443629	0.0252036	0.707955	-0.498271	*
NCOR1:T1968	O75376	NCOR1	T1968	0.140606	0.284981	0.730406	-0.453229
NCOR1:S1970	O75376	NCOR1	S1970	0.140606	0.284981	0.730406	-0.453229
NCOR1:S97	O75376	NCOR1	S97	0.249392	0.424241	1.41174	0.497479
NCOR1:S1955	O75376	NCOR1	S1955	0.896773	0.945183	1.57016	0.650914
NCOR1:S1954	O75376	NCOR1	S1954	0.896773	0.945183	1.57016	0.650914
NCOR1:S1952	O75376	NCOR1	S1952	0.896773	0.945183	1.57016	0.650914
NCOR1:S1960	O75376	NCOR1	S1960	0.896773	0.945183	1.57016	0.650914
NCOR1:S1959	O75376	NCOR1	S1959	0.896773	0.945183	1.57016	0.650914
NCOR1:S509	O75376	NCOR1	S509	0.295927	0.477116	1.59651	0.674923
NCOR1:S2184	O75376	NCOR1	S2184	0.491946	0.66144	1.34326	0.425735
NCOR1:S1450	O75376	NCOR1	S1450	0.0667878	0.17024	0.74059	-0.433253
NCOR1:S1472	O75376	NCOR1	S1472	5.02225e-05	0.00134169	0.399556	-1.32353	*
NCOR1:S2438	O75376	NCOR1	S2438	0.140606	0.284981	1.46663	0.552501
NCOR1:S2436	O75376	NCOR1	S2436	0.140606	0.284981	1.46663	0.552501
NCOR1:S1196	O75376	NCOR1	S1196	0.000903578	0.00846446	2.35288	1.23442	*
NCOR1:S1195	O75376	NCOR1	S1195	0.000903578	0.00846446	2.35288	1.23442	*
NCOR1:S1263	O75376	NCOR1	S1263	0.858891	0.921669	0.975594	-0.0356471
NCOR1:S821	O75376	NCOR1	S821	0.89298	0.944271	0.975635	-0.0355872
NCOR1:S2120	O75376	NCOR1	S2120	0.0186929	0.0696616	1.47772	0.563374
NCOR1:T1522	O75376	NCOR1	T1522	0.0393562	0.11768	1.45263	0.538664
NCOR1:S1111	O75376	NCOR1	S1111	0.729357	0.840436	0.884217	-0.177527
NCOR1:S2202	O75376	NCOR1	S2202	0.346845	0.528112	0.845848	-0.241529
NCOR1:T2201	O75376	NCOR1	T2201	0.346845	0.528112	0.845848	-0.241529
NCOR1:S1322	O75376	NCOR1	S1322	0.00232549	0.0160474	1.63689	0.710962	*
NCOR2:S2065	Q9Y618	NCOR2	S2065	0.0233424	0.0816199	1.59941	0.677541
NCOR2:S2068	Q9Y618	NCOR2	S2068	0.0233424	0.0816199	1.59941	0.677541
NCOR2:S2057	Q9Y618	NCOR2	S2057	0.00806065	0.0384314	1.5775	0.657639	*
NCOR2:S2069	Q9Y618	NCOR2	S2069	0.0694814	0.174994	1.57277	0.653312
NCOR2:S2054	Q9Y618	NCOR2	S2054	0.11105	0.242473	1.2346	0.304043
NCOR2:S2055	Q9Y618	NCOR2	S2055	0.11105	0.242473	1.2346	0.304043
NCOR2:Y2056	Q9Y618	NCOR2	Y2056	0.11105	0.242473	1.2346	0.304043
NCOR2:Y2051	Q9Y618	NCOR2	Y2051	0.11105	0.242473	1.2346	0.304043
NCOR2:S2048	Q9Y618	NCOR2	S2048	0.11105	0.242473	1.2346	0.304043
NCOR2:S2424	Q9Y618	NCOR2	S2424	0.491946	0.66144	1.22212	0.289382
NCOR2:S2439	Q9Y618	NCOR2	S2439	0.0664211	0.169432	1.46188	0.547829
NCOR2:S2440	Q9Y618	NCOR2	S2440	0.0664211	0.169432	1.46188	0.547829
NCOR2:S2443	Q9Y618	NCOR2	S2443	0.0664211	0.169432	1.46188	0.547829
NCOR2:S2437	Q9Y618	NCOR2	S2437	0.0664211	0.169432	1.46188	0.547829
NCOR2:S2431	Q9Y618	NCOR2	S2431	0.0664211	0.169432	1.46188	0.547829
NCOR2:S753	Q9Y618	NCOR2	S753	0.00327413	0.0205099	2.60997	1.38403	*
NCOR2:S745	Q9Y618	NCOR2	S745	0.00566756	0.0302554	8.46813	3.08204	*
NCOR2:S746	Q9Y618	NCOR2	S746	0.00566756	0.0302554	8.46813	3.08204	*
NCOR2:T741	Q9Y618	NCOR2	T741	0.00109424	0.00970062	3.50008	1.80739	*
NCOR2:T748	Q9Y618	NCOR2	T748	0.00566756	0.0302554	8.46813	3.08204	*
NCOR2:S750	Q9Y618	NCOR2	S750	0.00109424	0.00970062	3.50008	1.80739	*
NCOR2:S737	Q9Y618	NCOR2	S737	0.00566756	0.0302554	8.46813	3.08204	*
NCOR2:S215	Q9Y618	NCOR2	S215	3.57004e-05	0.00108479	2.35267	1.2343	*
NCOR2:S221	Q9Y618	NCOR2	S221	3.57004e-05	0.00108479	2.35267	1.2343	*
NCOR2:S152	Q9Y618	NCOR2	S152	8.41916e-07	0.000122348	2.62195	1.39064	*
NCOR2:S149	Q9Y618	NCOR2	S149	8.41916e-07	0.000122348	2.62195	1.39064	*
NCOR2:T156	Q9Y618	NCOR2	T156	1.56489e-05	0.000662045	4.24737	2.08657	*
NCOR2:S2234	Q9Y618	NCOR2	S2234	0.32715	0.509045	1.45431	0.540334
NCOR2:S2221	Q9Y618	NCOR2	S2221	0.32715	0.509045	1.45431	0.540334
NCOR2:T2220	Q9Y618	NCOR2	T2220	0.32715	0.509045	1.45431	0.540334
NCOR2:S2269	Q9Y618	NCOR2	S2269	0.0359077	0.110425	1.27884	0.354834
NCOR2:S1306	Q9Y618	NCOR2	S1306	0.0166788	0.0642034	1.83653	0.876986
NCOR2:S1305	Q9Y618	NCOR2	S1305	0.0166788	0.0642034	1.83653	0.876986
NCOR2:S1304	Q9Y618	NCOR2	S1304	0.0166788	0.0642034	1.83653	0.876986
NCOR2:S2404	Q9Y618	NCOR2	S2404	0.410205	0.588416	0.94283	-0.0849301
NCOR2:T2403	Q9Y618	NCOR2	T2403	0.410205	0.588416	0.94283	-0.0849301
NCOR2:S1331	Q9Y618	NCOR2	S1331	1	1	1.37181	0.456085
NCOR2:S1334	Q9Y618	NCOR2	S1334	1	1	1.37181	0.456085
NCOR2:S956	Q9Y618	NCOR2	S956	1.73934e-05	0.000702028	4.15666	2.05542	*
NCOR2:T1902	Q9Y618	NCOR2	T1902	0.11915	0.255718	1.76136	0.81669
NCOR2:S1901	Q9Y618	NCOR2	S1901	0.11915	0.255718	1.76136	0.81669
NCOR2:T1904	Q9Y618	NCOR2	T1904	0.11915	0.255718	1.76136	0.81669
NCOR2:S54	Q9Y618	NCOR2	S54	1	1	1.273	0.34823
NCOR2:T1391	Q9Y618	NCOR2	T1391	5.61327e-05	0.00141706	1.78179	0.833323	*
NCOR2:S1982	Q9Y618	NCOR2	S1982	0.000903578	0.00846446	1.81774	0.862145	*
NCOR2:S1981	Q9Y618	NCOR2	S1981	0.000903578	0.00846446	1.81774	0.862145	*
NCOR2:S1984	Q9Y618	NCOR2	S1984	0.000903578	0.00846446	1.81774	0.862145	*
NCOR2:S939	Q9Y618	NCOR2	S939	0.00744313	0.0366557	77.5121	6.27635	*
NCOR2:S943	Q9Y618	NCOR2	S943	0.00744313	0.0366557	77.5121	6.27635	*
NCOR2:S1025	Q9Y618	NCOR2	S1025	0.618954	0.762617	1.37145	0.455704
NCOR2:S1023	Q9Y618	NCOR2	S1023	0.618954	0.762617	1.37145	0.455704
NCOR2:S1259	Q9Y618	NCOR2	S1259	0.00310504	0.0196499	2.84864	1.51027	*
NCOR2:S1261	Q9Y618	NCOR2	S1261	0.00310504	0.0196499	2.84864	1.51027	*
NCOR2:S1236	Q9Y618	NCOR2	S1236	0.175907	0.332049	1.25331	0.325744
NCOR2:T1238	Q9Y618	NCOR2	T1238	0.175907	0.332049	1.25331	0.325744
NCOR2:S1227	Q9Y618	NCOR2	S1227	0.0840348	0.199186	1.5746	0.654986
NCOR2:S1181	Q9Y618	NCOR2	S1181	6.98715e-05	0.00163622	2.06332	1.04497	*
NCOR2:S1487	Q9Y618	NCOR2	S1487	0.0949713	0.217762	1.85706	0.893024
LRP1:S4520	Q07954	LRP1	S4520	0.0233424	0.0816199	1.54418	0.626839
LRP1:S4523	Q07954	LRP1	S4523	0.00708717	0.0350741	1.53305	0.616402	*
LRP1:T4524	Q07954	LRP1	T4524	0.00106538	0.00950233	2.0253	1.01814	*
LRP1:T4460	Q07954	LRP1	T4460	0.475496	0.649827	0.84137	-0.249188
LRP1:S2950	Q07954	LRP1	S2950	0.367257	0.546971	1.25776	0.330859
DAAM1:S1027	Q9Y4D1	DAAM1	S1027	4.10998e-06	0.00030698	0.134404	-2.89536	*
DAAM1:S1030	Q9Y4D1	DAAM1	S1030	4.10998e-06	0.00030698	0.134404	-2.89536	*
DAAM1:T675	Q9Y4D1	DAAM1	T675	0.735217	0.843339	1.07084	0.0987389
DAAM1:S677	Q9Y4D1	DAAM1	S677	0.735217	0.843339	1.07084	0.0987389
DAAM1:S678	Q9Y4D1	DAAM1	S678	0.735217	0.843339	1.07084	0.0987389
DAAM1:S1067	Q9Y4D1	DAAM1	S1067	0.13321	0.275517	0.677809	-0.56105
DAAM1:S1068	Q9Y4D1	DAAM1	S1068	0.13321	0.275517	0.677809	-0.56105
DAAM1:T1065	Q9Y4D1	DAAM1	T1065	0.13321	0.275517	0.677809	-0.56105
DAAM2:S1016	Q86T65	DAAM2	S1016	0.00335024	0.020677	0.513122	-0.962626	*
DAAM2:S1015	Q86T65	DAAM2	S1015	0.00335024	0.020677	0.513122	-0.962626	*
DAAM2:S656	Q86T65	DAAM2	S656	0.663581	0.793167	1.19161	0.252907
DAAM2:T657	Q86T65	DAAM2	T657	0.663581	0.793167	1.19161	0.252907
DAAM2:S1050	Q86T65	DAAM2	S1050	0.146055	0.29272	1.3046	0.38361
DAAM2:S1052	Q86T65	DAAM2	S1052	0.146055	0.29272	1.3046	0.38361
DVL1:S600	O14640	DVL1	S600	0.255576	0.431216	0.903212	-0.146864
DVL1:S602	O14640	DVL1	S602	0.255576	0.431216	0.903212	-0.146864
DVL1:S604	O14640	DVL1	S604	0.255576	0.431216	0.903212	-0.146864
DVL1:S380	O14640	DVL1	S380	0.00093446	0.00872849	0.333231	-1.58541	*
DVL1:S51	O14640	DVL1	S51	0.677695	0.802593	1.17544	0.233205
DVL1:S676	O14640	DVL1	S676	0.856383	0.919636	1.67349	0.742861
DVL1:T674	O14640	DVL1	T674	0.856383	0.919636	1.67349	0.742861
DVL2:S228	O14641	DVL2	S228	0.0131986	0.0543022	1.82012	0.864033
DVL2:S222	O14641	DVL2	S222	0.0131986	0.0543022	1.82012	0.864033
DVL2:S227	O14641	DVL2	S227	0.0131986	0.0543022	1.82012	0.864033
DVL2:S223	O14641	DVL2	S223	0.0131986	0.0543022	1.82012	0.864033
DVL2:S230	O14641	DVL2	S230	0.0131986	0.0543022	1.82012	0.864033
DVL2:S221	O14641	DVL2	S221	0.0131986	0.0543022	1.82012	0.864033
DVL2:S59	O14641	DVL2	S59	0.677695	0.802593	1.17544	0.233205
DVL2:S651	O14641	DVL2	S651	1	1	1.32002	0.400564
DVL2:T652	O14641	DVL2	T652	1	1	1.32002	0.400564
DVL3:S192	Q92997	DVL3	S192	0.251422	0.427068	1.68082	0.749169
DVL3:S125	Q92997	DVL3	S125	0.0438059	0.127117	3.13699	1.64938
DVL3:S209	Q92997	DVL3	S209	0.0131986	0.0543022	1.82012	0.864033
DVL3:S203	Q92997	DVL3	S203	0.0131986	0.0543022	1.82012	0.864033
DVL3:S208	Q92997	DVL3	S208	0.0131986	0.0543022	1.82012	0.864033
DVL3:S204	Q92997	DVL3	S204	0.0131986	0.0543022	1.82012	0.864033
DVL3:S211	Q92997	DVL3	S211	0.0131986	0.0543022	1.82012	0.864033
DVL3:S202	Q92997	DVL3	S202	0.0131986	0.0543022	1.82012	0.864033
DVL3:S48	Q92997	DVL3	S48	0.467763	0.641154	0.930561	-0.103827
DVL3:T695	Q92997	DVL3	T695	0.266033	0.44419	1.446	0.532064
DVL3:S697	Q92997	DVL3	S697	0.266033	0.44419	1.446	0.532064
DVL3:S643	Q92997	DVL3	S643	0.495379	0.665242	0.633234	-0.659188
DVL3:S642	Q92997	DVL3	S642	0.495379	0.665242	0.633234	-0.659188
epigenetic regulators
Phosphosite	UniProt ID	Gene symbol	Site	P value	BH adjusted P value	FC.Phos	log2(FC.Phos)	Significance
KDM1A:S69	O60341	KDM1A	S69	0.410205	0.588416	1.01017	0.0146005
KDM1A:S80	O60341	KDM1A	S80	0.0793395	0.191671	1.60276	0.680561
KDM1A:T88	O60341	KDM1A	T88	0.0793395	0.191671	1.60276	0.680561
KDM1A:Y135	O60341	KDM1A	Y135	0.0103586	0.0459585	2.59081	1.3734	*
KDM1A:S137	O60341	KDM1A	S137	0.421377	0.598776	1.09545	0.131529
KDM1A:Y136	O60341	KDM1A	Y136	0.0103586	0.0459585	2.59081	1.3734	*
KDM1A:S131	O60341	KDM1A	S131	0.421377	0.598776	1.09545	0.131529
KDM1A:S166	O60341	KDM1A	S166	0.0157429	0.0616639	1.88406	0.913847
KDM1A:S172	O60341	KDM1A	S172	0.0157429	0.0616639	1.88406	0.913847
KDM1A:T59	O60341	KDM1A	T59	0.402924	0.58204	1.21854	0.285149
KDM1A:S849	O60341	KDM1A	S849	0.37773	0.557076	0.873116	-0.195754
KDM1A:S851	O60341	KDM1A	S851	0.37773	0.557076	0.873116	-0.195754
KDM1A:T841	O60341	KDM1A	T841	0.37773	0.557076	0.873116	-0.195754
KDM1B:S247	Q8NB78	KDM1B	S247	0.000831195	0.00801732	2.18314	1.12641	*
KDM1B:T243	Q8NB78	KDM1B	T243	0.000831195	0.00801732	2.18314	1.12641	*
KDM1B:S17	Q8NB78	KDM1B	S17	0.00663986	0.0335078	1.74571	0.803818	*
KDM1B:S13	Q8NB78	KDM1B	S13	0.608314	0.751754	1.5786	0.658647
KDM2A:S869	Q9Y2K7	KDM2A	S869	0.0355817	0.10973	1.63165	0.706334
KDM2A:T550	Q9Y2K7	KDM2A	T550	0.0103586	0.0459585	0.723743	-0.46645	*
KDM2A:S558	Q9Y2K7	KDM2A	S558	0.0103586	0.0459585	0.723743	-0.46645	*
KDM2A:S692	Q9Y2K7	KDM2A	S692	0.0246456	0.0849686	1.88324	0.913219
KDM2A:S28	Q9Y2K7	KDM2A	S28	0.231694	0.403184	1.18462	0.244429
KDM2A:T713	Q9Y2K7	KDM2A	T713	0.990916	0.998091	1.03218	0.0456881
KDM2A:T720	Q9Y2K7	KDM2A	T720	0.990916	0.998091	1.03218	0.0456881
KDM2A:S740	Q9Y2K7	KDM2A	S740	0.568223	0.720741	0.771781	-0.373736
KDM2A:S739	Q9Y2K7	KDM2A	S739	0.749841	0.853204	0.768563	-0.379764
KDM2A:S752	Q9Y2K7	KDM2A	S752	0.168305	0.323987	1.43426	0.52031
KDM2A:S750	Q9Y2K7	KDM2A	S750	0.168305	0.323987	1.43426	0.52031
KDM2A:S746	Q9Y2K7	KDM2A	S746	0.649766	0.783126	1.03095	0.0439742
KDM2A:S883	Q9Y2K7	KDM2A	S883	0.935664	0.967098	0.670402	-0.576902
KDM2B:S975	Q8NHM5	KDM2B	S975	0.32715	0.509045	1.08203	0.113745
KDM2B:S979	Q8NHM5	KDM2B	S979	6.98715e-05	0.00163622	2.22491	1.15375	*
KDM2B:S913	Q8NHM5	KDM2B	S913	0.330531	0.513185	1.43398	0.520021
KDM2B:S912	Q8NHM5	KDM2B	S912	0.330531	0.513185	1.43398	0.520021
KDM2B:S914	Q8NHM5	KDM2B	S914	0.352476	0.535981	1.03408	0.0483534
KDM2B:T916	Q8NHM5	KDM2B	T916	0.0775999	0.189149	0.305855	-1.70908
KDM2B:S443	Q8NHM5	KDM2B	S443	0.00335024	0.020677	1.85135	0.888581	*
KDM2B:S445	Q8NHM5	KDM2B	S445	0.00335024	0.020677	1.85135	0.888581	*
KDM2B:T444	Q8NHM5	KDM2B	T444	0.00335024	0.020677	1.85135	0.888581	*
KDM2B:T440	Q8NHM5	KDM2B	T440	0.00335024	0.020677	1.85135	0.888581	*
KDM2B:T447	Q8NHM5	KDM2B	T447	0.00335024	0.020677	1.85135	0.888581	*
KDM2B:S448	Q8NHM5	KDM2B	S448	0.00335024	0.020677	1.85135	0.888581	*
KDM2B:T449	Q8NHM5	KDM2B	T449	0.00335024	0.020677	1.85135	0.888581	*
KDM2B:S1031	Q8NHM5	KDM2B	S1031	0.0606236	0.159263	1.5044	0.589192
KDM2B:S1029	Q8NHM5	KDM2B	S1029	0.0606236	0.159263	1.5044	0.589192
KDM2B:S497	Q8NHM5	KDM2B	S497	0.00250488	0.016878	1.75964	0.815278	*
KDM2B:T495	Q8NHM5	KDM2B	T495	0.720686	0.834221	1.21994	0.286806
KDM2B:T493	Q8NHM5	KDM2B	T493	0.0828599	0.197048	1.40245	0.487945
KDM2B:T500	Q8NHM5	KDM2B	T500	0.317572	0.499279	1.43017	0.516184
KDM2B:S483	Q8NHM5	KDM2B	S483	0.0248978	0.085679	2.00683	1.00492
KDM2B:S474	Q8NHM5	KDM2B	S474	0.140606	0.284981	0.759288	-0.397282
KDM2B:S477	Q8NHM5	KDM2B	S477	0.140606	0.284981	0.759288	-0.397282
KDM2B:S795	Q8NHM5	KDM2B	S795	0.285019	0.464658	1.31679	0.397023
KMT2D:S4849	O14686	KMT2D	S4849	4.48786e-05	0.00124604	1.82008	0.864005	*
KMT2D:T4852	O14686	KMT2D	T4852	0.00508647	0.0279494	1.47971	0.565314	*
KMT2D:S1834	O14686	KMT2D	S1834	0.0526961	0.144514	0.594195	-0.750992
KMT2D:S1151	O14686	KMT2D	S1151	0.225934	0.395424	4.42326	2.14511
KMT2D:S373	O14686	KMT2D	S373	0.298957	0.478633	1.44345	0.529516
KMT2D:T380	O14686	KMT2D	T380	0.298957	0.478633	1.44345	0.529516
KMT2D:T382	O14686	KMT2D	T382	0.298957	0.478633	1.44345	0.529516
KMT2D:Y389	O14686	KMT2D	Y389	0.298957	0.478633	1.44345	0.529516
KMT2D:S4822	O14686	KMT2D	S4822	0.000831195	0.00801732	1.89221	0.920072	*
KMT2D:S1180	O14686	KMT2D	S1180	0.075938	0.185946	1.61305	0.689791
KMT2D:T1175	O14686	KMT2D	T1175	0.075938	0.185946	1.61305	0.689791
KMT2D:S1671	O14686	KMT2D	S1671	0.224087	0.393725	1.07552	0.105038
KMT2D:S1263	O14686	KMT2D	S1263	0.168305	0.323987	0.580496	-0.784642
KMT2D:S1270	O14686	KMT2D	S1270	0.168305	0.323987	0.580496	-0.784642
KMT2D:T1261	O14686	KMT2D	T1261	0.168305	0.323987	0.580496	-0.784642
KMT2D:T1267	O14686	KMT2D	T1267	0.168305	0.323987	0.580496	-0.784642
KMT2D:S48	O14686	KMT2D	S48	0.247438	0.421243	1.69246	0.759119
KMT2D:S45	O14686	KMT2D	S45	0.247438	0.421243	1.69246	0.759119
KMT2D:S46	O14686	KMT2D	S46	0.247438	0.421243	1.69246	0.759119
KMT2D:S42	O14686	KMT2D	S42	0.247438	0.421243	1.69246	0.759119
KMT2D:S4359	O14686	KMT2D	S4359	0.00359718	0.0216957	1.60398	0.681652	*
KMT2D:S3130	O14686	KMT2D	S3130	0.972273	0.990722	0.595185	-0.748589
KMT2D:T1865	O14686	KMT2D	T1865	0.308174	0.489396	1.45416	0.540185
KMT2D:S1858	O14686	KMT2D	S1858	0.37773	0.557076	1.25337	0.325809
KMT2D:S1854	O14686	KMT2D	S1854	0.272389	0.45018	1.22728	0.295463
KMT2D:S1873	O14686	KMT2D	S1873	0.946101	0.972555	1.15041	0.202148
KMT2D:T1164	O14686	KMT2D	T1164	0.399058	0.577469	1.242	0.31266
KMT2D:S2274	O14686	KMT2D	S2274	0.0233424	0.0816199	0.69	-0.535331
KMT2D:S2269	O14686	KMT2D	S2269	0.0233424	0.0816199	0.69	-0.535331
KMT2D:T1195	O14686	KMT2D	T1195	0.115614	0.249505	1.26322	0.337111
KMT2D:T366	O14686	KMT2D	T366	0.0114093	0.0491515	1.6562	0.727877	*
KMT2D:S1872	O14686	KMT2D	S1872	0.0221068	0.0784464	1.74804	0.805735
KMT2D:T1843	O14686	KMT2D	T1843	0.0031183	0.0196499	2.14232	1.09917	*
KMT2D:S4738	O14686	KMT2D	S4738	0.0148521	0.0589623	1.62457	0.700062
KMT2D:S2640	O14686	KMT2D	S2640	0.839256	0.909457	0.912418	-0.132234
KMT2D:S4974	O14686	KMT2D	S4974	0.479773	0.650912	0.972218	-0.0406483
KMT2D:S654	O14686	KMT2D	S654	1.35247e-05	0.000599405	2.50111	1.32257	*
KMT2D:S1606	O14686	KMT2D	S1606	0.621944	0.762617	0.95288	-0.0696334
KMT2D:T2332	O14686	KMT2D	T2332	0.239603	0.411934	1.44061	0.526677
KMT2C:S4034	Q8NEZ4	KMT2C	S4034	0.0374298	0.113566	1.7824	0.83382
KMT2C:S89	Q8NEZ4	KMT2C	S89	0.202732	0.366825	1.22152	0.288682
KMT2C:S4300	Q8NEZ4	KMT2C	S4300	0.104859	0.233424	1.51136	0.595849
KMT2C:S4304	Q8NEZ4	KMT2C	S4304	0.104859	0.233424	1.51136	0.595849
KMT2C:S3758	Q8NEZ4	KMT2C	S3758	0.0383188	0.115567	0.636498	-0.651772
KMT2C:S3755	Q8NEZ4	KMT2C	S3755	0.0383188	0.115567	0.636498	-0.651772
KMT2C:S3762	Q8NEZ4	KMT2C	S3762	0.0383188	0.115567	0.636498	-0.651772
KMT2C:S3754	Q8NEZ4	KMT2C	S3754	0.0383188	0.115567	0.636498	-0.651772
KMT2C:S1228	Q8NEZ4	KMT2C	S1228	0.229662	0.401478	0.603748	-0.727982
KMT2C:S1225	Q8NEZ4	KMT2C	S1225	0.229662	0.401478	0.603748	-0.727982
KMT2C:T3977	Q8NEZ4	KMT2C	T3977	0.0338097	0.105804	0.220176	-2.18327
KMT2C:S1308	Q8NEZ4	KMT2C	S1308	0.36812	0.547598	0.437226	-1.19355
KMT2C:S1310	Q8NEZ4	KMT2C	S1310	0.36812	0.547598	0.437226	-1.19355
KMT2C:S1307	Q8NEZ4	KMT2C	S1307	0.36812	0.547598	0.437226	-1.19355
KMT2C:S4267	Q8NEZ4	KMT2C	S4267	0.281065	0.459577	0.871539	-0.198363
KMT2C:S28	Q8NEZ4	KMT2C	S28	0.00704628	0.0350741	0.375077	-1.41474	*
KMT2C:S46	Q8NEZ4	KMT2C	S46	0.961487	0.982489	1.09611	0.132397
KMT2C:T742	Q8NEZ4	KMT2C	T742	0.486959	0.658727	0.739198	-0.435968
KMT2C:S2811	Q8NEZ4	KMT2C	S2811	0.097942	0.222372	1.85573	0.891985
KMT2C:S2807	Q8NEZ4	KMT2C	S2807	0.097942	0.222372	1.85573	0.891985
KMT2C:S1987	Q8NEZ4	KMT2C	S1987	0.154943	0.305871	0.782259	-0.354282
KMT2C:S2828	Q8NEZ4	KMT2C	S2828	0.621944	0.762617	1.09122	0.125936
KMT2C:S2831	Q8NEZ4	KMT2C	S2831	0.621944	0.762617	1.09122	0.125936
KDM3A:S445	Q9Y4C1	KDM3A	S445	0.317572	0.499279	1.1198	0.163239
KDM3A:S447	Q9Y4C1	KDM3A	S447	0.317572	0.499279	1.1198	0.163239
KDM3A:S325	Q9Y4C1	KDM3A	S325	0.916953	0.956311	1.13323	0.180437
KDM3A:S264	Q9Y4C1	KDM3A	S264	0.00218993	0.0155232	2.4461	1.29049	*
KDM3A:S265	Q9Y4C1	KDM3A	S265	0.00218993	0.0155232	2.4461	1.29049	*
KDM3B:T729	Q7LBC6	KDM3B	T729	0.00385993	0.0228412	3.40527	1.76777	*
KDM3B:S744	Q7LBC6	KDM3B	S744	0.00385993	0.0228412	3.40527	1.76777	*
KDM3B:S731	Q7LBC6	KDM3B	S731	0.098183	0.222372	1.80969	0.855742
KDM3B:S742	Q7LBC6	KDM3B	S742	0.00359718	0.0216957	3.35735	1.74732	*
KDM3B:S725	Q7LBC6	KDM3B	S725	0.00359718	0.0216957	3.35735	1.74732	*
KDM3B:S726	Q7LBC6	KDM3B	S726	0.098183	0.222372	1.80969	0.855742
KDM3B:S727	Q7LBC6	KDM3B	S727	0.098183	0.222372	1.80969	0.855742
KDM3B:S730	Q7LBC6	KDM3B	S730	0.098183	0.222372	1.80969	0.855742
KDM3B:T733	Q7LBC6	KDM3B	T733	0.00156181	0.0125117	13.5273	3.7578	*
KDM3B:S743	Q7LBC6	KDM3B	S743	0.00156181	0.0125117	13.5273	3.7578	*
KDM3B:T746	Q7LBC6	KDM3B	T746	0.00156181	0.0125117	13.5273	3.7578	*
KDM3B:S1253	Q7LBC6	KDM3B	S1253	0.0393562	0.11768	0.673116	-0.571073
KDM3B:S1251	Q7LBC6	KDM3B	S1251	0.0393562	0.11768	0.673116	-0.571073
KDM3B:S779	Q7LBC6	KDM3B	S779	0.140606	0.284981	1.39491	0.480176
KDM3B:S778	Q7LBC6	KDM3B	S778	0.140606	0.284981	1.39491	0.480176
KDM3B:S773	Q7LBC6	KDM3B	S773	0.140606	0.284981	1.39491	0.480176
KDM3B:S289	Q7LBC6	KDM3B	S289	0.506693	0.675682	2.82178	1.49661
KDM3B:S291	Q7LBC6	KDM3B	S291	0.760479	0.86206	0.833816	-0.2622
KDM3B:T614	Q7LBC6	KDM3B	T614	0.726593	0.838516	1.64113	0.71469
KDM3B:T1270	Q7LBC6	KDM3B	T1270	0.58145	0.731181	1.00883	0.0126869
KDM3B:S1267	Q7LBC6	KDM3B	S1267	0.58145	0.731181	1.00883	0.0126869
KDM4A:S520	O75164	KDM4A	S520	0.568223	0.720741	1.53147	0.61492
KDM4A:S522	O75164	KDM4A	S522	0.568223	0.720741	1.53147	0.61492
KDM4A:S523	O75164	KDM4A	S523	0.308174	0.489396	1.36569	0.449628
KDM4A:S517	O75164	KDM4A	S517	0.271332	0.45018	1.78275	0.834108
KDM4A:S525	O75164	KDM4A	S525	0.263893	0.440814	1.10136	0.139282
KDM4A:S516	O75164	KDM4A	S516	0.132299	0.274349	2.23749	1.16188
KDM4A:S514	O75164	KDM4A	S514	0.132299	0.274349	2.23749	1.16188
KDM4B:S566	O94953	KDM4B	S566	0.444234	0.620668	0.836018	-0.258394
KDM4B:T571	O94953	KDM4B	T571	0.444234	0.620668	0.836018	-0.258394
KDM4B:T1065	O94953	KDM4B	T1065	0.703807	0.823342	2.23055	1.1574
KDM5A:S1598	P29375	KDM5A	S1598	0.0793395	0.191671	2.01032	1.00743
KDM5A:S1603	P29375	KDM5A	S1603	0.188652	0.348688	1.8943	0.921667
KDM5A:Y1595	P29375	KDM5A	Y1595	0.213315	0.381694	2.08738	1.0617
KDM5A:T203	P29375	KDM5A	T203	0.053184	0.145612	0.559927	-0.836689
KDM5A:S204	P29375	KDM5A	S204	0.053184	0.145612	0.559927	-0.836689
KDM5A:T201	P29375	KDM5A	T201	0.053184	0.145612	0.559927	-0.836689
KDM5A:T199	P29375	KDM5A	T199	0.053184	0.145612	0.559927	-0.836689
KDM5A:S198	P29375	KDM5A	S198	0.053184	0.145612	0.559927	-0.836689
KDM5A:S1111	P29375	KDM5A	S1111	0.746784	0.853009	0.902689	-0.147699
KDM5A:S1366	P29375	KDM5A	S1366	0.467763	0.641154	1.26284	0.33667
KDM5A:S1365	P29375	KDM5A	S1365	0.15742	0.307843	1.3252	0.406208
KDM5A:S1367	P29375	KDM5A	S1367	0.467763	0.641154	1.26284	0.33667
KDM5A:S1368	P29375	KDM5A	S1368	0.15742	0.307843	1.3252	0.406208
KDM5A:S1330	P29375	KDM5A	S1330	0.000590569	0.00640376	1.69399	0.760428	*
KDM5A:S1331	P29375	KDM5A	S1331	0.000590569	0.00640376	1.69399	0.760428	*
KDM5A:S1329	P29375	KDM5A	S1329	0.000590569	0.00640376	1.69399	0.760428	*
KDM5A:S1423	P29375	KDM5A	S1423	0.0017844	0.0135989	1.73832	0.797694	*
KDM5B:S986	Q9UGL1	KDM5B	S986	0.0552395	0.149785	1.68361	0.751557
KDM5B:S1328	Q9UGL1	KDM5B	S1328	0.637335	0.774093	1.3435	0.426001
KDM5B:S1456	Q9UGL1	KDM5B	S1456	0.102337	0.229122	0.859343	-0.218694
KDM5B:Y1457	Q9UGL1	KDM5B	Y1457	0.102337	0.229122	0.859343	-0.218694
KDM5B:T264	Q9UGL1	KDM5B	T264	0.672629	0.800774	0.853823	-0.227991
KDM5C:S301	P41229	KDM5C	S301	0.000495408	0.00568475	1.86769	0.901251	*
KDM5C:S299	P41229	KDM5C	S299	0.000495408	0.00568475	1.86769	0.901251	*
KDM5C:S317	P41229	KDM5C	S317	0.297074	0.478511	2.06461	1.04587
KDM6A:S818	O15550	KDM6A	S818	0.175667	0.331677	1.22618	0.294175
KDM6A:S821	O15550	KDM6A	S821	0.175667	0.331677	1.22618	0.294175
KDM6A:S820	O15550	KDM6A	S820	0.175667	0.331677	1.22618	0.294175
KDM6A:S817	O15550	KDM6A	S817	0.175667	0.331677	1.22618	0.294175
KDM6A:S829	O15550	KDM6A	S829	0.691921	0.81389	1.0394	0.0557524
KDM6A:S814	O15550	KDM6A	S814	0.175667	0.331677	1.22618	0.294175
KDM6A:T811	O15550	KDM6A	T811	0.456171	0.630751	1.13833	0.186913
KDM6A:S824	O15550	KDM6A	S824	0.456171	0.630751	1.13833	0.186913
ASH1L:T2339	Q9NR48	ASH1L	T2339	0.593786	0.741149	0.850222	-0.234089
ASH1L:S2334	Q9NR48	ASH1L	S2334	0.593786	0.741149	0.850222	-0.234089
ASH1L:S1748	Q9NR48	ASH1L	S1748	0.0233424	0.0816199	1.67067	0.740428
ASH1L:S1747	Q9NR48	ASH1L	S1747	0.0233424	0.0816199	1.67067	0.740428
ASH1L:S1746	Q9NR48	ASH1L	S1746	0.0233424	0.0816199	1.67067	0.740428
ASH1L:S1630	Q9NR48	ASH1L	S1630	0.0357288	0.110112	2.12316	1.08621
ASH1L:T1628	Q9NR48	ASH1L	T1628	0.0357288	0.110112	2.12316	1.08621
ASH1L:S22	Q9NR48	ASH1L	S22	0.281065	0.459577	0.704484	-0.505362
ASH1L:T1184	Q9NR48	ASH1L	T1184	0.00223786	0.0158028	3.86387	1.95005	*
ASH1L:S1189	Q9NR48	ASH1L	S1189	0.00223786	0.0158028	3.86387	1.95005	*
ASH1L:S1186	Q9NR48	ASH1L	S1186	0.00223786	0.0158028	3.86387	1.95005	*
ASH1L:S1199	Q9NR48	ASH1L	S1199	0.00223786	0.0158028	3.86387	1.95005	*
ASH1L:S1201	Q9NR48	ASH1L	S1201	0.00223786	0.0158028	3.86387	1.95005	*
ASH1L:T1196	Q9NR48	ASH1L	T1196	0.00223786	0.0158028	3.86387	1.95005	*
ASH1L:S1193	Q9NR48	ASH1L	S1193	0.00223786	0.0158028	3.86387	1.95005	*
ASH1L:S1191	Q9NR48	ASH1L	S1191	0.00223786	0.0158028	3.86387	1.95005	*
ASH1L:S1791	Q9NR48	ASH1L	S1791	0.663581	0.793167	0.614572	-0.702346
ASH1L:S1789	Q9NR48	ASH1L	S1789	0.663581	0.793167	0.614572	-0.702346
ASH1L:S1788	Q9NR48	ASH1L	S1788	0.663581	0.793167	0.614572	-0.702346
ASH1L:S24	Q9NR48	ASH1L	S24	0.976887	0.990722	1.0168	0.0240366
ASH1L:S1681	Q9NR48	ASH1L	S1681	0.444081	0.620668	1.14878	0.200099
ASH1L:S1677	Q9NR48	ASH1L	S1677	0.444081	0.620668	1.14878	0.200099
ASH1L:T1678	Q9NR48	ASH1L	T1678	0.444081	0.620668	1.14878	0.200099
ASH1L:S1675	Q9NR48	ASH1L	S1675	0.444081	0.620668	1.14878	0.200099
ASH1L:T1683	Q9NR48	ASH1L	T1683	0.444081	0.620668	1.14878	0.200099
ASH1L:S1671	Q9NR48	ASH1L	S1671	0.444081	0.620668	1.14878	0.200099
ASH1L:T1666	Q9NR48	ASH1L	T1666	0.444081	0.620668	1.14878	0.200099
ASH1L:S1667	Q9NR48	ASH1L	S1667	0.444081	0.620668	1.14878	0.200099
ASH1L:S623	Q9NR48	ASH1L	S623	0.112804	0.24564	0.539362	-0.890675
ASH1L:S1649	Q9NR48	ASH1L	S1649	0.27076	0.449957	0.615998	-0.699003
ASH1L:S1733	Q9NR48	ASH1L	S1733	0.115571	0.249505	0.359804	-1.47472
ASH1L:S1742	Q9NR48	ASH1L	S1742	0.115571	0.249505	0.359804	-1.47472
ASH1L:T2900	Q9NR48	ASH1L	T2900	0.448964	0.625059	1.87174	0.904383
ASH1L:S2903	Q9NR48	ASH1L	S2903	0.448964	0.625059	1.87174	0.904383
ASH1L:S2904	Q9NR48	ASH1L	S2904	0.448964	0.625059	1.87174	0.904383
ASH1L:S2909	Q9NR48	ASH1L	S2909	0.448964	0.625059	1.87174	0.904383
ASH2L:S101	Q9UBL3	ASH2L	S101	0.00662716	0.0335078	2.83068	1.50115	*
ARID1A:S1182	O14497	ARID1A	S1182	0.308174	0.489396	0.789683	-0.340655
ARID1A:S1184	O14497	ARID1A	S1184	0.308174	0.489396	0.789683	-0.340655
ARID1A:S696	O14497	ARID1A	S696	0.0015878	0.0125117	2.01019	1.00733	*
ARID1A:S698	O14497	ARID1A	S698	0.00581822	0.0307182	2.72524	1.44638	*
ARID1A:S702	O14497	ARID1A	S702	0.0015878	0.0125117	2.01019	1.00733	*
ARID1A:S363	O14497	ARID1A	S363	0.749841	0.853204	0.961066	-0.0572922
ARID1A:S357	O14497	ARID1A	S357	0.516765	0.680535	0.956635	-0.0639595
ARID1A:S366	O14497	ARID1A	S366	0.270121	0.449029	0.896271	-0.157993
ARID1A:S604	O14497	ARID1A	S604	0.621944	0.762617	1.20335	0.267051
ARID1A:S607	O14497	ARID1A	S607	0.621944	0.762617	1.20335	0.267051
ARID1A:S610	O14497	ARID1A	S610	0.621944	0.762617	1.20335	0.267051
ARID1A:S772	O14497	ARID1A	S772	0.298957	0.478633	0.56095	-0.834056
ARID1A:S769	O14497	ARID1A	S769	0.298957	0.478633	0.56095	-0.834056
ARID1A:T1884	O14497	ARID1A	T1884	0.00232549	0.0160474	1.82221	0.865687	*
ARID1A:T1888	O14497	ARID1A	T1888	0.00232549	0.0160474	1.82221	0.865687	*
ARID1A:T1891	O14497	ARID1A	T1891	0.00232549	0.0160474	1.82221	0.865687	*
ARID1A:T1883	O14497	ARID1A	T1883	0.00232549	0.0160474	1.82221	0.865687	*
ARID1A:T1892	O14497	ARID1A	T1892	0.00232549	0.0160474	1.82221	0.865687	*
ARID1A:T1206	O14497	ARID1A	T1206	0.609189	0.752516	1.33519	0.417048
ARID1A:S1204	O14497	ARID1A	S1204	0.609189	0.752516	1.33519	0.417048
ARID1A:S1754	O14497	ARID1A	S1754	0.00413935	0.0239257	1.45803	0.544024	*
ARID1A:S1755	O14497	ARID1A	S1755	0.00413935	0.0239257	1.45803	0.544024	*
ARID1A:S382	O14497	ARID1A	S382	0.649581	0.783126	0.873328	-0.195405
ARID1A:S381	O14497	ARID1A	S381	0.649581	0.783126	0.873328	-0.195405
ARID1A:S233	O14497	ARID1A	S233	0.13321	0.275517	0.698081	-0.518533
ARID1A:S232	O14497	ARID1A	S232	0.13321	0.275517	0.698081	-0.518533
ARID1A:Y229	O14497	ARID1A	Y229	0.13321	0.275517	0.698081	-0.518533
ARID1A:S1944	O14497	ARID1A	S1944	0.0998735	0.225686	2.0478	1.03408
ARID1A:S1604	O14497	ARID1A	S1604	0.247438	0.421243	0.795539	-0.329995
ARID1A:S1600	O14497	ARID1A	S1600	0.796	0.883118	0.839041	-0.253187
ARID1A:S1602	O14497	ARID1A	S1602	0.796	0.883118	0.839041	-0.253187
ARID1A:T1921	O14497	ARID1A	T1921	0.073602	0.1822	0.0389055	-4.68388
ARID1B:S1710	Q8NFD5	ARID1B	S1710	0.564674	0.720445	0.913355	-0.130752
ARID1B:S1715	Q8NFD5	ARID1B	S1715	0.564674	0.720445	0.913355	-0.130752
ARID1B:S1708	Q8NFD5	ARID1B	S1708	0.77338	0.870385	1.09589	0.132105
ARID1B:S1749	Q8NFD5	ARID1B	S1749	0.665789	0.794408	1.17391	0.23132
ARID1B:S1748	Q8NFD5	ARID1B	S1748	0.665789	0.794408	1.17391	0.23132
ARID1B:S502	Q8NFD5	ARID1B	S502	0.85439	0.918426	0.970576	-0.0430876
ARID1B:T505	Q8NFD5	ARID1B	T505	0.317572	0.499279	0.842314	-0.247571
ARID1B:S516	Q8NFD5	ARID1B	S516	0.12032	0.256376	1.23412	0.303483
ARID1B:S1542	Q8NFD5	ARID1B	S1542	0.198432	0.362522	1.4513	0.537346
ARID1B:S1559	Q8NFD5	ARID1B	S1559	0.00756036	0.0367997	0.653037	-0.614763	*
ARID2:S1300	Q68CP9	ARID2	S1300	0.455915	0.63071	1.11806	0.160998
ARID2:Y1299	Q68CP9	ARID2	Y1299	0.455915	0.63071	1.11806	0.160998
ARID2:S1302	Q68CP9	ARID2	S1302	0.455915	0.63071	1.11806	0.160998
ARID2:S1303	Q68CP9	ARID2	S1303	0.455915	0.63071	1.11806	0.160998
ARID2:S626	Q68CP9	ARID2	S626	0.0296548	0.0967681	0.615889	-0.699258
ARID2:S1496	Q68CP9	ARID2	S1496	0.133229	0.275517	1.5491	0.631431
ARID2:S1494	Q68CP9	ARID2	S1494	0.133229	0.275517	1.5491	0.631431
ARID2:S631	Q68CP9	ARID2	S631	0.704907	0.823342	1.24858	0.320292
ARID2:S635	Q68CP9	ARID2	S635	0.704907	0.823342	1.24858	0.320292
ARID2:S1391	Q68CP9	ARID2	S1391	0.936476	0.967546	0.978724	-0.0310265
ARID3A:S119	Q99856	ARID3A	S119	0.00443629	0.0252036	2.04016	1.02868	*
ARID3A:S77	Q99856	ARID3A	S77	0.0018534	0.0138567	1.92709	0.946427	*
ARID3A:S81	Q99856	ARID3A	S81	0.00215753	0.0153395	2.01235	1.00888	*
ARID3A:S88	Q99856	ARID3A	S88	0.0018534	0.0138567	1.92709	0.946427	*
ARID3A:S101	Q99856	ARID3A	S101	0.196137	0.358864	1.86647	0.900309
ARID4A:S557	P29374	ARID4A	S557	0.39906	0.577469	1.51066	0.595177
ARID4A:S561	P29374	ARID4A	S561	0.232884	0.404407	1.48985	0.575165
ARID4A:T555	P29374	ARID4A	T555	0.39906	0.577469	1.51066	0.595177
ARID4A:S147	P29374	ARID4A	S147	0.00756036	0.0367997	1.78157	0.833149	*
ARID4A:S159	P29374	ARID4A	S159	0.133229	0.275517	1.02584	0.0368115
ARID4A:S160	P29374	ARID4A	S160	0.239477	0.411923	1.77521	0.82799
ARID4A:S1109	P29374	ARID4A	S1109	0.167144	0.322308	0.519714	-0.944209
ARID4A:S1108	P29374	ARID4A	S1108	0.167144	0.322308	0.519714	-0.944209
ARID4A:S1111	P29374	ARID4A	S1111	0.167144	0.322308	0.519714	-0.944209
ARID4A:T1105	P29374	ARID4A	T1105	0.167144	0.322308	0.519714	-0.944209
ARID4A:S932	P29374	ARID4A	S932	0.195043	0.357637	1.0219	0.0312495
ARID4A:T151	P29374	ARID4A	T151	0.0531116	0.145595	2.09752	1.06869
ARID4A:S676	P29374	ARID4A	S676	0.0857155	0.202662	1.2004	0.263512
ARID4A:T674	P29374	ARID4A	T674	0.0857155	0.202662	1.2004	0.263512
ARID4A:S673	P29374	ARID4A	S673	0.0857155	0.202662	1.2004	0.263512
ARID4A:S677	P29374	ARID4A	S677	0.0857155	0.202662	1.2004	0.263512
ARID4A:S864	P29374	ARID4A	S864	0.000106774	0.00211372	1.94847	0.962343	*
ARID4A:S863	P29374	ARID4A	S863	0.000106774	0.00211372	1.94847	0.962343	*
ARID4A:S146	P29374	ARID4A	S146	0.540116	0.701083	0.994016	-0.00865849
ARID4A:S427	P29374	ARID4A	S427	0.72651	0.838516	1.10547	0.144657
ARID4A:S1145	P29374	ARID4A	S1145	0.853139	0.918426	1.03059	0.0434707
ARID4A:S1140	P29374	ARID4A	S1140	0.713176	0.829102	0.957837	-0.0621476
ARID4B:S1153	Q4LE39	ARID4B	S1153	0.432721	0.609891	1.04883	0.0687749
ARID4B:S1152	Q4LE39	ARID4B	S1152	0.432721	0.609891	1.04883	0.0687749
ARID4B:T1150	Q4LE39	ARID4B	T1150	0.432721	0.609891	1.04883	0.0687749
ARID4B:S1155	Q4LE39	ARID4B	S1155	0.432721	0.609891	1.04883	0.0687749
ARID4B:S296	Q4LE39	ARID4B	S296	0.0166788	0.0642034	1.9523	0.965172
ARID4B:S295	Q4LE39	ARID4B	S295	0.0166788	0.0642034	1.9523	0.965172
ARID4B:S675	Q4LE39	ARID4B	S675	0.000195351	0.00311503	1.77701	0.829451	*
ARID4B:S680	Q4LE39	ARID4B	S680	4.48786e-05	0.00124604	2.15307	1.1064	*
ARID4B:T672	Q4LE39	ARID4B	T672	4.48786e-05	0.00124604	2.15307	1.1064	*
ARID4B:S1032	Q4LE39	ARID4B	S1032	0.555138	0.711543	1.06494	0.0907759
ARID4B:S1031	Q4LE39	ARID4B	S1031	0.555138	0.711543	1.06494	0.0907759
ARID4B:S1029	Q4LE39	ARID4B	S1029	0.555138	0.711543	1.06494	0.0907759
ARID4B:T1025	Q4LE39	ARID4B	T1025	0.00657605	0.0335078	3.63645	1.86253	*
ARID4B:T1026	Q4LE39	ARID4B	T1026	0.00657605	0.0335078	3.63645	1.86253	*
ARID4B:S790	Q4LE39	ARID4B	S790	0.0578812	0.154428	1.79283	0.842242
ARID4B:T793	Q4LE39	ARID4B	T793	0.0578812	0.154428	1.79283	0.842242
ARID4B:S666	Q4LE39	ARID4B	S666	0.930735	0.963899	0.934888	-0.0971348
ARID4B:Y795	Q4LE39	ARID4B	Y795	0.726593	0.838516	1.33757	0.419618
ARID5B:T539	Q14865	ARID5B	T539	0.011705	0.0498176	1.38427	0.469125	*
ARID5B:S958	Q14865	ARID5B	S958	0.0152985	0.060556	3.72598	1.89762
ARID5B:S1032	Q14865	ARID5B	S1032	5.61327e-05	0.00141706	2.29257	1.19696	*
ARID5B:S264	Q14865	ARID5B	S264	0.568223	0.720741	1.28829	0.365461
ARID5B:S688	Q14865	ARID5B	S688	0.20128	0.366107	1.88891	0.917551
ARID5B:S483	Q14865	ARID5B	S483	0.0654524	0.168711	0.602505	-0.730954
CHD1:S1385	O14646	CHD1	S1385	0.00113238	0.0100216	0.247722	-2.01321	*
CHD1:S1387	O14646	CHD1	S1387	0.00113238	0.0100216	0.247722	-2.01321	*
CHD1:S1384	O14646	CHD1	S1384	0.00113238	0.0100216	0.247722	-2.01321	*
CHD1:S1096	O14646	CHD1	S1096	0.00236201	0.0162574	3.38856	1.76067	*
CHD1:Y1095	O14646	CHD1	Y1095	0.00391557	0.0231615	4.51126	2.17353	*
CHD1:T1394	O14646	CHD1	T1394	0.050058	0.139987	0.356091	-1.48968
CHD1:S1396	O14646	CHD1	S1396	0.050058	0.139987	0.356091	-1.48968
CHD1:S1689	O14646	CHD1	S1689	0.0140045	0.0565693	1.60745	0.684777
CHD1:S173	O14646	CHD1	S173	0.0318229	0.101969	3.25154	1.70112
CHD1:S174	O14646	CHD1	S174	0.0318229	0.101969	3.25154	1.70112
CHD1:S180	O14646	CHD1	S180	0.0318229	0.101969	3.25154	1.70112
CHD1:S1098	O14646	CHD1	S1098	0.00848956	0.0401393	3.77867	1.91788	*
CHD1:S1677	O14646	CHD1	S1677	0.0166788	0.0642034	1.51828	0.602438
CHD1:S1672	O14646	CHD1	S1672	0.0166788	0.0642034	1.51828	0.602438
CHD1:S1673	O14646	CHD1	S1673	0.0166788	0.0642034	1.51828	0.602438
CHD1:S1671	O14646	CHD1	S1671	0.0166788	0.0642034	1.51828	0.602438
CHD1:S90	O14646	CHD1	S90	0.000403545	0.00503682	2.54562	1.34802	*
CHD1:S89	O14646	CHD1	S89	0.000403545	0.00503682	2.54562	1.34802	*
CHD1:T1700	O14646	CHD1	T1700	0.11915	0.255718	1.97257	0.980077
CHD1:S1699	O14646	CHD1	S1699	0.11915	0.255718	1.97257	0.980077
CHD2:S207	O14647	CHD2	S207	0.00101359	0.00920741	3.04305	1.60552	*
CHD2:S208	O14647	CHD2	S208	0.00101359	0.00920741	3.04305	1.60552	*
CHD2:S1373	O14647	CHD2	S1373	0.00034511	0.00445416	1.81219	0.857733	*
CHD2:S1369	O14647	CHD2	S1369	0.00115556	0.0100216	1.60326	0.681008	*
CHD2:S156	O14647	CHD2	S156	0.691921	0.81389	0.90671	-0.141288
CHD2:S165	O14647	CHD2	S165	0.691921	0.81389	0.90671	-0.141288
CHD2:T164	O14647	CHD2	T164	0.691921	0.81389	0.90671	-0.141288
CHD2:S988	O14647	CHD2	S988	0.166394	0.321044	1.15565	0.208704
CHD2:S1365	O14647	CHD2	S1365	0.231694	0.403184	0.8303	-0.268295
CHD2:S1364	O14647	CHD2	S1364	0.169422	0.324066	0.893214	-0.162922
CHD2:S1789	O14647	CHD2	S1789	0.000237036	0.00349086	0.323856	-1.62657	*
CHD2:S1792	O14647	CHD2	S1792	0.000237036	0.00349086	0.323856	-1.62657	*
CHD2:S1785	O14647	CHD2	S1785	0.000237036	0.00349086	0.323856	-1.62657	*
CHD2:S1807	O14647	CHD2	S1807	0.00833891	0.0396137	0.496686	-1.00959	*
CHD2:S1801	O14647	CHD2	S1801	0.393145	0.573316	0.876481	-0.190205
CHD2:S1386	O14647	CHD2	S1386	0.100412	0.226321	1.83738	0.877654
CHD2:S1010	O14647	CHD2	S1010	0.419547	0.598776	0.851284	-0.232287
CHD2:T1011	O14647	CHD2	T1011	0.419547	0.598776	0.851284	-0.232287
CHD2:S1012	O14647	CHD2	S1012	0.419547	0.598776	0.851284	-0.232287
CHD3:S330	Q12873	CHD3	S330	0.510418	0.678545	0.559692	-0.837295
CHD3:S333	Q12873	CHD3	S333	0.294185	0.474679	0.569954	-0.811083
CHD3:S324	Q12873	CHD3	S324	0.294185	0.474679	0.569954	-0.811083
CHD3:S328	Q12873	CHD3	S328	0.510418	0.678545	0.559692	-0.837295
CHD3:S713	Q12873	CHD3	S713	0.00250488	0.016878	1.92189	0.942528	*
CHD3:S712	Q12873	CHD3	S712	0.00250488	0.016878	1.92189	0.942528	*
CHD3:T715	Q12873	CHD3	T715	0.00250488	0.016878	1.92189	0.942528	*
CHD3:Y1363	Q12873	CHD3	Y1363	0.485134	0.65662	0.821862	-0.283032
CHD3:S1367	Q12873	CHD3	S1367	0.776105	0.872228	1.94775	0.96181
CHD3:S1364	Q12873	CHD3	S1364	0.776105	0.872228	1.94775	0.96181
CHD3:S1601	Q12873	CHD3	S1601	0.421377	0.598776	0.958044	-0.0618364
CHD3:S1605	Q12873	CHD3	S1605	0.421377	0.598776	0.958044	-0.0618364
CHD3:S597	Q12873	CHD3	S597	0.0374298	0.113566	1.37193	0.45621
CHD3:Y595	Q12873	CHD3	Y595	0.0374298	0.113566	1.37193	0.45621
CHD3:S90	Q12873	CHD3	S90	0.0015878	0.0125117	1.99976	0.99983	*
CHD3:S93	Q12873	CHD3	S93	0.00544164	0.0292347	1.54502	0.627627	*
CHD3:S88	Q12873	CHD3	S88	0.00581822	0.0307182	1.60016	0.678221	*
CHD3:Y95	Q12873	CHD3	Y95	0.0124326	0.0521063	1.36541	0.449339
CHD3:S1549	Q12873	CHD3	S1549	0.365228	0.546971	1.52355	0.607439
CHD3:S1553	Q12873	CHD3	S1553	0.365228	0.546971	1.52355	0.607439
CHD3:T1552	Q12873	CHD3	T1552	0.286235	0.466146	1.67904	0.747634
CHD3:T1557	Q12873	CHD3	T1557	0.365228	0.546971	1.52355	0.607439
CHD3:T1569	Q12873	CHD3	T1569	7.78167e-05	0.00174205	2.40156	1.26397	*
CHD3:S73	Q12873	CHD3	S73	0.0184268	0.0693588	1.48485	0.57032
CHD3:S79	Q12873	CHD3	S79	0.000390822	0.00489691	1.96886	0.977359	*
CHD4:S1602	Q14839	CHD4	S1602	0.58145	0.731181	1.0515	0.0724462
CHD4:T703	Q14839	CHD4	T703	0.182076	0.340339	0.805351	-0.31231
CHD4:T705	Q14839	CHD4	T705	0.00413935	0.0239257	0.570205	-0.810448	*
CHD4:S1570	Q14839	CHD4	S1570	0.11105	0.242473	1.40095	0.486407
CHD4:S1576	Q14839	CHD4	S1576	0.11105	0.242473	1.40095	0.486407
CHD4:T1549	Q14839	CHD4	T1549	0.255576	0.431216	1.29813	0.376439
CHD4:T1553	Q14839	CHD4	T1553	0.0124326	0.0521063	1.56671	0.647742
CHD4:T1540	Q14839	CHD4	T1540	0.336908	0.519374	1.24088	0.311368
CHD4:S1544	Q14839	CHD4	S1544	0.839256	0.909457	0.97324	-0.0391321
CHD4:T1542	Q14839	CHD4	T1542	0.255576	0.431216	1.29813	0.376439
CHD4:T1545	Q14839	CHD4	T1545	0.367257	0.546971	1.23951	0.309769
CHD4:T1653	Q14839	CHD4	T1653	0.0103586	0.0459585	1.41888	0.50475	*
CHD4:S1648	Q14839	CHD4	S1648	0.000195351	0.00311503	1.60755	0.684868	*
CHD4:S1531	Q14839	CHD4	S1531	6.2664e-05	0.00151475	2.08337	1.05892	*
CHD4:S1535	Q14839	CHD4	S1535	7.78167e-05	0.00174205	2.12438	1.08704	*
CHD4:S515	Q14839	CHD4	S515	0.0464686	0.132816	0.605344	-0.724172
CHD4:S531	Q14839	CHD4	S531	0.0850618	0.201419	0.446269	-1.16401
CHD4:T517	Q14839	CHD4	T517	0.0464686	0.132816	0.605344	-0.724172
CHD4:S105	Q14839	CHD4	S105	2.21189e-06	0.000216854	5.32228	2.41204	*
CHD4:S108	Q14839	CHD4	S108	2.21189e-06	0.000216854	5.32228	2.41204	*
CHD4:S103	Q14839	CHD4	S103	2.57418e-06	0.000235122	4.9563	2.30926	*
CHD4:S1308	Q14839	CHD4	S1308	0.308174	0.489396	0.893118	-0.163077
CHD4:Y110	Q14839	CHD4	Y110	2.26448e-05	0.000827092	9.10882	3.18726	*
CHD4:S1537	Q14839	CHD4	S1537	0.0338097	0.105804	1.40898	0.494651
CHD4:S1245	Q14839	CHD4	S1245	0.0157563	0.0616639	2.38001	1.25097
CHD4:S1244	Q14839	CHD4	S1244	0.0157563	0.0616639	2.38001	1.25097
CHD4:S303	Q14839	CHD4	S303	0.0184154	0.0693588	2.01759	1.01264
CHD6:S1839	Q8TD26	CHD6	S1839	0.0553377	0.149952	2.17053	1.11804
CHD6:S2056	Q8TD26	CHD6	S2056	0.286235	0.466146	0.635654	-0.653686
CHD6:S2055	Q8TD26	CHD6	S2055	0.286235	0.466146	0.635654	-0.653686
CHD6:T2057	Q8TD26	CHD6	T2057	0.286235	0.466146	0.635654	-0.653686
CHD6:S2058	Q8TD26	CHD6	S2058	0.286235	0.466146	0.635654	-0.653686
CHD6:S36	Q8TD26	CHD6	S36	0.08286	0.197048	1.35283	0.435982
CHD6:S34	Q8TD26	CHD6	S34	0.08286	0.197048	1.35283	0.435982
CHD6:S21	Q8TD26	CHD6	S21	0.00373001	0.0224054	2.95556	1.56343	*
CHD6:S2680	Q8TD26	CHD6	S2680	0.636162	0.773096	1.12861	0.174552
CHD6:S2674	Q8TD26	CHD6	S2674	0.636162	0.773096	1.12861	0.174552
CHD6:S1652	Q8TD26	CHD6	S1652	0.0464686	0.132816	0.751909	-0.41137
CHD6:T1651	Q8TD26	CHD6	T1651	0.0464686	0.132816	0.751909	-0.41137
CHD6:S1654	Q8TD26	CHD6	S1654	0.0464686	0.132816	0.751909	-0.41137
CHD7:S2251	Q9P2D1	CHD7	S2251	0.972752	0.990722	1.04606	0.0649597
CHD7:S2254	Q9P2D1	CHD7	S2254	0.775918	0.872228	1.32661	0.407743
CHD7:S2533	Q9P2D1	CHD7	S2533	0.00269635	0.0177327	0.323391	-1.62865	*
CHD7:T2532	Q9P2D1	CHD7	T2532	0.00269635	0.0177327	0.323391	-1.62865	*
CHD7:S2535	Q9P2D1	CHD7	S2535	0.00269635	0.0177327	0.323391	-1.62865	*
CHD7:S1874	Q9P2D1	CHD7	S1874	0.366155	0.546971	1.57212	0.652708
CHD7:S2956	Q9P2D1	CHD7	S2956	0.113248	0.24645	1.54148	0.624318
CHD7:T2952	Q9P2D1	CHD7	T2952	0.113248	0.24645	1.54148	0.624318
CHD7:S2272	Q9P2D1	CHD7	S2272	0.241038	0.413844	0.591721	-0.757011
CHD7:S2275	Q9P2D1	CHD7	S2275	0.241038	0.413844	0.591721	-0.757011
CHD7:S725	Q9P2D1	CHD7	S725	0.647371	0.783126	1.19666	0.259009
CHD7:S734	Q9P2D1	CHD7	S734	0.647371	0.783126	1.19666	0.259009
CHD7:T719	Q9P2D1	CHD7	T719	0.647371	0.783126	1.19666	0.259009
CHD7:T2551	Q9P2D1	CHD7	T2551	0.131306	0.272494	0.779884	-0.358668
CHD7:S722	Q9P2D1	CHD7	S722	0.932107	0.964735	1.45868	0.544668
CHD7:T730	Q9P2D1	CHD7	T730	0.932107	0.964735	1.45868	0.544668
CHD7:S2559	Q9P2D1	CHD7	S2559	0.0434537	0.126379	2.33745	1.22493
CHD7:S2983	Q9P2D1	CHD7	S2983	0.776388	0.872228	1.02814	0.0400398
CHD7:T1555	Q9P2D1	CHD7	T1555	1	1	0.711099	-0.491879
CHD8:S2008	Q9HCK8	CHD8	S2008	0.0338097	0.105804	4.00013	2.00005
CHD8:T2012	Q9HCK8	CHD8	T2012	0.0916796	0.212185	1.61465	0.691218
CHD8:T1993	Q9HCK8	CHD8	T1993	0.0374298	0.113566	1.37191	0.456185
CHD8:S1995	Q9HCK8	CHD8	S1995	0.0374298	0.113566	1.37191	0.456185
CHD8:S2220	Q9HCK8	CHD8	S2220	0.690262	0.81389	0.626054	-0.675641
CHD8:S2219	Q9HCK8	CHD8	S2219	0.690262	0.81389	0.626054	-0.675641
CHD8:S2218	Q9HCK8	CHD8	S2218	0.673557	0.80132	0.705315	-0.503661
CHD8:S2223	Q9HCK8	CHD8	S2223	0.673557	0.80132	0.705315	-0.503661
CHD8:S562	Q9HCK8	CHD8	S562	0.934429	0.966309	1.04038	0.0571147
CHD8:S550	Q9HCK8	CHD8	S550	0.16334	0.316292	1.46753	0.553389
CHD8:S553	Q9HCK8	CHD8	S553	0.555138	0.711543	1.17727	0.23544
CHD8:S2069	Q9HCK8	CHD8	S2069	0.824179	0.900742	1.74142	0.800264
CHD8:S2071	Q9HCK8	CHD8	S2071	0.824179	0.900742	1.74142	0.800264
CHD8:S2519	Q9HCK8	CHD8	S2519	0.00135648	0.0111955	1.71474	0.777989	*
CHD8:S2518	Q9HCK8	CHD8	S2518	0.00135648	0.0111955	1.71474	0.777989	*
CHD8:T2522	Q9HCK8	CHD8	T2522	0.00135648	0.0111955	1.71474	0.777989	*
CHD8:T2523	Q9HCK8	CHD8	T2523	0.00135648	0.0111955	1.71474	0.777989	*
CHD8:Y2516	Q9HCK8	CHD8	Y2516	0.00135648	0.0111955	1.71474	0.777989	*
CHD8:S1424	Q9HCK8	CHD8	S1424	0.181242	0.340339	2.21035	1.14428
CHD8:S1420	Q9HCK8	CHD8	S1420	0.181242	0.340339	2.21035	1.14428
CHD8:S432	Q9HCK8	CHD8	S432	0.702238	0.823342	0.772541	-0.372317
CHD8:S431	Q9HCK8	CHD8	S431	0.702238	0.823342	0.772541	-0.372317
CHD8:S2211	Q9HCK8	CHD8	S2211	0.102341	0.229122	4.34468	2.11925
CHD8:S2551	Q9HCK8	CHD8	S2551	0.00705044	0.0350741	2.41301	1.27083	*
CHD8:S549	Q9HCK8	CHD8	S549	0.0507021	0.140983	1.79924	0.84739
CHD8:S1679	Q9HCK8	CHD8	S1679	0.649455	0.783126	0.678448	-0.55969
CHD8:S1978	Q9HCK8	CHD8	S1978	0.435214	0.612352	0.751212	-0.412708
CHD8:S1976	Q9HCK8	CHD8	S1976	0.435214	0.612352	0.751212	-0.412708
CHD8:T548	Q9HCK8	CHD8	T548	0.0120958	0.051322	1.82719	0.869626
CHD8:S2046	Q9HCK8	CHD8	S2046	0.00021529	0.00327749	1.9577	0.969157	*
CHD8:S2048	Q9HCK8	CHD8	S2048	0.00021529	0.00327749	1.9577	0.969157	*
CHD8:T1398	Q9HCK8	CHD8	T1398	1	1	0.711099	-0.491879
CHD9:S2303	Q3L8U1	CHD9	S2303	0.611482	0.755075	0.688772	-0.537901
CHD9:T2308	Q3L8U1	CHD9	T2308	0.611482	0.755075	0.688772	-0.537901
CHD9:Y2310	Q3L8U1	CHD9	Y2310	0.611482	0.755075	0.688772	-0.537901
CHD9:S2311	Q3L8U1	CHD9	S2311	0.611482	0.755075	0.688772	-0.537901
CHD9:S2314	Q3L8U1	CHD9	S2314	0.611482	0.755075	0.688772	-0.537901
CHD9:S1472	Q3L8U1	CHD9	S1472	0.0578812	0.154428	1.26037	0.333848
CHD9:S1468	Q3L8U1	CHD9	S1468	0.0578812	0.154428	1.26037	0.333848
CHD9:S654	Q3L8U1	CHD9	S654	0.764553	0.86206	1.30123	0.379871
CHD9:S550	Q3L8U1	CHD9	S550	0.649581	0.783126	1.04266	0.0602719
CHD9:S1754	Q3L8U1	CHD9	S1754	0.681364	0.805356	0.699712	-0.515167
CHD9:S1753	Q3L8U1	CHD9	S1753	0.681364	0.805356	0.699712	-0.515167
CHD9:S611	Q3L8U1	CHD9	S611	0.754418	0.857665	0.672109	-0.573234
CHD9:S612	Q3L8U1	CHD9	S612	0.778632	0.872228	0.966949	-0.048488
CHD9:S616	Q3L8U1	CHD9	S616	0.778632	0.872228	0.966949	-0.048488
CHD9:Y2287	Q3L8U1	CHD9	Y2287	0.695063	0.817152	0.988898	-0.0161066
CHD9:S2286	Q3L8U1	CHD9	S2286	0.695063	0.817152	0.988898	-0.0161066
CHD9:S2058	Q3L8U1	CHD9	S2058	0.27626	0.455513	1.57872	0.658757
CHD9:S2059	Q3L8U1	CHD9	S2059	0.27626	0.455513	1.57872	0.658757
CHD9:S2075	Q3L8U1	CHD9	S2075	0.746784	0.853009	1.12428	0.169001
CHD9:S2079	Q3L8U1	CHD9	S2079	0.746784	0.853009	1.12428	0.169001
CHD9:T2113	Q3L8U1	CHD9	T2113	0.153542	0.303739	1.53363	0.616947
SMARCC1:T417	Q92922	SMARCC1	T417	0.636162	0.773096	1.12199	0.166055
SMARCC1:T415	Q92922	SMARCC1	T415	0.636162	0.773096	1.12199	0.166055
SMARCC1:T404	Q92922	SMARCC1	T404	0.636162	0.773096	1.12199	0.166055
SMARCC1:S830	Q92922	SMARCC1	S830	0.691921	0.81389	1.15173	0.203799
SMARCC1:T828	Q92922	SMARCC1	T828	0.086502	0.203325	1.68431	0.752154
SMARCC1:S825	Q92922	SMARCC1	S825	0.691921	0.81389	1.15173	0.203799
SMARCC1:S328	Q92922	SMARCC1	S328	0.086502	0.203325	1.34904	0.431932
SMARCC1:S330	Q92922	SMARCC1	S330	0.086502	0.203325	1.34904	0.431932
SMARCC1:S816	Q92922	SMARCC1	S816	0.0350282	0.109057	2.16268	1.11282
SMARCC1:S573	Q92922	SMARCC1	S573	0.00958105	0.0436944	2.06337	1.045	*
SMARCC1:T375	Q92922	SMARCC1	T375	0.523722	0.687826	0.752642	-0.409965
SMARCC1:S357	Q92922	SMARCC1	S357	0.181242	0.340339	0.736972	-0.440319
SMARCC1:S822	Q92922	SMARCC1	S822	0.00267352	0.0177327	2.6112	1.38471	*
SMARCC1:S310	Q92922	SMARCC1	S310	0.0726528	0.180404	1.54545	0.628026
SMARCC1:S339	Q92922	SMARCC1	S339	0.568223	0.720741	0.945044	-0.0815461
SMARCC1:S350	Q92922	SMARCC1	S350	0.0318798	0.101969	3.06671	1.61669
SMARCC2:S806	Q8TAQ2	SMARCC2	S806	0.000981516	0.00895573	2.04014	1.02867	*
SMARCC2:S810	Q8TAQ2	SMARCC2	S810	0.00475168	0.0265754	1.71771	0.780486	*
SMARCC2:S813	Q8TAQ2	SMARCC2	S813	0.0233424	0.0816199	1.54285	0.625599
SMARCC2:S399	Q8TAQ2	SMARCC2	S399	0.749841	0.853204	1.01619	0.0231644
SMARCC2:T400	Q8TAQ2	SMARCC2	T400	0.749841	0.853204	1.01619	0.0231644
SMARCC2:T391	Q8TAQ2	SMARCC2	T391	0.146055	0.29272	1.28186	0.358235
SMARCC2:T390	Q8TAQ2	SMARCC2	T390	0.13531	0.277957	2.22011	1.15063
SMARCC2:S387	Q8TAQ2	SMARCC2	S387	0.285504	0.465313	1.17512	0.232807
SMARCC2:T378	Q8TAQ2	SMARCC2	T378	0.202311	0.366106	1.94554	0.960173
SMARCC2:T376	Q8TAQ2	SMARCC2	T376	0.202311	0.366106	1.30058	0.379159
SMARCC2:S302	Q8TAQ2	SMARCC2	S302	0.000495408	0.00568475	1.73337	0.793578	*
SMARCC2:S304	Q8TAQ2	SMARCC2	S304	0.000378244	0.00474704	1.72508	0.786663	*
SMARCC2:S306	Q8TAQ2	SMARCC2	S306	0.0110142	0.0477402	1.602	0.679872	*
SMARCC2:T548	Q8TAQ2	SMARCC2	T548	0.900083	0.945183	0.977538	-0.0327756
SMARCC2:T552	Q8TAQ2	SMARCC2	T552	0.900083	0.945183	0.977538	-0.0327756
SMARCC2:S553	Q8TAQ2	SMARCC2	S553	0.900083	0.945183	0.977538	-0.0327756
SMARCC2:T743	Q8TAQ2	SMARCC2	T743	0.182818	0.341415	2.12292	1.08605
SMARCC2:S745	Q8TAQ2	SMARCC2	S745	0.182818	0.341415	2.12292	1.08605
SMARCC2:T744	Q8TAQ2	SMARCC2	T744	0.182818	0.341415	2.12292	1.08605
SMARCC2:S738	Q8TAQ2	SMARCC2	S738	0.182818	0.341415	2.12292	1.08605
SMARCC2:S754	Q8TAQ2	SMARCC2	S754	0.182818	0.341415	2.12292	1.08605
SMARCC2:S737	Q8TAQ2	SMARCC2	S737	0.182818	0.341415	2.12292	1.08605
SMARCC2:S347	Q8TAQ2	SMARCC2	S347	0.00106538	0.00950233	1.56088	0.642358	*
SMARCC2:T356	Q8TAQ2	SMARCC2	T356	0.0526961	0.144514	1.39807	0.48344
SMARCC2:S283	Q8TAQ2	SMARCC2	S283	0.000701735	0.00713941	1.63129	0.706012	*
SMARCC2:S286	Q8TAQ2	SMARCC2	S286	0.0220975	0.0784449	1.2884	0.365583
SMARCC2:T278	Q8TAQ2	SMARCC2	T278	0.0434537	0.126379	1.13273	0.179799
SMARCC2:S841	Q8TAQ2	SMARCC2	S841	0.38065	0.560327	1.30006	0.378576
PBRM1:S178	Q86U86	PBRM1	S178	0.00385993	0.0228412	1.82146	0.865095	*
PBRM1:S177	Q86U86	PBRM1	S177	0.00385993	0.0228412	1.82146	0.865095	*
PBRM1:T174	Q86U86	PBRM1	T174	0.00385993	0.0228412	1.82146	0.865095	*
PBRM1:S10	Q86U86	PBRM1	S10	0.151659	0.300603	0.749677	-0.415659
PBRM1:S12	Q86U86	PBRM1	S12	0.263893	0.440814	0.820719	-0.28504
PBRM1:S505	Q86U86	PBRM1	S505	0.00973693	0.0438747	0.770629	-0.375892	*
PBRM1:T504	Q86U86	PBRM1	T504	0.00973693	0.0438747	0.770629	-0.375892	*
PBRM1:S498	Q86U86	PBRM1	S498	0.00973693	0.0438747	0.770629	-0.375892	*
PBRM1:T507	Q86U86	PBRM1	T507	0.086502	0.203325	1.85297	0.889837
PBRM1:S501	Q86U86	PBRM1	S501	0.0828599	0.197048	2.09725	1.0685
PBRM1:S509	Q86U86	PBRM1	S509	0.0664211	0.169432	1.4848	0.570266
PBRM1:S502	Q86U86	PBRM1	S502	0.37773	0.557076	1.12857	0.174495
PBRM1:T9	Q86U86	PBRM1	T9	0.621944	0.762617	0.927881	-0.107989
PBRM1:S14	Q86U86	PBRM1	S14	0.677695	0.802593	1.32453	0.405477
PBRM1:S13	Q86U86	PBRM1	S13	0.677695	0.802593	1.32453	0.405477
PBRM1:S16	Q86U86	PBRM1	S16	0.479773	0.650912	0.898384	-0.154595
PBRM1:T28	Q86U86	PBRM1	T28	0.663581	0.793167	0.954196	-0.0676417
PBRM1:S27	Q86U86	PBRM1	S27	0.594814	0.741149	1.11207	0.153248
PBRM1:S25	Q86U86	PBRM1	S25	0.677695	0.802593	1.32453	0.405477
PBRM1:S1119	Q86U86	PBRM1	S1119	0.32715	0.509045	1.14207	0.19165
PBRM1:S1116	Q86U86	PBRM1	S1116	0.32715	0.509045	1.14207	0.19165
PBRM1:T1113	Q86U86	PBRM1	T1113	0.32715	0.509045	1.14207	0.19165
PBRM1:S636	Q86U86	PBRM1	S636	0.11105	0.242473	0.760695	-0.394609
PBRM1:S934	Q86U86	PBRM1	S934	0.0602933	0.159263	0.633285	-0.659072
PBRM1:S935	Q86U86	PBRM1	S935	0.0602933	0.159263	0.633285	-0.659072
PBRM1:S1099	Q86U86	PBRM1	S1099	0.672986	0.800951	0.885658	-0.175179
PBRM1:S303	Q86U86	PBRM1	S303	1.35247e-05	0.000599405	0.512532	-0.964287	*
PBRM1:T301	Q86U86	PBRM1	T301	0.00379144	0.0227468	0.42379	-1.23858	*
PBRM1:S948	Q86U86	PBRM1	S948	0.946101	0.972555	0.919995	-0.120302
PBRM1:S987	Q86U86	PBRM1	S987	0.000378244	0.00474704	2.83355	1.50261	*
PBRM1:S1405	Q86U86	PBRM1	S1405	0.0313221	0.100685	1.83725	0.877546
PBRM1:Y1404	Q86U86	PBRM1	Y1404	0.0313221	0.100685	1.83725	0.877546
PBRM1:S319	Q86U86	PBRM1	S319	0.422176	0.599759	0.894087	-0.161512
PBRM1:S131	Q86U86	PBRM1	S131	0.0209089	0.0756587	2.0912	1.06433
NSD1:S486	Q96L73	NSD1	S486	0.0463163	0.132559	1.49646	0.581556
NSD1:S483	Q96L73	NSD1	S483	0.0463163	0.132559	1.49646	0.581556
NSD1:T1514	Q96L73	NSD1	T1514	0.36959	0.549181	1.48697	0.572376
NSD1:T1507	Q96L73	NSD1	T1507	0.36959	0.549181	1.48697	0.572376
NSD1:S1510	Q96L73	NSD1	S1510	0.36959	0.549181	1.48697	0.572376
NSD1:T1509	Q96L73	NSD1	T1509	0.36959	0.549181	1.48697	0.572376
NSD1:S2471	Q96L73	NSD1	S2471	0.0456296	0.130838	1.56906	0.649903
NSD1:S2369	Q96L73	NSD1	S2369	0.0438059	0.127117	0.763962	-0.388428
NSD1:T2476	Q96L73	NSD1	T2476	0.588284	0.738899	1.45796	0.543949
NSD1:S948	Q96L73	NSD1	S948	0.7621	0.86206	0.890891	-0.166679
NSD1:S822	Q96L73	NSD1	S822	0.523722	0.687826	1.19755	0.260086
NSD2:T544	O96028	NSD2	T544	0.0085893	0.0401393	2.47472	1.30727	*
NSD2:T115	O96028	NSD2	T115	0.000456743	0.00539206	12.3178	3.62267	*
NSD2:T114	O96028	NSD2	T114	0.0111165	0.0480755	4.91144	2.29615	*
NSD2:T110	O96028	NSD2	T110	0.0111165	0.0480755	4.91144	2.29615	*
NSD3:S424	Q9BZ95	NSD3	S424	0.0720427	0.180404	0.443215	-1.17392
NSD3:S560	Q9BZ95	NSD3	S560	0.213315	0.381694	0.641435	-0.640625
NSD3:S561	Q9BZ95	NSD3	S561	0.213315	0.381694	0.641435	-0.640625
NSD3:S558	Q9BZ95	NSD3	S558	0.213315	0.381694	0.641435	-0.640625
NSD3:T556	Q9BZ95	NSD3	T556	0.213315	0.381694	0.641435	-0.640625
NSD3:S457	Q9BZ95	NSD3	S457	0.0140045	0.0565693	0.767602	-0.38157
NSD3:T456	Q9BZ95	NSD3	T456	0.0140045	0.0565693	0.767602	-0.38157
NSD3:S1415	Q9BZ95	NSD3	S1415	0.00313277	0.0197266	3.09895	1.63178	*
NSD3:Y1418	Q9BZ95	NSD3	Y1418	0.00313277	0.0197266	3.09895	1.63178	*
NSD3:S1420	Q9BZ95	NSD3	S1420	0.00313277	0.0197266	3.09895	1.63178	*
NSD3:S637	Q9BZ95	NSD3	S637	0.742085	0.848857	1.14353	0.193489
NSD3:T638	Q9BZ95	NSD3	T638	0.742085	0.848857	1.14353	0.193489
NSD3:S634	Q9BZ95	NSD3	S634	0.742085	0.848857	1.14353	0.193489
NSD3:S590	Q9BZ95	NSD3	S590	0.11105	0.242473	1.6114	0.688314
NSD3:T591	Q9BZ95	NSD3	T591	0.11105	0.242473	1.6114	0.688314
CREBBP:S1019	Q92793	CREBBP	S1019	0.356962	0.537551	0.808228	-0.307166
CREBBP:S1043	Q92793	CREBBP	S1043	0.0552396	0.149785	4.54825	2.18531
CREBBP:T1036	Q92793	CREBBP	T1036	0.0338097	0.105804	5.11894	2.35584
CREBBP:S2425	Q92793	CREBBP	S2425	0.052275	0.144514	2.76763	1.46865
CREBBP:T974	Q92793	CREBBP	T974	0.151659	0.300603	1.4516	0.537643
CREBBP:S976	Q92793	CREBBP	S976	0.0338097	0.105804	1.67535	0.744462
CREBBP:S977	Q92793	CREBBP	S977	0.151659	0.300603	1.4516	0.537643
CREBBP:S980	Q92793	CREBBP	S980	0.0338097	0.105804	1.67535	0.744462
CREBBP:T983	Q92793	CREBBP	T983	0.0393562	0.11768	1.62801	0.703109
CREBBP:S985	Q92793	CREBBP	S985	0.0393562	0.11768	1.62801	0.703109
CREBBP:S121	Q92793	CREBBP	S121	0.086502	0.203325	0.788709	-0.342435
CREBBP:S2351	Q92793	CREBBP	S2351	0.54488	0.703914	2.01497	1.01076
CREBBP:S2356	Q92793	CREBBP	S2356	0.713176	0.829102	1.91179	0.934923
CREBBP:S1030	Q92793	CREBBP	S1030	0.00806065	0.0384314	2.65969	1.41126	*
CREBBP:S2063	Q92793	CREBBP	S2063	0.000119925	0.00226271	2.2217	1.15166	*
CREBBP:S2061	Q92793	CREBBP	S2061	0.000119925	0.00226271	2.2217	1.15166	*
CREBBP:S2361	Q92793	CREBBP	S2361	0.550935	0.710347	2.00534	1.00385
CREBBP:S2362	Q92793	CREBBP	S2362	0.550935	0.710347	2.00534	1.00385
CREBBP:S2364	Q92793	CREBBP	S2364	0.550935	0.710347	2.00534	1.00385
CREBBP:S2345	Q92793	CREBBP	S2345	0.459257	0.633905	3.20845	1.68187
EP300:S1037	Q09472	EP300	S1037	0.00621726	0.0320945	1.60747	0.684791	*
EP300:S1038	Q09472	EP300	S1038	0.00621726	0.0320945	1.60747	0.684791	*
EP300:T1035	Q09472	EP300	T1035	0.00621726	0.0320945	1.60747	0.684791	*
EP300:T1032	Q09472	EP300	T1032	0.00581822	0.0307182	1.5164	0.600653	*
EP300:S1031	Q09472	EP300	S1031	0.00581822	0.0307182	1.5164	0.600653	*
EP300:S1033	Q09472	EP300	S1033	0.00581822	0.0307182	1.5164	0.600653	*
EP300:T887	Q09472	EP300	T887	0.608314	0.751754	1.05994	0.0839842
EP300:T885	Q09472	EP300	T885	0.608314	0.751754	1.05994	0.0839842
EP300:T890	Q09472	EP300	T890	0.608314	0.751754	1.05994	0.0839842
EP300:T891	Q09472	EP300	T891	0.608314	0.751754	1.05994	0.0839842
EP300:S900	Q09472	EP300	S900	0.608314	0.751754	1.05994	0.0839842
EP300:T1724	Q09472	EP300	T1724	0.504277	0.672738	1.163	0.217851
EP300:S1726	Q09472	EP300	S1726	0.504277	0.672738	1.163	0.217851
EP300:S1716	Q09472	EP300	S1716	0.846523	0.915444	0.956582	-0.0640392
EP300:S285	Q09472	EP300	S285	0.0105492	0.0466894	4.02525	2.00908	*
EP300:S2328	Q09472	EP300	S2328	0.954602	0.978936	1.10109	0.138933
EP300:S2326	Q09472	EP300	S2326	0.954602	0.978936	1.10109	0.138933
EP300:S2325	Q09472	EP300	S2325	0.954602	0.978936	1.10109	0.138933
EP300:S2320	Q09472	EP300	S2320	0.793421	0.882226	1.03626	0.0513889
EP300:S2315	Q09472	EP300	S2315	0.764177	0.86206	1.14415	0.19428
PRDM1:S349	O75626	PRDM1	S349	0.479773	0.650912	0.970303	-0.0434926
PRDM1:S350	O75626	PRDM1	S350	0.0478937	0.13526	0.675728	-0.565487
PRDM1:S351	O75626	PRDM1	S351	0.151659	0.300603	0.736463	-0.441314
PRDM1:S361	O75626	PRDM1	S361	0.529406	0.691641	1.06521	0.0911426
PRDM1:S354	O75626	PRDM1	S354	0.79422	0.882226	0.906993	-0.140836
PRDM1:S355	O75626	PRDM1	S355	0.79422	0.882226	0.906993	-0.140836
PRDM1:T359	O75626	PRDM1	T359	0.44664	0.622769	1.1388	0.187511
PRDM1:T513	O75626	PRDM1	T513	1.73934e-05	0.000702028	0.540971	-0.886377	*
PRDM1:S516	O75626	PRDM1	S516	1.73934e-05	0.000702028	0.540971	-0.886377	*
PRDM1:S511	O75626	PRDM1	S511	0.13531	0.277957	0.916623	-0.125599
PRDM1:S514	O75626	PRDM1	S514	1.73934e-05	0.000702028	0.540971	-0.886377	*
PRDM1:T518	O75626	PRDM1	T518	1.73934e-05	0.000702028	0.540971	-0.886377	*
PRDM1:T521	O75626	PRDM1	T521	0.13531	0.277957	0.916623	-0.125599
PRDM1:S288	O75626	PRDM1	S288	0.0443299	0.128211	0.697641	-0.519444
PRDM1:S336	O75626	PRDM1	S336	0.839256	0.909457	0.933815	-0.0987912
PRDM1:S327	O75626	PRDM1	S327	0.839256	0.909457	0.933815	-0.0987912
PRDM1:T333	O75626	PRDM1	T333	0.839256	0.909457	0.933815	-0.0987912
PRDM1:S332	O75626	PRDM1	S332	0.839256	0.909457	0.933815	-0.0987912
PRDM1:T334	O75626	PRDM1	T334	0.839256	0.909457	0.933815	-0.0987912
PRDM10:S424	Q9NQV6	PRDM10	S424	0.758528	0.860556	1.23089	0.299707
PRDM10:T428	Q9NQV6	PRDM10	T428	0.758528	0.860556	1.23089	0.299707
PRDM2:S421	Q13029	PRDM2	S421	0.00544164	0.0292347	0.588465	-0.764972	*
PRDM2:T423	Q13029	PRDM2	T423	3.46359e-06	0.000272612	0.374601	-1.41657	*
PRDM2:S427	Q13029	PRDM2	S427	3.46359e-06	0.000272612	0.374601	-1.41657	*
PRDM2:S739	Q13029	PRDM2	S739	0.000495408	0.00568475	2.03451	1.02468	*
PRDM2:S738	Q13029	PRDM2	S738	4.61936e-06	0.000319411	2.50306	1.32369	*
PRDM2:T737	Q13029	PRDM2	T737	4.61936e-06	0.000319411	2.50306	1.32369	*
PRDM2:S743	Q13029	PRDM2	S743	5.31785e-06	0.000349619	2.25685	1.17431	*
PRDM2:S742	Q13029	PRDM2	S742	0.000314604	0.00418774	2.035	1.02503	*
PRDM2:S446	Q13029	PRDM2	S446	0.272389	0.45018	0.531866	-0.910866
PRDM2:S447	Q13029	PRDM2	S447	0.272389	0.45018	0.531866	-0.910866
PRDM2:S450	Q13029	PRDM2	S450	0.12517	0.263359	0.851247	-0.23235
PRDM2:S747	Q13029	PRDM2	S747	0.00663986	0.0335078	1.81401	0.859179	*
PRDM2:S781	Q13029	PRDM2	S781	0.665789	0.794408	0.70154	-0.511403
PRDM2:S796	Q13029	PRDM2	S796	0.346845	0.528112	1.05054	0.0711276
PRDM2:T794	Q13029	PRDM2	T794	0.346845	0.528112	1.05054	0.0711276
PRDM2:S643	Q13029	PRDM2	S643	0.421377	0.598776	0.941074	-0.0876205
PRDM2:T641	Q13029	PRDM2	T641	0.0292394	0.0957578	0.740024	-0.434356
PRDM2:S1484	Q13029	PRDM2	S1484	0.00237237	0.0163014	3.01218	1.59081	*
SETD1A:S468	O15047	SETD1A	S468	2.50777e-05	0.000878878	2.30677	1.20588	*
SETD1A:S470	O15047	SETD1A	S470	2.50777e-05	0.000878878	2.30677	1.20588	*
SETD1A:T475	O15047	SETD1A	T475	2.50777e-05	0.000878878	2.30677	1.20588	*
SETD1A:S508	O15047	SETD1A	S508	0.10335	0.231103	0.341531	-1.54991
SETD1A:S915	O15047	SETD1A	S915	0.455916	0.63071	0.850236	-0.234065
SETD1A:T916	O15047	SETD1A	T916	0.455916	0.63071	0.850236	-0.234065
SETD1A:T526	O15047	SETD1A	T526	0.764553	0.86206	0.86282	-0.212869
SETD1A:S565	O15047	SETD1A	S565	0.504277	0.672738	1.28781	0.364916
SETD1A:S534	O15047	SETD1A	S534	0.367257	0.546971	0.586326	-0.770225
SETD1A:S556	O15047	SETD1A	S556	0.764553	0.86206	0.86282	-0.212869
SETD1A:T540	O15047	SETD1A	T540	0.367257	0.546971	0.586326	-0.770225
SETD1A:T554	O15047	SETD1A	T554	0.764553	0.86206	0.86282	-0.212869
SETD1A:S532	O15047	SETD1A	S532	0.732307	0.843339	0.39138	-1.35336
SETD1A:S528	O15047	SETD1A	S528	0.732307	0.843339	0.39138	-1.35336
SETD1A:T562	O15047	SETD1A	T562	0.20128	0.366106	2.13548	1.09456
SETD1A:T1001	O15047	SETD1A	T1001	0.00607046	0.031823	3.77348	1.9159	*
SETD1A:S464	O15047	SETD1A	S464	0.0475704	0.13526	3.69752	1.88656
SETD1B:S986	Q9UPS6	SETD1B	S986	0.992295	0.998091	1.02421	0.0345119
SETD1B:T985	Q9UPS6	SETD1B	T985	0.467763	0.641154	1.07169	0.0998884
SETD1B:S984	Q9UPS6	SETD1B	S984	0.32715	0.509045	1.17901	0.237576
SETD1B:S994	Q9UPS6	SETD1B	S994	0.32715	0.509045	0.811497	-0.301343
SETD1B:T1771	Q9UPS6	SETD1B	T1771	0.0289266	0.0949812	2.15754	1.10939
SETD1B:S1770	Q9UPS6	SETD1B	S1770	0.0289266	0.0949812	2.15754	1.10939
SETD1B:T381	Q9UPS6	SETD1B	T381	0.356962	0.537551	0.828036	-0.272235
SETD1B:T377	Q9UPS6	SETD1B	T377	0.356962	0.537551	0.828036	-0.272235
SETD1B:S375	Q9UPS6	SETD1B	S375	0.356962	0.537551	0.828036	-0.272235
SETD1B:S935	Q9UPS6	SETD1B	S935	0.647371	0.783126	0.70369	-0.506989
SETD1B:T1005	Q9UPS6	SETD1B	T1005	0.608401	0.751754	0.596094	-0.746387
SETD2:S742	Q9BYW2	SETD2	S742	0.000868544	0.00833572	0.373696	-1.42006	*
SETD2:S744	Q9BYW2	SETD2	S744	5.61327e-05	0.00141706	0.406534	-1.29855	*
SETD2:T749	Q9BYW2	SETD2	T749	5.61327e-05	0.00141706	0.406534	-1.29855	*
SETD2:S708	Q9BYW2	SETD2	S708	0.206603	0.372798	0.400815	-1.31899
SETD2:S323	Q9BYW2	SETD2	S323	0.0145487	0.0585061	2.4234	1.27703
SETD2:S321	Q9BYW2	SETD2	S321	0.0145487	0.0585061	2.4234	1.27703
SETD2:S327	Q9BYW2	SETD2	S327	0.0145487	0.0585061	2.4234	1.27703
SETD2:S1952	Q9BYW2	SETD2	S1952	0.0156066	0.0616232	0.309749	-1.69083
SETD2:T1951	Q9BYW2	SETD2	T1951	0.0156066	0.0616232	0.309749	-1.69083
SETD2:S1888	Q9BYW2	SETD2	S1888	0.727568	0.839074	0.897374	-0.156219
SETD2:S1885	Q9BYW2	SETD2	S1885	0.727568	0.839074	0.897374	-0.156219
SETD2:S1891	Q9BYW2	SETD2	S1891	0.727568	0.839074	0.897374	-0.156219
SETD2:S131	Q9BYW2	SETD2	S131	0.421377	0.598776	1.02707	0.0385412
SETD2:S130	Q9BYW2	SETD2	S130	0.421377	0.598776	1.02707	0.0385412
SETD2:T126	Q9BYW2	SETD2	T126	0.421377	0.598776	1.02707	0.0385412
SETD2:S125	Q9BYW2	SETD2	S125	0.421377	0.598776	1.02707	0.0385412
SETD2:S754	Q9BYW2	SETD2	S754	0.0220975	0.0784449	0.420642	-1.24934
SETD2:T1853	Q9BYW2	SETD2	T1853	0.317572	0.499279	1.18546	0.245453
SETD2:S2080	Q9BYW2	SETD2	S2080	0.32715	0.509045	1.11981	0.163254
SETD2:S2082	Q9BYW2	SETD2	S2082	0.102337	0.229122	1.18457	0.244363
SETD2:S2079	Q9BYW2	SETD2	S2079	0.102337	0.229122	1.18457	0.244363
SETD2:S1084	Q9BYW2	SETD2	S1084	0.298957	0.478633	0.816056	-0.293261
SETD2:T1083	Q9BYW2	SETD2	T1083	0.298957	0.478633	0.816056	-0.293261
SETD2:S1087	Q9BYW2	SETD2	S1087	0.298957	0.478633	0.816056	-0.293261
SETD2:T1872	Q9BYW2	SETD2	T1872	0.0220975	0.0784449	1.56482	0.645994
SETD2:T1870	Q9BYW2	SETD2	T1870	0.0220975	0.0784449	1.56482	0.645994
SETD2:S532	Q9BYW2	SETD2	S532	0.862663	0.924522	0.874255	-0.193874
SETD2:S1844	Q9BYW2	SETD2	S1844	0.0567998	0.153178	1.52236	0.606312
SETD2:Y1843	Q9BYW2	SETD2	Y1843	0.0567998	0.153178	1.52236	0.606312
SETD2:S1845	Q9BYW2	SETD2	S1845	0.0567998	0.153178	1.52236	0.606312
SETD2:S1849	Q9BYW2	SETD2	S1849	0.0567998	0.153178	1.52236	0.606312
SETD2:S1838	Q9BYW2	SETD2	S1838	0.0567998	0.153178	1.52236	0.606312
SETD2:S624	Q9BYW2	SETD2	S624	0.000177089	0.0029263	1.7923	0.841808	*
SETD2:T626	Q9BYW2	SETD2	T626	0.000177089	0.0029263	1.7923	0.841808	*
SETD2:S980	Q9BYW2	SETD2	S980	0.569996	0.722616	1.12087	0.164616
SETD2:S1228	Q9BYW2	SETD2	S1228	0.27076	0.449957	1.54082	0.623695
SETD2:T1220	Q9BYW2	SETD2	T1220	0.27076	0.449957	1.54082	0.623695
SETD2:S1216	Q9BYW2	SETD2	S1216	0.27076	0.449957	1.54082	0.623695
SETD3:S513	Q86TU7	SETD3	S513	0.0634694	0.164219	1.62168	0.697491
SETD3:S512	Q86TU7	SETD3	S512	0.0634694	0.164219	1.62168	0.697491
SETD3:S12	Q86TU7	SETD3	S12	0.00806065	0.0384314	2.03695	1.02641	*
SETD3:T14	Q86TU7	SETD3	T14	0.00806065	0.0384314	2.03695	1.02641	*
SETD3:S21	Q86TU7	SETD3	S21	0.00806065	0.0384314	2.03695	1.02641	*
