# Supplementary material for: Large-scale and high-resolution mass spectrometry-based proteomics profiling defines molecular subtypes of esophageal cancer for therapeutic targeting
Source: Nat Commun. 2021 Aug 16;12:4961. doi: 10.1038/s41467-021-25202-5 (PMC8368010; doi:10.1038/s41467-021-25202-5)
Supplement: Supplementary file 6 — Supplementary Data 4 [file 41467_2021_25202_MOESM6_ESM.xlsx]

## Sheet: Description
Supplementary Data 4. Molecular subtypes of EC.
a. Molecular subtype. This sheet shows the molecular subtype of the 124 EC patients and the samples that are quantified by label-free phosphoproteomics.
b. Cox regression analysis. Univariate and multivariate analysis of factors associated with overall survival (OS) and disease-free survival (DFS).aP values were calculated by univariate Cox regression analysis; bP values were calculated by multivariate Cox regression analysis.
c. Clinicopathologic correlation. Relationship between clinicopathologic characteristics and the molecular subtype. P values were calculated by the χ2-test or Fisher’s exact test, unless otherwise stated. *Two-sided Wilcoxon rank-sum test.
d. DE proteins (S2 vs S1). The 137 up-regulated proteins and 93 down-regulated proteins that are differentially expressed (DE) between S2 and S1. "FC.Prot" represents protein expression ratio of samples in subtype S2 to those in subtype S1. "P value" is calculated by a two-sided Wilcox rank sum test."BH adjusted P value" is the Benjamini-Hochberg (BH) corrected P value.
e. DE phosphosites (S2 vs S1). The 1166 up-regulated phosphosites and 1168 down-regulated phosphosites that are differentially phosphorylated between S2 and S1. "FC.Phos" represents phosphorylation level ratio of samples in subtype S2 to those in subtype S1. "P value" is calculated by a two-sided Wilcox rank sum test. "BH adjusted P value" is the BH corrected P value.
f. Pathways-DE proteins. Enriched pathways obtained from enrichment analysis of differentially expressed proteins (S2 vs S1). P values were calculated by hypergeometric test. Q values were adjusted P values by BH correction.
g. Pathways-DE phosphosites. Enriched pathways obtained from enrichment analysis of differentially phosphorylated proteins (S2 vs S1). P values were calculated by hypergeometric test. Q values were adjusted P values by BH correction.

## Sheet: a. Molecular subtype
Patient NO.	Molecular subtype	Phosphoproteomics
1	S1	Yes
2	S1	Yes
3	S1
4	S1
5	S1
6	S1	Yes
7	S1
8	S1	Yes
9	S1
10	S1
11	S1	Yes
12	S1
13	S1
14	S1
15	S1
16	S2
17	S1
18	S1
19	S1
20	S1
21	S1
22	S2
23	S1
24	S1	Yes
25	S1	Yes
26	S1	Yes
27	S1	Yes
28	S1	Yes
29	S1	Yes
30	S1
31	S1	Yes
32	S1	Yes
33	S1	Yes
34	S1	Yes
35	S2
36	S1
37	S1
38	S1
39	S1
40	S2
41	S2
42	S2
43	S2
44	S2
45	S2	Yes
46	S2
47	S1
48	S1
49	S1
50	S1
51	S1
52	S1
53	S1
54	S2
55	S1
56	S1
57	S2	Yes
58	S2	Yes
59	S2	Yes
60	S2
61	S2	Yes
62	S2
63	S2
64	S2	Yes
65	S2
66	S2	Yes
67	S2
68	S2	Yes
69	S2
70	S2
71	S2
72	S2
73	S2
74	S2
75	S2
76	S1
77	S1
78	S1
79	S1
80	S1
81	S1
82	S1
83	S1
84	S2
85	S2
86	S2
87	S2
88	S2	Yes
89	S2	Yes
90	S2
91	S2
92	S2
93	S1
94	S1
95	S1
96	S1
97	S2
98	S2	Yes
99	S2
100	S2
101	S2
102	S2
103	S2
104	S2
105	S2
106	S1
107	S2
108	S2
109	S2
110	S2	Yes
111	S2	Yes
112	S2	Yes
113	S2
114	S2
115	S2
116	S1
117	S2	Yes
118	S2
119	S2
120	S2	Yes
121	S2
122	S1
123	S1
124	S2

## Sheet: b. Cox regression analysis
Variables	Univariate analysis						Multivariate analysis
	OS			DFS			OS			DFS
	HR(95%CI)	Pa	Significance	HR(95%CI)	Pa	Significance	HR(95%CI)	Pb	Significance	HR(95%CI)	Pb	Significance
Age	0.9218 (0.5837-1.456)	0.727		0.7717 (0.4958-1.201)	0.251		0.9195 (0.5710-1.481)	0.72993		0.6865 (0.4310-1.094)	0.113335
Gender (Female/Male)	1.014 (0.5752-1.789)	0.961		0.9778 (0.5717-1.672)	0.935		0.5801 (0.2951-1.141)	0.11447		0.6314 (0.3303-1.207)	0.164222
Smoking (Y/N)	1.314 (0.8234-2.097)	0.252		1.182 (0.7477-1.867)	0.475		1.3440 (0.7193-2.512)	0.35398		1.0615 (0.5673-1.986)	0.851789
Alcohol (Y/N)	2.078 (1.117-3.868)	0.021	*	2.268 (1.222-4.209)	9.46×10-3	*	1.7006 (0.7992-3.619)	0.16816		2.5035 (1.1700-5.357)	0.018	*
pTNM stage (I / II / III)	1.968 (1.296-2.989)	1.49×10-3	*	2.066 (1.376-3.103)	4.72×10-4	*	1.9681 (1.2667-3.058)	2.60×10-3	*	2.0875 (1.3652-3.192)	6.82×10-4	*
Subtype (S1/S2)	1.899 (1.189-3.033)	7.25×10-3	*	1.726 (1.102-2.704)	0.017	*	2.1178 (1.2661-3.542)	4.25×10-3	*	2.0137 (1.2023-3.373)	7.81×10-3	*
aP values were calculated by univariate Cox regression analysis; bP values were calculated by multivariate Cox regression analysis.

## Sheet: c. Clinicopathologic relation
Characteristics	S1	S2	P valuea
Age（Cont., Median）	57	59	0.135*
Age			0.107965
<58	33	24
≥58	28	39
Gender			0.0663971
Male	43	54
Female	18	9
Smoke			0.145124
Yes	25	17
No	36	46
Alcohol			0.826094
Yes	6	8
No	55	55
Pathomorphological			0.541337
Ulcerative type	37	35
Medullary type	12	18
Fungating type	4	5
Constritive type	7	4
NA	1	1
pTNM stage			0.198369
I	5	1
II	29	29
III	27	33
Tumour grade			0.113007
Well differentiated	12	5
Moderately differentiated	39	43
Poorly differentiated	7	12
NA	3	3
T stage			0.547962
T1	1	1
T2	11	7
T3	49	55
Tumor location			0.132578
Upper	3	3
Middle	31	44
Lower	26	16
NA	1	0
N stage			0.0496402
N0	32	29
N1	21	13
N2	6	16
N3	2	5
Death at follow-up			0.0114769
Yes	29	45
No	32	18
Overall survival (OS), Median	1841	655	0.016*
Disease free status			0.0451295
Yes	33	46
No	28	17
Disease free survival (DFS), Median	1244	510	0.016*
aP values were calculated by the χ2-test or Fisher’s exact test, unless otherwise stated. *Wilcoxon rank-sum test.

## Sheet: d. DE proteins (S2 vs S1)
UniProt ID	Gene symbol	FC.Prot	log2(FC.Prot)	P value	BH adjusted P value	Label
O75348	ATP6V1G1	2.54214	1.34604	2.92841e-07	5.28258e-06	Up-regulated in S2
P29034	S100A2	2.48671	1.31424	2.30239e-05	0.000176171	Up-regulated in S2
P05204	HMGN2	2.32932	1.21991	2.40666e-09	1.19556e-07	Up-regulated in S2
Q15651	HMGN3	2.14396	1.10028	3.00714e-07	5.34989e-06	Up-regulated in S2
Q86TM6	SYVN1	2.13142	1.09181	1.30645e-07	2.70419e-06	Up-regulated in S2
P16949	STMN1	2.0168	1.01207	2.26358e-09	1.15104e-07	Up-regulated in S2
Q96NC0	ZMAT2	2.00432	1.00311	1.67935e-13	1.08452e-10	Up-regulated in S2
Q5TA50	CPTP	1.93724	0.953999	2.7566e-06	3.14525e-05	Up-regulated in S2
P50238	CRIP1	1.90732	0.931548	0.000126331	0.000707587	Up-regulated in S2
P05114	HMGN1	1.89713	0.923818	9.27432e-12	1.93205e-09	Up-regulated in S2
P62633	CNBP	1.88972	0.91817	3.24195e-08	9.34667e-07	Up-regulated in S2
Q96CS2	HAUS1	1.884	0.913796	2.34497e-12	6.88354e-10	Up-regulated in S2
Q6UX04	CWC27	1.87211	0.904664	6.76261e-07	1.03983e-05	Up-regulated in S2
P51965	UBE2E1	1.87065	0.903536	4.42823e-08	1.20158e-06	Up-regulated in S2
Q16864	ATP6V1F	1.84176	0.881082	3.03884e-06	3.38944e-05	Up-regulated in S2
Q15631	TSN	1.84033	0.879961	8.92107e-10	5.64826e-08	Up-regulated in S2
Q8IYL3	C1orf174	1.83872	0.878703	1.02931e-11	2.01433e-09	Up-regulated in S2
Q9ULK5	VANGL2	1.8101	0.856069	4.16044e-06	4.3974e-05	Up-regulated in S2
Q96AT9	RPE	1.79729	0.845825	5.66041e-11	6.76943e-09	Up-regulated in S2
P49247	RPIA	1.78812	0.838443	1.90604e-06	2.35357e-05	Up-regulated in S2
Q13427	PPIG	1.78621	0.836898	1.85847e-07	3.61506e-06	Up-regulated in S2
O95104	SCAF4	1.78344	0.834661	4.58132e-13	2.27586e-10	Up-regulated in S2
Q9BWJ5	SF3B5	1.78273	0.834088	3.91606e-09	1.76852e-07	Up-regulated in S2
Q15428	SF3A2	1.76683	0.821159	4.28737e-09	1.90951e-07	Up-regulated in S2
Q9Y2Q9	MRPS28	1.75827	0.814157	3.8709e-06	4.15254e-05	Up-regulated in S2
O95197	RTN3	1.75338	0.810137	0.000476491	0.0021564	Up-regulated in S2
Q92733	PRCC	1.75104	0.808214	4.55372e-09	2.00054e-07	Up-regulated in S2
Q9H582	ZNF644	1.74806	0.805755	1.31079e-06	1.75624e-05	Up-regulated in S2
P63165	SUMO1	1.74731	0.805139	7.96571e-08	1.9195e-06	Up-regulated in S2
Q96FX7	TRMT61A	1.74636	0.804347	6.23571e-06	6.12941e-05	Up-regulated in S2
Q9H1E3	NUCKS1	1.74548	0.803623	1.37961e-07	2.81058e-06	Up-regulated in S2
O95983	MBD3	1.74464	0.802931	1.88301e-05	0.000148299	Up-regulated in S2
Q9NRZ9	HELLS	1.74406	0.802446	2.96579e-06	3.32519e-05	Up-regulated in S2
Q9UBK7	RABL2A	1.74369	0.802142	1.10879e-07	2.38686e-06	Up-regulated in S2
Q6PL18	ATAD2	1.74256	0.801207	7.79902e-09	3.16768e-07	Up-regulated in S2
Q92522	H1FX	1.72949	0.790347	8.8975e-08	2.02324e-06	Up-regulated in S2
P09234	SNRPC	1.72238	0.784405	1.50258e-05	0.000122987	Up-regulated in S2
Q5JVF3	PCID2	1.71455	0.77783	6.05212e-11	6.97939e-09	Up-regulated in S2
Q96RS0	TGS1	1.71307	0.776586	1.72238e-08	5.61775e-07	Up-regulated in S2
Q8N142	ADSSL1	1.71026	0.774216	4.63299e-05	0.000311341	Up-regulated in S2
P17612	PRKACA	1.70317	0.768225	8.18938e-08	1.95878e-06	Up-regulated in S2
Q99541	PLIN2	1.69867	0.76441	3.19016e-06	3.50375e-05	Up-regulated in S2
P49006	MARCKSL1	1.69366	0.760146	6.65086e-05	0.000418628	Up-regulated in S2
Q03111	MLLT1	1.68169	0.749909	5.38118e-05	0.000351382	Up-regulated in S2
P83731	RPL24	1.6799	0.748376	9.27432e-12	1.93205e-09	Up-regulated in S2
Q96P16	RPRD1A	1.67431	0.743569	1.10879e-07	2.38686e-06	Up-regulated in S2
Q9Y6K1	DNMT3A	1.67395	0.743254	2.30239e-05	0.000176171	Up-regulated in S2
Q14527	HLTF	1.67353	0.742892	1.74212e-10	1.54118e-08	Up-regulated in S2
Q969G3	SMARCE1	1.6716	0.741233	8.0388e-15	2.59573e-11	Up-regulated in S2
Q9BPX3	NCAPG	1.66056	0.731673	1.25833e-09	7.06637e-08	Up-regulated in S2
Q92922	SMARCC1	1.65746	0.728976	8.16861e-11	8.64801e-09	Up-regulated in S2
Q96G25	MED8	1.65544	0.727216	2.57938e-08	7.85737e-07	Up-regulated in S2
O60907	TBL1X	1.65131	0.723607	6.09912e-07	9.63034e-06	Up-regulated in S2
Q9Y5L4	TIMM13	1.65126	0.723563	4.01974e-07	6.72525e-06	Up-regulated in S2
O60870	KIN	1.64737	0.720168	5.94332e-07	9.45368e-06	Up-regulated in S2
P25208	NFYB	1.6433	0.716596	2.7485e-05	0.000200111	Up-regulated in S2
Q14241	ELOA	1.64287	0.716218	1.184e-12	4.24793e-10	Up-regulated in S2
Q96AT1	KIAA1143	1.63869	0.712546	1.48933e-08	5.14336e-07	Up-regulated in S2
Q6ZU65	UBN2	1.6375	0.711491	0.00140436	0.00515013	Up-regulated in S2
Q96B23	C18orf25	1.63589	0.710075	9.92655e-07	1.39058e-05	Up-regulated in S2
Q9BVV7	TIMM21	1.63013	0.70499	5.6729e-06	5.68876e-05	Up-regulated in S2
O15014	ZNF609	1.62805	0.703146	8.65074e-12	1.92643e-09	Up-regulated in S2
O00479	HMGN4	1.62312	0.698773	0.000170913	0.00090994	Up-regulated in S2
P49207	RPL34	1.62297	0.69864	8.65074e-12	1.92643e-09	Up-regulated in S2
P52298	NCBP2	1.62091	0.696801	0.000160956	0.000866935	Up-regulated in S2
Q9ULG1	INO80	1.61968	0.695705	1.82513e-09	9.42934e-08	Up-regulated in S2
O14732	IMPA2	1.61669	0.693044	2.32213e-06	2.76176e-05	Up-regulated in S2
Q9H6E5	TUT1	1.61387	0.690521	8.52418e-09	3.3981e-07	Up-regulated in S2
Q92576	PHF3	1.61342	0.690119	2.4024e-14	4.03189e-11	Up-regulated in S2
Q96FZ2	HMCES	1.60663	0.684039	7.32962e-08	1.80667e-06	Up-regulated in S2
P21757	MSR1	1.60336	0.681097	0.000629292	0.00271112	Up-regulated in S2
P18858	LIG1	1.60312	0.680881	1.01818e-05	8.92184e-05	Up-regulated in S2
O43670	ZNF207	1.59865	0.676855	5.18954e-14	5.58568e-11	Up-regulated in S2
O75475	PSIP1	1.5982	0.676444	0.00039468	0.00182975	Up-regulated in S2
Q9Y2R4	DDX52	1.59536	0.673881	0.000595493	0.00258969	Up-regulated in S2
Q96C36	PYCR2	1.59443	0.67304	3.11362e-06	3.45494e-05	Up-regulated in S2
Q9Y2V2	CARHSP1	1.5931	0.671835	5.54523e-08	1.43244e-06	Up-regulated in S2
Q15648	MED1	1.59191	0.670756	1.38536e-10	1.29662e-08	Up-regulated in S2
Q2TAY7	SMU1	1.59034	0.669336	7.31566e-14	5.90556e-11	Up-regulated in S2
Q8NBI6	XXYLT1	1.59001	0.669036	5.15648e-05	0.000340496	Up-regulated in S2
Q99704	DOK1	1.58969	0.668745	0.000856996	0.00345043	Up-regulated in S2
P48200	IREB2	1.58762	0.666869	7.13399e-09	2.99164e-07	Up-regulated in S2
P49458	SRP9	1.58724	0.666519	2.43549e-08	7.48972e-07	Up-regulated in S2
P49321	NASP	1.58053	0.660408	8.07232e-06	7.51168e-05	Up-regulated in S2
P08582	MELTF	1.57693	0.657118	0.000145565	0.000798689	Up-regulated in S2
P46783	RPS10	1.57658	0.656794	1.38536e-10	1.29662e-08	Up-regulated in S2
Q9NVS2	MRPS18A	1.57591	0.656187	9.20555e-10	5.77179e-08	Up-regulated in S2
Q92995	USP13	1.5748	0.655169	6.11226e-05	0.000390435	Up-regulated in S2
O94768	STK17B	1.5681	0.649019	1.80025e-05	0.000143178	Up-regulated in S2
P25189	MPZ	1.56517	0.646323	0.000164213	0.000880803	Up-regulated in S2
Q9BW19	KIFC1	1.56343	0.644711	9.49917e-06	8.44981e-05	Up-regulated in S2
P52732	KIF11	1.56024	0.641772	6.69248e-06	6.47977e-05	Up-regulated in S2
Q8N806	UBR7	1.558	0.639698	4.73348e-05	0.000317433	Up-regulated in S2
Q6ZWT7	MBOAT2	1.55681	0.638593	3.98417e-05	0.000274598	Up-regulated in S2
Q13151	HNRNPA0	1.55583	0.637684	4.57892e-06	4.75412e-05	Up-regulated in S2
O14524	NEMP1	1.55058	0.632809	7.86562e-05	0.000482854	Up-regulated in S2
Q8WW12	PCNP	1.55043	0.632665	3.71491e-07	6.34679e-06	Up-regulated in S2
Q8IWI9	MGA	1.54899	0.631332	3.65533e-11	5.13176e-09	Up-regulated in S2
O95232	LUC7L3	1.54674	0.629227	3.02405e-10	2.50376e-08	Up-regulated in S2
A8MWD9	SNRPGP15	1.54493	0.627538	1.80025e-05	0.000143178	Up-regulated in S2
P43246	MSH2	1.54042	0.623323	2.62984e-05	0.000193434	Up-regulated in S2
P19338	NCL	1.54015	0.623071	5.50618e-13	2.37059e-10	Up-regulated in S2
Q96ER3	SAAL1	1.53994	0.622877	7.69021e-07	1.14961e-05	Up-regulated in S2
P35080	PFN2	1.53787	0.620931	7.38737e-05	0.000457847	Up-regulated in S2
P26373	RPL13	1.53742	0.620515	1.96069e-12	6.66427e-10	Up-regulated in S2
Q9H3Z4	DNAJC5	1.5358	0.618986	9.49917e-06	8.44981e-05	Up-regulated in S2
Q99729	HNRNPAB	1.53468	0.617935	0.000114088	0.000652597	Up-regulated in S2
P18077	RPL35A	1.53318	0.616528	1.85025e-11	3.22944e-09	Up-regulated in S2
O43719	HTATSF1	1.53079	0.61428	3.71491e-07	6.34679e-06	Up-regulated in S2
Q13112	CHAF1B	1.52941	0.612976	4.63299e-05	0.000311341	Up-regulated in S2
Q9Y3B9	RRP15	1.5288	0.612402	4.94996e-11	6.03148e-09	Up-regulated in S2
Q96EE3	SEH1L	1.5286	0.612213	2.78714e-11	4.1859e-09	Up-regulated in S2
Q9Y3S2	ZNF330	1.52839	0.612015	2.82471e-06	3.20034e-05	Up-regulated in S2
P52701	MSH6	1.52781	0.611465	0.000274147	0.00134634	Up-regulated in S2
Q9NR56	MBNL1	1.52705	0.610746	1.6731e-08	5.54098e-07	Up-regulated in S2
P51532	SMARCA4	1.52618	0.609928	5.73381e-10	4.16055e-08	Up-regulated in S2
Q15427	SF3B4	1.52588	0.609644	4.82777e-07	7.93326e-06	Up-regulated in S2
Q16186	ADRM1	1.5256	0.609379	2.06963e-07	4.00171e-06	Up-regulated in S2
Q9ULW0	TPX2	1.52504	0.608849	3.34836e-05	0.000235296	Up-regulated in S2
Q6UN15	FIP1L1	1.52268	0.606615	9.99949e-16	6.45767e-12	Up-regulated in S2
Q8N8S7	ENAH	1.52054	0.60458	1.25833e-09	7.06637e-08	Up-regulated in S2
O75145	PPFIA3	1.51828	0.602434	6.85173e-06	6.60425e-05	Up-regulated in S2
Q9HAV7	GRPEL1	1.51693	0.60115	5.41006e-06	5.4848e-05	Up-regulated in S2
Q9UJY5	GGA1	1.51626	0.600513	8.65512e-08	2.0034e-06	Up-regulated in S2
Q7Z6E9	RBBP6	1.51573	0.600016	6.14665e-13	2.48094e-10	Up-regulated in S2
Q96A72	MAGOHB	1.51477	0.599102	8.92107e-10	5.64826e-08	Up-regulated in S2
Q96T66	NMNAT3	1.51081	0.595325	1.24645e-06	1.68755e-05	Up-regulated in S2
Q5VZL5	ZMYM4	1.50913	0.593719	2.56369e-07	4.7035e-06	Up-regulated in S2
Q92545	TMEM131	1.50909	0.593681	3.65533e-11	5.13176e-09	Up-regulated in S2
Q13111	CHAF1A	1.50766	0.592307	8.65676e-06	7.8851e-05	Up-regulated in S2
Q9UBU8	MORF4L1	1.5076	0.59225	0.000118845	0.000676807	Up-regulated in S2
P54259	ATN1	1.50759	0.592242	0.00100646	0.0039416	Up-regulated in S2
P62081	RPS7	1.50757	0.592228	1.52854e-10	1.37101e-08	Up-regulated in S2
Q15785	TOMM34	1.50582	0.590551	1.40495e-08	5.04065e-07	Up-regulated in S2
P62857	RPS28	1.5033	0.588136	1.04435e-06	1.45353e-05	Up-regulated in S2
P46013	MKI67	1.50213	0.587008	1.19614e-05	0.000101909	Up-regulated in S2
P15954	COX7C	1.50046	0.585401	5.04749e-05	0.000334325	Up-regulated in S2
P02730	SLC4A1	0.666287	-0.585785	3.49761e-05	0.000244454	Down-regulated in S2
O43556	SGCE	0.664269	-0.59016	0.000606567	0.00263076	Down-regulated in S2
P0CG39	POTEJ	0.664081	-0.590569	0.000652807	0.00279194	Down-regulated in S2
Q9H9S4	CAB39L	0.663599	-0.591616	8.26281e-06	7.60131e-05	Down-regulated in S2
Q05707	COL14A1	0.661778	-0.595582	7.01459e-06	6.71115e-05	Down-regulated in S2
Q86UX2	ITIH5	0.658314	-0.603153	0.000677137	0.00287316	Down-regulated in S2
Q93052	LPP	0.658293	-0.603198	0.000284981	0.00139004	Down-regulated in S2
A5A3E0	POTEF	0.658061	-0.603706	0.00033246	0.00158335	Down-regulated in S2
Q8N8J7	FAM241A	0.655948	-0.608347	8.78016e-09	3.47867e-07	Down-regulated in S2
Q9NVD7	PARVA	0.655934	-0.608378	2.46094e-05	0.000184371	Down-regulated in S2
Q15661	TPSAB1	0.654981	-0.610475	1.81379e-06	2.27005e-05	Down-regulated in S2
P02042	HBD	0.654525	-0.61148	3.73337e-05	0.000258415	Down-regulated in S2
P68871	HBB	0.654187	-0.612224	9.09786e-05	0.000545534	Down-regulated in S2
P02743	APCS	0.652969	-0.614913	4.36488e-06	4.59094e-05	Down-regulated in S2
P22352	GPX3	0.651851	-0.617386	2.63293e-07	4.81685e-06	Down-regulated in S2
P52943	CRIP2	0.650914	-0.619461	4.43805e-05	0.000299487	Down-regulated in S2
P0CG29	GSTT2	0.649347	-0.622939	5.49698e-05	0.000356779	Down-regulated in S2
P08294	SOD3	0.649124	-0.623433	0.00113901	0.00434478	Down-regulated in S2
P60981	DSTN	0.64734	-0.627406	6.2429e-05	0.000396817	Down-regulated in S2
Q9UIV8	SERPINB13	0.644801	-0.633075	1.19614e-05	0.000101909	Down-regulated in S2
Q7Z7G0	ABI3BP	0.642897	-0.63734	2.82471e-06	3.20034e-05	Down-regulated in S2
Q687X5	STEAP4	0.640812	-0.642027	1.76018e-05	0.000141208	Down-regulated in S2
Q5VT79	ANXA8L1	0.639088	-0.645913	0.000797416	0.00326344	Down-regulated in S2
P35625	TIMP3	0.63767	-0.649119	3.52421e-07	6.1346e-06	Down-regulated in S2
Q15848	ADIPOQ	0.637413	-0.6497	7.57091e-09	3.1142e-07	Down-regulated in S2
Q13884	SNTB1	0.634269	-0.656832	0.00150478	0.00546869	Down-regulated in S2
O95994	AGR2	0.633812	-0.657874	0.00298926	0.00973506	Down-regulated in S2
Q02750	MAP2K1	0.63311	-0.659472	3.46898e-12	9.33445e-10	Down-regulated in S2
Q03591	CFHR1	0.632557	-0.660734	1.27129e-07	2.65696e-06	Down-regulated in S2
P68133	ACTA1	0.629063	-0.668725	3.91554e-07	6.60223e-06	Down-regulated in S2
P27338	MAOB	0.628701	-0.669555	5.49698e-05	0.000356779	Down-regulated in S2
P23219	PTGS1	0.627891	-0.671414	6.33248e-09	2.70829e-07	Down-regulated in S2
Q16853	AOC3	0.625837	-0.676141	0.00040991	0.00189492	Down-regulated in S2
P13646	KRT13	0.624048	-0.680272	1.58027e-07	3.14012e-06	Down-regulated in S2
P15502	ELN	0.62345	-0.681655	0.000167532	0.000895628	Down-regulated in S2
P0DMN0	SULT1A4	0.622121	-0.684734	2.9281e-10	2.4558e-08	Down-regulated in S2
P21128	ENDOU	0.621803	-0.685469	2.89442e-06	3.25648e-05	Down-regulated in S2
P31327	CPS1	0.621782	-0.685519	0.000174359	0.000923716	Down-regulated in S2
Q13683	ITGA7	0.621691	-0.685731	0.00225957	0.00769637	Down-regulated in S2
P15088	CPA3	0.620509	-0.688476	0.000532905	0.00236692	Down-regulated in S2
P10301	RRAS	0.619862	-0.689981	9.88088e-09	3.73162e-07	Down-regulated in S2
Q9ULC6	PADI1	0.619726	-0.690297	9.14645e-08	2.06531e-06	Down-regulated in S2
Q8IVN8	SBSPON	0.619511	-0.690797	1.58027e-07	3.14012e-06	Down-regulated in S2
Q13228	SELENBP1	0.61931	-0.691266	1.07933e-08	4.00593e-07	Down-regulated in S2
O95445	APOM	0.618446	-0.693281	1.07879e-07	2.33787e-06	Down-regulated in S2
Q6NZI2	CAVIN1	0.616469	-0.697899	2.25174e-05	0.00017291	Down-regulated in S2
P02656	APOC3	0.615873	-0.699295	1.23705e-07	2.61074e-06	Down-regulated in S2
P28289	TMOD1	0.613234	-0.705491	0.000279515	0.00137062	Down-regulated in S2
P39059	COL15A1	0.612277	-0.707744	8.09457e-07	1.19077e-05	Down-regulated in S2
P24158	PRTN3	0.61178	-0.708916	3.68871e-06	3.98356e-05	Down-regulated in S2
Q9NZN4	EHD2	0.610009	-0.713097	0.000145565	0.000798689	Down-regulated in S2
P05413	FABP3	0.60962	-0.714018	0.000105109	0.000607693	Down-regulated in S2
Q9BQR3	PRSS27	0.608259	-0.717242	5.53999e-06	5.5902e-05	Down-regulated in S2
P19013	KRT4	0.606641	-0.721085	3.0623e-08	8.8683e-07	Down-regulated in S2
O94911	ABCA8	0.605957	-0.722713	9.93443e-08	2.19714e-06	Down-regulated in S2
Q8WWA1	TMEM40	0.605521	-0.723751	4.06169e-06	4.30007e-05	Down-regulated in S2
Q5SSG8	MUC21	0.602914	-0.729975	9.19709e-07	1.31404e-05	Down-regulated in S2
P29622	SERPINA4	0.601267	-0.733921	6.77511e-12	1.62051e-09	Down-regulated in S2
Q9UJC5	SH3BGRL2	0.599581	-0.737972	3.12308e-10	2.55302e-08	Down-regulated in S2
P13498	CYBA	0.59352	-0.752632	8.41913e-08	1.97712e-06	Down-regulated in S2
Q9BW30	TPPP3	0.591689	-0.757089	0.00197616	0.00689468	Down-regulated in S2
Q96AM1	MRGPRF	0.59089	-0.759038	1.92574e-05	0.000151111	Down-regulated in S2
P12277	CKB	0.585743	-0.771661	0.00113901	0.00434478	Down-regulated in S2
O75953	DNAJB5	0.582233	-0.780331	0.000181447	0.000955001	Down-regulated in S2
Q13642	FHL1	0.581772	-0.781474	0.00150478	0.00546869	Down-regulated in S2
P12235	SLC25A4	0.577854	-0.791223	1.96939e-05	0.000153233	Down-regulated in S2
Q6ZMR5	TMPRSS11A	0.576861	-0.793705	1.48592e-06	1.95838e-05	Down-regulated in S2
P24844	MYL9	0.575632	-0.796781	5.98421e-05	0.000383013	Down-regulated in S2
P55268	LAMB2	0.574105	-0.800614	1.22387e-05	0.000103452	Down-regulated in S2
Q9NZ45	CISD1	0.573683	-0.801673	7.34929e-09	3.06205e-07	Down-regulated in S2
P02765	AHSG	0.573365	-0.802475	3.43953e-10	2.74229e-08	Down-regulated in S2
Q15746	MYLK	0.562058	-0.831208	0.000476491	0.0021564	Down-regulated in S2
P20774	OGN	0.557047	-0.84413	1.15561e-06	1.58449e-05	Down-regulated in S2
O75112	LDB3	0.557024	-0.844189	8.45759e-06	7.72548e-05	Down-regulated in S2
P02462	COL4A1	0.550338	-0.86161	6.74285e-08	1.69437e-06	Down-regulated in S2
P45381	ASPA	0.548793	-0.865667	1.93397e-08	6.18298e-07	Down-regulated in S2
P00325	ADH1B	0.548222	-0.867169	1.22387e-05	0.000103452	Down-regulated in S2
P18510	IL1RN	0.542369	-0.882652	9.88088e-09	3.73162e-07	Down-regulated in S2
Q13361	MFAP5	0.541939	-0.883796	3.61835e-07	6.23128e-06	Down-regulated in S2
P0CAP1	MYZAP	0.536562	-0.898185	0.00155743	0.00563782	Down-regulated in S2
Q2UY09	COL28A1	0.535753	-0.900361	5.03755e-06	5.16389e-05	Down-regulated in S2
Q9Y2P4	SLC27A6	0.53333	-0.906899	3.57458e-05	0.000248757	Down-regulated in S2
P69905	HBA1	0.532164	-0.910057	7.69021e-07	1.14961e-05	Down-regulated in S2
P63267	ACTG2	0.524848	-0.930029	6.25885e-07	9.83447e-06	Down-regulated in S2
P06276	BCHE	0.521845	-0.938307	1.57862e-08	5.33755e-07	Down-regulated in S2
P11217	PYGM	0.521315	-0.939772	0.000629292	0.00271112	Down-regulated in S2
P23946	CMA1	0.518889	-0.946501	3.63245e-08	1.01551e-06	Down-regulated in S2
O14558	HSPB6	0.48984	-1.02962	0.000296216	0.00143508	Down-regulated in S2
Q96BQ1	FAM3D	0.461201	-1.11653	5.86457e-08	1.49108e-06	Down-regulated in S2
P15428	HPGD	0.408588	-1.29128	4.16017e-05	0.000285509	Down-regulated in S2
P55083	MFAP4	0.401697	-1.31582	7.74796e-08	1.88107e-06	Down-regulated in S2
Q9NS71	GKN1	0.398055	-1.32896	1.72585e-06	2.1854e-05	Down-regulated in S2
P15090	FABP4	0.322441	-1.63289	0.000741699	0.00308428	Down-regulated in S2

## Sheet: e. DE phosphosites (S2 vs S1)
Phosphosites	UniProt ID	Gene symbol	Site	FC.Phos	log2(FC.Phos)	P value	BH adjusted P value	Label
AHNAK:S521	Q09666	AHNAK	S521	2.36251	1.24032	0.00820273	0.198288	Hyperphosphorylated in S2
AHNAK:S5077	Q09666	AHNAK	S5077	33.5966	5.07024	0.00835422	0.200759	Hyperphosphorylated in S2
SRRM2:S1083	Q9UQ35	SRRM2	S1083	3.40512	1.76771	0.000532095	0.0713726	Hyperphosphorylated in S2
SRRM2:S1081	Q9UQ35	SRRM2	S1081	3.40512	1.76771	0.000532095	0.0713726	Hyperphosphorylated in S2
SRRM2:S1079	Q9UQ35	SRRM2	S1079	2.86254	1.5173	2.92008e-05	0.0287617	Hyperphosphorylated in S2
SRRM2:S1085	Q9UQ35	SRRM2	S1085	2.86254	1.5173	2.92008e-05	0.0287617	Hyperphosphorylated in S2
SRRM2:S974	Q9UQ35	SRRM2	S974	451.169	8.81753	0.00733708	0.19233	Hyperphosphorylated in S2
SRRM2:S973	Q9UQ35	SRRM2	S973	451.169	8.81753	0.00733708	0.19233	Hyperphosphorylated in S2
SRRM2:S972	Q9UQ35	SRRM2	S972	451.169	8.81753	0.00733708	0.19233	Hyperphosphorylated in S2
SRRM2:S970	Q9UQ35	SRRM2	S970	451.169	8.81753	0.00733708	0.19233	Hyperphosphorylated in S2
SRRM2:S1132	Q9UQ35	SRRM2	S1132	2.39567	1.26043	0.00481609	0.161776	Hyperphosphorylated in S2
SRRM2:S1129	Q9UQ35	SRRM2	S1129	3.12656	1.64457	0.000896073	0.0863335	Hyperphosphorylated in S2
SRRM2:S333	Q9UQ35	SRRM2	S333	12.2428	3.61386	0.00274458	0.131909	Hyperphosphorylated in S2
SRRM2:S332	Q9UQ35	SRRM2	S332	12.2428	3.61386	0.00274458	0.131909	Hyperphosphorylated in S2
SRRM2:Y335	Q9UQ35	SRRM2	Y335	12.2428	3.61386	0.00274458	0.131909	Hyperphosphorylated in S2
SRRM2:T903	Q9UQ35	SRRM2	T903	3.95159	1.98243	0.000444167	0.066591	Hyperphosphorylated in S2
SRRM2:S910	Q9UQ35	SRRM2	S910	3.95159	1.98243	0.000444167	0.066591	Hyperphosphorylated in S2
FLNA:S2558	P21333	FLNA	S2558	4.03065	2.01101	0.000674373	0.0800896	Hyperphosphorylated in S2
FLNA:S767	P21333	FLNA	S767	5.65207	2.49878	0.00808198	0.198288	Hyperphosphorylated in S2
MYH11:T208	P35749	MYH11	T208	2.12231	1.08563	0.00481609	0.161776	Hyperphosphorylated in S2
MYH11:S209	P35749	MYH11	S209	2.12231	1.08563	0.00481609	0.161776	Hyperphosphorylated in S2
FLG:S468	P20930	FLG	S468	5.6194	2.49042	0.00402972	0.153371	Hyperphosphorylated in S2
FLG:S467	P20930	FLG	S467	5.6194	2.49042	0.00402972	0.153371	Hyperphosphorylated in S2
FLG:S465	P20930	FLG	S465	5.6194	2.49042	0.00402972	0.153371	Hyperphosphorylated in S2
FLG:S480	P20930	FLG	S480	5.6194	2.49042	0.00402972	0.153371	Hyperphosphorylated in S2
FLG:S4043	P20930	FLG	S4043	5.6648	2.50203	0.00984949	0.212144	Hyperphosphorylated in S2
FLG:S4042	P20930	FLG	S4042	5.6648	2.50203	0.00984949	0.212144	Hyperphosphorylated in S2
TTN:S27098	Q8WZ42	TTN	S27098	17.6335	4.14025	0.000985845	0.0894436	Hyperphosphorylated in S2
TTN:S27099	Q8WZ42	TTN	S27099	17.6335	4.14025	0.000985845	0.0894436	Hyperphosphorylated in S2
TTN:S12454	Q8WZ42	TTN	S12454	4.85446	2.27931	0.00646168	0.181769	Hyperphosphorylated in S2
TTN:S12453	Q8WZ42	TTN	S12453	4.85446	2.27931	0.00646168	0.181769	Hyperphosphorylated in S2
MAP1B:T1947	P46821	MAP1B	T1947	2.17984	1.12422	0.00933062	0.206243	Hyperphosphorylated in S2
MAP1B:S1527	P46821	MAP1B	S1527	2.31745	1.21254	0.00933062	0.206243	Hyperphosphorylated in S2
PLEC:S714	Q15149	PLEC	S714	2.01733	1.01245	0.000207926	0.0471638	Hyperphosphorylated in S2
PLEC:T2886	Q15149	PLEC	T2886	2.29348	1.19754	0.00438675	0.158996	Hyperphosphorylated in S2
DSP:S2676	P15924	DSP	S2676	3.21119	1.68311	0.00715185	0.189946	Hyperphosphorylated in S2
DSP:S2708	P15924	DSP	S2708	2.71598	1.44147	0.00666417	0.186375	Hyperphosphorylated in S2
AHNAK2:T5539	Q8IVF2	AHNAK2	T5539	2.74708	1.4579	0.00233456	0.12054	Hyperphosphorylated in S2
TP53BP1:S1322	Q12888	TP53BP1	S1322	2.07049	1.04997	0.000369508	0.0634909	Hyperphosphorylated in S2
TP53BP1:S1673	Q12888	TP53BP1	S1673	2.30793	1.2066	0.00363479	0.143595	Hyperphosphorylated in S2
TP53BP1:T1672	Q12888	TP53BP1	T1672	2.22885	1.1563	0.0031456	0.136706	Hyperphosphorylated in S2
TP53BP1:S1618	Q12888	TP53BP1	S1618	3.61169	1.85268	0.00552313	0.170867	Hyperphosphorylated in S2
TACC2:S2218	O95359	TACC2	S2218	3.37972	1.75691	0.00955898	0.207895	Hyperphosphorylated in S2
TACC2:S561	O95359	TACC2	S561	4.94407	2.3057	0.00217894	0.116877	Hyperphosphorylated in S2
TACC2:T560	O95359	TACC2	T560	4.94407	2.3057	0.00217894	0.116877	Hyperphosphorylated in S2
TACC2:S559	O95359	TACC2	S559	4.94407	2.3057	0.00217894	0.116877	Hyperphosphorylated in S2
FAM83H:S925	Q6ZRV2	FAM83H	S925	3.32869	1.73496	0.00933062	0.206243	Hyperphosphorylated in S2
FAM83H:S924	Q6ZRV2	FAM83H	S924	3.32869	1.73496	0.00933062	0.206243	Hyperphosphorylated in S2
TLN1:S883	Q9Y490	TLN1	S883	2.22481	1.15368	0.00947698	0.207895	Hyperphosphorylated in S2
FLNC:S2004	Q14315	FLNC	S2004	2.92527	1.54857	0.00119567	0.0928496	Hyperphosphorylated in S2
FLNC:T2006	Q14315	FLNC	T2006	2.92527	1.54857	0.00119567	0.0928496	Hyperphosphorylated in S2
SRRM1:S551	Q8IYB3	SRRM1	S551	2.13028	1.09104	0.00552313	0.170867	Hyperphosphorylated in S2
SRRM1:T581	Q8IYB3	SRRM1	T581	2.03615	1.02584	0.00933062	0.206243	Hyperphosphorylated in S2
SRRM1:S583	Q8IYB3	SRRM1	S583	2.03615	1.02584	0.00933062	0.206243	Hyperphosphorylated in S2
SRRM1:S717	Q8IYB3	SRRM1	S717	202.958	7.66504	0.00874243	0.205376	Hyperphosphorylated in S2
SRRM1:T718	Q8IYB3	SRRM1	T718	202.958	7.66504	0.00874243	0.205376	Hyperphosphorylated in S2
SRRM1:S429	Q8IYB3	SRRM1	S429	2.13341	1.09316	0.00271526	0.131321	Hyperphosphorylated in S2
PKP1:Y499	Q13835	PKP1	Y499	2.68818	1.42663	0.00105928	0.0894436	Hyperphosphorylated in S2
MAP1A:S2018	P78559	MAP1A	S2018	3.8883	1.95914	0.00366508	0.143775	Hyperphosphorylated in S2
LMO7:S1591	Q8WWI1	LMO7	S1591	2.45103	1.29339	7.33679e-05	0.0357936	Hyperphosphorylated in S2
LMO7:S994	Q8WWI1	LMO7	S994	2.08322	1.05882	0.00821269	0.198288	Hyperphosphorylated in S2
RANBP2:S2462	P49792	RANBP2	S2462	2.32863	1.21948	0.00876685	0.205376	Hyperphosphorylated in S2
RANBP2:T2458	P49792	RANBP2	T2458	2.32863	1.21948	0.00876685	0.205376	Hyperphosphorylated in S2
RANBP2:S2457	P49792	RANBP2	S2457	2.32863	1.21948	0.00876685	0.205376	Hyperphosphorylated in S2
RANBP2:S2456	P49792	RANBP2	S2456	2.32863	1.21948	0.00876685	0.205376	Hyperphosphorylated in S2
RANBP2:S1993	P49792	RANBP2	S1993	4.97178	2.31376	2.92008e-05	0.0287617	Hyperphosphorylated in S2
RANBP2:T1992	P49792	RANBP2	T1992	4.97178	2.31376	2.92008e-05	0.0287617	Hyperphosphorylated in S2
ZNF185:S594	O15231	ZNF185	S594	4.63922	2.21388	0.0041789	0.153371	Hyperphosphorylated in S2
ZNF185:Y581	O15231	ZNF185	Y581	4.63922	2.21388	0.0041789	0.153371	Hyperphosphorylated in S2
ZNF185:T618	O15231	ZNF185	T618	11.1095	3.47372	4.67891e-05	0.0287617	Hyperphosphorylated in S2
ZNF185:S617	O15231	ZNF185	S617	11.1095	3.47372	4.67891e-05	0.0287617	Hyperphosphorylated in S2
ZNF185:Y620	O15231	ZNF185	Y620	11.1095	3.47372	4.67891e-05	0.0287617	Hyperphosphorylated in S2
ZNF185:S621	O15231	ZNF185	S621	11.1095	3.47372	4.67891e-05	0.0287617	Hyperphosphorylated in S2
EPB41L1:S870	Q9H4G0	EPB41L1	S870	2.61609	1.38741	0.00418913	0.153371	Hyperphosphorylated in S2
ZC3H13:S1208	Q5T200	ZC3H13	S1208	5.34614	2.4185	0.00233742	0.12054	Hyperphosphorylated in S2
ZC3H13:S1210	Q5T200	ZC3H13	S1210	5.34614	2.4185	0.00233742	0.12054	Hyperphosphorylated in S2
SPTBN1:S1057	Q01082	SPTBN1	S1057	2.46853	1.30365	0.00462577	0.161776	Hyperphosphorylated in S2
TJP1:S329	Q07157	TJP1	S329	2.62406	1.3918	0.000755673	0.0800896	Hyperphosphorylated in S2
TJP1:S337	Q07157	TJP1	S337	2.62406	1.3918	0.000755673	0.0800896	Hyperphosphorylated in S2
TJP1:S334	Q07157	TJP1	S334	2.62406	1.3918	0.000755673	0.0800896	Hyperphosphorylated in S2
SF3B1:T248	O75533	SF3B1	T248	2.46106	1.29928	0.00233742	0.12054	Hyperphosphorylated in S2
SF3B1:T244	O75533	SF3B1	T244	2.46106	1.29928	0.00233742	0.12054	Hyperphosphorylated in S2
THRAP3:S207	Q9Y2W1	THRAP3	S207	2.24126	1.16431	0.00721209	0.189946	Hyperphosphorylated in S2
THRAP3:T210	Q9Y2W1	THRAP3	T210	2.24126	1.16431	0.00721209	0.189946	Hyperphosphorylated in S2
THRAP3:S211	Q9Y2W1	THRAP3	S211	2.24126	1.16431	0.00721209	0.189946	Hyperphosphorylated in S2
THRAP3:T214	Q9Y2W1	THRAP3	T214	2.24126	1.16431	0.00721209	0.189946	Hyperphosphorylated in S2
THRAP3:S339	Q9Y2W1	THRAP3	S339	2.51417	1.33008	0.00671398	0.187412	Hyperphosphorylated in S2
THRAP3:S336	Q9Y2W1	THRAP3	S336	2.51417	1.33008	0.00671398	0.187412	Hyperphosphorylated in S2
CTNND1:T310	O60716	CTNND1	T310	4.43646	2.14941	0.000155909	0.0432651	Hyperphosphorylated in S2
ALB:Y377	P02768	ALB	Y377	3.84719	1.94381	0.000961262	0.089202	Hyperphosphorylated in S2
ALB:T379	P02768	ALB	T379	3.84719	1.94381	0.000961262	0.089202	Hyperphosphorylated in S2
ALB:T376	P02768	ALB	T376	3.84719	1.94381	0.000961262	0.089202	Hyperphosphorylated in S2
ALB:T380	P02768	ALB	T380	3.84719	1.94381	0.000961262	0.089202	Hyperphosphorylated in S2
NUMA1:S1852	Q14980	NUMA1	S1852	8.63787	3.11068	7.33679e-05	0.0357936	Hyperphosphorylated in S2
NUMA1:T1854	Q14980	NUMA1	T1854	8.63787	3.11068	7.33679e-05	0.0357936	Hyperphosphorylated in S2
BCLAF1:S762	Q9NYF8	BCLAF1	S762	3.05803	1.6126	0.00316925	0.136706	Hyperphosphorylated in S2
BCLAF1:S763	Q9NYF8	BCLAF1	S763	3.05803	1.6126	0.00316925	0.136706	Hyperphosphorylated in S2
PCM1:S372	Q15154	PCM1	S372	3.89021	1.95985	0.00481609	0.161776	Hyperphosphorylated in S2
PCM1:S370	Q15154	PCM1	S370	3.89021	1.95985	0.00481609	0.161776	Hyperphosphorylated in S2
PCM1:T374	Q15154	PCM1	T374	3.89021	1.95985	0.00481609	0.161776	Hyperphosphorylated in S2
MKI67:S374	P46013	MKI67	S374	3.63245	1.86094	0.00600505	0.178839	Hyperphosphorylated in S2
SCRIB:S764	Q14160	SCRIB	S764	3.74915	1.90656	0.00418913	0.153371	Hyperphosphorylated in S2
SCEL:S332	O95171	SCEL	S332	13.6329	3.76902	0.0034158	0.143595	Hyperphosphorylated in S2
ANK2:S3909	Q01484	ANK2	S3909	3.74273	1.90409	0.000346648	0.0624891	Hyperphosphorylated in S2
ANK2:S3910	Q01484	ANK2	S3910	3.74273	1.90409	0.000346648	0.0624891	Hyperphosphorylated in S2
ANK2:Y3907	Q01484	ANK2	Y3907	7.18236	2.84446	0.00394996	0.151755	Hyperphosphorylated in S2
ACIN1:S665	Q9UKV3	ACIN1	S665	2.58127	1.36808	0.000896073	0.0863335	Hyperphosphorylated in S2
ACIN1:S667	Q9UKV3	ACIN1	S667	2.58127	1.36808	0.000896073	0.0863335	Hyperphosphorylated in S2
ACIN1:S664	Q9UKV3	ACIN1	S664	2.58127	1.36808	0.000896073	0.0863335	Hyperphosphorylated in S2
ACIN1:T666	Q9UKV3	ACIN1	T666	2.58127	1.36808	0.000896073	0.0863335	Hyperphosphorylated in S2
ACIN1:Y668	Q9UKV3	ACIN1	Y668	2.58127	1.36808	0.000896073	0.0863335	Hyperphosphorylated in S2
ACIN1:T669	Q9UKV3	ACIN1	T669	2.58127	1.36808	0.000896073	0.0863335	Hyperphosphorylated in S2
PPP1R12A:S422	O14974	PPP1R12A	S422	7.85446	2.97351	0.00127346	0.0928496	Hyperphosphorylated in S2
PML:S505	P29590	PML	S505	4.05612	2.0201	0.00363479	0.143595	Hyperphosphorylated in S2
PML:S504	P29590	PML	S504	2.56731	1.36026	0.00481609	0.161776	Hyperphosphorylated in S2
PML:S512	P29590	PML	S512	5.05235	2.33696	0.000306222	0.056556	Hyperphosphorylated in S2
PML:T513	P29590	PML	T513	3.44346	1.78386	0.00146659	0.0985215	Hyperphosphorylated in S2
PML:S514	P29590	PML	S514	3.44346	1.78386	0.00146659	0.0985215	Hyperphosphorylated in S2
MYLK:S911	Q15746	MYLK	S911	2.18637	1.12853	0.00418913	0.153371	Hyperphosphorylated in S2
NCL:S563	P19338	NCL	S563	2.44048	1.28717	0.000207926	0.0471638	Hyperphosphorylated in S2
NCL:S67	P19338	NCL	S67	2.33413	1.22289	0.00933062	0.206243	Hyperphosphorylated in S2
NCL:T69	P19338	NCL	T69	2.33413	1.22289	0.00933062	0.206243	Hyperphosphorylated in S2
HTATSF1:S579	O43719	HTATSF1	S579	3.0652	1.61598	0.000896073	0.0863335	Hyperphosphorylated in S2
COL6A3:S1793	P12111	COL6A3	S1793	7.9589	2.99257	0.00871496	0.205376	Hyperphosphorylated in S2
COL6A3:S1791	P12111	COL6A3	S1791	7.9589	2.99257	0.00871496	0.205376	Hyperphosphorylated in S2
PRRC2A:S1489	P48634	PRRC2A	S1489	285.292	8.1563	0.0058842	0.178329	Hyperphosphorylated in S2
PDS5B:S1166	Q9NTI5	PDS5B	S1166	2.08915	1.06292	0.00821269	0.198288	Hyperphosphorylated in S2
PDS5B:S1162	Q9NTI5	PDS5B	S1162	2.08915	1.06292	0.00821269	0.198288	Hyperphosphorylated in S2
PDS5B:S1161	Q9NTI5	PDS5B	S1161	2.39229	1.25839	0.00481609	0.161776	Hyperphosphorylated in S2
PDS5B:S1160	Q9NTI5	PDS5B	S1160	2.39229	1.25839	0.00481609	0.161776	Hyperphosphorylated in S2
PDS5B:T1154	Q9NTI5	PDS5B	T1154	3.5678	1.83504	0.000467668	0.0667008	Hyperphosphorylated in S2
ATRX:S783	P46100	ATRX	S783	2.14141	1.09856	0.00565276	0.172618	Hyperphosphorylated in S2
ATRX:T785	P46100	ATRX	T785	2.14141	1.09856	0.00565276	0.172618	Hyperphosphorylated in S2
SPTAN1:S1625	Q13813	SPTAN1	S1625	3.04202	1.60503	0.00756559	0.196409	Hyperphosphorylated in S2
SPTAN1:S1190	Q13813	SPTAN1	S1190	4.53827	2.18214	0.000215903	0.0480861	Hyperphosphorylated in S2
KANK2:S98	Q63ZY3	KANK2	S98	2.41545	1.27229	0.00470494	0.161776	Hyperphosphorylated in S2
KANK2:S101	Q63ZY3	KANK2	S101	2.41545	1.27229	0.00470494	0.161776	Hyperphosphorylated in S2
KANK2:Y102	Q63ZY3	KANK2	Y102	2.41545	1.27229	0.00470494	0.161776	Hyperphosphorylated in S2
KANK2:Y100	Q63ZY3	KANK2	Y100	2.41545	1.27229	0.00470494	0.161776	Hyperphosphorylated in S2
SPEN:S1062	Q96T58	SPEN	S1062	2.5352	1.3421	0.000236439	0.0519076	Hyperphosphorylated in S2
SPEN:T1059	Q96T58	SPEN	T1059	2.5352	1.3421	0.000236439	0.0519076	Hyperphosphorylated in S2
SPEN:S749	Q96T58	SPEN	S749	4.21656	2.07606	0.000170327	0.0432651	Hyperphosphorylated in S2
ZDHHC5:S569	Q9C0B5	ZDHHC5	S569	3.49843	1.80671	0.00834047	0.200664	Hyperphosphorylated in S2
NHSL1:S842	Q5SYE7	NHSL1	S842	6.1621	2.62342	0.000633639	0.0783985	Hyperphosphorylated in S2
EXPH5:S910	Q8NEV8	EXPH5	S910	3.38611	1.75963	0.00271526	0.131321	Hyperphosphorylated in S2
EXPH5:S912	Q8NEV8	EXPH5	S912	3.69564	1.88582	0.00363479	0.143595	Hyperphosphorylated in S2
EXPH5:T1374	Q8NEV8	EXPH5	T1374	10.6704	3.41554	0.00676398	0.187954	Hyperphosphorylated in S2
NCOR2:S2404	Q9Y618	NCOR2	S2404	3.05522	1.61128	0.00271526	0.131321	Hyperphosphorylated in S2
NCOR2:T2403	Q9Y618	NCOR2	T2403	3.05522	1.61128	0.00271526	0.131321	Hyperphosphorylated in S2
KMT2D:S1606	O14686	KMT2D	S1606	2.16278	1.11289	0.00418913	0.153371	Hyperphosphorylated in S2
MACF1:S4496	Q9UPN3	MACF1	S4496	2.73076	1.4493	0.00271526	0.131321	Hyperphosphorylated in S2
MACF1:S4495	Q9UPN3	MACF1	S4495	2.73076	1.4493	0.00271526	0.131321	Hyperphosphorylated in S2
NAV1:S672	Q8NEY1	NAV1	S672	3.02837	1.59854	0.00127346	0.0928496	Hyperphosphorylated in S2
MYH10:S1975	P35580	MYH10	S1975	2.41011	1.2691	0.00105928	0.0894436	Hyperphosphorylated in S2
ARHGEF17:S827	Q96PE2	ARHGEF17	S827	2.3226	1.21574	0.00271526	0.131321	Hyperphosphorylated in S2
ARHGEF17:S829	Q96PE2	ARHGEF17	S829	2.3226	1.21574	0.00271526	0.131321	Hyperphosphorylated in S2
MAP7D1:S399	Q3KQU3	MAP7D1	S399	2.06511	1.04622	0.00481609	0.161776	Hyperphosphorylated in S2
KMT2A:T337	Q03164	KMT2A	T337	2.24782	1.16852	0.00415559	0.153371	Hyperphosphorylated in S2
PLEKHA7:S481	Q6IQ23	PLEKHA7	S481	4.37559	2.12948	0.0031456	0.136706	Hyperphosphorylated in S2
PLEKHA7:S485	Q6IQ23	PLEKHA7	S485	4.37559	2.12948	0.0031456	0.136706	Hyperphosphorylated in S2
PLEKHA7:S484	Q6IQ23	PLEKHA7	S484	4.15629	2.0553	0.0031456	0.136706	Hyperphosphorylated in S2
KRT8:S24	P05787	KRT8	S24	2.66861	1.41609	0.00631892	0.180562	Hyperphosphorylated in S2
KRT8:S27	P05787	KRT8	S27	6.12229	2.61407	0.00146659	0.0985215	Hyperphosphorylated in S2
KRT8:S31	P05787	KRT8	S31	6.12229	2.61407	0.00146659	0.0985215	Hyperphosphorylated in S2
ACTN4:S507	O43707	ACTN4	S507	2.64565	1.40362	0.00921815	0.206243	Hyperphosphorylated in S2
ACTN4:T509	O43707	ACTN4	T509	2.64565	1.40362	0.00921815	0.206243	Hyperphosphorylated in S2
TMPO:T264	P42167	TMPO	T264	3.4061	1.76812	0.00200675	0.111032	Hyperphosphorylated in S2
TMPO:S385	P42167	TMPO	S385	3.50265	1.80845	0.00418913	0.153371	Hyperphosphorylated in S2
TMPO:S387	P42167	TMPO	S387	3.24163	1.69672	0.00721209	0.189946	Hyperphosphorylated in S2
TMPO:S388	P42167	TMPO	S388	3.24163	1.69672	0.00721209	0.189946	Hyperphosphorylated in S2
TMPO:T208	P42167	TMPO	T208	6.87117	2.78056	0.000545767	0.071839	Hyperphosphorylated in S2
SHROOM3:S1019	Q8TF72	SHROOM3	S1019	3.62871	1.85946	0.000159783	0.0432651	Hyperphosphorylated in S2
SHROOM3:S1021	Q8TF72	SHROOM3	S1021	3.62871	1.85946	0.000159783	0.0432651	Hyperphosphorylated in S2
SHROOM3:Y1020	Q8TF72	SHROOM3	Y1020	3.62871	1.85946	0.000159783	0.0432651	Hyperphosphorylated in S2
SHROOM3:T1205	Q8TF72	SHROOM3	T1205	9.42309	3.2362	0.00176218	0.104964	Hyperphosphorylated in S2
LRRFIP1:S16	Q32MZ4	LRRFIP1	S16	2.11461	1.08039	0.00933062	0.206243	Hyperphosphorylated in S2
SIPA1L1:S1528	O43166	SIPA1L1	S1528	3.8954	1.96177	0.000170327	0.0432651	Hyperphosphorylated in S2
PHLDB2:S414	Q86SQ0	PHLDB2	S414	2.54545	1.34792	0.000635136	0.0783985	Hyperphosphorylated in S2
SARG:T150	Q9BW04	SARG	T150	4.45815	2.15645	0.00933062	0.206243	Hyperphosphorylated in S2
SARG:S149	Q9BW04	SARG	S149	4.53364	2.18067	0.00171795	0.102628	Hyperphosphorylated in S2
SARG:T151	Q9BW04	SARG	T151	4.45815	2.15645	0.00933062	0.206243	Hyperphosphorylated in S2
SARG:S154	Q9BW04	SARG	S154	4.53364	2.18067	0.00171795	0.102628	Hyperphosphorylated in S2
SARG:S155	Q9BW04	SARG	S155	4.45815	2.15645	0.00933062	0.206243	Hyperphosphorylated in S2
SEC16A:S2117	O15027	SEC16A	S2117	2.19655	1.13524	0.0031456	0.136706	Hyperphosphorylated in S2
CEP170:S667	Q5SW79	CEP170	S667	2.345	1.22959	0.00171795	0.102628	Hyperphosphorylated in S2
CEP170:T664	Q5SW79	CEP170	T664	2.345	1.22959	0.00171795	0.102628	Hyperphosphorylated in S2
NASP:T464	P49321	NASP	T464	2.68597	1.42544	0.00469239	0.161776	Hyperphosphorylated in S2
NASP:S321	P49321	NASP	S321	6.52736	2.7065	0.00383882	0.148506	Hyperphosphorylated in S2
NASP:T320	P49321	NASP	T320	6.52736	2.7065	0.00383882	0.148506	Hyperphosphorylated in S2
MUC5AC:S988	P98088	MUC5AC	S988	3.4653	1.79298	0.00559203	0.172233	Hyperphosphorylated in S2
CIC:S1418	Q96RK0	CIC	S1418	4.52587	2.1782	0.00172543	0.102975	Hyperphosphorylated in S2
CHAMP1:S507	Q96JM3	CHAMP1	S507	2.40944	1.2687	0.0031456	0.136706	Hyperphosphorylated in S2
CHAMP1:S505	Q96JM3	CHAMP1	S505	2.40944	1.2687	0.0031456	0.136706	Hyperphosphorylated in S2
CHAMP1:S502	Q96JM3	CHAMP1	S502	2.40944	1.2687	0.0031456	0.136706	Hyperphosphorylated in S2
MYH2:S1305	Q9UKX2	MYH2	S1305	7.80646	2.96467	0.000780534	0.0821579	Hyperphosphorylated in S2
MYH2:S1308	Q9UKX2	MYH2	S1308	7.80646	2.96467	0.000780534	0.0821579	Hyperphosphorylated in S2
SCAF1:S725	Q9H7N4	SCAF1	S725	2.51558	1.33089	0.00171795	0.102628	Hyperphosphorylated in S2
SCAF1:S724	Q9H7N4	SCAF1	S724	3.14696	1.65396	0.000306222	0.056556	Hyperphosphorylated in S2
SCAF1:S719	Q9H7N4	SCAF1	S719	3.40109	1.766	0.00808081	0.198288	Hyperphosphorylated in S2
SCAF1:T976	Q9H7N4	SCAF1	T976	2.25516	1.17323	0.000306222	0.056556	Hyperphosphorylated in S2
SCAF1:S975	Q9H7N4	SCAF1	S975	2.25516	1.17323	0.000306222	0.056556	Hyperphosphorylated in S2
ZNF318:S1267	Q5VUA4	ZNF318	S1267	2.34121	1.22725	0.00933062	0.206243	Hyperphosphorylated in S2
PHLDB1:S430	Q86UU1	PHLDB1	S430	3.54339	1.82513	0.0036548	0.143775	Hyperphosphorylated in S2
PHLDB1:S489	Q86UU1	PHLDB1	S489	4.32045	2.11118	0.000106201	0.0396966	Hyperphosphorylated in S2
PRRC2B:S1185	Q5JSZ5	PRRC2B	S1185	4.72575	2.24054	0.00200675	0.111032	Hyperphosphorylated in S2
RPRD2:S928	Q5VT52	RPRD2	S928	25.2747	4.65962	0.00336629	0.143303	Hyperphosphorylated in S2
RPRD2:S930	Q5VT52	RPRD2	S930	25.2747	4.65962	0.00336629	0.143303	Hyperphosphorylated in S2
RPRD2:S925	Q5VT52	RPRD2	S925	21.2379	4.40857	0.00149243	0.0985215	Hyperphosphorylated in S2
RPRD2:S932	Q5VT52	RPRD2	S932	15539.7	13.9237	0.00203011	0.111773	Hyperphosphorylated in S2
NIPBL:T599	Q6KC79	NIPBL	T599	3.15206	1.65629	0.00366508	0.143775	Hyperphosphorylated in S2
NIPBL:T592	Q6KC79	NIPBL	T592	3.15206	1.65629	0.00366508	0.143775	Hyperphosphorylated in S2
STIM1:S567	Q13586	STIM1	S567	2.37475	1.24777	0.00834047	0.200664	Hyperphosphorylated in S2
SH3PXD2A:S420	Q5TCZ1	SH3PXD2A	S420	2.21656	1.14832	0.00146659	0.0985215	Hyperphosphorylated in S2
SH3PXD2A:S421	Q5TCZ1	SH3PXD2A	S421	2.21656	1.14832	0.00146659	0.0985215	Hyperphosphorylated in S2
SH3PXD2A:S724	Q5TCZ1	SH3PXD2A	S724	17.4811	4.12773	3.06744e-05	0.0287617	Hyperphosphorylated in S2
EHBP1:S171	Q8NDI1	EHBP1	S171	2.61935	1.38921	0.00363479	0.143595	Hyperphosphorylated in S2
PHF2:T1064	O75151	PHF2	T1064	3.91581	1.96931	9.11758e-05	0.037117	Hyperphosphorylated in S2
SYNE2:S2030	Q8WXH0	SYNE2	S2030	7.20107	2.84821	0.000535361	0.0713726	Hyperphosphorylated in S2
ANXA2:Y275	P07355	ANXA2	Y275	2.10037	1.07065	0.00506888	0.167521	Hyperphosphorylated in S2
ANXA2:S277	P07355	ANXA2	S277	2.10037	1.07065	0.00506888	0.167521	Hyperphosphorylated in S2
NCOR1:S509	O75376	NCOR1	S509	209.794	7.71283	0.00556524	0.171824	Hyperphosphorylated in S2
RIF1:S1157	Q5UIP0	RIF1	S1157	2.04938	1.03518	0.00363479	0.143595	Hyperphosphorylated in S2
RIF1:S1151	Q5UIP0	RIF1	S1151	2.04938	1.03518	0.00363479	0.143595	Hyperphosphorylated in S2
RIF1:S1148	Q5UIP0	RIF1	S1148	2.04938	1.03518	0.00363479	0.143595	Hyperphosphorylated in S2
RIF1:S1149	Q5UIP0	RIF1	S1149	2.04938	1.03518	0.00363479	0.143595	Hyperphosphorylated in S2
CDK12:S383	Q9NYV4	CDK12	S383	2.79781	1.4843	0.00481609	0.161776	Hyperphosphorylated in S2
CLASP1:S588	Q7Z460	CLASP1	S588	2.7761	1.47306	0.00200675	0.111032	Hyperphosphorylated in S2
CLASP1:S594	Q7Z460	CLASP1	S594	2.7761	1.47306	0.00200675	0.111032	Hyperphosphorylated in S2
CLASP1:T592	Q7Z460	CLASP1	T592	2.7761	1.47306	0.00200675	0.111032	Hyperphosphorylated in S2
CLASP1:S590	Q7Z460	CLASP1	S590	2.7761	1.47306	0.00200675	0.111032	Hyperphosphorylated in S2
MARK2:T42	Q7KZI7	MARK2	T42	2.09343	1.06587	0.000252851	0.0528175	Hyperphosphorylated in S2
MARK2:S43	Q7KZI7	MARK2	S43	2.09747	1.06865	0.000252851	0.0528175	Hyperphosphorylated in S2
MARK2:S535	Q7KZI7	MARK2	S535	3.4253	1.77623	0.00124823	0.0928496	Hyperphosphorylated in S2
PKP4:S290	Q99569	PKP4	S290	6.61362	2.72544	0.000234556	0.0518647	Hyperphosphorylated in S2
AHCTF1:S1898	Q8WYP5	AHCTF1	S1898	2.81849	1.49492	0.00165698	0.102628	Hyperphosphorylated in S2
AHCTF1:T1897	Q8WYP5	AHCTF1	T1897	2.81849	1.49492	0.00165698	0.102628	Hyperphosphorylated in S2
BICDL2:S277	A1A5D9	BICDL2	S277	5.1916	2.37618	0.000896073	0.0863335	Hyperphosphorylated in S2
MYO9B:S1972	Q13459	MYO9B	S1972	2.67396	1.41898	0.00105928	0.0894436	Hyperphosphorylated in S2
SYNPO:S909	Q8N3V7	SYNPO	S909	2.87252	1.52232	0.00354951	0.143595	Hyperphosphorylated in S2
SYNPO:S501	Q8N3V7	SYNPO	S501	2.11185	1.07851	0.00854593	0.203069	Hyperphosphorylated in S2
IRS2:S1174	Q9Y4H2	IRS2	S1174	6.89438	2.78542	0.000306222	0.056556	Hyperphosphorylated in S2
IRS2:S1100	Q9Y4H2	IRS2	S1100	16.1907	4.01709	5.88222e-06	0.0209417	Hyperphosphorylated in S2
IRS2:S608	Q9Y4H2	IRS2	S608	5.18226	2.37358	0.000902049	0.0863335	Hyperphosphorylated in S2
WNK1:S185	Q9H4A3	WNK1	S185	3.35975	1.74835	0.00266047	0.131321	Hyperphosphorylated in S2
WNK1:S183	Q9H4A3	WNK1	S183	3.35975	1.74835	0.00266047	0.131321	Hyperphosphorylated in S2
PTPN12:S332	Q05209	PTPN12	S332	4.00895	2.00323	0.000542004	0.0714968	Hyperphosphorylated in S2
RGPD8:S1486	O14715	RGPD8	S1486	2.32863	1.21948	0.00876685	0.205376	Hyperphosphorylated in S2
RGPD8:T1482	O14715	RGPD8	T1482	2.32863	1.21948	0.00876685	0.205376	Hyperphosphorylated in S2
RGPD8:S1481	O14715	RGPD8	S1481	2.32863	1.21948	0.00876685	0.205376	Hyperphosphorylated in S2
RGPD8:S1480	O14715	RGPD8	S1480	2.32863	1.21948	0.00876685	0.205376	Hyperphosphorylated in S2
RGPD8:S1017	O14715	RGPD8	S1017	4.97178	2.31376	2.92008e-05	0.0287617	Hyperphosphorylated in S2
RGPD8:T1016	O14715	RGPD8	T1016	4.97178	2.31376	2.92008e-05	0.0287617	Hyperphosphorylated in S2
SERBP1:S234	Q8NC51	SERBP1	S234	5.27438	2.399	0.000207926	0.0471638	Hyperphosphorylated in S2
SERBP1:T232	Q8NC51	SERBP1	T232	5.27438	2.399	0.000207926	0.0471638	Hyperphosphorylated in S2
SF3B2:T311	Q13435	SF3B2	T311	2.94002	1.55582	0.00856594	0.203069	Hyperphosphorylated in S2
MAP1S:T941	Q66K74	MAP1S	T941	2.40516	1.26613	0.00146659	0.0985215	Hyperphosphorylated in S2
MAP1S:S931	Q66K74	MAP1S	S931	2.40516	1.26613	0.00146659	0.0985215	Hyperphosphorylated in S2
MAP1S:S933	Q66K74	MAP1S	S933	2.40516	1.26613	0.00146659	0.0985215	Hyperphosphorylated in S2
MAP1S:S929	Q66K74	MAP1S	S929	2.40516	1.26613	0.00146659	0.0985215	Hyperphosphorylated in S2
MAP1S:S934	Q66K74	MAP1S	S934	2.40516	1.26613	0.00146659	0.0985215	Hyperphosphorylated in S2
MAP1S:S939	Q66K74	MAP1S	S939	2.40516	1.26613	0.00146659	0.0985215	Hyperphosphorylated in S2
RBBP6:S1697	Q7Z6E9	RBBP6	S1697	2.61121	1.38472	0.00124823	0.0928496	Hyperphosphorylated in S2
RBBP6:S960	Q7Z6E9	RBBP6	S960	4.13694	2.04857	0.0026078	0.131321	Hyperphosphorylated in S2
RBBP6:S770	Q7Z6E9	RBBP6	S770	3.47343	1.79636	0.00283856	0.134949	Hyperphosphorylated in S2
SHROOM2:S762	Q13796	SHROOM2	S762	3.62871	1.85946	0.000159783	0.0432651	Hyperphosphorylated in S2
SHROOM2:S764	Q13796	SHROOM2	S764	3.62871	1.85946	0.000159783	0.0432651	Hyperphosphorylated in S2
SHROOM2:Y763	Q13796	SHROOM2	Y763	3.62871	1.85946	0.000159783	0.0432651	Hyperphosphorylated in S2
MSH6:S14	P52701	MSH6	S14	4.32625	2.11312	0.000941993	0.089202	Hyperphosphorylated in S2
GTF3C1:S739	Q12789	GTF3C1	S739	6.37691	2.67286	0.00481609	0.161776	Hyperphosphorylated in S2
ITPKB:S204	P27987	ITPKB	S204	2.6199	1.38951	0.000635136	0.0783985	Hyperphosphorylated in S2
NFIC:S273	P08651	NFIC	S273	2.46036	1.29887	0.00011281	0.0396966	Hyperphosphorylated in S2
NFIC:T274	P08651	NFIC	T274	2.46036	1.29887	0.00011281	0.0396966	Hyperphosphorylated in S2
NFIC:S275	P08651	NFIC	S275	2.46036	1.29887	0.00011281	0.0396966	Hyperphosphorylated in S2
NFIC:S276	P08651	NFIC	S276	2.46036	1.29887	0.00011281	0.0396966	Hyperphosphorylated in S2
NFIC:S279	P08651	NFIC	S279	2.37414	1.24741	0.00414422	0.153371	Hyperphosphorylated in S2
NFIC:S277	P08651	NFIC	S277	2.37414	1.24741	0.00414422	0.153371	Hyperphosphorylated in S2
ANK3:S913	Q12955	ANK3	S913	2.34328	1.22853	0.00470494	0.161776	Hyperphosphorylated in S2
ANK3:S916	Q12955	ANK3	S916	2.34328	1.22853	0.00470494	0.161776	Hyperphosphorylated in S2
MICAL3:S1433	Q7RTP6	MICAL3	S1433	6.07318	2.60245	0.00470494	0.161776	Hyperphosphorylated in S2
MICAL3:S1434	Q7RTP6	MICAL3	S1434	6.07318	2.60245	0.00470494	0.161776	Hyperphosphorylated in S2
MICAL3:S1435	Q7RTP6	MICAL3	S1435	6.07318	2.60245	0.00470494	0.161776	Hyperphosphorylated in S2
MICAL3:S1423	Q7RTP6	MICAL3	S1423	6.07318	2.60245	0.00470494	0.161776	Hyperphosphorylated in S2
MICAL3:S1424	Q7RTP6	MICAL3	S1424	6.07318	2.60245	0.00470494	0.161776	Hyperphosphorylated in S2
MICAL3:S1425	Q7RTP6	MICAL3	S1425	6.07318	2.60245	0.00470494	0.161776	Hyperphosphorylated in S2
MICAL3:S1426	Q7RTP6	MICAL3	S1426	6.07318	2.60245	0.00470494	0.161776	Hyperphosphorylated in S2
RPTN:S620	Q6XPR3	RPTN	S620	8.24891	3.0442	0.00560404	0.172233	Hyperphosphorylated in S2
C2CD5:S295	Q86YS7	C2CD5	S295	3.67287	1.87691	0.00271526	0.131321	Hyperphosphorylated in S2
C2CD5:S297	Q86YS7	C2CD5	S297	3.67287	1.87691	0.00271526	0.131321	Hyperphosphorylated in S2
C2CD5:S293	Q86YS7	C2CD5	S293	3.67287	1.87691	0.00271526	0.131321	Hyperphosphorylated in S2
KRT78:S341	Q8N1N4	KRT78	S341	8.30527	3.05403	0.0015755	0.102268	Hyperphosphorylated in S2
ZC3HAV1:T298	Q7Z2W4	ZC3HAV1	T298	6.40509	2.67922	0.00736203	0.19233	Hyperphosphorylated in S2
ZC3HAV1:Y299	Q7Z2W4	ZC3HAV1	Y299	6.40509	2.67922	0.00736203	0.19233	Hyperphosphorylated in S2
GJA1:S296	P17302	GJA1	S296	7.90899	2.98349	0.00159992	0.102628	Hyperphosphorylated in S2
BUD13:S235	Q9BRD0	BUD13	S235	2.0215	1.01542	0.00933062	0.206243	Hyperphosphorylated in S2
BUD13:S240	Q9BRD0	BUD13	S240	2.0215	1.01542	0.00933062	0.206243	Hyperphosphorylated in S2
NAV2:S1215	Q8IVL1	NAV2	S1215	3.02653	1.59767	0.000902049	0.0863335	Hyperphosphorylated in S2
CASC3:S45	O15234	CASC3	S45	2.64496	1.40325	0.00481609	0.161776	Hyperphosphorylated in S2
CASC3:S35	O15234	CASC3	S35	2.64496	1.40325	0.00481609	0.161776	Hyperphosphorylated in S2
CASC3:S37	O15234	CASC3	S37	2.64496	1.40325	0.00481609	0.161776	Hyperphosphorylated in S2
CASC3:S39	O15234	CASC3	S39	2.64496	1.40325	0.00481609	0.161776	Hyperphosphorylated in S2
CASC3:S47	O15234	CASC3	S47	2.64496	1.40325	0.00481609	0.161776	Hyperphosphorylated in S2
CASC3:S117	O15234	CASC3	S117	2.33357	1.22254	0.000444167	0.066591	Hyperphosphorylated in S2
SETD2:S1844	Q9BYW2	SETD2	S1844	9.43728	3.23837	0.00428819	0.156161	Hyperphosphorylated in S2
SETD2:Y1843	Q9BYW2	SETD2	Y1843	9.43728	3.23837	0.00428819	0.156161	Hyperphosphorylated in S2
SETD2:S1845	Q9BYW2	SETD2	S1845	9.43728	3.23837	0.00428819	0.156161	Hyperphosphorylated in S2
SETD2:S1849	Q9BYW2	SETD2	S1849	9.43728	3.23837	0.00428819	0.156161	Hyperphosphorylated in S2
SETD2:S1838	Q9BYW2	SETD2	S1838	9.43728	3.23837	0.00428819	0.156161	Hyperphosphorylated in S2
ARHGEF2:S940	Q92974	ARHGEF2	S940	2.34073	1.22696	0.0095495	0.207895	Hyperphosphorylated in S2
RERE:S656	Q9P2R6	RERE	S656	4.26356	2.09206	3.70533e-05	0.0287617	Hyperphosphorylated in S2
RERE:T658	Q9P2R6	RERE	T658	14.0769	3.81526	0.0015755	0.102268	Hyperphosphorylated in S2
CAMSAP1:S431	Q5T5Y3	CAMSAP1	S431	2.97814	1.57441	0.00565276	0.172618	Hyperphosphorylated in S2
CLASP2:S1013	O75122	CLASP2	S1013	3.0043	1.58703	0.00631892	0.180562	Hyperphosphorylated in S2
CLASP2:S1012	O75122	CLASP2	S1012	3.0043	1.58703	0.00631892	0.180562	Hyperphosphorylated in S2
CLASP2:T1010	O75122	CLASP2	T1010	3.0043	1.58703	0.00631892	0.180562	Hyperphosphorylated in S2
ADD2:S703	P35612	ADD2	S703	7.92711	2.9868	0.00808455	0.198288	Hyperphosphorylated in S2
ADD2:S596	P35612	ADD2	S596	2.96372	1.56741	0.00363479	0.143595	Hyperphosphorylated in S2
ADD2:S600	P35612	ADD2	S600	3.96783	1.98835	0.00233742	0.12054	Hyperphosphorylated in S2
ADD2:S604	P35612	ADD2	S604	2.96372	1.56741	0.00363479	0.143595	Hyperphosphorylated in S2
TACC1:T350	O75410	TACC1	T350	2.74316	1.45584	0.00746752	0.194754	Hyperphosphorylated in S2
LMNB1:S396	P20700	LMNB1	S396	3.03882	1.60351	1.37486e-05	0.0212894	Hyperphosphorylated in S2
LCP1:S537	P13796	LCP1	S537	8.82007	3.14079	0.0058842	0.178329	Hyperphosphorylated in S2
LCP1:S540	P13796	LCP1	S540	8.82007	3.14079	0.0058842	0.178329	Hyperphosphorylated in S2
VPS13D:S2671	Q5THJ4	VPS13D	S2671	8.2166	3.03854	0.00631571	0.180562	Hyperphosphorylated in S2
BCAS1:T354	O75363	BCAS1	T354	4.82032	2.26913	0.0024163	0.123777	Hyperphosphorylated in S2
BCAS1:T353	O75363	BCAS1	T353	6.333	2.66289	0.00120696	0.0928496	Hyperphosphorylated in S2
BCAS1:T349	O75363	BCAS1	T349	4.82032	2.26913	0.0024163	0.123777	Hyperphosphorylated in S2
KIAA1109:S3562	Q2LD37	KIAA1109	S3562	2247.38	11.134	0.00391928	0.151238	Hyperphosphorylated in S2
KIAA1109:S3925	Q2LD37	KIAA1109	S3925	5.28239	2.40119	0.00736203	0.19233	Hyperphosphorylated in S2
DSC3:T778	Q14574	DSC3	T778	8.26078	3.04628	0.00114368	0.0928496	Hyperphosphorylated in S2
DSG2:S680	Q14126	DSG2	S680	2.69718	1.43145	0.0031456	0.136706	Hyperphosphorylated in S2
DSG2:S893	Q14126	DSG2	S893	2.18803	1.12963	0.00565276	0.172618	Hyperphosphorylated in S2
AKAP11:S130	Q9UKA4	AKAP11	S130	4.32538	2.11283	0.00127634	0.0928496	Hyperphosphorylated in S2
AKAP11:S133	Q9UKA4	AKAP11	S133	4.32538	2.11283	0.00127634	0.0928496	Hyperphosphorylated in S2
AKAP11:T132	Q9UKA4	AKAP11	T132	4.32538	2.11283	0.00127634	0.0928496	Hyperphosphorylated in S2
HNRNPM:S513	P52272	HNRNPM	S513	3.10861	1.63627	0.00011281	0.0396966	Hyperphosphorylated in S2
FAM171A1:S855	Q5VUB5	FAM171A1	S855	4.84427	2.27628	0.00541789	0.170867	Hyperphosphorylated in S2
RBM15:Y112	Q96T37	RBM15	Y112	3.19067	1.67386	0.00011281	0.0396966	Hyperphosphorylated in S2
RBM15:S109	Q96T37	RBM15	S109	3.19067	1.67386	0.00011281	0.0396966	Hyperphosphorylated in S2
ZNF609:S758	O15014	ZNF609	S758	3.82634	1.93597	0.000255431	0.0528674	Hyperphosphorylated in S2
HNRNPU:S188	Q00839	HNRNPU	S188	4.08751	2.03122	0.00821269	0.198288	Hyperphosphorylated in S2
HNRNPU:S187	Q00839	HNRNPU	S187	4.08751	2.03122	0.00821269	0.198288	Hyperphosphorylated in S2
HNRNPU:S192	Q00839	HNRNPU	S192	4.08751	2.03122	0.00821269	0.198288	Hyperphosphorylated in S2
HNRNPU:T191	Q00839	HNRNPU	T191	4.08751	2.03122	0.00821269	0.198288	Hyperphosphorylated in S2
TNS3:S776	Q68CZ2	TNS3	S776	2.22131	1.15141	0.00363479	0.143595	Hyperphosphorylated in S2
TNS3:Y780	Q68CZ2	TNS3	Y780	2.22131	1.15141	0.00363479	0.143595	Hyperphosphorylated in S2
MAP3K2:S307	Q9Y2U5	MAP3K2	S307	2.5983	1.37757	1.0561e-05	0.0209417	Hyperphosphorylated in S2
MAP3K2:T304	Q9Y2U5	MAP3K2	T304	4.33869	2.11726	1.0561e-05	0.0209417	Hyperphosphorylated in S2
MAP3K2:S300	Q9Y2U5	MAP3K2	S300	4.33869	2.11726	1.0561e-05	0.0209417	Hyperphosphorylated in S2
MAP3K2:S302	Q9Y2U5	MAP3K2	S302	2.5983	1.37757	1.0561e-05	0.0209417	Hyperphosphorylated in S2
MAP3K2:S311	Q9Y2U5	MAP3K2	S311	2.5983	1.37757	1.0561e-05	0.0209417	Hyperphosphorylated in S2
MAP3K2:T310	Q9Y2U5	MAP3K2	T310	2.5983	1.37757	1.0561e-05	0.0209417	Hyperphosphorylated in S2
MAP3K2:S309	Q9Y2U5	MAP3K2	S309	2.5983	1.37757	1.0561e-05	0.0209417	Hyperphosphorylated in S2
MAP3K2:S312	Q9Y2U5	MAP3K2	S312	2.5983	1.37757	1.0561e-05	0.0209417	Hyperphosphorylated in S2
MAP3K2:S314	Q9Y2U5	MAP3K2	S314	2.5983	1.37757	1.0561e-05	0.0209417	Hyperphosphorylated in S2
MAP3K2:S315	Q9Y2U5	MAP3K2	S315	2.5983	1.37757	1.0561e-05	0.0209417	Hyperphosphorylated in S2
ARID4B:Y795	Q4LE39	ARID4B	Y795	4.43996	2.15055	0.000359523	0.0634909	Hyperphosphorylated in S2
PEAK1:S1036	Q9H792	PEAK1	S1036	2.63359	1.39703	0.000755673	0.0800896	Hyperphosphorylated in S2
PEAK1:S1035	Q9H792	PEAK1	S1035	2.63359	1.39703	0.000755673	0.0800896	Hyperphosphorylated in S2
PEAK1:S1038	Q9H792	PEAK1	S1038	2.63359	1.39703	0.000755673	0.0800896	Hyperphosphorylated in S2
PEAK1:S1033	Q9H792	PEAK1	S1033	2.63359	1.39703	0.000755673	0.0800896	Hyperphosphorylated in S2
PPFIBP1:S466	Q86W92	PPFIBP1	S466	2.10569	1.07429	0.00124823	0.0928496	Hyperphosphorylated in S2
TNRC18:S611	O15417	TNRC18	S611	2.50901	1.32712	0.00821269	0.198288	Hyperphosphorylated in S2
TNRC18:T618	O15417	TNRC18	T618	2.50901	1.32712	0.00821269	0.198288	Hyperphosphorylated in S2
MGA:S3020	Q8IWI9	MGA	S3020	3.38333	1.75844	9.11758e-05	0.037117	Hyperphosphorylated in S2
MGA:S3022	Q8IWI9	MGA	S3022	3.38333	1.75844	9.11758e-05	0.037117	Hyperphosphorylated in S2
MGA:S3023	Q8IWI9	MGA	S3023	3.38333	1.75844	9.11758e-05	0.037117	Hyperphosphorylated in S2
MGA:S3017	Q8IWI9	MGA	S3017	3.38333	1.75844	9.11758e-05	0.037117	Hyperphosphorylated in S2
TLE3:S203	Q04726	TLE3	S203	2.5404	1.34505	0.00233742	0.12054	Hyperphosphorylated in S2
TLE3:S201	Q04726	TLE3	S201	2.29633	1.19933	0.00146659	0.0985215	Hyperphosphorylated in S2
TLE3:S292	Q04726	TLE3	S292	2.69984	1.43287	0.00631892	0.180562	Hyperphosphorylated in S2
TLE3:S293	Q04726	TLE3	S293	2.69984	1.43287	0.00631892	0.180562	Hyperphosphorylated in S2
TLE3:S295	Q04726	TLE3	S295	2.69984	1.43287	0.00631892	0.180562	Hyperphosphorylated in S2
TLE3:S294	Q04726	TLE3	S294	2.69984	1.43287	0.00631892	0.180562	Hyperphosphorylated in S2
TLE3:T296	Q04726	TLE3	T296	2.0206	1.01478	0.00146659	0.0985215	Hyperphosphorylated in S2
TLE3:S298	Q04726	TLE3	S298	2.69984	1.43287	0.00631892	0.180562	Hyperphosphorylated in S2
TLE3:S299	Q04726	TLE3	S299	2.0206	1.01478	0.00146659	0.0985215	Hyperphosphorylated in S2
LMNB2:S410	Q03252	LMNB2	S410	3.03882	1.60351	1.37486e-05	0.0212894	Hyperphosphorylated in S2
DMXL1:S1272	Q9Y485	DMXL1	S1272	2.34431	1.22916	0.000306222	0.056556	Hyperphosphorylated in S2
DMXL1:S1269	Q9Y485	DMXL1	S1269	2.34431	1.22916	0.000306222	0.056556	Hyperphosphorylated in S2
DMXL1:S1273	Q9Y485	DMXL1	S1273	2.34431	1.22916	0.000306222	0.056556	Hyperphosphorylated in S2
RASAL2:S864	Q9UJF2	RASAL2	S864	3.6068	1.85072	0.000116007	0.0396966	Hyperphosphorylated in S2
RASAL2:T865	Q9UJF2	RASAL2	T865	3.6068	1.85072	0.000116007	0.0396966	Hyperphosphorylated in S2
PXN:T263	P49023	PXN	T263	3.16016	1.66	7.33679e-05	0.0357936	Hyperphosphorylated in S2
TSHZ3:S90	Q63HK5	TSHZ3	S90	16.0095	4.00086	0.00271526	0.131321	Hyperphosphorylated in S2
BPTF:S198	Q12830	BPTF	S198	6.3346	2.66325	8.87176e-05	0.037117	Hyperphosphorylated in S2
BPTF:S196	Q12830	BPTF	S196	6.3346	2.66325	8.87176e-05	0.037117	Hyperphosphorylated in S2
BPTF:Y200	Q12830	BPTF	Y200	6.3346	2.66325	8.87176e-05	0.037117	Hyperphosphorylated in S2
BPTF:S201	Q12830	BPTF	S201	6.3346	2.66325	8.87176e-05	0.037117	Hyperphosphorylated in S2
BPTF:T199	Q12830	BPTF	T199	6.3346	2.66325	8.87176e-05	0.037117	Hyperphosphorylated in S2
BPTF:S202	Q12830	BPTF	S202	6.3346	2.66325	8.87176e-05	0.037117	Hyperphosphorylated in S2
BPTF:T203	Q12830	BPTF	T203	6.3346	2.66325	8.87176e-05	0.037117	Hyperphosphorylated in S2
ASAP1:S10	Q9ULH1	ASAP1	S10	2.13852	1.09662	0.00808081	0.198288	Hyperphosphorylated in S2
AAK1:T674	Q2M2I8	AAK1	T674	2.10251	1.07211	0.00933062	0.206243	Hyperphosphorylated in S2
CENPF:T1814	P49454	CENPF	T1814	3.64266	1.86499	0.00447785	0.160446	Hyperphosphorylated in S2
CENPF:T1808	P49454	CENPF	T1808	3.64266	1.86499	0.00447785	0.160446	Hyperphosphorylated in S2
TIAM1:S358	Q13009	TIAM1	S358	2.81839	1.49487	0.000207926	0.0471638	Hyperphosphorylated in S2
TIAM1:Y357	Q13009	TIAM1	Y357	2.87523	1.52368	0.000170327	0.0432651	Hyperphosphorylated in S2
TIAM1:T360	Q13009	TIAM1	T360	2.87523	1.52368	0.000170327	0.0432651	Hyperphosphorylated in S2
TIAM1:S356	Q13009	TIAM1	S356	2.81839	1.49487	0.000207926	0.0471638	Hyperphosphorylated in S2
TIAM1:T361	Q13009	TIAM1	T361	3.18105	1.6695	9.11758e-05	0.037117	Hyperphosphorylated in S2
TIAM1:S1015	Q13009	TIAM1	S1015	2.82084	1.49612	0.00481609	0.161776	Hyperphosphorylated in S2
TIAM1:S1024	Q13009	TIAM1	S1024	2.82084	1.49612	0.00481609	0.161776	Hyperphosphorylated in S2
TIAM1:T1025	Q13009	TIAM1	T1025	2.82084	1.49612	0.00481609	0.161776	Hyperphosphorylated in S2
JMJD1C:S641	Q15652	JMJD1C	S641	4.72974	2.24176	0.00955898	0.207895	Hyperphosphorylated in S2
JMJD1C:S638	Q15652	JMJD1C	S638	4.72974	2.24176	0.00955898	0.207895	Hyperphosphorylated in S2
JMJD1C:S617	Q15652	JMJD1C	S617	2.2181	1.14933	0.0031456	0.136706	Hyperphosphorylated in S2
FIP1L1:S304	Q6UN15	FIP1L1	S304	6.43309	2.68551	1.37486e-05	0.0212894	Hyperphosphorylated in S2
EPS15:S746	P42566	EPS15	S746	3.66508	1.87385	0.00363428	0.143595	Hyperphosphorylated in S2
EPS15:S745	P42566	EPS15	S745	3.66508	1.87385	0.00363428	0.143595	Hyperphosphorylated in S2
EPS15:S744	P42566	EPS15	S744	3.66508	1.87385	0.00363428	0.143595	Hyperphosphorylated in S2
GTF2I:S517	P78347	GTF2I	S517	3.87487	1.95415	0.000332659	0.0606791	Hyperphosphorylated in S2
GTF2I:S988	P78347	GTF2I	S988	8.47356	3.08297	0.0068749	0.189946	Hyperphosphorylated in S2
CAMSAP2:S683	Q08AD1	CAMSAP2	S683	6.8656	2.77939	0.0024163	0.123777	Hyperphosphorylated in S2
EIF4ENIF1:S564	Q9NRA8	EIF4ENIF1	S564	11.8051	3.56134	0.00191377	0.110878	Hyperphosphorylated in S2
ARHGAP31:S863	Q2M1Z3	ARHGAP31	S863	2.07402	1.05243	0.00146659	0.0985215	Hyperphosphorylated in S2
ARHGAP31:T865	Q2M1Z3	ARHGAP31	T865	2.07402	1.05243	0.00146659	0.0985215	Hyperphosphorylated in S2
FAM117B:S194	Q6P1L5	FAM117B	S194	2.59067	1.37332	0.000207926	0.0471638	Hyperphosphorylated in S2
FAM117B:S192	Q6P1L5	FAM117B	S192	2.59067	1.37332	0.000207926	0.0471638	Hyperphosphorylated in S2
PDLIM5:T80	Q96HC4	PDLIM5	T80	2.49763	1.32056	0.00469239	0.161776	Hyperphosphorylated in S2
PDLIM5:S76	Q96HC4	PDLIM5	S76	2.49763	1.32056	0.00469239	0.161776	Hyperphosphorylated in S2
P4HB:S331	P07237	P4HB	S331	11.4645	3.5191	0.00646168	0.181769	Hyperphosphorylated in S2
RGPD2:S1479	P0DJD1	RGPD2	S1479	2.32863	1.21948	0.00876685	0.205376	Hyperphosphorylated in S2
RGPD2:T1475	P0DJD1	RGPD2	T1475	2.32863	1.21948	0.00876685	0.205376	Hyperphosphorylated in S2
RGPD2:S1474	P0DJD1	RGPD2	S1474	2.32863	1.21948	0.00876685	0.205376	Hyperphosphorylated in S2
RGPD2:S1473	P0DJD1	RGPD2	S1473	2.32863	1.21948	0.00876685	0.205376	Hyperphosphorylated in S2
RGPD2:S1010	P0DJD1	RGPD2	S1010	4.97178	2.31376	2.92008e-05	0.0287617	Hyperphosphorylated in S2
RGPD2:T1009	P0DJD1	RGPD2	T1009	4.97178	2.31376	2.92008e-05	0.0287617	Hyperphosphorylated in S2
THBS2:S238	P35442	THBS2	S238	7.65114	2.93567	0.00333756	0.142277	Hyperphosphorylated in S2
THBS2:T241	P35442	THBS2	T241	7.65114	2.93567	0.00333756	0.142277	Hyperphosphorylated in S2
THBS2:S259	P35442	THBS2	S259	15.2169	3.9276	0.00067651	0.0800896	Hyperphosphorylated in S2
THBS2:S258	P35442	THBS2	S258	15.2169	3.9276	0.00067651	0.0800896	Hyperphosphorylated in S2
PHF3:S702	Q92576	PHF3	S702	4.90948	2.29557	0.00897031	0.206243	Hyperphosphorylated in S2
SIPA1L2:S194	Q9P2F8	SIPA1L2	S194	2.0969	1.06826	0.000755673	0.0800896	Hyperphosphorylated in S2
SIPA1L2:S197	Q9P2F8	SIPA1L2	S197	2.0969	1.06826	0.000755673	0.0800896	Hyperphosphorylated in S2
SIPA1L2:S196	Q9P2F8	SIPA1L2	S196	2.0969	1.06826	0.000755673	0.0800896	Hyperphosphorylated in S2
SIPA1L2:T195	Q9P2F8	SIPA1L2	T195	2.0969	1.06826	0.000755673	0.0800896	Hyperphosphorylated in S2
ZC3H4:T1265	Q9UPT8	ZC3H4	T1265	2.00925	1.00666	0.000635136	0.0783985	Hyperphosphorylated in S2
ZC3H4:S1299	Q9UPT8	ZC3H4	S1299	15.07	3.91361	0.00203781	0.111773	Hyperphosphorylated in S2
NFIX:T267	Q14938	NFIX	T267	3.09075	1.62796	0.00481609	0.161776	Hyperphosphorylated in S2
NFIX:S268	Q14938	NFIX	S268	3.09075	1.62796	0.00481609	0.161776	Hyperphosphorylated in S2
THOC2:S1520	Q8NI27	THOC2	S1520	2.33106	1.22099	5.87276e-05	0.031343	Hyperphosphorylated in S2
THOC2:Y1522	Q8NI27	THOC2	Y1522	2.33106	1.22099	5.87276e-05	0.031343	Hyperphosphorylated in S2
THOC2:T1285	Q8NI27	THOC2	T1285	3.20032	1.67822	0.000138897	0.0416493	Hyperphosphorylated in S2
THOC2:T1289	Q8NI27	THOC2	T1289	2.94429	1.55792	0.00171795	0.102628	Hyperphosphorylated in S2
COBL:S815	O75128	COBL	S815	4.6147	2.20624	0.00117613	0.0928496	Hyperphosphorylated in S2
GPATCH8:S981	Q9UKJ3	GPATCH8	S981	3.80084	1.92632	0.00447785	0.160446	Hyperphosphorylated in S2
GPATCH8:T977	Q9UKJ3	GPATCH8	T977	3.80084	1.92632	0.00447785	0.160446	Hyperphosphorylated in S2
GPATCH8:S976	Q9UKJ3	GPATCH8	S976	3.80084	1.92632	0.00447785	0.160446	Hyperphosphorylated in S2
GPATCH8:T978	Q9UKJ3	GPATCH8	T978	3.80084	1.92632	0.00447785	0.160446	Hyperphosphorylated in S2
GPATCH8:S765	Q9UKJ3	GPATCH8	S765	2.50603	1.3254	0.00184575	0.10847	Hyperphosphorylated in S2
GPATCH8:S766	Q9UKJ3	GPATCH8	S766	2.50603	1.3254	0.00184575	0.10847	Hyperphosphorylated in S2
HECTD1:S1571	Q9ULT8	HECTD1	S1571	2.7829	1.47659	5.52311e-05	0.031343	Hyperphosphorylated in S2
HECTD1:S1570	Q9ULT8	HECTD1	S1570	2.7829	1.47659	5.52311e-05	0.031343	Hyperphosphorylated in S2
HECTD1:S1569	Q9ULT8	HECTD1	S1569	2.7829	1.47659	5.52311e-05	0.031343	Hyperphosphorylated in S2
CHD9:S654	Q3L8U1	CHD9	S654	3.69267	1.88467	0.000755673	0.0800896	Hyperphosphorylated in S2
CHD9:T2113	Q3L8U1	CHD9	T2113	2.12377	1.08663	0.00590908	0.178407	Hyperphosphorylated in S2
PRKCD:S645	Q05655	PRKCD	S645	2.27311	1.18467	5.87276e-05	0.031343	Hyperphosphorylated in S2
ATP2B4:T1064	P23634	ATP2B4	T1064	2.13976	1.09745	0.00721209	0.189946	Hyperphosphorylated in S2
ATP2B4:T1065	P23634	ATP2B4	T1065	2.13976	1.09745	0.00721209	0.189946	Hyperphosphorylated in S2
PKN2:S815	Q16513	PKN2	S815	2.15512	1.10777	0.000635136	0.0783985	Hyperphosphorylated in S2
PKN2:T814	Q16513	PKN2	T814	2.15512	1.10777	0.000635136	0.0783985	Hyperphosphorylated in S2
PKN2:T816	Q16513	PKN2	T816	2.15512	1.10777	0.000635136	0.0783985	Hyperphosphorylated in S2
PKN2:T820	Q16513	PKN2	T820	2.15512	1.10777	0.000635136	0.0783985	Hyperphosphorylated in S2
PCNT:S3031	O95613	PCNT	S3031	2.43204	1.28216	0.00163904	0.102628	Hyperphosphorylated in S2
PCNT:T3030	O95613	PCNT	T3030	2.43204	1.28216	0.00163904	0.102628	Hyperphosphorylated in S2
RPS6KC1:S461	Q96S38	RPS6KC1	S461	7.26268	2.8605	0.00327008	0.139788	Hyperphosphorylated in S2
PRKAR2A:S58	P13861	PRKAR2A	S58	6.86968	2.78024	0.0068749	0.189946	Hyperphosphorylated in S2
DLG1:S598	Q12959	DLG1	S598	2.86084	1.51644	0.0031456	0.136706	Hyperphosphorylated in S2
DLG1:T595	Q12959	DLG1	T595	2.86084	1.51644	0.0031456	0.136706	Hyperphosphorylated in S2
DLG1:Y760	Q12959	DLG1	Y760	5.92427	2.56664	0.00672632	0.187516	Hyperphosphorylated in S2
OBSCN:S3373	Q5VST9	OBSCN	S3373	50796.1	15.6324	0.00223594	0.118795	Hyperphosphorylated in S2
TMEM131:S1649	Q92545	TMEM131	S1649	4.54959	2.18574	0.000462898	0.066591	Hyperphosphorylated in S2
HCFC1:S794	P51610	HCFC1	S794	8.96991	3.16509	0.00363285	0.143595	Hyperphosphorylated in S2
ANKRD17:S2059	O75179	ANKRD17	S2059	2.33289	1.22212	0.00481609	0.161776	Hyperphosphorylated in S2
ANKRD17:S2065	O75179	ANKRD17	S2065	2.33289	1.22212	0.00481609	0.161776	Hyperphosphorylated in S2
ANKRD17:S1709	O75179	ANKRD17	S1709	2.50721	1.32608	0.00552313	0.170867	Hyperphosphorylated in S2
TMF1:S199	P82094	TMF1	S199	5.04935	2.3361	0.00168248	0.102628	Hyperphosphorylated in S2
TRIO:S1845	O75962	TRIO	S1845	3.28036	1.71385	0.00200338	0.111032	Hyperphosphorylated in S2
PRDM2:S643	Q13029	PRDM2	S643	2.16204	1.11239	0.00124823	0.0928496	Hyperphosphorylated in S2
PRDM2:S1484	Q13029	PRDM2	S1484	3.79432	1.92384	0.000941993	0.089202	Hyperphosphorylated in S2
MAP4K4:S900	O95819	MAP4K4	S900	6.5601	2.71372	9.71967e-05	0.0386156	Hyperphosphorylated in S2
MAP4K4:S639	O95819	MAP4K4	S639	2.47029	1.30468	0.0031456	0.136706	Hyperphosphorylated in S2
OSBPL10:S44	Q9BXB5	OSBPL10	S44	3.17184	1.66532	0.00626096	0.180562	Hyperphosphorylated in S2
OSBPL10:S54	Q9BXB5	OSBPL10	S54	3.17184	1.66532	0.00626096	0.180562	Hyperphosphorylated in S2
ZNF592:S460	Q92610	ZNF592	S460	3.54632	1.82632	0.00110853	0.0910993	Hyperphosphorylated in S2
ZNF592:S459	Q92610	ZNF592	S459	3.54632	1.82632	0.00110853	0.0910993	Hyperphosphorylated in S2
TUBB:T55	P07437	TUBB	T55	2.49988	1.32186	0.00105928	0.0894436	Hyperphosphorylated in S2
TUBB:S48	P07437	TUBB	S48	2.49988	1.32186	0.00105928	0.0894436	Hyperphosphorylated in S2
BCL9:T155	O00512	BCL9	T155	2.17231	1.11923	0.00721209	0.189946	Hyperphosphorylated in S2
BCL9:S154	O00512	BCL9	S154	2.17231	1.11923	0.00721209	0.189946	Hyperphosphorylated in S2
BCL9:S153	O00512	BCL9	S153	2.17231	1.11923	0.00721209	0.189946	Hyperphosphorylated in S2
BCL9:S157	O00512	BCL9	S157	2.17231	1.11923	0.00721209	0.189946	Hyperphosphorylated in S2
BCL9:T161	O00512	BCL9	T161	2.17231	1.11923	0.00721209	0.189946	Hyperphosphorylated in S2
BCL9:T162	O00512	BCL9	T162	2.17231	1.11923	0.00721209	0.189946	Hyperphosphorylated in S2
BCL9:T164	O00512	BCL9	T164	2.17231	1.11923	0.00721209	0.189946	Hyperphosphorylated in S2
AKAP9:S3694	Q99996	AKAP9	S3694	9.4126	3.23459	0.0068749	0.189946	Hyperphosphorylated in S2
AKAP9:S3697	Q99996	AKAP9	S3697	9.4126	3.23459	0.0068749	0.189946	Hyperphosphorylated in S2
HIVEP3:S1069	Q5T1R4	HIVEP3	S1069	6.84928	2.77595	0.00746752	0.194754	Hyperphosphorylated in S2
EMD:S87	P50402	EMD	S87	2.29319	1.19736	0.00821269	0.198288	Hyperphosphorylated in S2
PCF11:S494	O94913	PCF11	S494	2.2383	1.1624	0.00171795	0.102628	Hyperphosphorylated in S2
USP36:S742	Q9P275	USP36	S742	5.09834	2.35003	0.000133848	0.0416493	Hyperphosphorylated in S2
USP36:S513	Q9P275	USP36	S513	2.65652	1.40954	0.00124823	0.0928496	Hyperphosphorylated in S2
USP36:S515	Q9P275	USP36	S515	2.65652	1.40954	0.00124823	0.0928496	Hyperphosphorylated in S2
USP36:S511	Q9P275	USP36	S511	2.65652	1.40954	0.00124823	0.0928496	Hyperphosphorylated in S2
KMT2C:S2828	Q8NEZ4	KMT2C	S2828	2.04555	1.03249	0.00146659	0.0985215	Hyperphosphorylated in S2
KMT2C:S2831	Q8NEZ4	KMT2C	S2831	2.04555	1.03249	0.00146659	0.0985215	Hyperphosphorylated in S2
SMC1A:S970	Q14683	SMC1A	S970	2.32392	1.21656	0.00807443	0.198288	Hyperphosphorylated in S2
SMC1A:S971	Q14683	SMC1A	S971	2.32392	1.21656	0.00807443	0.198288	Hyperphosphorylated in S2
ZFHX3:S2795	Q15911	ZFHX3	S2795	2.10438	1.07339	0.00552313	0.170867	Hyperphosphorylated in S2
POLR2A:Y1860	P24928	POLR2A	Y1860	2.69089	1.42808	0.0031456	0.136706	Hyperphosphorylated in S2
POLR2A:Y1867	P24928	POLR2A	Y1867	2.85101	1.51147	1.0561e-05	0.0209417	Hyperphosphorylated in S2
POLR2A:S1864	P24928	POLR2A	S1864	2.85101	1.51147	1.0561e-05	0.0209417	Hyperphosphorylated in S2
POLR2A:S1868	P24928	POLR2A	S1868	2.85101	1.51147	1.0561e-05	0.0209417	Hyperphosphorylated in S2
POLR2A:T1870	P24928	POLR2A	T1870	2.69089	1.42808	0.0031456	0.136706	Hyperphosphorylated in S2
POLR2A:T1863	P24928	POLR2A	T1863	2.85101	1.51147	1.0561e-05	0.0209417	Hyperphosphorylated in S2
POLR2A:S1871	P24928	POLR2A	S1871	2.98228	1.57641	2.28588e-05	0.0276288	Hyperphosphorylated in S2
POLR2A:S1861	P24928	POLR2A	S1861	2.98228	1.57641	2.28588e-05	0.0276288	Hyperphosphorylated in S2
FUBP1:S630	Q96AE4	FUBP1	S630	2.59815	1.37748	0.00415559	0.153371	Hyperphosphorylated in S2
FUBP1:T629	Q96AE4	FUBP1	T629	2.59815	1.37748	0.00415559	0.153371	Hyperphosphorylated in S2
FUBP1:Y626	Q96AE4	FUBP1	Y626	2.59815	1.37748	0.00415559	0.153371	Hyperphosphorylated in S2
EPB41L3:T462	Q9Y2J2	EPB41L3	T462	4.70894	2.2354	0.0031456	0.136706	Hyperphosphorylated in S2
EPB41L3:S88	Q9Y2J2	EPB41L3	S88	4.07309	2.02612	0.00161237	0.102628	Hyperphosphorylated in S2
EP400:S1547	Q96L91	EP400	S1547	4.30357	2.10553	0.0093687	0.206862	Hyperphosphorylated in S2
EP400:S1543	Q96L91	EP400	S1543	4.30357	2.10553	0.0093687	0.206862	Hyperphosphorylated in S2
EP400:S721	Q96L91	EP400	S721	3.61668	1.85466	0.000444167	0.066591	Hyperphosphorylated in S2
EP400:S722	Q96L91	EP400	S722	3.61668	1.85466	0.000444167	0.066591	Hyperphosphorylated in S2
EP400:S729	Q96L91	EP400	S729	3.61668	1.85466	0.000444167	0.066591	Hyperphosphorylated in S2
EP400:S728	Q96L91	EP400	S728	3.61668	1.85466	0.000444167	0.066591	Hyperphosphorylated in S2
BAD:S134	Q92934	BAD	S134	2.48394	1.31263	0.00631892	0.180562	Hyperphosphorylated in S2
PHC3:S263	Q8NDX5	PHC3	S263	2.59498	1.37572	0.000170327	0.0432651	Hyperphosphorylated in S2
PHC3:S272	Q8NDX5	PHC3	S272	2.45144	1.29363	0.00171795	0.102628	Hyperphosphorylated in S2
MARK1:S556	Q9P0L2	MARK1	S556	2.83412	1.5029	0.00415559	0.153371	Hyperphosphorylated in S2
MARK1:S554	Q9P0L2	MARK1	S554	2.83412	1.5029	0.00415559	0.153371	Hyperphosphorylated in S2
MARK1:T557	Q9P0L2	MARK1	T557	2.83412	1.5029	0.00415559	0.153371	Hyperphosphorylated in S2
MARK1:S468	Q9P0L2	MARK1	S468	2.59752	1.37714	0.00297675	0.136706	Hyperphosphorylated in S2
MARK1:S463	Q9P0L2	MARK1	S463	2.59752	1.37714	0.00297675	0.136706	Hyperphosphorylated in S2
MARK1:T464	Q9P0L2	MARK1	T464	2.59752	1.37714	0.00297675	0.136706	Hyperphosphorylated in S2
MARK1:T465	Q9P0L2	MARK1	T465	2.59752	1.37714	0.00297675	0.136706	Hyperphosphorylated in S2
PRR12:S314	Q9ULL5	PRR12	S314	2.40918	1.26854	0.00750492	0.195114	Hyperphosphorylated in S2
PRR12:S309	Q9ULL5	PRR12	S309	2.40918	1.26854	0.00750492	0.195114	Hyperphosphorylated in S2
SSH1:S936	Q8WYL5	SSH1	S936	2.22399	1.15315	0.00721209	0.189946	Hyperphosphorylated in S2
SSH1:S935	Q8WYL5	SSH1	S935	2.22399	1.15315	0.00721209	0.189946	Hyperphosphorylated in S2
FNDC1:S1176	Q4ZHG4	FNDC1	S1176	2.08026	1.05676	0.00470494	0.161776	Hyperphosphorylated in S2
FNDC1:S1174	Q4ZHG4	FNDC1	S1174	2.08026	1.05676	0.00470494	0.161776	Hyperphosphorylated in S2
KIF13B:S1410	Q9NQT8	KIF13B	S1410	2.13179	1.09206	0.00171795	0.102628	Hyperphosphorylated in S2
AFAP1:S711	Q8N556	AFAP1	S711	3.66806	1.87502	0.00196404	0.111032	Hyperphosphorylated in S2
AFAP1:S710	Q8N556	AFAP1	S710	3.66806	1.87502	0.00196404	0.111032	Hyperphosphorylated in S2
LARP4B:T732	Q92615	LARP4B	T732	9.44619	3.23973	2.4822e-06	0.0209417	Hyperphosphorylated in S2
LARP4B:S736	Q92615	LARP4B	S736	15.0849	3.91504	3.38058e-06	0.0209417	Hyperphosphorylated in S2
LARP4B:S731	Q92615	LARP4B	S731	9.44619	3.23973	2.4822e-06	0.0209417	Hyperphosphorylated in S2
POM121C:S161	A8CG34	POM121C	S161	2.28448	1.19186	0.00105928	0.0894436	Hyperphosphorylated in S2
POM121C:T162	A8CG34	POM121C	T162	2.28448	1.19186	0.00105928	0.0894436	Hyperphosphorylated in S2
POM121C:S165	A8CG34	POM121C	S165	2.28448	1.19186	0.00105928	0.0894436	Hyperphosphorylated in S2
POM121C:S81	A8CG34	POM121C	S81	2.07747	1.05483	0.00759603	0.196409	Hyperphosphorylated in S2
POM121C:S80	A8CG34	POM121C	S80	2.07747	1.05483	0.00759603	0.196409	Hyperphosphorylated in S2
CCDC6:T115	Q16204	CCDC6	T115	2.08911	1.06289	0.0095495	0.207895	Hyperphosphorylated in S2
ATP1A2:S464	P50993	ATP1A2	S464	20.9217	4.38693	0.00640781	0.181351	Hyperphosphorylated in S2
GAB2:S422	Q9UQC2	GAB2	S422	4.96654	2.31224	0.00363285	0.143595	Hyperphosphorylated in S2
GAB2:S425	Q9UQC2	GAB2	S425	4.96654	2.31224	0.00363285	0.143595	Hyperphosphorylated in S2
NUFIP2:T87	Q7Z417	NUFIP2	T87	41.9559	5.3908	0.00984387	0.212144	Hyperphosphorylated in S2
KDM2B:S975	Q8NHM5	KDM2B	S975	2.45741	1.29714	0.00366508	0.143775	Hyperphosphorylated in S2
STXBP5:S719	Q5T5C0	STXBP5	S719	3.77866	1.91788	0.000481498	0.0674411	Hyperphosphorylated in S2
STXBP5:S723	Q5T5C0	STXBP5	S723	3.77866	1.91788	0.000481498	0.0674411	Hyperphosphorylated in S2
STXBP5:S718	Q5T5C0	STXBP5	S718	3.77866	1.91788	0.000481498	0.0674411	Hyperphosphorylated in S2
STXBP5:T714	Q5T5C0	STXBP5	T714	2.0521	1.0371	0.00698685	0.189946	Hyperphosphorylated in S2
STXBP5:S715	Q5T5C0	STXBP5	S715	3.77866	1.91788	0.000481498	0.0674411	Hyperphosphorylated in S2
STXBP5:S717	Q5T5C0	STXBP5	S717	3.77866	1.91788	0.000481498	0.0674411	Hyperphosphorylated in S2
STXBP5:S712	Q5T5C0	STXBP5	S712	2.0521	1.0371	0.00698685	0.189946	Hyperphosphorylated in S2
DAB2IP:S978	Q5VWQ8	DAB2IP	S978	11.0087	3.46057	0.00200675	0.111032	Hyperphosphorylated in S2
PSMD1:T311	Q99460	PSMD1	T311	2.20123	1.13831	0.00363479	0.143595	Hyperphosphorylated in S2
CIZ1:S264	Q9ULV3	CIZ1	S264	2.27147	1.18362	0.0031456	0.136706	Hyperphosphorylated in S2
CIZ1:S265	Q9ULV3	CIZ1	S265	2.27147	1.18362	0.0031456	0.136706	Hyperphosphorylated in S2
ESF1:S75	Q9H501	ESF1	S75	2.62668	1.39324	0.00820273	0.198288	Hyperphosphorylated in S2
ESF1:S77	Q9H501	ESF1	S77	2.62668	1.39324	0.00820273	0.198288	Hyperphosphorylated in S2
ESF1:S79	Q9H501	ESF1	S79	2.62668	1.39324	0.00820273	0.198288	Hyperphosphorylated in S2
ESF1:S82	Q9H501	ESF1	S82	2.62668	1.39324	0.00820273	0.198288	Hyperphosphorylated in S2
HMGN1:S7	P05114	HMGN1	S7	2.13309	1.09295	0.00821269	0.198288	Hyperphosphorylated in S2
HMGN1:S8	P05114	HMGN1	S8	2.13309	1.09295	0.00821269	0.198288	Hyperphosphorylated in S2
HMGN1:S25	P05114	HMGN1	S25	2.04757	1.03391	0.00552313	0.170867	Hyperphosphorylated in S2
HDGFL3:S162	Q9Y3E1	HDGFL3	S162	3.27813	1.71287	0.00136416	0.0981923	Hyperphosphorylated in S2
GRHL1:S76	Q9NZI5	GRHL1	S76	2.44266	1.28845	0.006377	0.180562	Hyperphosphorylated in S2
GRHL1:T78	Q9NZI5	GRHL1	T78	2.44266	1.28845	0.006377	0.180562	Hyperphosphorylated in S2
GRHL1:S77	Q9NZI5	GRHL1	S77	2.44266	1.28845	0.006377	0.180562	Hyperphosphorylated in S2
PPP6R3:S651	Q5H9R7	PPP6R3	S651	2.08804	1.06215	0.00500356	0.165987	Hyperphosphorylated in S2
PPP6R3:T649	Q5H9R7	PPP6R3	T649	2.08804	1.06215	0.00500356	0.165987	Hyperphosphorylated in S2
PPP6R3:S648	Q5H9R7	PPP6R3	S648	2.08804	1.06215	0.00500356	0.165987	Hyperphosphorylated in S2
PPP6R3:S645	Q5H9R7	PPP6R3	S645	2.08804	1.06215	0.00500356	0.165987	Hyperphosphorylated in S2
STK3:S444	Q13188	STK3	S444	5.39497	2.43162	0.00549986	0.170867	Hyperphosphorylated in S2
GLCCI1:S145	Q86VQ1	GLCCI1	S145	2.28915	1.19481	3.70533e-05	0.0287617	Hyperphosphorylated in S2
GLCCI1:S148	Q86VQ1	GLCCI1	S148	2.28915	1.19481	3.70533e-05	0.0287617	Hyperphosphorylated in S2
MDH2:S310	P40926	MDH2	S310	5.14213	2.36237	0.00306008	0.136706	Hyperphosphorylated in S2
RTKN:S220	Q9BST9	RTKN	S220	9.02427	3.17381	0.000170327	0.0432651	Hyperphosphorylated in S2
RTKN:S219	Q9BST9	RTKN	S219	9.02427	3.17381	0.000170327	0.0432651	Hyperphosphorylated in S2
SNTB2:S129	Q13425	SNTB2	S129	2.73036	1.44909	0.00820273	0.198288	Hyperphosphorylated in S2
CCDC120:S286	Q96HB5	CCDC120	S286	2.51436	1.33019	0.00959315	0.207895	Hyperphosphorylated in S2
TNRC6B:S576	Q9UPQ9	TNRC6B	S576	2.21859	1.14964	0.00124823	0.0928496	Hyperphosphorylated in S2
TNRC6B:T565	Q9UPQ9	TNRC6B	T565	2.21859	1.14964	0.00124823	0.0928496	Hyperphosphorylated in S2
TNRC6B:T574	Q9UPQ9	TNRC6B	T574	2.21859	1.14964	0.00124823	0.0928496	Hyperphosphorylated in S2
TNRC6B:S573	Q9UPQ9	TNRC6B	S573	2.21859	1.14964	0.00124823	0.0928496	Hyperphosphorylated in S2
SNX29:S291	Q8TEQ0	SNX29	S291	4.59715	2.20074	0.00163532	0.102628	Hyperphosphorylated in S2
SNX29:S292	Q8TEQ0	SNX29	S292	6.56003	2.7137	0.000285689	0.056556	Hyperphosphorylated in S2
SNX29:T285	Q8TEQ0	SNX29	T285	6.56003	2.7137	0.000285689	0.056556	Hyperphosphorylated in S2
AKAP8:S112	O43823	AKAP8	S112	4.49077	2.16696	0.000129567	0.0414824	Hyperphosphorylated in S2
BAP1:S289	Q92560	BAP1	S289	2.21203	1.14537	0.00316925	0.136706	Hyperphosphorylated in S2
SRSF2:S189	Q01130	SRSF2	S189	3.30615	1.72515	0.00481609	0.161776	Hyperphosphorylated in S2
SRSF2:S191	Q01130	SRSF2	S191	3.39861	1.76494	0.00363479	0.143595	Hyperphosphorylated in S2
YEATS2:S519	Q9ULM3	YEATS2	S519	3.66658	1.87444	0.006377	0.180562	Hyperphosphorylated in S2
YEATS2:T517	Q9ULM3	YEATS2	T517	3.66658	1.87444	0.006377	0.180562	Hyperphosphorylated in S2
YEATS2:T521	Q9ULM3	YEATS2	T521	3.66658	1.87444	0.006377	0.180562	Hyperphosphorylated in S2
YEATS2:S516	Q9ULM3	YEATS2	S516	3.66658	1.87444	0.006377	0.180562	Hyperphosphorylated in S2
YEATS2:T514	Q9ULM3	YEATS2	T514	3.66658	1.87444	0.006377	0.180562	Hyperphosphorylated in S2
YEATS2:T513	Q9ULM3	YEATS2	T513	3.66658	1.87444	0.006377	0.180562	Hyperphosphorylated in S2
YEATS2:S157	Q9ULM3	YEATS2	S157	4.84875	2.27761	4.14097e-05	0.0287617	Hyperphosphorylated in S2
MYO1C:S410	O00159	MYO1C	S410	2.06306	1.04479	0.00105928	0.0894436	Hyperphosphorylated in S2
MYO1C:S408	O00159	MYO1C	S408	2.06306	1.04479	0.00105928	0.0894436	Hyperphosphorylated in S2
CYBRD1:T241	Q53TN4	CYBRD1	T241	3.67705	1.87855	0.00131282	0.0946075	Hyperphosphorylated in S2
CYBRD1:S232	Q53TN4	CYBRD1	S232	3.67705	1.87855	0.00131282	0.0946075	Hyperphosphorylated in S2
CYBRD1:T233	Q53TN4	CYBRD1	T233	3.67705	1.87855	0.00131282	0.0946075	Hyperphosphorylated in S2
CALML3:S39	P27482	CALML3	S39	2.69576	1.43069	0.000627231	0.0783985	Hyperphosphorylated in S2
CALML3:T45	P27482	CALML3	T45	2.69576	1.43069	0.000627231	0.0783985	Hyperphosphorylated in S2
IQSEC1:S253	Q6DN90	IQSEC1	S253	3.561	1.83228	0.00843957	0.202153	Hyperphosphorylated in S2
MICALL2:S125	Q8IY33	MICALL2	S125	2.67263	1.41826	0.00552313	0.170867	Hyperphosphorylated in S2
KLRG2:S215	A4D1S0	KLRG2	S215	2.82714	1.49934	0.00959315	0.207895	Hyperphosphorylated in S2
KLRG2:S212	A4D1S0	KLRG2	S212	2.82714	1.49934	0.00959315	0.207895	Hyperphosphorylated in S2
KLRG2:T217	A4D1S0	KLRG2	T217	3.89421	1.96133	0.00530539	0.170867	Hyperphosphorylated in S2
KLRG2:S209	A4D1S0	KLRG2	S209	3.89421	1.96133	0.00530539	0.170867	Hyperphosphorylated in S2
SCARF2:S687	Q96GP6	SCARF2	S687	4.9356	2.30323	0.00233742	0.12054	Hyperphosphorylated in S2
TASOR:S927	Q9UK61	TASOR	S927	2.01975	1.01418	0.00631892	0.180562	Hyperphosphorylated in S2
TASOR:S344	Q9UK61	TASOR	S344	2.78584	1.47811	0.00108428	0.0910993	Hyperphosphorylated in S2
KRT79:S41	Q5XKE5	KRT79	S41	10.3332	3.36921	0.00556524	0.171824	Hyperphosphorylated in S2
KRT79:S42	Q5XKE5	KRT79	S42	10.3332	3.36921	0.00556524	0.171824	Hyperphosphorylated in S2
KRT79:S44	Q5XKE5	KRT79	S44	10.3332	3.36921	0.00556524	0.171824	Hyperphosphorylated in S2
SRGAP2:S983	O75044	SRGAP2	S983	3.08681	1.62612	0.0093687	0.206862	Hyperphosphorylated in S2
ARHGAP6:S363	O43182	ARHGAP6	S363	36.4045	5.18605	0.00760212	0.196409	Hyperphosphorylated in S2
ARHGAP6:S366	O43182	ARHGAP6	S366	36.4045	5.18605	0.00760212	0.196409	Hyperphosphorylated in S2
MAP3K1:S21	Q13233	MAP3K1	S21	2.18784	1.12951	0.00600505	0.178839	Hyperphosphorylated in S2
MAP3K1:T20	Q13233	MAP3K1	T20	2.18784	1.12951	0.00600505	0.178839	Hyperphosphorylated in S2
ARHGEF40:S409	Q8TER5	ARHGEF40	S409	2.23532	1.16048	0.00572956	0.174185	Hyperphosphorylated in S2
ATG2B:S1526	Q96BY7	ATG2B	S1526	3.02551	1.59718	0.002568	0.130245	Hyperphosphorylated in S2
OSBPL5:S88	Q9H0X9	OSBPL5	S88	2.41632	1.27281	0.00200675	0.111032	Hyperphosphorylated in S2
BRD8:S608	Q9H0E9	BRD8	S608	2.77235	1.47111	0.0089744	0.206243	Hyperphosphorylated in S2
BRD8:S610	Q9H0E9	BRD8	S610	2.77235	1.47111	0.0089744	0.206243	Hyperphosphorylated in S2
NFIB:S264	O00712	NFIB	S264	4.0337	2.0121	0.00105928	0.0894436	Hyperphosphorylated in S2
NFIB:S265	O00712	NFIB	S265	4.0337	2.0121	0.00105928	0.0894436	Hyperphosphorylated in S2
NFIB:S268	O00712	NFIB	S268	8.23795	3.04229	0.000306222	0.056556	Hyperphosphorylated in S2
NFIB:S269	O00712	NFIB	S269	8.23795	3.04229	0.000306222	0.056556	Hyperphosphorylated in S2
GON4L:S1902	Q3T8J9	GON4L	S1902	2.74036	1.45437	0.00117613	0.0928496	Hyperphosphorylated in S2
FSCN1:S39	Q16658	FSCN1	S39	2.71244	1.43959	0.000444167	0.066591	Hyperphosphorylated in S2
FSCN1:S38	Q16658	FSCN1	S38	2.71244	1.43959	0.000444167	0.066591	Hyperphosphorylated in S2
FSCN1:S36	Q16658	FSCN1	S36	2.39279	1.25869	0.00821269	0.198288	Hyperphosphorylated in S2
ZMYM4:S1071	Q5VZL5	ZMYM4	S1071	2.37998	1.25095	0.00271526	0.131321	Hyperphosphorylated in S2
ZMYM4:T1062	Q5VZL5	ZMYM4	T1062	2.37998	1.25095	0.00271526	0.131321	Hyperphosphorylated in S2
ZMYM4:S1068	Q5VZL5	ZMYM4	S1068	2.37998	1.25095	0.00271526	0.131321	Hyperphosphorylated in S2
SPINDOC:S308	Q9BUA3	SPINDOC	S308	4.93644	2.30347	0.00552313	0.170867	Hyperphosphorylated in S2
MAGED2:T72	Q9UNF1	MAGED2	T72	3.46541	1.79302	0.00108428	0.0910993	Hyperphosphorylated in S2
TNIK:S548	Q9UKE5	TNIK	S548	25.1596	4.65303	0.00140462	0.0985215	Hyperphosphorylated in S2
TNIK:S547	Q9UKE5	TNIK	S547	25.1596	4.65303	0.00140462	0.0985215	Hyperphosphorylated in S2
USP4:S244	Q13107	USP4	S244	2.67328	1.41861	0.00506888	0.167521	Hyperphosphorylated in S2
USP4:T243	Q13107	USP4	T243	2.67328	1.41861	0.00506888	0.167521	Hyperphosphorylated in S2
NR3C1:S44	P04150	NR3C1	S44	12.0451	3.59038	0.00300107	0.136706	Hyperphosphorylated in S2
NR3C1:S45	P04150	NR3C1	S45	12.0451	3.59038	0.00300107	0.136706	Hyperphosphorylated in S2
NR3C1:S42	P04150	NR3C1	S42	12.0451	3.59038	0.00300107	0.136706	Hyperphosphorylated in S2
EPHA2:S570	P29317	EPHA2	S570	43.4959	5.44281	0.00621905	0.180562	Hyperphosphorylated in S2
GPRIN1:S75	Q7Z2K8	GPRIN1	S75	2.11896	1.08335	0.00481609	0.161776	Hyperphosphorylated in S2
GPRIN1:S73	Q7Z2K8	GPRIN1	S73	2.11896	1.08335	0.00481609	0.161776	Hyperphosphorylated in S2
BICD2:T567	Q8TD16	BICD2	T567	35.0539	5.1315	0.00646693	0.181769	Hyperphosphorylated in S2
BICD2:S568	Q8TD16	BICD2	S568	35.0539	5.1315	0.00646693	0.181769	Hyperphosphorylated in S2
BICD2:S574	Q8TD16	BICD2	S574	26.1624	4.70942	0.000716735	0.0800896	Hyperphosphorylated in S2
CCDC9:S80	Q9Y3X0	CCDC9	S80	2.30779	1.20651	0.00105928	0.0894436	Hyperphosphorylated in S2
CCDC9:T83	Q9Y3X0	CCDC9	T83	2.30779	1.20651	0.00105928	0.0894436	Hyperphosphorylated in S2
EHMT2:S211	Q96KQ7	EHMT2	S211	7.96942	2.99447	0.00581214	0.176608	Hyperphosphorylated in S2
NKTR:S891	P30414	NKTR	S891	13.1244	3.71418	0.00251541	0.128239	Hyperphosphorylated in S2
STK4:T340	Q13043	STK4	T340	272.623	8.09077	0.000406528	0.0659359	Hyperphosphorylated in S2
CGNL1:S283	Q0VF96	CGNL1	S283	2.47316	1.30636	0.00105928	0.0894436	Hyperphosphorylated in S2
HDAC5:S661	Q9UQL6	HDAC5	S661	2.12467	1.08724	0.00366508	0.143775	Hyperphosphorylated in S2
FRMD4B:T666	Q9Y2L6	FRMD4B	T666	2.15637	1.1086	0.0095495	0.207895	Hyperphosphorylated in S2
MCF2L:S582	O15068	MCF2L	S582	2.10384	1.07303	0.00124823	0.0928496	Hyperphosphorylated in S2
MCF2L:S578	O15068	MCF2L	S578	2.10384	1.07303	0.00124823	0.0928496	Hyperphosphorylated in S2
ABL1:S718	P00519	ABL1	S718	2.34749	1.23112	0.000138897	0.0416493	Hyperphosphorylated in S2
ABL1:S716	P00519	ABL1	S716	2.34749	1.23112	0.000138897	0.0416493	Hyperphosphorylated in S2
ABL1:S720	P00519	ABL1	S720	2.34749	1.23112	0.000138897	0.0416493	Hyperphosphorylated in S2
HIC1:S237	Q14526	HIC1	S237	2.53288	1.34078	0.000252851	0.0528175	Hyperphosphorylated in S2
ABI2:S227	Q9NYB9	ABI2	S227	3.20128	1.67865	7.33679e-05	0.0357936	Hyperphosphorylated in S2
ABI2:S224	Q9NYB9	ABI2	S224	3.20128	1.67865	7.33679e-05	0.0357936	Hyperphosphorylated in S2
ZNF532:S298	Q9HCE3	ZNF532	S298	3.39568	1.7637	0.0045638	0.161776	Hyperphosphorylated in S2
ZNF532:S297	Q9HCE3	ZNF532	S297	3.39568	1.7637	0.0045638	0.161776	Hyperphosphorylated in S2
JADE2:Y8	Q9NQC1	JADE2	Y8	2.01335	1.00959	0.00271526	0.131321	Hyperphosphorylated in S2
ZNF768:S107	Q9H5H4	ZNF768	S107	2.82776	1.49966	0.00631892	0.180562	Hyperphosphorylated in S2
ZNF768:S104	Q9H5H4	ZNF768	S104	2.53305	1.34088	0.00271526	0.131321	Hyperphosphorylated in S2
ZNF768:S111	Q9H5H4	ZNF768	S111	2.53305	1.34088	0.00271526	0.131321	Hyperphosphorylated in S2
ZNF768:S109	Q9H5H4	ZNF768	S109	2.82776	1.49966	0.00631892	0.180562	Hyperphosphorylated in S2
ZNF768:S125	Q9H5H4	ZNF768	S125	2.66262	1.41284	0.00146659	0.0985215	Hyperphosphorylated in S2
ZNF768:S132	Q9H5H4	ZNF768	S132	5.2312	2.38714	1.37486e-05	0.0212894	Hyperphosphorylated in S2
SORBS3:S544	O60504	SORBS3	S544	2.0375	1.0268	0.000207926	0.0471638	Hyperphosphorylated in S2
SORBS3:S545	O60504	SORBS3	S545	2.0375	1.0268	0.000207926	0.0471638	Hyperphosphorylated in S2
SORBS3:S395	O60504	SORBS3	S395	2.09756	1.06871	0.00721209	0.189946	Hyperphosphorylated in S2
SORBS3:S547	O60504	SORBS3	S547	2.04322	1.03084	0.000444167	0.066591	Hyperphosphorylated in S2
KDM5A:S1423	P29375	KDM5A	S1423	2.49834	1.32097	0.00728859	0.191551	Hyperphosphorylated in S2
GTSE1:S243	Q9NYZ3	GTSE1	S243	2.98173	1.57615	0.00481609	0.161776	Hyperphosphorylated in S2
CLIP2:S24	Q9UDT6	CLIP2	S24	2.10383	1.07302	0.00834047	0.200664	Hyperphosphorylated in S2
CLIP2:T23	Q9UDT6	CLIP2	T23	2.10383	1.07302	0.00834047	0.200664	Hyperphosphorylated in S2
CLIP2:S27	Q9UDT6	CLIP2	S27	2.10383	1.07302	0.00834047	0.200664	Hyperphosphorylated in S2
CLIP2:T25	Q9UDT6	CLIP2	T25	2.10383	1.07302	0.00834047	0.200664	Hyperphosphorylated in S2
STT3B:S14	Q8TCJ2	STT3B	S14	14.3935	3.84734	0.000755673	0.0800896	Hyperphosphorylated in S2
STT3B:S13	Q8TCJ2	STT3B	S13	14.3935	3.84734	0.000755673	0.0800896	Hyperphosphorylated in S2
STT3B:S29	Q8TCJ2	STT3B	S29	14.3935	3.84734	0.000755673	0.0800896	Hyperphosphorylated in S2
VPS4B:S93	O75351	VPS4B	S93	3.194	1.67537	3.70533e-05	0.0287617	Hyperphosphorylated in S2
TNIP1:S284	Q15025	TNIP1	S284	3.00978	1.58966	0.00631892	0.180562	Hyperphosphorylated in S2
EXO1:S746	Q9UQ84	EXO1	S746	5.90717	2.56247	0.00910509	0.206243	Hyperphosphorylated in S2
RBM12B:S638	Q8IXT5	RBM12B	S638	3.93709	1.97713	0.000138897	0.0416493	Hyperphosphorylated in S2
ARAF:S259	P10398	ARAF	S259	3.86817	1.95165	0.00110853	0.0910993	Hyperphosphorylated in S2
BLNK:S219	Q8WV28	BLNK	S219	13.0159	3.7022	0.000462898	0.066591	Hyperphosphorylated in S2
BLNK:T216	Q8WV28	BLNK	T216	13.0159	3.7022	0.000462898	0.066591	Hyperphosphorylated in S2
BLNK:S214	Q8WV28	BLNK	S214	13.0159	3.7022	0.000462898	0.066591	Hyperphosphorylated in S2
BLNK:S215	Q8WV28	BLNK	S215	13.0159	3.7022	0.000462898	0.066591	Hyperphosphorylated in S2
TBX2:S386	Q13207	TBX2	S386	4.52341	2.17741	0.00820273	0.198288	Hyperphosphorylated in S2
TBX2:T388	Q13207	TBX2	T388	4.52341	2.17741	0.00820273	0.198288	Hyperphosphorylated in S2
TBX2:S676	Q13207	TBX2	S676	2.48073	1.31076	0.000836299	0.0859668	Hyperphosphorylated in S2
CACNA1H:S1168	O95180	CACNA1H	S1168	4.96528	2.31188	0.00808198	0.198288	Hyperphosphorylated in S2
CARHSP1:T45	Q9Y2V2	CARHSP1	T45	3.21577	1.68516	0.00438675	0.158996	Hyperphosphorylated in S2
NCBP3:S415	Q53F19	NCBP3	S415	2.9584	1.56482	3.70533e-05	0.0287617	Hyperphosphorylated in S2
NCBP3:T413	Q53F19	NCBP3	T413	3.47508	1.79705	0.00146659	0.0985215	Hyperphosphorylated in S2
SHB:S190	Q15464	SHB	S190	3.44361	1.78392	0.000827204	0.0859668	Hyperphosphorylated in S2
PJA1:S70	Q8NG27	PJA1	S70	3.40765	1.76878	0.00200675	0.111032	Hyperphosphorylated in S2
CHCHD3:S46	Q9NX63	CHCHD3	S46	2.17897	1.12365	0.00363479	0.143595	Hyperphosphorylated in S2
PIKFYVE:S1754	Q9Y2I7	PIKFYVE	S1754	3.20218	1.67905	0.000254331	0.0528175	Hyperphosphorylated in S2
PIKFYVE:T1750	Q9Y2I7	PIKFYVE	T1750	3.20218	1.67905	0.000254331	0.0528175	Hyperphosphorylated in S2
BAZ2B:S1680	Q9UIF8	BAZ2B	S1680	3.00414	1.58695	4.67891e-05	0.0287617	Hyperphosphorylated in S2
BAZ2B:S1678	Q9UIF8	BAZ2B	S1678	3.00414	1.58695	4.67891e-05	0.0287617	Hyperphosphorylated in S2
ASPM:S367	Q8IZT6	ASPM	S367	3.27743	1.71257	0.00180451	0.106556	Hyperphosphorylated in S2
MAP3K6:S984	O95382	MAP3K6	S984	3.25075	1.70077	0.00961501	0.207895	Hyperphosphorylated in S2
MAP3K6:S988	O95382	MAP3K6	S988	3.25075	1.70077	0.00961501	0.207895	Hyperphosphorylated in S2
MAP3K6:S989	O95382	MAP3K6	S989	3.25075	1.70077	0.00961501	0.207895	Hyperphosphorylated in S2
MAP3K6:S992	O95382	MAP3K6	S992	3.25075	1.70077	0.00961501	0.207895	Hyperphosphorylated in S2
MARF1:S716	Q9Y4F3	MARF1	S716	2.58959	1.37272	0.00366508	0.143775	Hyperphosphorylated in S2
SRGAP3:S858	O43295	SRGAP3	S858	4.13691	2.04855	0.00481609	0.161776	Hyperphosphorylated in S2
WRNIP1:S153	Q96S55	WRNIP1	S153	2.02804	1.02009	0.00146659	0.0985215	Hyperphosphorylated in S2
WRNIP1:S151	Q96S55	WRNIP1	S151	2.02804	1.02009	0.00146659	0.0985215	Hyperphosphorylated in S2
NCKAP5L:S752	Q9HCH0	NCKAP5L	S752	3.07889	1.62241	0.00530539	0.170867	Hyperphosphorylated in S2
NCKAP5L:S750	Q9HCH0	NCKAP5L	S750	3.07889	1.62241	0.00530539	0.170867	Hyperphosphorylated in S2
KIF4A:S951	O95239	KIF4A	S951	7.57646	2.92152	0.000633639	0.0783985	Hyperphosphorylated in S2
NCOA5:S29	Q9HCD5	NCOA5	S29	2.71557	1.44126	0.00363479	0.143595	Hyperphosphorylated in S2
NCOA5:S34	Q9HCD5	NCOA5	S34	2.71557	1.44126	0.00363479	0.143595	Hyperphosphorylated in S2
IGFBP3:S202	P17936	IGFBP3	S202	2.79255	1.48158	0.00821269	0.198288	Hyperphosphorylated in S2
IGFBP3:S204	P17936	IGFBP3	S204	2.79255	1.48158	0.00821269	0.198288	Hyperphosphorylated in S2
IGFBP3:S148	P17936	IGFBP3	S148	2.04269	1.03047	0.000896073	0.0863335	Hyperphosphorylated in S2
IGFBP3:S151	P17936	IGFBP3	S151	2.04269	1.03047	0.000896073	0.0863335	Hyperphosphorylated in S2
IGFBP3:S145	P17936	IGFBP3	S145	2.04269	1.03047	0.000896073	0.0863335	Hyperphosphorylated in S2
DICER1:S1016	Q9UPY3	DICER1	S1016	7.63223	2.93211	0.000657611	0.0800896	Hyperphosphorylated in S2
DICER1:S1015	Q9UPY3	DICER1	S1015	7.63223	2.93211	0.000657611	0.0800896	Hyperphosphorylated in S2
DVL3:S209	Q92997	DVL3	S209	3.36061	1.74872	0.000465815	0.066591	Hyperphosphorylated in S2
DVL3:S203	Q92997	DVL3	S203	3.36061	1.74872	0.000465815	0.066591	Hyperphosphorylated in S2
DVL3:S208	Q92997	DVL3	S208	3.36061	1.74872	0.000465815	0.066591	Hyperphosphorylated in S2
DVL3:S204	Q92997	DVL3	S204	3.36061	1.74872	0.000465815	0.066591	Hyperphosphorylated in S2
DVL3:S211	Q92997	DVL3	S211	3.36061	1.74872	0.000465815	0.066591	Hyperphosphorylated in S2
DVL3:S202	Q92997	DVL3	S202	3.36061	1.74872	0.000465815	0.066591	Hyperphosphorylated in S2
TBX3:S707	O15119	TBX3	S707	2.68993	1.42757	0.0031456	0.136706	Hyperphosphorylated in S2
TBX3:S705	O15119	TBX3	S705	2.68993	1.42757	0.0031456	0.136706	Hyperphosphorylated in S2
TBX3:S702	O15119	TBX3	S702	2.68993	1.42757	0.0031456	0.136706	Hyperphosphorylated in S2
NFATC2:T325	Q13469	NFATC2	T325	30.3448	4.92338	0.00148016	0.0985215	Hyperphosphorylated in S2
WDR81:S1112	Q562E7	WDR81	S1112	4.18032	2.06361	0.00233742	0.12054	Hyperphosphorylated in S2
SMCR8:S487	Q8TEV9	SMCR8	S487	3.15586	1.65803	0.00319998	0.137269	Hyperphosphorylated in S2
SMCR8:T494	Q8TEV9	SMCR8	T494	3.15586	1.65803	0.00319998	0.137269	Hyperphosphorylated in S2
DOCK10:T1440	Q96BY6	DOCK10	T1440	2.17162	1.11877	0.00481609	0.161776	Hyperphosphorylated in S2
SLC38A10:T772	Q9HBR0	SLC38A10	T772	14.0789	3.81546	0.00966665	0.208938	Hyperphosphorylated in S2
WDFY3:S1942	Q8IZQ1	WDFY3	S1942	20.6998	4.37154	0.00497744	0.165478	Hyperphosphorylated in S2
WDFY3:S1940	Q8IZQ1	WDFY3	S1940	20.6998	4.37154	0.00497744	0.165478	Hyperphosphorylated in S2
WDFY3:S2278	Q8IZQ1	WDFY3	S2278	6.12334	2.61432	0.00876685	0.205376	Hyperphosphorylated in S2
WNK4:S1217	Q96J92	WNK4	S1217	4.23938	2.08385	0.00302748	0.136706	Hyperphosphorylated in S2
IGSF9B:S1257	Q9UPX0	IGSF9B	S1257	6.75777	2.75655	0.00018184	0.0448912	Hyperphosphorylated in S2
IGSF9B:T1255	Q9UPX0	IGSF9B	T1255	6.75777	2.75655	0.00018184	0.0448912	Hyperphosphorylated in S2
IGSF9B:S1259	Q9UPX0	IGSF9B	S1259	6.75777	2.75655	0.00018184	0.0448912	Hyperphosphorylated in S2
IGSF9B:S1261	Q9UPX0	IGSF9B	S1261	6.75777	2.75655	0.00018184	0.0448912	Hyperphosphorylated in S2
IGSF9B:S1262	Q9UPX0	IGSF9B	S1262	6.75777	2.75655	0.00018184	0.0448912	Hyperphosphorylated in S2
IGSF9B:T1252	Q9UPX0	IGSF9B	T1252	6.75777	2.75655	0.00018184	0.0448912	Hyperphosphorylated in S2
IGSF9B:S1251	Q9UPX0	IGSF9B	S1251	6.75777	2.75655	0.00018184	0.0448912	Hyperphosphorylated in S2
MAGI3:S1257	Q5TCQ9	MAGI3	S1257	885.499	9.79035	0.00103413	0.0894436	Hyperphosphorylated in S2
MAGI3:S1254	Q5TCQ9	MAGI3	S1254	885.499	9.79035	0.00103413	0.0894436	Hyperphosphorylated in S2
ERCC5:S384	P28715	ERCC5	S384	3.67473	1.87764	0.000755673	0.0800896	Hyperphosphorylated in S2
ERCC5:S382	P28715	ERCC5	S382	3.67473	1.87764	0.000755673	0.0800896	Hyperphosphorylated in S2
SRSF6:S314	Q13247	SRSF6	S314	2.30794	1.20661	0.00552313	0.170867	Hyperphosphorylated in S2
ZNF217:S848	O75362	ZNF217	S848	3.08433	1.62496	0.00146659	0.0985215	Hyperphosphorylated in S2
ZNF217:T845	O75362	ZNF217	T845	3.08433	1.62496	0.00146659	0.0985215	Hyperphosphorylated in S2
ZNF217:S846	O75362	ZNF217	S846	3.08433	1.62496	0.00146659	0.0985215	Hyperphosphorylated in S2
RUNX1:S21	Q01196	RUNX1	S21	2.46986	1.30443	0.0031456	0.136706	Hyperphosphorylated in S2
RUNX1:T18	Q01196	RUNX1	T18	3.16731	1.66326	0.00316925	0.136706	Hyperphosphorylated in S2
RPA1:S384	P27694	RPA1	S384	2.76258	1.46602	0.000187107	0.0460065	Hyperphosphorylated in S2
CLOCK:T443	O15516	CLOCK	T443	2.75845	1.46386	0.000252851	0.0528175	Hyperphosphorylated in S2
CLOCK:S440	O15516	CLOCK	S440	2.75845	1.46386	0.000252851	0.0528175	Hyperphosphorylated in S2
RECQL:S634	P46063	RECQL	S634	3.02366	1.59629	0.000627231	0.0783985	Hyperphosphorylated in S2
RECQL:S636	P46063	RECQL	S636	3.02366	1.59629	0.000627231	0.0783985	Hyperphosphorylated in S2
C2CD2L:S468	O14523	C2CD2L	S468	5.08296	2.34567	1.22941e-05	0.0212894	Hyperphosphorylated in S2
C2CD2L:S466	O14523	C2CD2L	S466	4.29401	2.10232	5.91465e-05	0.031343	Hyperphosphorylated in S2
C2CD2L:S470	O14523	C2CD2L	S470	5.08296	2.34567	1.22941e-05	0.0212894	Hyperphosphorylated in S2
DDX20:T688	Q9UHI6	DDX20	T688	2.52808	1.33804	0.00354951	0.143595	Hyperphosphorylated in S2
DDX20:S687	Q9UHI6	DDX20	S687	2.52808	1.33804	0.00354951	0.143595	Hyperphosphorylated in S2
RAB8B:S182	Q92930	RAB8B	S182	2.66864	1.4161	0.00204559	0.111773	Hyperphosphorylated in S2
FAM102A:S189	Q5T9C2	FAM102A	S189	2.53259	1.34061	0.00347921	0.143595	Hyperphosphorylated in S2
FAM102A:S186	Q5T9C2	FAM102A	S186	2.53259	1.34061	0.00347921	0.143595	Hyperphosphorylated in S2
FAM102A:S182	Q5T9C2	FAM102A	S182	2.53259	1.34061	0.00347921	0.143595	Hyperphosphorylated in S2
FAM102A:S181	Q5T9C2	FAM102A	S181	2.53259	1.34061	0.00347921	0.143595	Hyperphosphorylated in S2
FAM102A:S169	Q5T9C2	FAM102A	S169	5.20929	2.38109	0.00631897	0.180562	Hyperphosphorylated in S2
FAM102A:S170	Q5T9C2	FAM102A	S170	5.20929	2.38109	0.00631897	0.180562	Hyperphosphorylated in S2
CDKN2AIP:S201	Q9NXV6	CDKN2AIP	S201	9.10467	3.18661	0.00567595	0.173068	Hyperphosphorylated in S2
CDKN2AIP:S198	Q9NXV6	CDKN2AIP	S198	9.10467	3.18661	0.00567595	0.173068	Hyperphosphorylated in S2
CDKN2AIP:S202	Q9NXV6	CDKN2AIP	S202	9.10467	3.18661	0.00567595	0.173068	Hyperphosphorylated in S2
NKAP:S149	Q8N5F7	NKAP	S149	2.06887	1.04884	0.00552313	0.170867	Hyperphosphorylated in S2
ARID2:S1300	Q68CP9	ARID2	S1300	2.09413	1.06635	4.67891e-05	0.0287617	Hyperphosphorylated in S2
ARID2:Y1299	Q68CP9	ARID2	Y1299	2.09413	1.06635	4.67891e-05	0.0287617	Hyperphosphorylated in S2
ARID2:S1302	Q68CP9	ARID2	S1302	2.09413	1.06635	4.67891e-05	0.0287617	Hyperphosphorylated in S2
ARID2:S1303	Q68CP9	ARID2	S1303	2.09413	1.06635	4.67891e-05	0.0287617	Hyperphosphorylated in S2
LMCD1:T80	Q9NZU5	LMCD1	T80	11.1	3.47249	0.00598518	0.178839	Hyperphosphorylated in S2
OFD1:S774	O75665	OFD1	S774	2.62479	1.3922	0.00146659	0.0985215	Hyperphosphorylated in S2
ARHGAP10:S645	A1A4S6	ARHGAP10	S645	4.2467	2.08634	0.0040422	0.153371	Hyperphosphorylated in S2
ARHGAP10:S643	A1A4S6	ARHGAP10	S643	4.2467	2.08634	0.0040422	0.153371	Hyperphosphorylated in S2
ARHGAP10:S642	A1A4S6	ARHGAP10	S642	4.2467	2.08634	0.0040422	0.153371	Hyperphosphorylated in S2
ARHGAP10:S640	A1A4S6	ARHGAP10	S640	4.2467	2.08634	0.0040422	0.153371	Hyperphosphorylated in S2
ARHGAP10:S637	A1A4S6	ARHGAP10	S637	4.2467	2.08634	0.0040422	0.153371	Hyperphosphorylated in S2
ARHGAP10:S636	A1A4S6	ARHGAP10	S636	4.2467	2.08634	0.0040422	0.153371	Hyperphosphorylated in S2
ARHGAP10:T633	A1A4S6	ARHGAP10	T633	4.2467	2.08634	0.0040422	0.153371	Hyperphosphorylated in S2
ARHGAP10:T635	A1A4S6	ARHGAP10	T635	4.2467	2.08634	0.0040422	0.153371	Hyperphosphorylated in S2
ZNF521:S1185	Q96K83	ZNF521	S1185	3.15972	1.6598	0.00394996	0.151755	Hyperphosphorylated in S2
USP39:S46	Q53GS9	USP39	S46	2.72226	1.4448	0.00167323	0.102628	Hyperphosphorylated in S2
USP39:S43	Q53GS9	USP39	S43	2.72226	1.4448	0.00167323	0.102628	Hyperphosphorylated in S2
SYTL4:S74	Q96C24	SYTL4	S74	3.35246	1.74522	0.00716764	0.189946	Hyperphosphorylated in S2
SYTL4:S69	Q96C24	SYTL4	S69	3.35246	1.74522	0.00716764	0.189946	Hyperphosphorylated in S2
KMT2E:S966	Q8IZD2	KMT2E	S966	20.4167	4.35168	0.00528164	0.170867	Hyperphosphorylated in S2
C2CD2:T445	Q9Y426	C2CD2	T445	2.62685	1.39334	0.00959315	0.207895	Hyperphosphorylated in S2
ABCC1:S921	P33527	ABCC1	S921	2.04429	1.0316	0.00271526	0.131321	Hyperphosphorylated in S2
TLK1:T753	Q9UKI8	TLK1	T753	2.40045	1.26331	0.00856594	0.203069	Hyperphosphorylated in S2
PSMD3:S430	O43242	PSMD3	S430	6.04525	2.5958	0.001307	0.0945206	Hyperphosphorylated in S2
CRAD:S874	Q6ZU35	CRAD	S874	3.13914	1.65037	3.70533e-05	0.0287617	Hyperphosphorylated in S2
CRAD:S873	Q6ZU35	CRAD	S873	3.13914	1.65037	3.70533e-05	0.0287617	Hyperphosphorylated in S2
CRAD:T875	Q6ZU35	CRAD	T875	3.13914	1.65037	3.70533e-05	0.0287617	Hyperphosphorylated in S2
CRAD:S878	Q6ZU35	CRAD	S878	3.13914	1.65037	3.70533e-05	0.0287617	Hyperphosphorylated in S2
KDM3A:S264	Q9Y4C1	KDM3A	S264	3.40561	1.76791	0.00447378	0.160446	Hyperphosphorylated in S2
KDM3A:S265	Q9Y4C1	KDM3A	S265	3.40561	1.76791	0.00447378	0.160446	Hyperphosphorylated in S2
CBLB:T527	Q13191	CBLB	T527	2.47694	1.30856	0.00933062	0.206243	Hyperphosphorylated in S2
PCNX3:S128	Q9H6A9	PCNX3	S128	2.41007	1.26908	0.000170327	0.0432651	Hyperphosphorylated in S2
PCNX3:T129	Q9H6A9	PCNX3	T129	2.41007	1.26908	0.000170327	0.0432651	Hyperphosphorylated in S2
NCKAP5:S1069	O14513	NCKAP5	S1069	4.61143	2.20521	0.000398053	0.0655401	Hyperphosphorylated in S2
NCKAP5:T1072	O14513	NCKAP5	T1072	4.61143	2.20521	0.000398053	0.0655401	Hyperphosphorylated in S2
NCKAP5:S1071	O14513	NCKAP5	S1071	4.61143	2.20521	0.000398053	0.0655401	Hyperphosphorylated in S2
PTPN21:S589	Q16825	PTPN21	S589	2.4778	1.30906	0.00442254	0.159541	Hyperphosphorylated in S2
PTPN21:S590	Q16825	PTPN21	S590	2.4778	1.30906	0.00442254	0.159541	Hyperphosphorylated in S2
PTPN21:S588	Q16825	PTPN21	S588	2.4778	1.30906	0.00442254	0.159541	Hyperphosphorylated in S2
PLXDC2:S86	Q6UX71	PLXDC2	S86	2.58585	1.37064	0.00271526	0.131321	Hyperphosphorylated in S2
CBX3:S93	Q13185	CBX3	S93	2.93497	1.55334	0.00124823	0.0928496	Hyperphosphorylated in S2
MVD:S211	P53602	MVD	S211	2.71598	1.44147	0.00481609	0.161776	Hyperphosphorylated in S2
MVD:T212	P53602	MVD	T212	2.71598	1.44147	0.00481609	0.161776	Hyperphosphorylated in S2
MVD:T209	P53602	MVD	T209	5.34952	2.41941	0.00271526	0.131321	Hyperphosphorylated in S2
TWIST1:S45	Q15672	TWIST1	S45	5.01658	2.3267	0.00447785	0.160446	Hyperphosphorylated in S2
CEP164:S544	Q9UPV0	CEP164	S544	9.76933	3.28826	0.00711673	0.189946	Hyperphosphorylated in S2
CREB1:S340	P16220	CREB1	S340	45.2225	5.49897	0.00023764	0.0519857	Hyperphosphorylated in S2
RAP1A:S39	P62834	RAP1A	S39	2.58419	1.36971	0.00675285	0.187915	Hyperphosphorylated in S2
RAP1A:Y40	P62834	RAP1A	Y40	2.58419	1.36971	0.00675285	0.187915	Hyperphosphorylated in S2
AIFM1:S371	O95831	AIFM1	S371	2.22805	1.15578	0.00750492	0.195114	Hyperphosphorylated in S2
RBM26:S518	Q5T8P6	RBM26	S518	3.54347	1.82516	0.000537493	0.0713726	Hyperphosphorylated in S2
YY1:S118	P25490	YY1	S118	2.65767	1.41016	2.28588e-05	0.0276288	Hyperphosphorylated in S2
ATAD2B:S1347	Q9ULI0	ATAD2B	S1347	4.8115	2.26649	0.00481609	0.161776	Hyperphosphorylated in S2
CRMP1:T514	Q14194	CRMP1	T514	9.75179	3.28567	0.00984949	0.212144	Hyperphosphorylated in S2
CRMP1:S518	Q14194	CRMP1	S518	9.75179	3.28567	0.00984949	0.212144	Hyperphosphorylated in S2
CRAMP1:S27	Q96RY5	CRAMP1	S27	2.42315	1.27688	0.00760212	0.196409	Hyperphosphorylated in S2
REV3L:S1119	O60673	REV3L	S1119	2.26438	1.17911	0.00316925	0.136706	Hyperphosphorylated in S2
REV3L:S1117	O60673	REV3L	S1117	2.26438	1.17911	0.00316925	0.136706	Hyperphosphorylated in S2
REV3L:T1118	O60673	REV3L	T1118	2.26438	1.17911	0.00316925	0.136706	Hyperphosphorylated in S2
DYNC1I1:S635	O14576	DYNC1I1	S635	5.54393	2.47091	0.00762042	0.196409	Hyperphosphorylated in S2
MAP7D2:S315	Q96T17	MAP7D2	S315	3.60573	1.85029	0.00528202	0.170867	Hyperphosphorylated in S2
RHPN2:T606	Q8IUC4	RHPN2	T606	3.12479	1.64376	0.00901931	0.206243	Hyperphosphorylated in S2
MAML1:S360	Q92585	MAML1	S360	6.92512	2.79184	0.00394996	0.151755	Hyperphosphorylated in S2
NRBP1:T433	Q9UHY1	NRBP1	T433	4.32203	2.11171	7.33679e-05	0.0357936	Hyperphosphorylated in S2
DHX57:S74	Q6P158	DHX57	S74	4.50646	2.172	0.00171795	0.102628	Hyperphosphorylated in S2
DHX57:S79	Q6P158	DHX57	S79	4.50646	2.172	0.00171795	0.102628	Hyperphosphorylated in S2
DHX57:S77	Q6P158	DHX57	S77	4.50646	2.172	0.00171795	0.102628	Hyperphosphorylated in S2
NCOA6:S1481	Q14686	NCOA6	S1481	2.30449	1.20445	0.000369508	0.0634909	Hyperphosphorylated in S2
PLEKHA2:S194	Q9HB19	PLEKHA2	S194	3.20603	1.68079	0.00175045	0.104367	Hyperphosphorylated in S2
CCNK:S324	O75909	CCNK	S324	2.24925	1.16944	0.00171795	0.102628	Hyperphosphorylated in S2
CCNK:S329	O75909	CCNK	S329	2.24925	1.16944	0.00171795	0.102628	Hyperphosphorylated in S2
CCNK:S328	O75909	CCNK	S328	2.2409	1.16408	0.00171795	0.102628	Hyperphosphorylated in S2
NAV3:S1137	Q8IVL0	NAV3	S1137	3.02653	1.59767	0.000902049	0.0863335	Hyperphosphorylated in S2
MED19:S226	A0JLT2	MED19	S226	5.04841	2.33583	0.00921815	0.206243	Hyperphosphorylated in S2
EML1:S140	O00423	EML1	S140	2.79629	1.48351	0.000755673	0.0800896	Hyperphosphorylated in S2
EML1:S136	O00423	EML1	S136	2.79629	1.48351	0.000755673	0.0800896	Hyperphosphorylated in S2
EML1:T133	O00423	EML1	T133	3.11708	1.6402	0.000306222	0.056556	Hyperphosphorylated in S2
EML1:S135	O00423	EML1	S135	3.11708	1.6402	0.000306222	0.056556	Hyperphosphorylated in S2
CBFA2T2:S33	O43439	CBFA2T2	S33	3.71126	1.89191	0.000827204	0.0859668	Hyperphosphorylated in S2
CLCN7:S60	P51798	CLCN7	S60	4.88033	2.28698	0.00642917	0.181705	Hyperphosphorylated in S2
CLCN7:S61	P51798	CLCN7	S61	4.88033	2.28698	0.00642917	0.181705	Hyperphosphorylated in S2
SAE1:S185	Q9UBE0	SAE1	S185	3.00145	1.58566	0.00146659	0.0985215	Hyperphosphorylated in S2
MITF:S515	O75030	MITF	S515	2.42004	1.27503	0.0031456	0.136706	Hyperphosphorylated in S2
MITF:T522	O75030	MITF	T522	2.4357	1.28434	0.00418913	0.153371	Hyperphosphorylated in S2
PLEKHA3:S211	Q9HB20	PLEKHA3	S211	3.93458	1.97621	0.000836299	0.0859668	Hyperphosphorylated in S2
PLEKHA3:S209	Q9HB20	PLEKHA3	S209	3.93458	1.97621	0.000836299	0.0859668	Hyperphosphorylated in S2
GRAMD1A:S267	Q96CP6	GRAMD1A	S267	4.94377	2.30561	0.000124945	0.040212	Hyperphosphorylated in S2
GRAMD1A:S271	Q96CP6	GRAMD1A	S271	4.94377	2.30561	0.000124945	0.040212	Hyperphosphorylated in S2
SCAMP3:S76	O14828	SCAMP3	S76	2.298	1.20038	0.00552313	0.170867	Hyperphosphorylated in S2
SCAMP3:T78	O14828	SCAMP3	T78	2.298	1.20038	0.00552313	0.170867	Hyperphosphorylated in S2
FAM135A:S749	Q9P2D6	FAM135A	S749	60.6944	5.92349	0.00621905	0.180562	Hyperphosphorylated in S2
CDR2L:S167	Q86X02	CDR2L	S167	3.11959	1.64136	0.000724792	0.0800896	Hyperphosphorylated in S2
RAP1B:S39	P61224	RAP1B	S39	2.58419	1.36971	0.00675285	0.187915	Hyperphosphorylated in S2
RAP1B:Y40	P61224	RAP1B	Y40	2.58419	1.36971	0.00675285	0.187915	Hyperphosphorylated in S2
ILK:S186	Q13418	ILK	S186	2.39829	1.262	0.00171795	0.102628	Hyperphosphorylated in S2
PSMA4:T185	P25789	PSMA4	T185	2.33446	1.22309	0.00884124	0.206243	Hyperphosphorylated in S2
GPSM2:T526	P81274	GPSM2	T526	4.30469	2.10591	0.00523198	0.170867	Hyperphosphorylated in S2
GPSM2:S525	P81274	GPSM2	S525	4.30469	2.10591	0.00523198	0.170867	Hyperphosphorylated in S2
GPSM2:S524	P81274	GPSM2	S524	4.30469	2.10591	0.00523198	0.170867	Hyperphosphorylated in S2
GPSM2:T523	P81274	GPSM2	T523	4.30469	2.10591	0.00523198	0.170867	Hyperphosphorylated in S2
GPSM2:T522	P81274	GPSM2	T522	4.30469	2.10591	0.00523198	0.170867	Hyperphosphorylated in S2
GPSM2:T521	P81274	GPSM2	T521	4.30469	2.10591	0.00523198	0.170867	Hyperphosphorylated in S2
GPSM2:S520	P81274	GPSM2	S520	4.30469	2.10591	0.00523198	0.170867	Hyperphosphorylated in S2
CCP110:S170	O43303	CCP110	S170	3.53852	1.82315	0.0027892	0.133324	Hyperphosphorylated in S2
IGSF9:S797	Q9P2J2	IGSF9	S797	2.44652	1.29073	0.00631892	0.180562	Hyperphosphorylated in S2
IGSF9:S800	Q9P2J2	IGSF9	S800	2.44652	1.29073	0.00631892	0.180562	Hyperphosphorylated in S2
SP140:S291	Q13342	SP140	S291	2.81028	1.49071	0.000532095	0.0713726	Hyperphosphorylated in S2
CNOT3:S291	O75175	CNOT3	S291	2.09545	1.06726	0.000755673	0.0800896	Hyperphosphorylated in S2
CNOT3:T292	O75175	CNOT3	T292	2.09545	1.06726	0.000755673	0.0800896	Hyperphosphorylated in S2
CNOT3:S299	O75175	CNOT3	S299	2.82365	1.49756	0.0031456	0.136706	Hyperphosphorylated in S2
CNOT3:S294	O75175	CNOT3	S294	2.82365	1.49756	0.0031456	0.136706	Hyperphosphorylated in S2
CNOT3:S297	O75175	CNOT3	S297	2.82365	1.49756	0.0031456	0.136706	Hyperphosphorylated in S2
PPP3CA:S492	Q08209	PPP3CA	S492	4.04148	2.01489	0.00149243	0.0985215	Hyperphosphorylated in S2
CC2D1B:S528	Q5T0F9	CC2D1B	S528	3.25139	1.70105	0.000138897	0.0416493	Hyperphosphorylated in S2
CC2D1B:S530	Q5T0F9	CC2D1B	S530	3.25139	1.70105	0.000138897	0.0416493	Hyperphosphorylated in S2
TAOK2:S473	Q9UL54	TAOK2	S473	2.09096	1.06416	0.0031456	0.136706	Hyperphosphorylated in S2
SMC5:T10	Q8IY18	SMC5	T10	2.65033	1.40617	0.00274458	0.131909	Hyperphosphorylated in S2
GMDS:Y324	O60547	GMDS	Y324	3.78245	1.91932	0.00461306	0.161776	Hyperphosphorylated in S2
GMDS:Y323	O60547	GMDS	Y323	3.78245	1.91932	0.00461306	0.161776	Hyperphosphorylated in S2
GMDS:T327	O60547	GMDS	T327	3.78245	1.91932	0.00461306	0.161776	Hyperphosphorylated in S2
GCN1:T1022	Q92616	GCN1	T1022	4.44059	2.15075	0.00150261	0.0985215	Hyperphosphorylated in S2
MEX3A:S338	A1L020	MEX3A	S338	3.62907	1.8596	0.00312348	0.136706	Hyperphosphorylated in S2
BRIP1:S990	Q9BX63	BRIP1	S990	5.30131	2.40635	0.00496409	0.165213	Hyperphosphorylated in S2
AMOT:S309	Q4VCS5	AMOT	S309	2.31049	1.2082	0.0095495	0.207895	Hyperphosphorylated in S2
AMOT:T311	Q4VCS5	AMOT	T311	2.31049	1.2082	0.0095495	0.207895	Hyperphosphorylated in S2
AMOT:S313	Q4VCS5	AMOT	S313	2.31049	1.2082	0.0095495	0.207895	Hyperphosphorylated in S2
AMOT:S312	Q4VCS5	AMOT	S312	2.31049	1.2082	0.0095495	0.207895	Hyperphosphorylated in S2
AMOT:T315	Q4VCS5	AMOT	T315	2.31049	1.2082	0.0095495	0.207895	Hyperphosphorylated in S2
AMOT:S305	Q4VCS5	AMOT	S305	2.31049	1.2082	0.0095495	0.207895	Hyperphosphorylated in S2
AMOT:S316	Q4VCS5	AMOT	S316	2.31049	1.2082	0.0095495	0.207895	Hyperphosphorylated in S2
AMOT:S319	Q4VCS5	AMOT	S319	2.31049	1.2082	0.0095495	0.207895	Hyperphosphorylated in S2
PPP1R37:S576	O75864	PPP1R37	S576	4.91627	2.29756	0.00572956	0.174185	Hyperphosphorylated in S2
BCLAF3:S100	A2AJT9	BCLAF3	S100	5.55144	2.47286	0.000146776	0.0432651	Hyperphosphorylated in S2
BCLAF3:Y99	A2AJT9	BCLAF3	Y99	5.55144	2.47286	0.000146776	0.0432651	Hyperphosphorylated in S2
TTBK2:S448	Q6IQ55	TTBK2	S448	26.2638	4.715	0.000115337	0.0396966	Hyperphosphorylated in S2
PCYT1B:S346	Q9Y5K3	PCYT1B	S346	8.88183	3.15086	0.000202171	0.0471638	Hyperphosphorylated in S2
PCYT1B:T345	Q9Y5K3	PCYT1B	T345	8.88183	3.15086	0.000202171	0.0471638	Hyperphosphorylated in S2
FYN:S21	P06241	FYN	S21	2.06259	1.04446	0.00933062	0.206243	Hyperphosphorylated in S2
FYN:S25	P06241	FYN	S25	2.06259	1.04446	0.00933062	0.206243	Hyperphosphorylated in S2
TOPORS:S736	Q9NS56	TOPORS	S736	2.93131	1.55155	0.0065816	0.184654	Hyperphosphorylated in S2
TOPORS:S735	Q9NS56	TOPORS	S735	2.93131	1.55155	0.0065816	0.184654	Hyperphosphorylated in S2
ZKSCAN8:T195	Q15776	ZKSCAN8	T195	6.4815	2.69633	0.000321051	0.0590878	Hyperphosphorylated in S2
RABGEF1:S310	Q9UJ41	RABGEF1	S310	3.61021	1.85208	5.87276e-05	0.031343	Hyperphosphorylated in S2
TSHZ1:S489	Q6ZSZ6	TSHZ1	S489	2.52544	1.33654	0.00632924	0.180562	Hyperphosphorylated in S2
SOX2:S251	P48431	SOX2	S251	3.85458	1.94657	0.00171795	0.102628	Hyperphosphorylated in S2
SOX2:S249	P48431	SOX2	S249	3.85458	1.94657	0.00171795	0.102628	Hyperphosphorylated in S2
AUTS2:S319	Q8WXX7	AUTS2	S319	6.74757	2.75437	0.00953396	0.207895	Hyperphosphorylated in S2
UTP20:S2601	O75691	UTP20	S2601	2.73437	1.45121	0.00217894	0.116877	Hyperphosphorylated in S2
DNM1:S774	Q05193	DNM1	S774	2.16149	1.11203	0.000755673	0.0800896	Hyperphosphorylated in S2
DNM1:S778	Q05193	DNM1	S778	2.6726	1.41824	0.000444167	0.066591	Hyperphosphorylated in S2
DNM1:T780	Q05193	DNM1	T780	2.7862	1.4783	0.000635136	0.0783985	Hyperphosphorylated in S2
DNM1:S777	Q05193	DNM1	S777	2.16149	1.11203	0.000755673	0.0800896	Hyperphosphorylated in S2
DNM1:T776	Q05193	DNM1	T776	2.6726	1.41824	0.000444167	0.066591	Hyperphosphorylated in S2
SRSF3:S5	P84103	SRSF3	S5	2.15208	1.10573	0.00105928	0.0894436	Hyperphosphorylated in S2
NOMO1:S1205	Q15155	NOMO1	S1205	16.6724	4.05939	0.0077902	0.198288	Hyperphosphorylated in S2
NOMO1:S1202	Q15155	NOMO1	S1202	16.6724	4.05939	0.0077902	0.198288	Hyperphosphorylated in S2
SUCO:S1081	Q9UBS9	SUCO	S1081	2.14623	1.1018	0.00412153	0.153371	Hyperphosphorylated in S2
SNX11:S246	Q9Y5W9	SNX11	S246	15.7902	3.98095	0.00835422	0.200759	Hyperphosphorylated in S2
HABP4:T268	Q5JVS0	HABP4	T268	4.70143	2.2331	0.00844437	0.202153	Hyperphosphorylated in S2
TET2:S817	Q6N021	TET2	S817	2.8337	1.50269	0.00646693	0.181769	Hyperphosphorylated in S2
NTHL1:S73	P78549	NTHL1	S73	2.33464	1.2232	0.000138897	0.0416493	Hyperphosphorylated in S2
NTHL1:S71	P78549	NTHL1	S71	2.33464	1.2232	0.000138897	0.0416493	Hyperphosphorylated in S2
VEZT:S668	Q9HBM0	VEZT	S668	3.02919	1.59893	0.00257132	0.130306	Hyperphosphorylated in S2
HOXA3:S263	O43365	HOXA3	S263	2.35194	1.23385	0.00105928	0.0894436	Hyperphosphorylated in S2
HOXA3:S265	O43365	HOXA3	S265	2.35194	1.23385	0.00105928	0.0894436	Hyperphosphorylated in S2
HOXA3:S259	O43365	HOXA3	S259	2.35194	1.23385	0.00105928	0.0894436	Hyperphosphorylated in S2
MSL3:S367	Q8N5Y2	MSL3	S367	2.11115	1.07803	0.006377	0.180562	Hyperphosphorylated in S2
MSL3:S365	Q8N5Y2	MSL3	S365	2.11115	1.07803	0.006377	0.180562	Hyperphosphorylated in S2
MAP3K11:S740	Q16584	MAP3K11	S740	4.03569	2.01281	0.00171795	0.102628	Hyperphosphorylated in S2
KDM5B:T264	Q9UGL1	KDM5B	T264	45.6644	5.513	0.000954102	0.089202	Hyperphosphorylated in S2
LIG3:S848	P49916	LIG3	S848	4.83952	2.27486	0.00716764	0.189946	Hyperphosphorylated in S2
LIG3:S847	P49916	LIG3	S847	4.83952	2.27486	0.00716764	0.189946	Hyperphosphorylated in S2
LIG3:S854	P49916	LIG3	S854	4.83952	2.27486	0.00716764	0.189946	Hyperphosphorylated in S2
LIG3:S853	P49916	LIG3	S853	4.83952	2.27486	0.00716764	0.189946	Hyperphosphorylated in S2
LIG3:T849	P49916	LIG3	T849	4.83952	2.27486	0.00716764	0.189946	Hyperphosphorylated in S2
LIG3:T850	P49916	LIG3	T850	4.83952	2.27486	0.00716764	0.189946	Hyperphosphorylated in S2
LIG3:T839	P49916	LIG3	T839	4.83952	2.27486	0.00716764	0.189946	Hyperphosphorylated in S2
PAF1:S440	Q8N7H5	PAF1	S440	6.63247	2.72955	0.00994031	0.21325	Hyperphosphorylated in S2
PAF1:S432	Q8N7H5	PAF1	S432	6.63247	2.72955	0.00994031	0.21325	Hyperphosphorylated in S2
PAF1:S434	Q8N7H5	PAF1	S434	6.63247	2.72955	0.00994031	0.21325	Hyperphosphorylated in S2
PAF1:S439	Q8N7H5	PAF1	S439	6.63247	2.72955	0.00994031	0.21325	Hyperphosphorylated in S2
FNDC3A:S203	Q9Y2H6	FNDC3A	S203	2.16547	1.11468	0.000138897	0.0416493	Hyperphosphorylated in S2
ZBTB5:S298	O15062	ZBTB5	S298	2.29468	1.19829	0.00363479	0.143595	Hyperphosphorylated in S2
ZBTB5:T297	O15062	ZBTB5	T297	2.29468	1.19829	0.00363479	0.143595	Hyperphosphorylated in S2
ZBTB5:T293	O15062	ZBTB5	T293	2.29468	1.19829	0.00363479	0.143595	Hyperphosphorylated in S2
ZFAND3:S129	Q9H8U3	ZFAND3	S129	4.06209	2.02222	0.00146659	0.0985215	Hyperphosphorylated in S2
KEL:T29	P23276	KEL	T29	2.89697	1.53455	0.000539901	0.0713726	Hyperphosphorylated in S2
KEL:S28	P23276	KEL	S28	2.89697	1.53455	0.000539901	0.0713726	Hyperphosphorylated in S2
KEL:T22	P23276	KEL	T22	2.89697	1.53455	0.000539901	0.0713726	Hyperphosphorylated in S2
KEL:S25	P23276	KEL	S25	2.89697	1.53455	0.000539901	0.0713726	Hyperphosphorylated in S2
MSR1:S104	P21757	MSR1	S104	4.3879	2.13353	0.00274346	0.131909	Hyperphosphorylated in S2
RPL34:S12	P49207	RPL34	S12	2.60242	1.37985	0.00631892	0.180562	Hyperphosphorylated in S2
RPL34:Y13	P49207	RPL34	Y13	2.60242	1.37985	0.00631892	0.180562	Hyperphosphorylated in S2
FAM110A:S253	Q9BQ89	FAM110A	S253	4.35236	2.1218	0.000402934	0.0655401	Hyperphosphorylated in S2
FAM110A:S252	Q9BQ89	FAM110A	S252	4.35236	2.1218	0.000402934	0.0655401	Hyperphosphorylated in S2
E2F8:S413	A0AVK6	E2F8	S413	2.42283	1.2767	0.00933062	0.206243	Hyperphosphorylated in S2
PRPSAP2:S227	O60256	PRPSAP2	S227	2.57056	1.36208	0.00366508	0.143775	Hyperphosphorylated in S2
TIAL1:S201	Q01085	TIAL1	S201	2.90873	1.54039	0.00528164	0.170867	Hyperphosphorylated in S2
TIAL1:S200	Q01085	TIAL1	S200	2.90873	1.54039	0.00528164	0.170867	Hyperphosphorylated in S2
HOPX:S70	Q9BPY8	HOPX	S70	3.93922	1.97791	0.000963546	0.089202	Hyperphosphorylated in S2
HOPX:T72	Q9BPY8	HOPX	T72	3.93922	1.97791	0.000963546	0.089202	Hyperphosphorylated in S2
BTAF1:S234	O14981	BTAF1	S234	7.41203	2.88987	0.00447895	0.160446	Hyperphosphorylated in S2
RPL35A:Y34	P18077	RPL35A	Y34	2.337	1.22466	0.00447785	0.160446	Hyperphosphorylated in S2
HMGN3:S78	Q15651	HMGN3	S78	3.39672	1.76414	0.000802291	0.0840164	Hyperphosphorylated in S2
HMGN3:T83	Q15651	HMGN3	T83	3.39672	1.76414	0.000802291	0.0840164	Hyperphosphorylated in S2
ZNF618:S429	Q5T7W0	ZNF618	S429	2.05206	1.03707	0.00171795	0.102628	Hyperphosphorylated in S2
TTYH3:S522	Q9C0H2	TTYH3	S522	2.02123	1.01523	0.00552313	0.170867	Hyperphosphorylated in S2
TTYH3:S519	Q9C0H2	TTYH3	S519	2.02123	1.01523	0.00552313	0.170867	Hyperphosphorylated in S2
TTYH3:S520	Q9C0H2	TTYH3	S520	2.30344	1.20379	0.00821269	0.198288	Hyperphosphorylated in S2
TMEM192:S230	Q8IY95	TMEM192	S230	108.148	6.75686	0.00397669	0.152306	Hyperphosphorylated in S2
TMEM192:S229	Q8IY95	TMEM192	S229	108.148	6.75686	0.00397669	0.152306	Hyperphosphorylated in S2
ERCC6L2:S1370	Q5T890	ERCC6L2	S1370	2.33851	1.22559	0.00834047	0.200664	Hyperphosphorylated in S2
ZBTB14:S190	O43829	ZBTB14	S190	4.5379	2.18203	0.000481498	0.0674411	Hyperphosphorylated in S2
ZBTB14:T192	O43829	ZBTB14	T192	4.5379	2.18203	0.000481498	0.0674411	Hyperphosphorylated in S2
JAZF1:T99	Q86VZ6	JAZF1	T99	4.44708	2.15286	0.000123973	0.040212	Hyperphosphorylated in S2
JAZF1:S98	Q86VZ6	JAZF1	S98	4.44708	2.15286	0.000123973	0.040212	Hyperphosphorylated in S2
MGMT:S201	P16455	MGMT	S201	2.19697	1.13551	4.67891e-05	0.0287617	Hyperphosphorylated in S2
MGMT:S199	P16455	MGMT	S199	2.19697	1.13551	4.67891e-05	0.0287617	Hyperphosphorylated in S2
NPDC1:S229	Q9NQX5	NPDC1	S229	2.64052	1.40082	0.00110467	0.0910993	Hyperphosphorylated in S2
NEK6:T210	Q9HC98	NEK6	T210	2.0461	1.03288	0.00807443	0.198288	Hyperphosphorylated in S2
PLEKHH2:S869	Q8IVE3	PLEKHH2	S869	2.18957	1.13065	0.00947698	0.207895	Hyperphosphorylated in S2
XPO5:S416	Q9HAV4	XPO5	S416	2.65407	1.40821	0.000532095	0.0713726	Hyperphosphorylated in S2
XPO5:T414	Q9HAV4	XPO5	T414	2.65407	1.40821	0.000532095	0.0713726	Hyperphosphorylated in S2
TMEM238:S154	C9JI98	TMEM238	S154	4.83228	2.2727	0.00146659	0.0985215	Hyperphosphorylated in S2
ALX4:T131	Q9H161	ALX4	T131	7.81736	2.96668	0.00947698	0.207895	Hyperphosphorylated in S2
ABCC3:S908	O15438	ABCC3	S908	2.54184	1.34587	0.00316925	0.136706	Hyperphosphorylated in S2
ABCC3:S911	O15438	ABCC3	S911	2.54184	1.34587	0.00316925	0.136706	Hyperphosphorylated in S2
CASKIN1:S1242	Q8WXD9	CASKIN1	S1242	7.42463	2.89232	0.00332396	0.141992	Hyperphosphorylated in S2
DVL2:S228	O14641	DVL2	S228	3.36061	1.74872	0.000465815	0.066591	Hyperphosphorylated in S2
DVL2:S222	O14641	DVL2	S222	3.36061	1.74872	0.000465815	0.066591	Hyperphosphorylated in S2
DVL2:S227	O14641	DVL2	S227	3.36061	1.74872	0.000465815	0.066591	Hyperphosphorylated in S2
DVL2:S223	O14641	DVL2	S223	3.36061	1.74872	0.000465815	0.066591	Hyperphosphorylated in S2
DVL2:S230	O14641	DVL2	S230	3.36061	1.74872	0.000465815	0.066591	Hyperphosphorylated in S2
DVL2:S221	O14641	DVL2	S221	3.36061	1.74872	0.000465815	0.066591	Hyperphosphorylated in S2
CAP2:S309	P40123	CAP2	S309	3.45134	1.78716	0.00671952	0.187412	Hyperphosphorylated in S2
CAP2:T311	P40123	CAP2	T311	3.45134	1.78716	0.00671952	0.187412	Hyperphosphorylated in S2
PARD6G:S270	Q9BYG4	PARD6G	S270	6.17621	2.62672	0.00210961	0.114772	Hyperphosphorylated in S2
TCP11L1:S21	Q9NUJ3	TCP11L1	S21	2.02518	1.01805	0.00961501	0.207895	Hyperphosphorylated in S2
TCP11L1:S18	Q9NUJ3	TCP11L1	S18	2.02518	1.01805	0.00961501	0.207895	Hyperphosphorylated in S2
CCDC177:S232	Q9NQR7	CCDC177	S232	65.1274	6.02519	0.00621905	0.180562	Hyperphosphorylated in S2
DIP2C:T67	Q9Y2E4	DIP2C	T67	2.11952	1.08374	0.000755673	0.0800896	Hyperphosphorylated in S2
DIP2C:S69	Q9Y2E4	DIP2C	S69	2.11952	1.08374	0.000755673	0.0800896	Hyperphosphorylated in S2
DIP2C:S70	Q9Y2E4	DIP2C	S70	2.11952	1.08374	0.000755673	0.0800896	Hyperphosphorylated in S2
RECQL4:S251	O94761	RECQL4	S251	6.08891	2.60618	0.000802291	0.0840164	Hyperphosphorylated in S2
TCF25:T106	Q9BQ70	TCF25	T106	6.40966	2.68025	0.00210981	0.114772	Hyperphosphorylated in S2
TCF25:S104	Q9BQ70	TCF25	S104	6.40966	2.68025	0.00210981	0.114772	Hyperphosphorylated in S2
TCF25:T102	Q9BQ70	TCF25	T102	6.40966	2.68025	0.00210981	0.114772	Hyperphosphorylated in S2
RPS28:S23	P62857	RPS28	S23	3.03222	1.60037	0.000896073	0.0863335	Hyperphosphorylated in S2
RPS28:T21	P62857	RPS28	T21	3.03222	1.60037	0.000896073	0.0863335	Hyperphosphorylated in S2
TCP11L2:S50	Q8N4U5	TCP11L2	S50	6.67551	2.73888	0.00631892	0.180562	Hyperphosphorylated in S2
TCP11L2:S53	Q8N4U5	TCP11L2	S53	6.67551	2.73888	0.00631892	0.180562	Hyperphosphorylated in S2
WDR26:S123	Q9H7D7	WDR26	S123	2.45744	1.29716	0.00676955	0.187954	Hyperphosphorylated in S2
ZNF692:S231	Q9BU19	ZNF692	S231	2.03488	1.02494	0.0021857	0.117138	Hyperphosphorylated in S2
KAT14:T461	Q9H8E8	KAT14	T461	5.44836	2.44582	0.00767524	0.197739	Hyperphosphorylated in S2
CWC25:S218	Q9NXE8	CWC25	S218	2.32122	1.21488	0.00146659	0.0985215	Hyperphosphorylated in S2
CWC25:S217	Q9NXE8	CWC25	S217	2.32122	1.21488	0.00146659	0.0985215	Hyperphosphorylated in S2
C16orf72:S212	Q14CZ0	C16orf72	S212	3.06146	1.61422	0.00438675	0.158996	Hyperphosphorylated in S2
C16orf72:T209	Q14CZ0	C16orf72	T209	3.06146	1.61422	0.00438675	0.158996	Hyperphosphorylated in S2
C16orf72:S207	Q14CZ0	C16orf72	S207	3.06146	1.61422	0.00438675	0.158996	Hyperphosphorylated in S2
C16orf72:S208	Q14CZ0	C16orf72	S208	3.06146	1.61422	0.00438675	0.158996	Hyperphosphorylated in S2
C16orf72:T214	Q14CZ0	C16orf72	T214	3.06146	1.61422	0.00438675	0.158996	Hyperphosphorylated in S2
AMPH:S506	P49418	AMPH	S506	2.26136	1.17719	0.0052778	0.170867	Hyperphosphorylated in S2
ADCY6:S54	O43306	ADCY6	S54	2.13597	1.09489	0.000674373	0.0800896	Hyperphosphorylated in S2
ADCY6:T56	O43306	ADCY6	T56	2.13597	1.09489	0.000674373	0.0800896	Hyperphosphorylated in S2
TBC1D9:S471	Q6ZT07	TBC1D9	S471	4.31558	2.10955	0.00933062	0.206243	Hyperphosphorylated in S2
TH:S19	P07101	TH	S19	7.76469	2.95693	0.00844509	0.202153	Hyperphosphorylated in S2
FAM160B1:S617	Q5W0V3	FAM160B1	S617	6.65178	2.73374	0.00769869	0.197763	Hyperphosphorylated in S2
BNIP5:S463	P0C671	BNIP5	S463	7.24004	2.856	0.000625197	0.0783985	Hyperphosphorylated in S2
TCF7L1:S171	Q9HCS4	TCF7L1	S171	4.55146	2.18633	0.000902049	0.0863335	Hyperphosphorylated in S2
TCF7L1:S169	Q9HCS4	TCF7L1	S169	4.55146	2.18633	0.000902049	0.0863335	Hyperphosphorylated in S2
TMC5:S270	Q6UXY8	TMC5	S270	24.7813	4.63118	0.00835422	0.200759	Hyperphosphorylated in S2
GAS2:S282	O43903	GAS2	S282	10.8986	3.44608	0.000723948	0.0800896	Hyperphosphorylated in S2
GAS2:T281	O43903	GAS2	T281	10.8986	3.44608	0.000723948	0.0800896	Hyperphosphorylated in S2
LRP12:S749	Q9Y561	LRP12	S749	4.43176	2.14788	0.00200338	0.111032	Hyperphosphorylated in S2
LRP12:S747	Q9Y561	LRP12	S747	4.43176	2.14788	0.00200338	0.111032	Hyperphosphorylated in S2
LRP12:S748	Q9Y561	LRP12	S748	4.43176	2.14788	0.00200338	0.111032	Hyperphosphorylated in S2
ILKAP:S13	Q9H0C8	ILKAP	S13	2.18316	1.12642	0.00171795	0.102628	Hyperphosphorylated in S2
KTI12:S192	Q96EK9	KTI12	S192	2.8341	1.50289	0.00921815	0.206243	Hyperphosphorylated in S2
TUT4:S156	Q5TAX3	TUT4	S156	2.24446	1.16637	0.00233742	0.12054	Hyperphosphorylated in S2
TUT4:S155	Q5TAX3	TUT4	S155	2.24446	1.16637	0.00233742	0.12054	Hyperphosphorylated in S2
NMT2:S66	O60551	NMT2	S66	9.51041	3.24951	0.000306374	0.056556	Hyperphosphorylated in S2
NMT2:S72	O60551	NMT2	S72	9.51041	3.24951	0.000306374	0.056556	Hyperphosphorylated in S2
SRP54:S451	P61011	SRP54	S451	20.013	4.32287	0.000456018	0.066591	Hyperphosphorylated in S2
SPATS2:S114	Q86XZ4	SPATS2	S114	2.06532	1.04637	0.00598984	0.178839	Hyperphosphorylated in S2
SPATS2:S124	Q86XZ4	SPATS2	S124	2.06532	1.04637	0.00598984	0.178839	Hyperphosphorylated in S2
SPATS2:S123	Q86XZ4	SPATS2	S123	2.06532	1.04637	0.00598984	0.178839	Hyperphosphorylated in S2
SPATS2:S112	Q86XZ4	SPATS2	S112	2.06532	1.04637	0.00598984	0.178839	Hyperphosphorylated in S2
CDH11:S788	P55287	CDH11	S788	3.1216	1.64228	0.00631892	0.180562	Hyperphosphorylated in S2
BVES:S322	Q8NE79	BVES	S322	5.33759	2.41619	2.00455e-05	0.0273827	Hyperphosphorylated in S2
BVES:S323	Q8NE79	BVES	S323	5.33759	2.41619	2.00455e-05	0.0273827	Hyperphosphorylated in S2
BVES:S318	Q8NE79	BVES	S318	5.33759	2.41619	2.00455e-05	0.0273827	Hyperphosphorylated in S2
BVES:S317	Q8NE79	BVES	S317	5.33759	2.41619	2.00455e-05	0.0273827	Hyperphosphorylated in S2
SETMAR:S410	Q53H47	SETMAR	S410	3.43822	1.78166	0.0068749	0.189946	Hyperphosphorylated in S2
PSMA2:S7	P25787	PSMA2	S7	2.18696	1.12893	0.00565276	0.172618	Hyperphosphorylated in S2
PSMA2:Y6	P25787	PSMA2	Y6	2.18696	1.12893	0.00565276	0.172618	Hyperphosphorylated in S2
PHETA1:S179	Q8N4B1	PHETA1	S179	4.0466	2.01671	6.08238e-06	0.0209417	Hyperphosphorylated in S2
TOB1:S268	P50616	TOB1	S268	20.8439	4.38155	0.000345215	0.0624891	Hyperphosphorylated in S2
DHRS7:S329	Q9Y394	DHRS7	S329	47.8386	5.5801	0.0008354	0.0859668	Hyperphosphorylated in S2
DHRS7:S328	Q9Y394	DHRS7	S328	47.8386	5.5801	0.0008354	0.0859668	Hyperphosphorylated in S2
ZNF358:S487	Q9NW07	ZNF358	S487	3.93264	1.9755	0.00105928	0.0894436	Hyperphosphorylated in S2
ZNF358:S484	Q9NW07	ZNF358	S484	3.93264	1.9755	0.00105928	0.0894436	Hyperphosphorylated in S2
TNFRSF19:S241	Q9NS68	TNFRSF19	S241	4.65006	2.21725	0.00202641	0.111773	Hyperphosphorylated in S2
ZMYM1:S406	Q5SVZ6	ZMYM1	S406	24131.8	14.5586	0.00223594	0.118795	Hyperphosphorylated in S2
ZMYM1:S408	Q5SVZ6	ZMYM1	S408	24131.8	14.5586	0.00223594	0.118795	Hyperphosphorylated in S2
ZMYM1:S410	Q5SVZ6	ZMYM1	S410	24131.8	14.5586	0.00223594	0.118795	Hyperphosphorylated in S2
ZMYM1:S409	Q5SVZ6	ZMYM1	S409	24131.8	14.5586	0.00223594	0.118795	Hyperphosphorylated in S2
ZMYM1:S404	Q5SVZ6	ZMYM1	S404	24131.8	14.5586	0.00223594	0.118795	Hyperphosphorylated in S2
ZMYM1:S387	Q5SVZ6	ZMYM1	S387	24131.8	14.5586	0.00223594	0.118795	Hyperphosphorylated in S2
ZMYM1:S386	Q5SVZ6	ZMYM1	S386	24131.8	14.5586	0.00223594	0.118795	Hyperphosphorylated in S2
MAML2:S34	Q8IZL2	MAML2	S34	3.66085	1.87218	0.00278581	0.133266	Hyperphosphorylated in S2
SNX27:S51	Q96L92	SNX27	S51	2.02784	1.01994	0.00933062	0.206243	Hyperphosphorylated in S2
SNX27:S49	Q96L92	SNX27	S49	2.02784	1.01994	0.00933062	0.206243	Hyperphosphorylated in S2
MATK:S501	P42679	MATK	S501	3.75678	1.9095	0.00167323	0.102628	Hyperphosphorylated in S2
MATK:T500	P42679	MATK	T500	3.75678	1.9095	0.00167323	0.102628	Hyperphosphorylated in S2
MATK:S499	P42679	MATK	S499	3.75678	1.9095	0.00167323	0.102628	Hyperphosphorylated in S2
ZNF668:S10	Q96K58	ZNF668	S10	3.5631	1.83313	0.000755673	0.0800896	Hyperphosphorylated in S2
SYNJ2BP:S21	P57105	SYNJ2BP	S21	4.08236	2.0294	0.00287164	0.135787	Hyperphosphorylated in S2
SYNJ2BP:T31	P57105	SYNJ2BP	T31	4.08236	2.0294	0.00287164	0.135787	Hyperphosphorylated in S2
SYNJ2BP:Y35	P57105	SYNJ2BP	Y35	4.08236	2.0294	0.00287164	0.135787	Hyperphosphorylated in S2
PCTP:S139	Q9UKL6	PCTP	S139	4.14951	2.05294	0.000369508	0.0634909	Hyperphosphorylated in S2
BMT2:T21	Q1RMZ1	BMT2	T21	3.12806	1.64527	0.000170327	0.0432651	Hyperphosphorylated in S2
BMT2:S18	Q1RMZ1	BMT2	S18	3.62447	1.85777	7.33679e-05	0.0357936	Hyperphosphorylated in S2
TMEM185B:S333	Q9H7F4	TMEM185B	S333	2.6449	1.40321	0.00124823	0.0928496	Hyperphosphorylated in S2
TMEM185B:T331	Q9H7F4	TMEM185B	T331	2.6449	1.40321	0.00124823	0.0928496	Hyperphosphorylated in S2
SLC35C1:T348	Q96A29	SLC35C1	T348	7.46907	2.90093	0.00572956	0.174185	Hyperphosphorylated in S2
CD274:S283	Q9NZQ7	CD274	S283	15.2065	3.92662	3.31159e-05	0.0287617	Hyperphosphorylated in S2
CD274:T285	Q9NZQ7	CD274	T285	15.2065	3.92662	3.31159e-05	0.0287617	Hyperphosphorylated in S2
TENM3:S153	Q9P273	TENM3	S153	3.58404	1.84159	0.00203287	0.111773	Hyperphosphorylated in S2
TENM3:S151	Q9P273	TENM3	S151	3.58404	1.84159	0.00203287	0.111773	Hyperphosphorylated in S2
ANO9:S634	A1A5B4	ANO9	S634	5.15425	2.36576	0.00603103	0.178839	Hyperphosphorylated in S2
ANO9:S642	A1A5B4	ANO9	S642	5.15425	2.36576	0.00603103	0.178839	Hyperphosphorylated in S2
ANO9:T643	A1A5B4	ANO9	T643	5.15425	2.36576	0.00603103	0.178839	Hyperphosphorylated in S2
ANO9:Y633	A1A5B4	ANO9	Y633	5.15425	2.36576	0.00603103	0.178839	Hyperphosphorylated in S2
SEPSECS:S14	Q9HD40	SEPSECS	S14	25.2679	4.65923	0.00353622	0.143595	Hyperphosphorylated in S2
SKA2:S101	Q8WVK7	SKA2	S101	6.50763	2.70213	0.00642917	0.181705	Hyperphosphorylated in S2
SNPH:S204	O15079	SNPH	S204	2.04916	1.03503	0.00716764	0.189946	Hyperphosphorylated in S2
KAT8:S348	Q9H7Z6	KAT8	S348	13.1604	3.71813	0.00397669	0.152306	Hyperphosphorylated in S2
KAT8:T345	Q9H7Z6	KAT8	T345	13.1604	3.71813	0.00397669	0.152306	Hyperphosphorylated in S2
KAT8:S344	Q9H7Z6	KAT8	S344	13.1604	3.71813	0.00397669	0.152306	Hyperphosphorylated in S2
THAP3:S122	Q8WTV1	THAP3	S122	2.33256	1.22191	0.000207926	0.0471638	Hyperphosphorylated in S2
DPY19L3:S16	Q6ZPD9	DPY19L3	S16	2.95001	1.56072	0.00560865	0.172233	Hyperphosphorylated in S2
DPY19L3:T13	Q6ZPD9	DPY19L3	T13	2.95001	1.56072	0.00560865	0.172233	Hyperphosphorylated in S2
HIPK3:Y359	Q9H422	HIPK3	Y359	3.74513	1.90501	2.92008e-05	0.0287617	Hyperphosphorylated in S2
HIPK3:S362	Q9H422	HIPK3	S362	3.74513	1.90501	2.92008e-05	0.0287617	Hyperphosphorylated in S2
RRM2B:S20	Q7LG56	RRM2B	S20	2.78186	1.47605	0.0075067	0.195114	Hyperphosphorylated in S2
BTRC:S127	Q9Y297	BTRC	S127	2.75739	1.4633	0.00271526	0.131321	Hyperphosphorylated in S2
FLAD1:S106	Q8NFF5	FLAD1	S106	4.30147	2.10483	6.08238e-06	0.0209417	Hyperphosphorylated in S2
CCDC137:S19	Q6PK04	CCDC137	S19	2.52105	1.33402	0.0014665	0.0985215	Hyperphosphorylated in S2
GNPAT:S345	O15228	GNPAT	S345	12.2378	3.61327	0.0075067	0.195114	Hyperphosphorylated in S2
GNPAT:S346	O15228	GNPAT	S346	12.2378	3.61327	0.0075067	0.195114	Hyperphosphorylated in S2
TPST1:S279	O60507	TPST1	S279	4.16219	2.05734	0.00226662	0.120113	Hyperphosphorylated in S2
TPST1:S281	O60507	TPST1	S281	4.16219	2.05734	0.00226662	0.120113	Hyperphosphorylated in S2
CHIC1:S77	Q5VXU3	CHIC1	S77	7.42969	2.8933	0.0058842	0.178329	Hyperphosphorylated in S2
IFT46:T24	Q9NQC8	IFT46	T24	5.194	2.37685	0.00171602	0.102628	Hyperphosphorylated in S2
GHDC:S87	Q8N2G8	GHDC	S87	2.37025	1.24504	0.00933062	0.206243	Hyperphosphorylated in S2
GHDC:T88	Q8N2G8	GHDC	T88	2.37025	1.24504	0.00933062	0.206243	Hyperphosphorylated in S2
TOLLIP:T25	Q9H0E2	TOLLIP	T25	3.84108	1.94151	0.000623169	0.0783985	Hyperphosphorylated in S2
SYVN1:S613	Q86TM6	SYVN1	S613	2.27962	1.1888	0.00418913	0.153371	Hyperphosphorylated in S2
SPINK7:S33	P58062	SPINK7	S33	62.1128	5.95682	3.62849e-05	0.0287617	Hyperphosphorylated in S2
AHNAK:S4425	Q09666	AHNAK	S4425	0.382985	-1.38464	0.00200675	0.111032	Hypophosphorylated in S2
AHNAK:T4430	Q09666	AHNAK	T4430	0.382985	-1.38464	0.00200675	0.111032	Hypophosphorylated in S2
AHNAK:S5864	Q09666	AHNAK	S5864	0.333773	-1.58306	0.00221881	0.118705	Hypophosphorylated in S2
AHNAK:S5860	Q09666	AHNAK	S5860	0.333773	-1.58306	0.00221881	0.118705	Hypophosphorylated in S2
AHNAK:S109	Q09666	AHNAK	S109	0.408237	-1.29252	0.00442254	0.159541	Hypophosphorylated in S2
AHNAK:S110	Q09666	AHNAK	S110	0.408237	-1.29252	0.00442254	0.159541	Hypophosphorylated in S2
AHNAK:S106	Q09666	AHNAK	S106	0.435615	-1.19888	0.000635136	0.0783985	Hypophosphorylated in S2
AHNAK:S107	Q09666	AHNAK	S107	0.408237	-1.29252	0.00442254	0.159541	Hypophosphorylated in S2
AHNAK:S115	Q09666	AHNAK	S115	0.435615	-1.19888	0.000635136	0.0783985	Hypophosphorylated in S2
AHNAK:S5393	Q09666	AHNAK	S5393	0.455347	-1.13496	0.00481609	0.161776	Hypophosphorylated in S2
AHNAK:S5386	Q09666	AHNAK	S5386	0.455347	-1.13496	0.00481609	0.161776	Hypophosphorylated in S2
AHNAK:T1192	Q09666	AHNAK	T1192	0.247266	-2.01586	0.00841457	0.201815	Hypophosphorylated in S2
AHNAK:T1986	Q09666	AHNAK	T1986	0.247266	-2.01586	0.00841457	0.201815	Hypophosphorylated in S2
AHNAK:T2181	Q09666	AHNAK	T2181	0.247266	-2.01586	0.00841457	0.201815	Hypophosphorylated in S2
AHNAK:T2309	Q09666	AHNAK	T2309	0.247266	-2.01586	0.00841457	0.201815	Hypophosphorylated in S2
AHNAK:T2832	Q09666	AHNAK	T2832	0.247266	-2.01586	0.00841457	0.201815	Hypophosphorylated in S2
FLNA:S860	P21333	FLNA	S860	0.47639	-1.06978	0.00189561	0.110033	Hypophosphorylated in S2
FLNA:T859	P21333	FLNA	T859	0.47639	-1.06978	0.00189561	0.110033	Hypophosphorylated in S2
MYH11:S1314	P35749	MYH11	S1314	0.159622	-2.64727	0.00665383	0.186341	Hypophosphorylated in S2
MYH11:S1315	P35749	MYH11	S1315	0.159622	-2.64727	0.00665383	0.186341	Hypophosphorylated in S2
MYH11:S1312	P35749	MYH11	S1312	0.159622	-2.64727	0.00665383	0.186341	Hypophosphorylated in S2
MYH11:T1320	P35749	MYH11	T1320	0.159622	-2.64727	0.00665383	0.186341	Hypophosphorylated in S2
MYH11:S1971	P35749	MYH11	S1971	0.399628	-1.32327	0.00418913	0.153371	Hypophosphorylated in S2
MYH11:T1968	P35749	MYH11	T1968	0.399628	-1.32327	0.00418913	0.153371	Hypophosphorylated in S2
TTN:S2093	Q8WZ42	TTN	S2093	0.347618	-1.52442	0.00297675	0.136706	Hypophosphorylated in S2
TTN:S2086	Q8WZ42	TTN	S2086	0.347618	-1.52442	0.00297675	0.136706	Hypophosphorylated in S2
TTN:T2088	Q8WZ42	TTN	T2088	0.347618	-1.52442	0.00297675	0.136706	Hypophosphorylated in S2
TTN:S24006	Q8WZ42	TTN	S24006	0.395649	-1.33771	0.00317573	0.136706	Hypophosphorylated in S2
TTN:Y24007	Q8WZ42	TTN	Y24007	0.395649	-1.33771	0.00317573	0.136706	Hypophosphorylated in S2
DSP:S189	P15924	DSP	S189	0.478748	-1.06266	0.00762042	0.196409	Hypophosphorylated in S2
AHNAK2:S365	Q8IVF2	AHNAK2	S365	0.444741	-1.16896	0.00933062	0.206243	Hypophosphorylated in S2
AHNAK2:T369	Q8IVF2	AHNAK2	T369	0.444741	-1.16896	0.00933062	0.206243	Hypophosphorylated in S2
SYNM:S1432	O15061	SYNM	S1432	0.428638	-1.22217	0.00600505	0.178839	Hypophosphorylated in S2
SYNM:S1435	O15061	SYNM	S1435	0.428638	-1.22217	0.00600505	0.178839	Hypophosphorylated in S2
SYNM:T466	O15061	SYNM	T466	0.262086	-1.93189	0.00947698	0.207895	Hypophosphorylated in S2
SYNM:S465	O15061	SYNM	S465	0.262086	-1.93189	0.00947698	0.207895	Hypophosphorylated in S2
TP53BP1:S1104	Q12888	TP53BP1	S1104	0.0443662	-4.49439	5.03209e-05	0.0300055	Hypophosphorylated in S2
TNKS1BP1:S691	Q9C0C2	TNKS1BP1	S691	0.487241	-1.03729	0.00721209	0.189946	Hypophosphorylated in S2
TNKS1BP1:S695	Q9C0C2	TNKS1BP1	S695	0.297142	-1.75077	0.00126625	0.0928496	Hypophosphorylated in S2
MYH7:T1127	P12883	MYH7	T1127	0.0197756	-5.66014	0.00603103	0.178839	Hypophosphorylated in S2
MYH9:T1800	P35579	MYH9	T1800	0.175836	-2.5077	1.77723e-05	0.0266459	Hypophosphorylated in S2
FLNC:S2718	Q14315	FLNC	S2718	0.380329	-1.39468	0.00721209	0.189946	Hypophosphorylated in S2
FLNC:S2714	Q14315	FLNC	S2714	0.380329	-1.39468	0.00721209	0.189946	Hypophosphorylated in S2
KRT13:S7	P13646	KRT13	S7	0.462251	-1.11325	0.00418913	0.153371	Hypophosphorylated in S2
KRT13:S337	P13646	KRT13	S337	0.130884	-2.93364	0.00812593	0.198288	Hypophosphorylated in S2
KRT13:S340	P13646	KRT13	S340	0.130884	-2.93364	0.00812593	0.198288	Hypophosphorylated in S2
KRT5:S16	P13647	KRT5	S16	0.326041	-1.61688	0.0031456	0.136706	Hypophosphorylated in S2
KRT5:S18	P13647	KRT5	S18	0.289471	-1.78851	0.00233742	0.12054	Hypophosphorylated in S2
KRT5:S21	P13647	KRT5	S21	0.367071	-1.44587	0.00552313	0.170867	Hypophosphorylated in S2
KRT5:S79	P13647	KRT5	S79	0.403699	-1.30865	0.00124823	0.0928496	Hypophosphorylated in S2
KRT5:T78	P13647	KRT5	T78	0.451374	-1.1476	0.00721209	0.189946	Hypophosphorylated in S2
KRT5:S82	P13647	KRT5	S82	0.403699	-1.30865	0.00124823	0.0928496	Hypophosphorylated in S2
KRT5:S75	P13647	KRT5	S75	0.451374	-1.1476	0.00721209	0.189946	Hypophosphorylated in S2
KRT5:S77	P13647	KRT5	S77	0.403699	-1.30865	0.00124823	0.0928496	Hypophosphorylated in S2
KRT14:S163	P02533	KRT14	S163	0.328184	-1.60742	0.00631892	0.180562	Hypophosphorylated in S2
KRT14:Y165	P02533	KRT14	Y165	0.328184	-1.60742	0.00631892	0.180562	Hypophosphorylated in S2
MAP1A:S1172	P78559	MAP1A	S1172	0.237514	-2.07392	0.000444167	0.066591	Hypophosphorylated in S2
LMO7:S1026	Q8WWI1	LMO7	S1026	0.446961	-1.16178	0.00233742	0.12054	Hypophosphorylated in S2
LMO7:T1007	Q8WWI1	LMO7	T1007	0.366912	-1.44649	0.00124823	0.0928496	Hypophosphorylated in S2
LMO7:S1012	Q8WWI1	LMO7	S1012	0.392803	-1.34812	0.00271526	0.131321	Hypophosphorylated in S2
LMO7:S1485	Q8WWI1	LMO7	S1485	0.231171	-2.11297	0.00716764	0.189946	Hypophosphorylated in S2
CRNN:T410	Q9UBG3	CRNN	T410	0.456598	-1.131	0.00363479	0.143595	Hypophosphorylated in S2
CRNN:S409	Q9UBG3	CRNN	S409	0.456598	-1.131	0.00363479	0.143595	Hypophosphorylated in S2
CRNN:T406	Q9UBG3	CRNN	T406	0.456598	-1.131	0.00363479	0.143595	Hypophosphorylated in S2
CRNN:S412	Q9UBG3	CRNN	S412	0.456598	-1.131	0.00363479	0.143595	Hypophosphorylated in S2
FLNB:S537	O75369	FLNB	S537	0.237455	-2.07427	0.00562369	0.172588	Hypophosphorylated in S2
LMNA:T585	P02545	LMNA	T585	0.289499	-1.78837	0.00214309	0.115966	Hypophosphorylated in S2
LMNA:S583	P02545	LMNA	S583	0.289499	-1.78837	0.00214309	0.115966	Hypophosphorylated in S2
RANBP2:S1573	P49792	RANBP2	S1573	0.431089	-1.21394	0.00271526	0.131321	Hypophosphorylated in S2
RANBP2:S1575	P49792	RANBP2	S1575	0.431089	-1.21394	0.00271526	0.131321	Hypophosphorylated in S2
RANBP2:T1576	P49792	RANBP2	T1576	0.431089	-1.21394	0.00271526	0.131321	Hypophosphorylated in S2
RANBP2:S1577	P49792	RANBP2	S1577	0.431089	-1.21394	0.00271526	0.131321	Hypophosphorylated in S2
SVIL:S1425	O95425	SVIL	S1425	0.171374	-2.54478	0.00387094	0.149655	Hypophosphorylated in S2
SVIL:S1422	O95425	SVIL	S1422	0.276907	-1.85253	0.0077902	0.198288	Hypophosphorylated in S2
NES:S1506	P48681	NES	S1506	0.0837356	-3.57801	0.00387861	0.149857	Hypophosphorylated in S2
ZC3H13:S837	Q5T200	ZC3H13	S837	0.0775453	-3.68882	0.000877764	0.0863335	Hypophosphorylated in S2
ZC3H13:Y826	Q5T200	ZC3H13	Y826	0.0775453	-3.68882	0.000877764	0.0863335	Hypophosphorylated in S2
AKAP13:S1565	Q12802	AKAP13	S1565	0.211842	-2.23894	0.00317505	0.136706	Hypophosphorylated in S2
MDC1:S168	Q14676	MDC1	S168	0.352199	-1.50554	0.00394996	0.151755	Hypophosphorylated in S2
KIAA1671:T1609	Q9BY89	KIAA1671	T1609	0.29902	-1.74169	0.00821269	0.198288	Hypophosphorylated in S2
KIAA1671:S1608	Q9BY89	KIAA1671	S1608	0.230893	-2.1147	0.00721209	0.189946	Hypophosphorylated in S2
KIAA1671:S673	Q9BY89	KIAA1671	S673	0.308699	-1.69573	0.000159053	0.0432651	Hypophosphorylated in S2
SPTBN1:S1662	Q01082	SPTBN1	S1662	0.334472	-1.58004	0.0024163	0.123777	Hypophosphorylated in S2
THRAP3:S444	Q9Y2W1	THRAP3	S444	0.417274	-1.26093	0.000138897	0.0416493	Hypophosphorylated in S2
CTNND1:Y280	O60716	CTNND1	Y280	0.333514	-1.58418	0.00278581	0.133266	Hypophosphorylated in S2
VCL:S97	P18206	VCL	S97	0.309597	-1.69154	0.00011281	0.0396966	Hypophosphorylated in S2
VCL:S101	P18206	VCL	S101	0.309597	-1.69154	0.00011281	0.0396966	Hypophosphorylated in S2
VCL:Y100	P18206	VCL	Y100	0.309597	-1.69154	0.00011281	0.0396966	Hypophosphorylated in S2
PCM1:T546	Q15154	PCM1	T546	0.331386	-1.59341	0.00646693	0.181769	Hypophosphorylated in S2
SCEL:T397	O95171	SCEL	T397	0.0781026	-3.67848	0.00947113	0.207895	Hypophosphorylated in S2
SCEL:S248	O95171	SCEL	S248	0.111262	-3.16796	0.000350976	0.0630843	Hypophosphorylated in S2
ANK2:T3093	Q01484	ANK2	T3093	0.237126	-2.07628	0.00631892	0.180562	Hypophosphorylated in S2
ANK2:T3089	Q01484	ANK2	T3089	0.237126	-2.07628	0.00631892	0.180562	Hypophosphorylated in S2
ANK2:T3087	Q01484	ANK2	T3087	0.237126	-2.07628	0.00631892	0.180562	Hypophosphorylated in S2
ANK2:S3096	Q01484	ANK2	S3096	0.237126	-2.07628	0.00631892	0.180562	Hypophosphorylated in S2
ANK2:T3095	Q01484	ANK2	T3095	0.237126	-2.07628	0.00631892	0.180562	Hypophosphorylated in S2
ANK2:S2472	Q01484	ANK2	S2472	0.283681	-1.81766	0.00862852	0.203766	Hypophosphorylated in S2
ANK2:S2471	Q01484	ANK2	S2471	0.283681	-1.81766	0.00862852	0.203766	Hypophosphorylated in S2
ACIN1:S898	Q9UKV3	ACIN1	S898	0.309592	-1.69156	0.000613653	0.0783985	Hypophosphorylated in S2
ACTG2:T305	P63267	ACTG2	T305	0.347458	-1.52509	0.00552313	0.170867	Hypophosphorylated in S2
ACTG2:Y295	P63267	ACTG2	Y295	0.227663	-2.13503	0.000755673	0.0800896	Hypophosphorylated in S2
ACTG2:Y307	P63267	ACTG2	Y307	0.359122	-1.47745	0.000306222	0.056556	Hypophosphorylated in S2
KIAA1217:T1109	Q5T5P2	KIAA1217	T1109	0.252733	-1.98431	0.00271526	0.131321	Hypophosphorylated in S2
KIAA1217:S1120	Q5T5P2	KIAA1217	S1120	0.37152	-1.42849	0.0031456	0.136706	Hypophosphorylated in S2
KIAA1217:T1116	Q5T5P2	KIAA1217	T1116	0.37152	-1.42849	0.0031456	0.136706	Hypophosphorylated in S2
KIAA1217:S1106	Q5T5P2	KIAA1217	S1106	0.37152	-1.42849	0.0031456	0.136706	Hypophosphorylated in S2
CEP170B:S597	Q9Y4F5	CEP170B	S597	0.252591	-1.98512	0.00366508	0.143775	Hypophosphorylated in S2
CEP170B:S601	Q9Y4F5	CEP170B	S601	0.252591	-1.98512	0.00366508	0.143775	Hypophosphorylated in S2
CEP170B:S1357	Q9Y4F5	CEP170B	S1357	0.130065	-2.94269	0.00461739	0.161776	Hypophosphorylated in S2
CEP170B:S1362	Q9Y4F5	CEP170B	S1362	0.130065	-2.94269	0.00461739	0.161776	Hypophosphorylated in S2
CEP170B:S1366	Q9Y4F5	CEP170B	S1366	0.130065	-2.94269	0.00461739	0.161776	Hypophosphorylated in S2
CEP170B:S1364	Q9Y4F5	CEP170B	S1364	0.130065	-2.94269	0.00461739	0.161776	Hypophosphorylated in S2
MYLK:T978	Q15746	MYLK	T978	0.366351	-1.4487	0.0024701	0.126427	Hypophosphorylated in S2
KRT16:S165	P08779	KRT16	S165	0.328184	-1.60742	0.00631892	0.180562	Hypophosphorylated in S2
KRT16:Y167	P08779	KRT16	Y167	0.328184	-1.60742	0.00631892	0.180562	Hypophosphorylated in S2
PRRC2A:S146	P48634	PRRC2A	S146	0.0486317	-4.36196	0.0018207	0.107409	Hypophosphorylated in S2
BOD1L1:S2779	Q8NFC6	BOD1L1	S2779	0.230219	-2.11892	0.00204559	0.111773	Hypophosphorylated in S2
BOD1L1:S2780	Q8NFC6	BOD1L1	S2780	0.230219	-2.11892	0.00204559	0.111773	Hypophosphorylated in S2
BOD1L1:Y2777	Q8NFC6	BOD1L1	Y2777	0.230219	-2.11892	0.00204559	0.111773	Hypophosphorylated in S2
BOD1L1:T658	Q8NFC6	BOD1L1	T658	0.298419	-1.74459	0.000896073	0.0863335	Hypophosphorylated in S2
BOD1L1:S659	Q8NFC6	BOD1L1	S659	0.298419	-1.74459	0.000896073	0.0863335	Hypophosphorylated in S2
BOD1L1:T660	Q8NFC6	BOD1L1	T660	0.298419	-1.74459	0.000896073	0.0863335	Hypophosphorylated in S2
SAFB:T224	Q15424	SAFB	T224	0.374386	-1.4174	0.00064605	0.0792681	Hypophosphorylated in S2
WASHC2A:T662	Q641Q2	WASHC2A	T662	0.325611	-1.61878	0.00371828	0.145306	Hypophosphorylated in S2
WASHC2A:S663	Q641Q2	WASHC2A	S663	0.325611	-1.61878	0.00371828	0.145306	Hypophosphorylated in S2
RSF1:S1249	Q96T23	RSF1	S1249	0.39109	-1.35443	0.00506888	0.167521	Hypophosphorylated in S2
SMTN:S729	P53814	SMTN	S729	0.449076	-1.15497	0.00481609	0.161776	Hypophosphorylated in S2
EVPL:S799	Q92817	EVPL	S799	0.34509	-1.53496	0.00951201	0.207895	Hypophosphorylated in S2
KRT19:S312	P08727	KRT19	S312	0.130884	-2.93364	0.00812593	0.198288	Hypophosphorylated in S2
KRT19:S315	P08727	KRT19	S315	0.130884	-2.93364	0.00812593	0.198288	Hypophosphorylated in S2
PRUNE2:S1803	Q8WUY3	PRUNE2	S1803	0.400592	-1.31979	0.000755673	0.0800896	Hypophosphorylated in S2
PRUNE2:S918	Q8WUY3	PRUNE2	S918	0.429566	-1.21905	0.00438675	0.158996	Hypophosphorylated in S2
ITGB4:S1069	P16144	ITGB4	S1069	0.181182	-2.46449	0.00379147	0.147801	Hypophosphorylated in S2
ITGB4:S1808	P16144	ITGB4	S1808	2.06955e-05	-15.5603	0.000423866	0.066591	Hypophosphorylated in S2
ITGB4:T1807	P16144	ITGB4	T1807	2.06955e-05	-15.5603	0.000423866	0.066591	Hypophosphorylated in S2
ITGB4:T1806	P16144	ITGB4	T1806	2.06955e-05	-15.5603	0.000423866	0.066591	Hypophosphorylated in S2
ITGB4:T1804	P16144	ITGB4	T1804	2.06955e-05	-15.5603	0.000423866	0.066591	Hypophosphorylated in S2
ITGB4:T1810	P16144	ITGB4	T1810	2.06955e-05	-15.5603	0.000423866	0.066591	Hypophosphorylated in S2
HSP90B1:T770	P14625	HSP90B1	T770	0.206163	-2.27814	0.00992406	0.21325	Hypophosphorylated in S2
HSP90B1:T771	P14625	HSP90B1	T771	0.206163	-2.27814	0.00992406	0.21325	Hypophosphorylated in S2
HSP90B1:T766	P14625	HSP90B1	T766	0.206163	-2.27814	0.00992406	0.21325	Hypophosphorylated in S2
RTN4:S991	Q9NQC3	RTN4	S991	0.497918	-1.00602	0.00204559	0.111773	Hypophosphorylated in S2
RTN4:S993	Q9NQC3	RTN4	S993	0.497918	-1.00602	0.00204559	0.111773	Hypophosphorylated in S2
RTN4:S13	Q9NQC3	RTN4	S13	0.496661	-1.00967	0.00418913	0.153371	Hypophosphorylated in S2
RTN4:S11	Q9NQC3	RTN4	S11	0.496661	-1.00967	0.00418913	0.153371	Hypophosphorylated in S2
SPEG:S559	Q15772	SPEG	S559	0.362762	-1.4629	0.00494402	0.164634	Hypophosphorylated in S2
SPEG:S560	Q15772	SPEG	S560	0.362762	-1.4629	0.00494402	0.164634	Hypophosphorylated in S2
SPEG:T541	Q15772	SPEG	T541	0.488143	-1.03462	0.00418913	0.153371	Hypophosphorylated in S2
SPEG:S540	Q15772	SPEG	S540	0.488143	-1.03462	0.00418913	0.153371	Hypophosphorylated in S2
SPEG:S537	Q15772	SPEG	S537	0.488143	-1.03462	0.00418913	0.153371	Hypophosphorylated in S2
HDGF:T184	P51858	HDGF	T184	0.105623	-3.243	0.00572956	0.174185	Hypophosphorylated in S2
ANXA1:T226	P04083	ANXA1	T226	0.338815	-1.56143	0.001097	0.0910993	Hypophosphorylated in S2
ZC3H18:S868	Q86VM9	ZC3H18	S868	0.483552	-1.04826	0.00762042	0.196409	Hypophosphorylated in S2
ZDHHC5:S395	Q9C0B5	ZDHHC5	S395	0.171167	-2.54652	0.000539901	0.0713726	Hypophosphorylated in S2
HSPB1:S9	P04792	HSPB1	S9	0.303984	-1.71793	0.00322779	0.138076	Hypophosphorylated in S2
EXPH5:S1503	Q8NEV8	EXPH5	S1503	0.186797	-2.42046	0.00461739	0.161776	Hypophosphorylated in S2
EXPH5:S1505	Q8NEV8	EXPH5	S1505	0.186797	-2.42046	0.00461739	0.161776	Hypophosphorylated in S2
EXPH5:S1501	Q8NEV8	EXPH5	S1501	0.186797	-2.42046	0.00461739	0.161776	Hypophosphorylated in S2
ITPRID2:S593	P28290	ITPRID2	S593	0.452271	-1.14474	0.000306222	0.056556	Hypophosphorylated in S2
ITPRID2:S591	P28290	ITPRID2	S591	0.452271	-1.14474	0.000306222	0.056556	Hypophosphorylated in S2
DENND4C:T1216	Q5VZ89	DENND4C	T1216	0.258603	-1.95119	0.00422164	0.154194	Hypophosphorylated in S2
DENND4C:S1219	Q5VZ89	DENND4C	S1219	0.258603	-1.95119	0.00422164	0.154194	Hypophosphorylated in S2
DENND4C:T1212	Q5VZ89	DENND4C	T1212	0.258603	-1.95119	0.00422164	0.154194	Hypophosphorylated in S2
DENND4C:S1205	Q5VZ89	DENND4C	S1205	0.258603	-1.95119	0.00422164	0.154194	Hypophosphorylated in S2
DENND4C:S909	Q5VZ89	DENND4C	S909	0.359235	-1.477	0.000716735	0.0800896	Hypophosphorylated in S2
DENND4C:S908	Q5VZ89	DENND4C	S908	0.359235	-1.477	0.000716735	0.0800896	Hypophosphorylated in S2
DENND4C:S915	Q5VZ89	DENND4C	S915	0.359235	-1.477	0.000716735	0.0800896	Hypophosphorylated in S2
DENND4C:S911	Q5VZ89	DENND4C	S911	0.359235	-1.477	0.000716735	0.0800896	Hypophosphorylated in S2
AFDN:T995	P55196	AFDN	T995	0.295045	-1.761	0.00347921	0.143595	Hypophosphorylated in S2
CTTN:S47	Q14247	CTTN	S47	0.0651828	-3.93936	0.00102721	0.0894436	Hypophosphorylated in S2
ACTN1:S6	P12814	ACTN1	S6	0.17457	-2.51812	0.0052045	0.170867	Hypophosphorylated in S2
ACTN1:T9	P12814	ACTN1	T9	0.102963	-3.2798	0.000848392	0.0863335	Hypophosphorylated in S2
MACF1:S7330	Q9UPN3	MACF1	S7330	0.282577	-1.82328	0.00721209	0.189946	Hypophosphorylated in S2
MACF1:S7342	Q9UPN3	MACF1	S7342	0.282577	-1.82328	0.00721209	0.189946	Hypophosphorylated in S2
MACF1:S2051	Q9UPN3	MACF1	S2051	0.172465	-2.53562	0.0047984	0.161776	Hypophosphorylated in S2
MACF1:S2050	Q9UPN3	MACF1	S2050	0.172465	-2.53562	0.0047984	0.161776	Hypophosphorylated in S2
CAST:S563	P20810	CAST	S563	0.374161	-1.41827	0.00933062	0.206243	Hypophosphorylated in S2
CAST:S561	P20810	CAST	S561	0.374161	-1.41827	0.00933062	0.206243	Hypophosphorylated in S2
CAST:T560	P20810	CAST	T560	0.374161	-1.41827	0.00933062	0.206243	Hypophosphorylated in S2
PARD3:S220	Q8TEW0	PARD3	S220	0.322953	-1.63061	0.00363479	0.143595	Hypophosphorylated in S2
PARD3:S221	Q8TEW0	PARD3	S221	0.322953	-1.63061	0.00363479	0.143595	Hypophosphorylated in S2
PARD3:S223	Q8TEW0	PARD3	S223	0.322953	-1.63061	0.00363479	0.143595	Hypophosphorylated in S2
KMT2A:S3564	Q03164	KMT2A	S3564	2.5751e-05	-15.245	0.00110446	0.0910993	Hypophosphorylated in S2
KMT2A:S3563	Q03164	KMT2A	S3563	2.5751e-05	-15.245	0.00110446	0.0910993	Hypophosphorylated in S2
KMT2A:T3562	Q03164	KMT2A	T3562	2.5751e-05	-15.245	0.00110446	0.0910993	Hypophosphorylated in S2
KMT2A:S3565	Q03164	KMT2A	S3565	2.5751e-05	-15.245	0.00110446	0.0910993	Hypophosphorylated in S2
TMPO:S184	P42167	TMPO	S184	0.428852	-1.22145	0.00171795	0.102628	Hypophosphorylated in S2
TMPO:Y183	P42167	TMPO	Y183	0.486797	-1.03861	0.00200675	0.111032	Hypophosphorylated in S2
TMPO:S177	P42167	TMPO	S177	0.428852	-1.22145	0.00171795	0.102628	Hypophosphorylated in S2
PRKDC:S842	P78527	PRKDC	S842	0.201014	-2.31463	5.75591e-06	0.0209417	Hypophosphorylated in S2
PRKDC:S841	P78527	PRKDC	S841	0.201014	-2.31463	5.75591e-06	0.0209417	Hypophosphorylated in S2
MLPH:T401	Q9BV36	MLPH	T401	0.359454	-1.47612	0.00961501	0.207895	Hypophosphorylated in S2
TNS2:S637	Q63HR2	TNS2	S637	0.380867	-1.39264	0.0031456	0.136706	Hypophosphorylated in S2
TNS2:S629	Q63HR2	TNS2	S629	0.380867	-1.39264	0.0031456	0.136706	Hypophosphorylated in S2
TNS2:T114	Q63HR2	TNS2	T114	0.159094	-2.65205	0.000686857	0.0800896	Hypophosphorylated in S2
LEO1:S246	Q8WVC0	LEO1	S246	0.0857393	-3.5439	4.02245e-05	0.0287617	Hypophosphorylated in S2
SEC16A:S1149	O15027	SEC16A	S1149	0.498729	-1.00367	5.87276e-05	0.031343	Hypophosphorylated in S2
SEC16A:T1147	O15027	SEC16A	T1147	0.498729	-1.00367	5.87276e-05	0.031343	Hypophosphorylated in S2
IQGAP1:S380	P46940	IQGAP1	S380	0.283057	-1.82084	0.00150616	0.0985215	Hypophosphorylated in S2
IQGAP1:S373	P46940	IQGAP1	S373	0.283057	-1.82084	0.00150616	0.0985215	Hypophosphorylated in S2
IQGAP1:S481	P46940	IQGAP1	S481	0.270641	-1.88555	0.00769869	0.197763	Hypophosphorylated in S2
IQGAP1:S482	P46940	IQGAP1	S482	0.270641	-1.88555	0.00769869	0.197763	Hypophosphorylated in S2
IQGAP1:S480	P46940	IQGAP1	S480	0.270641	-1.88555	0.00769869	0.197763	Hypophosphorylated in S2
IQGAP1:T484	P46940	IQGAP1	T484	0.270641	-1.88555	0.00769869	0.197763	Hypophosphorylated in S2
IQGAP1:S200	P46940	IQGAP1	S200	0.333655	-1.58357	0.00706872	0.189946	Hypophosphorylated in S2
CHAMP1:S382	Q96JM3	CHAMP1	S382	0.363222	-1.46108	0.00552313	0.170867	Hypophosphorylated in S2
CHAMP1:S386	Q96JM3	CHAMP1	S386	0.363222	-1.46108	0.00552313	0.170867	Hypophosphorylated in S2
SLK:S189	Q9H2G2	SLK	S189	0.382539	-1.38632	0.00105928	0.0894436	Hypophosphorylated in S2
ARHGAP32:S1220	A7KAX9	ARHGAP32	S1220	0.0977981	-3.35405	0.00363285	0.143595	Hypophosphorylated in S2
ARHGAP32:S1562	A7KAX9	ARHGAP32	S1562	0.0359105	-4.79945	0.00176804	0.105008	Hypophosphorylated in S2
ARHGAP32:S1564	A7KAX9	ARHGAP32	S1564	0.0359105	-4.79945	0.00176804	0.105008	Hypophosphorylated in S2
ARHGAP32:S1563	A7KAX9	ARHGAP32	S1563	0.0359105	-4.79945	0.00176804	0.105008	Hypophosphorylated in S2
ARHGAP32:S1820	A7KAX9	ARHGAP32	S1820	0.268632	-1.8963	0.00736203	0.19233	Hypophosphorylated in S2
EIF4B:S518	P23588	EIF4B	S518	0.343402	-1.54203	0.00379147	0.147801	Hypophosphorylated in S2
HBB:S90	P68871	HBB	S90	0.466087	-1.10133	0.00631892	0.180562	Hypophosphorylated in S2
PPP1R13L:S268	Q8WUF5	PPP1R13L	S268	0.254832	-1.97238	0.00165698	0.102628	Hypophosphorylated in S2
PPP1R13L:T266	Q8WUF5	PPP1R13L	T266	0.254832	-1.97238	0.00165698	0.102628	Hypophosphorylated in S2
UBR4:Y370	Q5T4S7	UBR4	Y370	0.465941	-1.10178	0.00481609	0.161776	Hypophosphorylated in S2
UBR4:T905	Q5T4S7	UBR4	T905	0.362545	-1.46377	0.00110467	0.0910993	Hypophosphorylated in S2
UBR4:T904	Q5T4S7	UBR4	T904	0.362545	-1.46377	0.00110467	0.0910993	Hypophosphorylated in S2
IRS1:S272	P35568	IRS1	S272	0.265783	-1.91168	0.00921815	0.206243	Hypophosphorylated in S2
IRS1:S273	P35568	IRS1	S273	0.265783	-1.91168	0.00921815	0.206243	Hypophosphorylated in S2
IRS1:S274	P35568	IRS1	S274	0.265783	-1.91168	0.00921815	0.206243	Hypophosphorylated in S2
IRS1:S629	P35568	IRS1	S629	0.489527	-1.03054	0.00631892	0.180562	Hypophosphorylated in S2
UBE2O:T834	Q9C0C9	UBE2O	T834	0.43228	-1.20996	0.000532095	0.0713726	Hypophosphorylated in S2
LPP:S11	Q93052	LPP	S11	0.341979	-1.54802	0.00137352	0.0985215	Hypophosphorylated in S2
LPP:T12	Q93052	LPP	T12	0.341979	-1.54802	0.00137352	0.0985215	Hypophosphorylated in S2
SH3PXD2A:S567	Q5TCZ1	SH3PXD2A	S567	0.152584	-2.71232	0.00462577	0.161776	Hypophosphorylated in S2
PHF2:S853	O75151	PHF2	S853	0.326666	-1.61411	0.00146659	0.0985215	Hypophosphorylated in S2
NPM1:S70	P06748	NPM1	S70	0.27599	-1.85731	0.00363479	0.143595	Hypophosphorylated in S2
NPM1:Y67	P06748	NPM1	Y67	0.27599	-1.85731	0.00363479	0.143595	Hypophosphorylated in S2
SPAG9:T1304	O60271	SPAG9	T1304	0.350988	-1.51051	0.00171795	0.102628	Hypophosphorylated in S2
SPAG9:S1302	O60271	SPAG9	S1302	0.350988	-1.51051	0.00171795	0.102628	Hypophosphorylated in S2
SP100:S394	P23497	SP100	S394	0.400934	-1.31856	0.000369508	0.0634909	Hypophosphorylated in S2
RIF1:S2161	Q5UIP0	RIF1	S2161	0.407735	-1.2943	0.00901426	0.206243	Hypophosphorylated in S2
RIF1:S2163	Q5UIP0	RIF1	S2163	0.407735	-1.2943	0.00901426	0.206243	Hypophosphorylated in S2
CRYBG3:T1661	Q68DQ2	CRYBG3	T1661	0.377902	-1.40391	0.00712262	0.189946	Hypophosphorylated in S2
CRYBG3:T1658	Q68DQ2	CRYBG3	T1658	0.377902	-1.40391	0.00712262	0.189946	Hypophosphorylated in S2
CRYBG3:T1664	Q68DQ2	CRYBG3	T1664	0.377902	-1.40391	0.00712262	0.189946	Hypophosphorylated in S2
AFF4:S1055	Q9UHB7	AFF4	S1055	0.492797	-1.02093	0.00821269	0.198288	Hypophosphorylated in S2
CARMIL1:S1047	Q5VZK9	CARMIL1	S1047	0.29023	-1.78473	0.000392684	0.0655401	Hypophosphorylated in S2
CARMIL1:S1049	Q5VZK9	CARMIL1	S1049	0.29023	-1.78473	0.000392684	0.0655401	Hypophosphorylated in S2
FKBP15:S1114	Q5T1M5	FKBP15	S1114	0.401392	-1.31692	0.006377	0.180562	Hypophosphorylated in S2
SCAF11:S588	Q99590	SCAF11	S588	0.317541	-1.65499	0.00552313	0.170867	Hypophosphorylated in S2
SCAF11:S587	Q99590	SCAF11	S587	0.317541	-1.65499	0.00552313	0.170867	Hypophosphorylated in S2
SCAF11:T585	Q99590	SCAF11	T585	0.317541	-1.65499	0.00552313	0.170867	Hypophosphorylated in S2
KIAA1211L:S910	Q6NV74	KIAA1211L	S910	0.00890037	-6.81192	0.000373895	0.0634909	Hypophosphorylated in S2
KIAA1211L:S912	Q6NV74	KIAA1211L	S912	0.00890037	-6.81192	0.000373895	0.0634909	Hypophosphorylated in S2
KIAA1211L:S881	Q6NV74	KIAA1211L	S881	0.254192	-1.97601	0.00820273	0.198288	Hypophosphorylated in S2
PNN:S381	Q9H307	PNN	S381	0.0550028	-4.18435	0.00171679	0.102628	Hypophosphorylated in S2
MTCL1:T1417	Q9Y4B5	MTCL1	T1417	0.44867	-1.15627	0.000635136	0.0783985	Hypophosphorylated in S2
ANK1:S15	P16157	ANK1	S15	0.186937	-2.41938	0.00812593	0.198288	Hypophosphorylated in S2
ANK1:T14	P16157	ANK1	T14	0.186937	-2.41938	0.00812593	0.198288	Hypophosphorylated in S2
ARHGEF11:S589	O15085	ARHGEF11	S589	0.312764	-1.67685	0.00481609	0.161776	Hypophosphorylated in S2
ARHGEF11:T590	O15085	ARHGEF11	T590	0.312764	-1.67685	0.00481609	0.161776	Hypophosphorylated in S2
ARHGEF11:S592	O15085	ARHGEF11	S592	0.312764	-1.67685	0.00481609	0.161776	Hypophosphorylated in S2
VCP:S718	P55072	VCP	S718	0.360575	-1.47163	0.00216545	0.116877	Hypophosphorylated in S2
VCP:T715	P55072	VCP	T715	0.360575	-1.47163	0.00216545	0.116877	Hypophosphorylated in S2
SAFB2:T223	Q14151	SAFB2	T223	0.374386	-1.4174	0.00064605	0.0792681	Hypophosphorylated in S2
SON:S1782	P18583	SON	S1782	0.3331	-1.58597	0.00300107	0.136706	Hypophosphorylated in S2
SON:S1783	P18583	SON	S1783	0.3331	-1.58597	0.00300107	0.136706	Hypophosphorylated in S2
SON:S1780	P18583	SON	S1780	0.427659	-1.22547	0.00560931	0.172233	Hypophosphorylated in S2
SON:S1784	P18583	SON	S1784	0.427659	-1.22547	0.00560931	0.172233	Hypophosphorylated in S2
ESYT2:S737	A0FGR8	ESYT2	S737	0.489075	-1.03187	0.00418913	0.153371	Hypophosphorylated in S2
ESYT2:S738	A0FGR8	ESYT2	S738	0.489075	-1.03187	0.00418913	0.153371	Hypophosphorylated in S2
ESYT2:S739	A0FGR8	ESYT2	S739	0.489075	-1.03187	0.00418913	0.153371	Hypophosphorylated in S2
ESYT2:S743	A0FGR8	ESYT2	S743	0.489075	-1.03187	0.00418913	0.153371	Hypophosphorylated in S2
ESYT2:S556	A0FGR8	ESYT2	S556	0.0822486	-3.60387	0.00150977	0.0985215	Hypophosphorylated in S2
ESYT2:S555	A0FGR8	ESYT2	S555	0.0822486	-3.60387	0.00150977	0.0985215	Hypophosphorylated in S2
CHD8:S2218	Q9HCK8	CHD8	S2218	0.37232	-1.42539	0.0080209	0.198288	Hypophosphorylated in S2
CHD8:S2223	Q9HCK8	CHD8	S2223	0.37232	-1.42539	0.0080209	0.198288	Hypophosphorylated in S2
TGFB1I1:S403	O43294	TGFB1I1	S403	0.391278	-1.35373	0.00200675	0.111032	Hypophosphorylated in S2
WNK1:S382	Q9H4A3	WNK1	S382	0.362477	-1.46404	0.00631892	0.180562	Hypophosphorylated in S2
MAST2:S278	Q6P0Q8	MAST2	S278	0.362697	-1.46316	0.00286542	0.135787	Hypophosphorylated in S2
MAST2:T279	Q6P0Q8	MAST2	T279	0.362697	-1.46316	0.00286542	0.135787	Hypophosphorylated in S2
MAST2:S281	Q6P0Q8	MAST2	S281	0.0451609	-4.46878	7.30895e-05	0.0357936	Hypophosphorylated in S2
EPB41:T559	P11171	EPB41	T559	0.469896	-1.08959	0.000755673	0.0800896	Hypophosphorylated in S2
HSPA1B:S307	P0DMV9	HSPA1B	S307	0.417787	-1.25916	0.000652801	0.0799369	Hypophosphorylated in S2
NEXN:S243	Q0ZGT2	NEXN	S243	6.73364e-05	-13.8583	0.00110446	0.0910993	Hypophosphorylated in S2
RBBP6:S1644	Q7Z6E9	RBBP6	S1644	0.311742	-1.68157	0.00338677	0.143595	Hypophosphorylated in S2
RBBP6:S1646	Q7Z6E9	RBBP6	S1646	0.434062	-1.20403	0.00559203	0.172233	Hypophosphorylated in S2
RBBP6:Y1641	Q7Z6E9	RBBP6	Y1641	0.311742	-1.68157	0.00338677	0.143595	Hypophosphorylated in S2
RBBP6:T1632	Q7Z6E9	RBBP6	T1632	0.311742	-1.68157	0.00338677	0.143595	Hypophosphorylated in S2
RBBP6:S1648	Q7Z6E9	RBBP6	S1648	0.434062	-1.20403	0.00559203	0.172233	Hypophosphorylated in S2
KRT10:S459	P13645	KRT10	S459	0.472563	-1.08142	0.00844437	0.202153	Hypophosphorylated in S2
KRT10:S458	P13645	KRT10	S458	0.472563	-1.08142	0.00844437	0.202153	Hypophosphorylated in S2
CCAR2:T454	Q8N163	CCAR2	T454	0.375143	-1.41449	0.00597877	0.178839	Hypophosphorylated in S2
CCAR2:T461	Q8N163	CCAR2	T461	0.375143	-1.41449	0.00597877	0.178839	Hypophosphorylated in S2
CCAR2:T464	Q8N163	CCAR2	T464	0.375143	-1.41449	0.00597877	0.178839	Hypophosphorylated in S2
CAVIN1:S94	Q6NZI2	CAVIN1	S94	0.163956	-2.60862	0.00598984	0.178839	Hypophosphorylated in S2
CAVIN1:S88	Q6NZI2	CAVIN1	S88	0.163956	-2.60862	0.00598984	0.178839	Hypophosphorylated in S2
CHD3:S1549	Q12873	CHD3	S1549	0.214123	-2.22349	0.00253975	0.129025	Hypophosphorylated in S2
CHD3:S1553	Q12873	CHD3	S1553	0.214123	-2.22349	0.00253975	0.129025	Hypophosphorylated in S2
CHD3:T1552	Q12873	CHD3	T1552	0.296884	-1.75203	0.00513832	0.169725	Hypophosphorylated in S2
CHD3:T1557	Q12873	CHD3	T1557	0.214123	-2.22349	0.00253975	0.129025	Hypophosphorylated in S2
CHD3:S73	Q12873	CHD3	S73	0.287143	-1.80016	0.000941993	0.089202	Hypophosphorylated in S2
CHD3:S79	Q12873	CHD3	S79	0.303661	-1.71947	0.00140643	0.0985215	Hypophosphorylated in S2
GBF1:S1300	Q92538	GBF1	S1300	0.343527	-1.5415	0.00418913	0.153371	Hypophosphorylated in S2
GBF1:S1304	Q92538	GBF1	S1304	0.217918	-2.19815	0.0031456	0.136706	Hypophosphorylated in S2
GBF1:Y1305	Q92538	GBF1	Y1305	0.343527	-1.5415	0.00418913	0.153371	Hypophosphorylated in S2
GBF1:S1311	Q92538	GBF1	S1311	0.217918	-2.19815	0.0031456	0.136706	Hypophosphorylated in S2
HP1BP3:S441	Q5SSJ5	HP1BP3	S441	0.17039	-2.55309	0.0027633	0.132602	Hypophosphorylated in S2
HP1BP3:S442	Q5SSJ5	HP1BP3	S442	0.17039	-2.55309	0.0027633	0.132602	Hypophosphorylated in S2
HP1BP3:S446	Q5SSJ5	HP1BP3	S446	0.1473	-2.76317	0.00139101	0.0985215	Hypophosphorylated in S2
TPM1:S174	P09493	TPM1	S174	0.404877	-1.30445	0.00933062	0.206243	Hypophosphorylated in S2
ZNF687:S275	Q8N1G0	ZNF687	S275	0.362717	-1.46309	0.00808455	0.198288	Hypophosphorylated in S2
TSC2:S1097	P49815	TSC2	S1097	0.315496	-1.66431	0.00180451	0.106556	Hypophosphorylated in S2
TSC2:S1096	P49815	TSC2	S1096	0.315496	-1.66431	0.00180451	0.106556	Hypophosphorylated in S2
TSC2:S1094	P49815	TSC2	S1094	0.315496	-1.66431	0.00180451	0.106556	Hypophosphorylated in S2
TSC2:S1095	P49815	TSC2	S1095	0.315496	-1.66431	0.00180451	0.106556	Hypophosphorylated in S2
MICAL3:S1674	Q7RTP6	MICAL3	S1674	0.126227	-2.98591	0.00126625	0.0928496	Hypophosphorylated in S2
MICAL3:S1679	Q7RTP6	MICAL3	S1679	0.126227	-2.98591	0.00126625	0.0928496	Hypophosphorylated in S2
MICAL3:S1677	Q7RTP6	MICAL3	S1677	0.126227	-2.98591	0.00126625	0.0928496	Hypophosphorylated in S2
MICAL3:T1668	Q7RTP6	MICAL3	T1668	0.126227	-2.98591	0.00126625	0.0928496	Hypophosphorylated in S2
MICAL3:S1669	Q7RTP6	MICAL3	S1669	0.126227	-2.98591	0.00126625	0.0928496	Hypophosphorylated in S2
MICAL3:S1685	Q7RTP6	MICAL3	S1685	0.126227	-2.98591	0.00126625	0.0928496	Hypophosphorylated in S2
MICAL3:S1310	Q7RTP6	MICAL3	S1310	0.420552	-1.24964	0.00146659	0.0985215	Hypophosphorylated in S2
RPTN:S613	Q6XPR3	RPTN	S613	0.305266	-1.71186	0.00168248	0.102628	Hypophosphorylated in S2
EPPK1:S2749	P58107	EPPK1	S2749	0.00883211	-6.82303	0.000373895	0.0634909	Hypophosphorylated in S2
EPPK1:S3283	P58107	EPPK1	S3283	0.00883211	-6.82303	0.000373895	0.0634909	Hypophosphorylated in S2
EPPK1:S3817	P58107	EPPK1	S3817	0.00883211	-6.82303	0.000373895	0.0634909	Hypophosphorylated in S2
EPPK1:S4351	P58107	EPPK1	S4351	0.00883211	-6.82303	0.000373895	0.0634909	Hypophosphorylated in S2
EPPK1:S4885	P58107	EPPK1	S4885	0.00883211	-6.82303	0.000373895	0.0634909	Hypophosphorylated in S2
HIVEP1:S1749	P15822	HIVEP1	S1749	0.0641151	-3.96319	0.000342476	0.0622851	Hypophosphorylated in S2
LMOD1:S44	P29536	LMOD1	S44	0.376462	-1.40942	0.00759603	0.196409	Hypophosphorylated in S2
GJA1:S272	P17302	GJA1	S272	0.457856	-1.12703	0.00598984	0.178839	Hypophosphorylated in S2
GJA1:Y267	P17302	GJA1	Y267	0.457856	-1.12703	0.00598984	0.178839	Hypophosphorylated in S2
GJA1:Y265	P17302	GJA1	Y265	0.457856	-1.12703	0.00598984	0.178839	Hypophosphorylated in S2
GJA1:Y286	P17302	GJA1	Y286	0.457856	-1.12703	0.00598984	0.178839	Hypophosphorylated in S2
CASC3:Y263	O15234	CASC3	Y263	0.334316	-1.58072	0.00366508	0.143775	Hypophosphorylated in S2
CLASP2:S536	O75122	CLASP2	S536	0.113935	-3.13372	0.00010356	0.03954	Hypophosphorylated in S2
CLASP2:S537	O75122	CLASP2	S537	0.113935	-3.13372	0.00010356	0.03954	Hypophosphorylated in S2
CLASP2:S541	O75122	CLASP2	S541	0.113935	-3.13372	0.00010356	0.03954	Hypophosphorylated in S2
CLASP2:S533	O75122	CLASP2	S533	0.113935	-3.13372	0.00010356	0.03954	Hypophosphorylated in S2
CGN:S43	Q9P2M7	CGN	S43	0.377961	-1.40369	0.00856594	0.203069	Hypophosphorylated in S2
CGN:T44	Q9P2M7	CGN	T44	0.377961	-1.40369	0.00856594	0.203069	Hypophosphorylated in S2
AFAP1L2:S48	Q8N4X5	AFAP1L2	S48	0.293838	-1.76691	0.00163904	0.102628	Hypophosphorylated in S2
AFAP1L2:S47	Q8N4X5	AFAP1L2	S47	0.293838	-1.76691	0.00163904	0.102628	Hypophosphorylated in S2
AFAP1L2:S50	Q8N4X5	AFAP1L2	S50	0.293838	-1.76691	0.00163904	0.102628	Hypophosphorylated in S2
AFAP1L2:S49	Q8N4X5	AFAP1L2	S49	0.293838	-1.76691	0.00163904	0.102628	Hypophosphorylated in S2
AFAP1L2:Y54	Q8N4X5	AFAP1L2	Y54	0.293838	-1.76691	0.00163904	0.102628	Hypophosphorylated in S2
CASKIN2:S878	Q8WXE0	CASKIN2	S878	0.39587	-1.3369	0.00200675	0.111032	Hypophosphorylated in S2
CASKIN2:S877	Q8WXE0	CASKIN2	S877	0.401301	-1.31724	9.11758e-05	0.037117	Hypophosphorylated in S2
CASKIN2:S883	Q8WXE0	CASKIN2	S883	0.401301	-1.31724	9.11758e-05	0.037117	Hypophosphorylated in S2
CASKIN2:S880	Q8WXE0	CASKIN2	S880	0.39587	-1.3369	0.00200675	0.111032	Hypophosphorylated in S2
LMNB1:S534	P20700	LMNB1	S534	0.160781	-2.63683	0.00528164	0.170867	Hypophosphorylated in S2
MSN:S56	P26038	MSN	S56	0.294983	-1.7613	0.00932422	0.206243	Hypophosphorylated in S2
MSN:T57	P26038	MSN	T57	0.294983	-1.7613	0.00932422	0.206243	Hypophosphorylated in S2
VPS13D:S663	Q5THJ4	VPS13D	S663	0.230689	-2.11598	0.000633639	0.0783985	Hypophosphorylated in S2
VPS13D:Y661	Q5THJ4	VPS13D	Y661	0.230689	-2.11598	0.000633639	0.0783985	Hypophosphorylated in S2
HNRNPM:S528	P52272	HNRNPM	S528	0.368719	-1.43941	0.00676955	0.187954	Hypophosphorylated in S2
PITPNM3:S321	Q9BZ71	PITPNM3	S321	0.220283	-2.18257	0.00631892	0.180562	Hypophosphorylated in S2
MINK1:S740	Q8N4C8	MINK1	S740	0.414389	-1.27094	0.00557443	0.172021	Hypophosphorylated in S2
HNRNPU:S271	Q00839	HNRNPU	S271	0.379402	-1.3982	0.0052778	0.170867	Hypophosphorylated in S2
PDZD2:S568	O15018	PDZD2	S568	0.420165	-1.25097	0.00363479	0.143595	Hypophosphorylated in S2
PDZD2:S566	O15018	PDZD2	S566	0.420165	-1.25097	0.00363479	0.143595	Hypophosphorylated in S2
PDZD2:T569	O15018	PDZD2	T569	0.420165	-1.25097	0.00363479	0.143595	Hypophosphorylated in S2
SUPT6H:S1048	Q7KZ85	SUPT6H	S1048	0.288145	-1.79513	0.00490998	0.163855	Hypophosphorylated in S2
SUPT6H:Y1049	Q7KZ85	SUPT6H	Y1049	0.288145	-1.79513	0.00490998	0.163855	Hypophosphorylated in S2
SUPT6H:S1045	Q7KZ85	SUPT6H	S1045	0.288145	-1.79513	0.00490998	0.163855	Hypophosphorylated in S2
SUPT6H:T1046	Q7KZ85	SUPT6H	T1046	0.288145	-1.79513	0.00490998	0.163855	Hypophosphorylated in S2
ANKS1A:T318	Q92625	ANKS1A	T318	0.458642	-1.12456	0.00721209	0.189946	Hypophosphorylated in S2
DTNA:S533	Q9Y4J8	DTNA	S533	0.148119	-2.75517	0.00355834	0.143595	Hypophosphorylated in S2
AAK1:T681	Q2M2I8	AAK1	T681	0.319752	-1.64498	0.00295865	0.136706	Hypophosphorylated in S2
AAK1:S682	Q2M2I8	AAK1	S682	0.319752	-1.64498	0.00295865	0.136706	Hypophosphorylated in S2
AAK1:S690	Q2M2I8	AAK1	S690	0.319752	-1.64498	0.00295865	0.136706	Hypophosphorylated in S2
AAK1:S693	Q2M2I8	AAK1	S693	0.319752	-1.64498	0.00295865	0.136706	Hypophosphorylated in S2
AAK1:Y687	Q2M2I8	AAK1	Y687	0.319752	-1.64498	0.00295865	0.136706	Hypophosphorylated in S2
AAK1:T694	Q2M2I8	AAK1	T694	0.319752	-1.64498	0.00295865	0.136706	Hypophosphorylated in S2
PLEKHG3:S577	A1L390	PLEKHG3	S577	0.135515	-2.88348	0.0034158	0.143595	Hypophosphorylated in S2
PLEKHG3:S576	A1L390	PLEKHG3	S576	0.135515	-2.88348	0.0034158	0.143595	Hypophosphorylated in S2
TIAM1:S311	Q13009	TIAM1	S311	0.242415	-2.04445	0.00466734	0.161776	Hypophosphorylated in S2
TIAM1:S298	Q13009	TIAM1	S298	0.242415	-2.04445	0.00466734	0.161776	Hypophosphorylated in S2
TIAM1:T302	Q13009	TIAM1	T302	0.207501	-2.26881	0.0028135	0.133965	Hypophosphorylated in S2
TIAM1:S307	Q13009	TIAM1	S307	0.242415	-2.04445	0.00466734	0.161776	Hypophosphorylated in S2
TPM2:T252	P07951	TPM2	T252	0.245048	-2.02887	0.00407471	0.153371	Hypophosphorylated in S2
FIP1L1:T221	Q6UN15	FIP1L1	T221	0.400357	-1.32064	0.00127201	0.0928496	Hypophosphorylated in S2
FIP1L1:T217	Q6UN15	FIP1L1	T217	0.400357	-1.32064	0.00127201	0.0928496	Hypophosphorylated in S2
FIP1L1:T212	Q6UN15	FIP1L1	T212	0.400357	-1.32064	0.00127201	0.0928496	Hypophosphorylated in S2
FIP1L1:T81	Q6UN15	FIP1L1	T81	0.337734	-1.56604	0.00760212	0.196409	Hypophosphorylated in S2
FIP1L1:T79	Q6UN15	FIP1L1	T79	0.337734	-1.56604	0.00760212	0.196409	Hypophosphorylated in S2
DACT3:S344	Q96B18	DACT3	S344	0.344693	-1.53661	0.00598984	0.178839	Hypophosphorylated in S2
DACT3:S165	Q96B18	DACT3	S165	0.35634	-1.48867	0.00552313	0.170867	Hypophosphorylated in S2
DACT3:S170	Q96B18	DACT3	S170	0.35634	-1.48867	0.00552313	0.170867	Hypophosphorylated in S2
DACT3:S348	Q96B18	DACT3	S348	0.0265971	-5.23259	0.00814642	0.198288	Hypophosphorylated in S2
DACT3:S330	Q96B18	DACT3	S330	0.0265971	-5.23259	0.00814642	0.198288	Hypophosphorylated in S2
MAP7:S209	Q14244	MAP7	S209	0.493214	-1.01971	0.00363479	0.143595	Hypophosphorylated in S2
CDC42BPB:S363	Q9Y5S2	CDC42BPB	S363	0.249666	-2.00193	0.00528202	0.170867	Hypophosphorylated in S2
CDC42BPB:S362	Q9Y5S2	CDC42BPB	S362	0.249666	-2.00193	0.00528202	0.170867	Hypophosphorylated in S2
CDC42BPB:S365	Q9Y5S2	CDC42BPB	S365	0.249666	-2.00193	0.00528202	0.170867	Hypophosphorylated in S2
BCR:S461	P11274	BCR	S461	0.268481	-1.89711	0.00856594	0.203069	Hypophosphorylated in S2
BCR:S462	P11274	BCR	S462	0.268481	-1.89711	0.00856594	0.203069	Hypophosphorylated in S2
RICTOR:S1396	Q6R327	RICTOR	S1396	0.124893	-3.00124	0.00932422	0.206243	Hypophosphorylated in S2
CAMK2D:T307	Q13557	CAMK2D	T307	0.275923	-1.85766	4.67891e-05	0.0287617	Hypophosphorylated in S2
CAMK2D:T36	Q13557	CAMK2D	T36	0.0334427	-4.90217	0.000117586	0.0396966	Hypophosphorylated in S2
EIF4ENIF1:S374	Q9NRA8	EIF4ENIF1	S374	0.274205	-1.86667	0.0010945	0.0910993	Hypophosphorylated in S2
EIF4ENIF1:S379	Q9NRA8	EIF4ENIF1	S379	0.274205	-1.86667	0.0010945	0.0910993	Hypophosphorylated in S2
EIF4ENIF1:Y382	Q9NRA8	EIF4ENIF1	Y382	0.274205	-1.86667	0.0010945	0.0910993	Hypophosphorylated in S2
ARHGAP31:S1374	Q2M1Z3	ARHGAP31	S1374	0.0898569	-3.47623	5.0765e-05	0.0300055	Hypophosphorylated in S2
NOL8:T381	Q76FK4	NOL8	T381	0.454035	-1.13913	0.00171795	0.102628	Hypophosphorylated in S2
BAZ1A:S286	Q9NRL2	BAZ1A	S286	0.373439	-1.42105	0.00187557	0.110012	Hypophosphorylated in S2
RAPH1:T805	Q70E73	RAPH1	T805	0.23016	-2.11929	0.0029298	0.136706	Hypophosphorylated in S2
RAPH1:T807	Q70E73	RAPH1	T807	0.23016	-2.11929	0.0029298	0.136706	Hypophosphorylated in S2
RAPH1:T799	Q70E73	RAPH1	T799	0.23016	-2.11929	0.0029298	0.136706	Hypophosphorylated in S2
RAI14:T620	Q9P0K7	RAI14	T620	0.354142	-1.4976	0.00146079	0.0985215	Hypophosphorylated in S2
RAI14:S624	Q9P0K7	RAI14	S624	0.354142	-1.4976	0.00146079	0.0985215	Hypophosphorylated in S2
RGS3:S958	P49796	RGS3	S958	0.363808	-1.45875	0.00418913	0.153371	Hypophosphorylated in S2
RGS3:T961	P49796	RGS3	T961	0.363808	-1.45875	0.00418913	0.153371	Hypophosphorylated in S2
RGS3:T960	P49796	RGS3	T960	0.363808	-1.45875	0.00418913	0.153371	Hypophosphorylated in S2
RGS3:S965	P49796	RGS3	S965	0.363808	-1.45875	0.00418913	0.153371	Hypophosphorylated in S2
RGS3:S972	P49796	RGS3	S972	0.363808	-1.45875	0.00418913	0.153371	Hypophosphorylated in S2
RGS3:T973	P49796	RGS3	T973	0.363808	-1.45875	0.00418913	0.153371	Hypophosphorylated in S2
GIT1:S388	Q9Y2X7	GIT1	S388	0.39546	-1.3384	0.0031456	0.136706	Hypophosphorylated in S2
GIT1:S385	Q9Y2X7	GIT1	S385	0.39546	-1.3384	0.0031456	0.136706	Hypophosphorylated in S2
GIT1:T392	Q9Y2X7	GIT1	T392	0.39546	-1.3384	0.0031456	0.136706	Hypophosphorylated in S2
OSBPL3:S34	Q9H4L5	OSBPL3	S34	0.426174	-1.23049	0.00721209	0.189946	Hypophosphorylated in S2
BCL11B:T260	Q9C0K0	BCL11B	T260	0.346802	-1.52781	0.000401303	0.0655401	Hypophosphorylated in S2
BCL11B:S258	Q9C0K0	BCL11B	S258	0.346802	-1.52781	0.000401303	0.0655401	Hypophosphorylated in S2
BCL11B:S257	Q9C0K0	BCL11B	S257	0.346802	-1.52781	0.000401303	0.0655401	Hypophosphorylated in S2
BCL11B:S256	Q9C0K0	BCL11B	S256	0.346802	-1.52781	0.000401303	0.0655401	Hypophosphorylated in S2
CLMN:T808	Q96JQ2	CLMN	T808	0.176391	-2.50315	0.000205499	0.0471638	Hypophosphorylated in S2
CLMN:T807	Q96JQ2	CLMN	T807	0.176391	-2.50315	0.000205499	0.0471638	Hypophosphorylated in S2
UBE4B:S224	O95155	UBE4B	S224	0.33998	-1.55648	0.00786522	0.198288	Hypophosphorylated in S2
SHANK2:S581	Q9UPX8	SHANK2	S581	0.45565	-1.134	0.00854593	0.203069	Hypophosphorylated in S2
SHANK2:Y580	Q9UPX8	SHANK2	Y580	0.45565	-1.134	0.00854593	0.203069	Hypophosphorylated in S2
RALY:S106	Q9UKM9	RALY	S106	0.07342	-3.76768	0.00113373	0.0928496	Hypophosphorylated in S2
SUN2:S84	Q9UH99	SUN2	S84	0.170326	-2.55363	0.000903001	0.0863335	Hypophosphorylated in S2
SUN2:S85	Q9UH99	SUN2	S85	0.170326	-2.55363	0.000903001	0.0863335	Hypophosphorylated in S2
SUN2:Y134	Q9UH99	SUN2	Y134	0.161804	-2.62768	0.00120696	0.0928496	Hypophosphorylated in S2
SUN2:S136	Q9UH99	SUN2	S136	0.161804	-2.62768	0.00120696	0.0928496	Hypophosphorylated in S2
SUN2:S132	Q9UH99	SUN2	S132	0.161804	-2.62768	0.00120696	0.0928496	Hypophosphorylated in S2
SUN2:S135	Q9UH99	SUN2	S135	0.161804	-2.62768	0.00120696	0.0928496	Hypophosphorylated in S2
SUN2:S131	Q9UH99	SUN2	S131	0.161804	-2.62768	0.00120696	0.0928496	Hypophosphorylated in S2
SUN2:S130	Q9UH99	SUN2	S130	0.161804	-2.62768	0.00120696	0.0928496	Hypophosphorylated in S2
SUN2:Y140	Q9UH99	SUN2	Y140	0.161804	-2.62768	0.00120696	0.0928496	Hypophosphorylated in S2
SUN2:Y143	Q9UH99	SUN2	Y143	0.161804	-2.62768	0.00120696	0.0928496	Hypophosphorylated in S2
SUN2:S144	Q9UH99	SUN2	S144	0.161804	-2.62768	0.00120696	0.0928496	Hypophosphorylated in S2
SUN2:S150	Q9UH99	SUN2	S150	0.161804	-2.62768	0.00120696	0.0928496	Hypophosphorylated in S2
SUN2:S151	Q9UH99	SUN2	S151	0.161804	-2.62768	0.00120696	0.0928496	Hypophosphorylated in S2
SUN2:T124	Q9UH99	SUN2	T124	0.161804	-2.62768	0.00120696	0.0928496	Hypophosphorylated in S2
GATAD2B:S340	Q8WXI9	GATAD2B	S340	0.367542	-1.44402	0.00418913	0.153371	Hypophosphorylated in S2
GATAD2B:T343	Q8WXI9	GATAD2B	T343	0.367542	-1.44402	0.00418913	0.153371	Hypophosphorylated in S2
CKB:T35	P12277	CKB	T35	0.451706	-1.14654	0.00631892	0.180562	Hypophosphorylated in S2
PCNT:S2177	O95613	PCNT	S2177	0.339753	-1.55744	0.00447785	0.160446	Hypophosphorylated in S2
ZZEF1:S1520	O43149	ZZEF1	S1520	0.324686	-1.62288	0.000635136	0.0783985	Hypophosphorylated in S2
ZZEF1:S1518	O43149	ZZEF1	S1518	0.350468	-1.51264	0.000755673	0.0800896	Hypophosphorylated in S2
ZZEF1:T1521	O43149	ZZEF1	T1521	0.445748	-1.1657	2.28588e-05	0.0276288	Hypophosphorylated in S2
ZZEF1:T1523	O43149	ZZEF1	T1523	0.47853	-1.06332	0.000369508	0.0634909	Hypophosphorylated in S2
ZZEF1:S1501	O43149	ZZEF1	S1501	0.445738	-1.16573	0.000306222	0.056556	Hypophosphorylated in S2
ZZEF1:S1500	O43149	ZZEF1	S1500	0.445738	-1.16573	0.000306222	0.056556	Hypophosphorylated in S2
ZZEF1:S1499	O43149	ZZEF1	S1499	0.445738	-1.16573	0.000306222	0.056556	Hypophosphorylated in S2
ZZEF1:T1512	O43149	ZZEF1	T1512	0.391378	-1.35336	6.08238e-06	0.0209417	Hypophosphorylated in S2
ZZEF1:S1509	O43149	ZZEF1	S1509	0.366009	-1.45005	0.00124823	0.0928496	Hypophosphorylated in S2
SPECC1L:S448	Q69YQ0	SPECC1L	S448	0.174719	-2.51689	0.00689014	0.189946	Hypophosphorylated in S2
SPECC1L:T838	Q69YQ0	SPECC1L	T838	0.175486	-2.51057	0.0025173	0.128239	Hypophosphorylated in S2
ZYX:T306	Q15942	ZYX	T306	0.497553	-1.00708	0.00907695	0.206243	Hypophosphorylated in S2
ZYX:S303	Q15942	ZYX	S303	0.497553	-1.00708	0.00907695	0.206243	Hypophosphorylated in S2
ZYX:S308	Q15942	ZYX	S308	0.497553	-1.00708	0.00907695	0.206243	Hypophosphorylated in S2
ZYX:S313	Q15942	ZYX	S313	0.497553	-1.00708	0.00907695	0.206243	Hypophosphorylated in S2
SNTB1:T214	Q13884	SNTB1	T214	0.488345	-1.03403	0.00363479	0.143595	Hypophosphorylated in S2
SNTB1:S219	Q13884	SNTB1	S219	0.468079	-1.09518	0.0031456	0.136706	Hypophosphorylated in S2
POF1B:S495	Q8WVV4	POF1B	S495	0.38387	-1.38131	0.002518	0.128239	Hypophosphorylated in S2
TEX2:S732	Q8IWB9	TEX2	S732	0.342053	-1.54771	0.00121567	0.0928496	Hypophosphorylated in S2
ITSN1:S313	Q15811	ITSN1	S313	0.398675	-1.32671	0.000170327	0.0432651	Hypophosphorylated in S2
PDXDC1:S534	Q6P996	PDXDC1	S534	0.187961	-2.4115	0.00788769	0.198288	Hypophosphorylated in S2
PDXDC1:S533	Q6P996	PDXDC1	S533	0.187961	-2.4115	0.00788769	0.198288	Hypophosphorylated in S2
TMF1:S333	P82094	TMF1	S333	0.300949	-1.73241	0.000369508	0.0634909	Hypophosphorylated in S2
TMF1:S328	P82094	TMF1	S328	0.300949	-1.73241	0.000369508	0.0634909	Hypophosphorylated in S2
TMF1:S336	P82094	TMF1	S336	0.300949	-1.73241	0.000369508	0.0634909	Hypophosphorylated in S2
OSBPL10:S380	Q9BXB5	OSBPL10	S380	0.368342	-1.44088	1.37486e-05	0.0212894	Hypophosphorylated in S2
OSBPL10:T388	Q9BXB5	OSBPL10	T388	0.368342	-1.44088	1.37486e-05	0.0212894	Hypophosphorylated in S2
FGD6:S410	Q6ZV73	FGD6	S410	0.155337	-2.68652	0.000207926	0.0471638	Hypophosphorylated in S2
FGD6:T409	Q6ZV73	FGD6	T409	0.472345	-1.08209	0.000755673	0.0800896	Hypophosphorylated in S2
FGD6:T408	Q6ZV73	FGD6	T408	0.472345	-1.08209	0.000755673	0.0800896	Hypophosphorylated in S2
NCOA3:S214	Q9Y6Q9	NCOA3	S214	0.444921	-1.16838	0.00200675	0.111032	Hypophosphorylated in S2
HIVEP3:S720	Q5T1R4	HIVEP3	S720	0.478144	-1.06448	0.000532095	0.0713726	Hypophosphorylated in S2
USP10:S563	Q14694	USP10	S563	0.411268	-1.28185	0.00146659	0.0985215	Hypophosphorylated in S2
USP10:S576	Q14694	USP10	S576	0.411268	-1.28185	0.00146659	0.0985215	Hypophosphorylated in S2
KMT2C:S46	Q8NEZ4	KMT2C	S46	0.402522	-1.31286	0.00105928	0.0894436	Hypophosphorylated in S2
DST:S5358	Q03001	DST	S5358	0.124923	-3.00089	0.00290954	0.136706	Hypophosphorylated in S2
DST:S5356	Q03001	DST	S5356	0.124923	-3.00089	0.00290954	0.136706	Hypophosphorylated in S2
DST:T5357	Q03001	DST	T5357	0.124923	-3.00089	0.00290954	0.136706	Hypophosphorylated in S2
DST:T5359	Q03001	DST	T5359	0.124923	-3.00089	0.00290954	0.136706	Hypophosphorylated in S2
PAK2:T143	Q13177	PAK2	T143	0.448125	-1.15803	0.00481609	0.161776	Hypophosphorylated in S2
PAK2:Y139	Q13177	PAK2	Y139	0.448125	-1.15803	0.00481609	0.161776	Hypophosphorylated in S2
MIER1:S130	Q8N108	MIER1	S130	0.267127	-1.9044	0.000532095	0.0713726	Hypophosphorylated in S2
MIER1:S122	Q8N108	MIER1	S122	0.267127	-1.9044	0.000532095	0.0713726	Hypophosphorylated in S2
TNS4:S414	Q8IZW8	TNS4	S414	0.380171	-1.39528	0.000755673	0.0800896	Hypophosphorylated in S2
TNS4:T347	Q8IZW8	TNS4	T347	0.428867	-1.2214	0.00210981	0.114772	Hypophosphorylated in S2
MRTFB:S541	Q9ULH7	MRTFB	S541	0.464208	-1.10716	0.00105928	0.0894436	Hypophosphorylated in S2
MRTFB:S543	Q9ULH7	MRTFB	S543	0.464208	-1.10716	0.00105928	0.0894436	Hypophosphorylated in S2
MRTFB:T548	Q9ULH7	MRTFB	T548	0.430417	-1.21619	0.000444167	0.066591	Hypophosphorylated in S2
MRTFB:T536	Q9ULH7	MRTFB	T536	0.430417	-1.21619	0.000444167	0.066591	Hypophosphorylated in S2
UBR5:S1308	O95071	UBR5	S1308	0.357009	-1.48597	0.00171795	0.102628	Hypophosphorylated in S2
UBR5:T1306	O95071	UBR5	T1306	0.357009	-1.48597	0.00171795	0.102628	Hypophosphorylated in S2
UBR5:S1312	O95071	UBR5	S1312	0.357009	-1.48597	0.00171795	0.102628	Hypophosphorylated in S2
SLC4A1:S303	P02730	SLC4A1	S303	0.118654	-3.07516	0.00203763	0.111773	Hypophosphorylated in S2
VASP:S289	P50552	VASP	S289	0.322649	-1.63196	0.00363479	0.143595	Hypophosphorylated in S2
HDLBP:S1237	Q00341	HDLBP	S1237	0.018908	-5.72486	0.00603103	0.178839	Hypophosphorylated in S2
HDLBP:S1236	Q00341	HDLBP	S1236	0.018908	-5.72486	0.00603103	0.178839	Hypophosphorylated in S2
HDLBP:S1238	Q00341	HDLBP	S1238	0.018908	-5.72486	0.00603103	0.178839	Hypophosphorylated in S2
ECM1:T514	Q16610	ECM1	T514	0.292115	-1.77539	0.00258448	0.130758	Hypophosphorylated in S2
ECM1:S511	Q16610	ECM1	S511	0.292115	-1.77539	0.00258448	0.130758	Hypophosphorylated in S2
USP8:S392	P40818	USP8	S392	0.350325	-1.51323	0.00701817	0.189946	Hypophosphorylated in S2
USP8:S389	P40818	USP8	S389	0.350325	-1.51323	0.00701817	0.189946	Hypophosphorylated in S2
USP8:S400	P40818	USP8	S400	0.350325	-1.51323	0.00701817	0.189946	Hypophosphorylated in S2
COL6A2:Y1002	P12110	COL6A2	Y1002	0.24284	-2.04192	0.000124945	0.040212	Hypophosphorylated in S2
COL6A2:S1004	P12110	COL6A2	S1004	0.24284	-2.04192	0.000124945	0.040212	Hypophosphorylated in S2
SBF1:S1748	O95248	SBF1	S1748	0.416722	-1.26284	0.0031456	0.136706	Hypophosphorylated in S2
SBF1:T1747	O95248	SBF1	T1747	0.416722	-1.26284	0.0031456	0.136706	Hypophosphorylated in S2
SBF1:S1746	O95248	SBF1	S1746	0.416722	-1.26284	0.0031456	0.136706	Hypophosphorylated in S2
SBF1:T1749	O95248	SBF1	T1749	0.416722	-1.26284	0.0031456	0.136706	Hypophosphorylated in S2
SBF1:Y1751	O95248	SBF1	Y1751	0.40928	-1.28884	0.00552313	0.170867	Hypophosphorylated in S2
KIAA0930:S324	Q6ICG6	KIAA0930	S324	0.45136	-1.14765	0.000635136	0.0783985	Hypophosphorylated in S2
KIAA0930:S328	Q6ICG6	KIAA0930	S328	0.0865706	-3.52998	0.000457675	0.066591	Hypophosphorylated in S2
CRCT1:S73	Q9UGL9	CRCT1	S73	0.102284	-3.28934	0.00105076	0.0894436	Hypophosphorylated in S2
CRCT1:S72	Q9UGL9	CRCT1	S72	0.147734	-2.75893	0.00351076	0.143595	Hypophosphorylated in S2
NONO:S147	Q15233	NONO	S147	0.346201	-1.53032	0.00163532	0.102628	Hypophosphorylated in S2
NONO:S149	Q15233	NONO	S149	0.346201	-1.53032	0.00163532	0.102628	Hypophosphorylated in S2
NONO:T151	Q15233	NONO	T151	0.346201	-1.53032	0.00163532	0.102628	Hypophosphorylated in S2
HERC1:S1342	Q15751	HERC1	S1342	0.226116	-2.14486	0.0025173	0.128239	Hypophosphorylated in S2
HERC1:S1328	Q15751	HERC1	S1328	0.226116	-2.14486	0.0025173	0.128239	Hypophosphorylated in S2
CBR1:T162	P16152	CBR1	T162	0.289592	-1.78791	0.00234447	0.120701	Hypophosphorylated in S2
CBR1:S160	P16152	CBR1	S160	0.289592	-1.78791	0.00234447	0.120701	Hypophosphorylated in S2
VCPIP1:S1198	Q96JH7	VCPIP1	S1198	0.484504	-1.04542	0.00933062	0.206243	Hypophosphorylated in S2
DAB2IP:S747	Q5VWQ8	DAB2IP	S747	0.264916	-1.9164	0.00144627	0.0985215	Hypophosphorylated in S2
USP34:S3503	Q70CQ2	USP34	S3503	0.315496	-1.66431	0.00646693	0.181769	Hypophosphorylated in S2
USP34:S3501	Q70CQ2	USP34	S3501	0.315496	-1.66431	0.00646693	0.181769	Hypophosphorylated in S2
USP34:S3507	Q70CQ2	USP34	S3507	0.315496	-1.66431	0.00646693	0.181769	Hypophosphorylated in S2
PRKD2:S236	Q9BZL6	PRKD2	S236	0.353535	-1.50008	0.00862852	0.203766	Hypophosphorylated in S2
PRKD2:S237	Q9BZL6	PRKD2	S237	0.353535	-1.50008	0.00862852	0.203766	Hypophosphorylated in S2
PRKD2:S239	Q9BZL6	PRKD2	S239	0.353535	-1.50008	0.00862852	0.203766	Hypophosphorylated in S2
PRKD2:S238	Q9BZL6	PRKD2	S238	0.353535	-1.50008	0.00862852	0.203766	Hypophosphorylated in S2
PRKD2:S241	Q9BZL6	PRKD2	S241	0.353535	-1.50008	0.00862852	0.203766	Hypophosphorylated in S2
PRKD2:S242	Q9BZL6	PRKD2	S242	0.353535	-1.50008	0.00862852	0.203766	Hypophosphorylated in S2
PRKD2:S240	Q9BZL6	PRKD2	S240	0.353535	-1.50008	0.00862852	0.203766	Hypophosphorylated in S2
PRKD2:S244	Q9BZL6	PRKD2	S244	0.353535	-1.50008	0.00862852	0.203766	Hypophosphorylated in S2
MAP3K20:S591	Q9NYL2	MAP3K20	S591	0.249768	-2.00134	0.00150261	0.0985215	Hypophosphorylated in S2
MAP3K20:S593	Q9NYL2	MAP3K20	S593	0.249768	-2.00134	0.00150261	0.0985215	Hypophosphorylated in S2
RPS6KA1:S380	Q15418	RPS6KA1	S380	0.291537	-1.77825	0.00933062	0.206243	Hypophosphorylated in S2
FARP2:T871	O94887	FARP2	T871	0.304014	-1.71779	0.00103369	0.0894436	Hypophosphorylated in S2
FARP2:T868	O94887	FARP2	T868	0.222244	-2.16979	0.000674373	0.0800896	Hypophosphorylated in S2
SHANK3:S1539	Q9BYB0	SHANK3	S1539	0.438047	-1.19084	0.00322779	0.138076	Hypophosphorylated in S2
SHANK3:S1538	Q9BYB0	SHANK3	S1538	0.438047	-1.19084	0.00322779	0.138076	Hypophosphorylated in S2
DOCK6:S484	Q96HP0	DOCK6	S484	0.451221	-1.14809	0.00901931	0.206243	Hypophosphorylated in S2
DOCK6:S483	Q96HP0	DOCK6	S483	0.451221	-1.14809	0.00901931	0.206243	Hypophosphorylated in S2
TRIP12:S1317	Q14669	TRIP12	S1317	0.0501312	-4.31815	0.00274172	0.131909	Hypophosphorylated in S2
TRIP12:S1322	Q14669	TRIP12	S1322	0.0501312	-4.31815	0.00274172	0.131909	Hypophosphorylated in S2
ARHGEF28:S513	Q8N1W1	ARHGEF28	S513	0.253893	-1.97771	0.00959971	0.207895	Hypophosphorylated in S2
ARHGEF28:T509	Q8N1W1	ARHGEF28	T509	0.253893	-1.97771	0.00959971	0.207895	Hypophosphorylated in S2
ARHGEF28:S519	Q8N1W1	ARHGEF28	S519	0.253893	-1.97771	0.00959971	0.207895	Hypophosphorylated in S2
ERCC6:S429	Q03468	ERCC6	S429	0.323934	-1.62623	0.00552313	0.170867	Hypophosphorylated in S2
ERCC6:S430	Q03468	ERCC6	S430	0.323934	-1.62623	0.00552313	0.170867	Hypophosphorylated in S2
SCN7A:S1511	Q01118	SCN7A	S1511	0.412943	-1.27598	0.00415559	0.153371	Hypophosphorylated in S2
DMD:S3549	P11532	DMD	S3549	0.498001	-1.00578	0.00083326	0.0859668	Hypophosphorylated in S2
DMD:T3548	P11532	DMD	T3548	0.498001	-1.00578	0.00083326	0.0859668	Hypophosphorylated in S2
DMD:S3552	P11532	DMD	S3552	0.498001	-1.00578	0.00083326	0.0859668	Hypophosphorylated in S2
SGIP1:S236	Q9BQI5	SGIP1	S236	0.473672	-1.07804	0.0031456	0.136706	Hypophosphorylated in S2
SGIP1:S233	Q9BQI5	SGIP1	S233	0.473672	-1.07804	0.0031456	0.136706	Hypophosphorylated in S2
DNTTIP2:S184	Q5QJE6	DNTTIP2	S184	0.303357	-1.72091	0.0028135	0.133965	Hypophosphorylated in S2
DNTTIP2:S189	Q5QJE6	DNTTIP2	S189	0.303357	-1.72091	0.0028135	0.133965	Hypophosphorylated in S2
ANKRD12:S630	Q6UB98	ANKRD12	S630	0.409299	-1.28877	0.00363428	0.143595	Hypophosphorylated in S2
ANKRD12:T632	Q6UB98	ANKRD12	T632	0.409299	-1.28877	0.00363428	0.143595	Hypophosphorylated in S2
SIK3:S568	Q9Y2K2	SIK3	S568	0.149869	-2.73822	0.00233742	0.12054	Hypophosphorylated in S2
SIK3:S778	Q9Y2K2	SIK3	S778	0.122352	-3.03089	0.00560404	0.172233	Hypophosphorylated in S2
C4B:S918	P0C0L5	C4B	S918	0.139696	-2.83963	0.00351076	0.143595	Hypophosphorylated in S2
CA1:S88	P00915	CA1	S88	0.00988375	-6.66073	3.60312e-05	0.0287617	Hypophosphorylated in S2
CA1:S86	P00915	CA1	S86	0.00988375	-6.66073	3.60312e-05	0.0287617	Hypophosphorylated in S2
CA1:Y89	P00915	CA1	Y89	0.00988375	-6.66073	3.60312e-05	0.0287617	Hypophosphorylated in S2
ARHGAP23:S659	Q9P227	ARHGAP23	S659	0.426393	-1.22975	0.00850596	0.203056	Hypophosphorylated in S2
ARHGAP23:T656	Q9P227	ARHGAP23	T656	0.426393	-1.22975	0.00850596	0.203056	Hypophosphorylated in S2
ARHGAP23:S653	Q9P227	ARHGAP23	S653	0.426393	-1.22975	0.00850596	0.203056	Hypophosphorylated in S2
ARHGAP23:S662	Q9P227	ARHGAP23	S662	0.426393	-1.22975	0.00850596	0.203056	Hypophosphorylated in S2
ARHGAP23:T665	Q9P227	ARHGAP23	T665	0.426393	-1.22975	0.00850596	0.203056	Hypophosphorylated in S2
ACO2:S237	Q99798	ACO2	S237	0.480044	-1.05876	0.00271526	0.131321	Hypophosphorylated in S2
SLC2A1:S465	P11166	SLC2A1	S465	0.188677	-2.40601	0.000326771	0.0597826	Hypophosphorylated in S2
CALML3:T131	P27482	CALML3	T131	0.0615068	-4.02311	0.00250436	0.128074	Hypophosphorylated in S2
MIS18BP1:S1008	Q6P0N0	MIS18BP1	S1008	0.218419	-2.19483	0.00383882	0.148506	Hypophosphorylated in S2
MIS18BP1:S1004	Q6P0N0	MIS18BP1	S1004	0.218419	-2.19483	0.00383882	0.148506	Hypophosphorylated in S2
HID1:S670	Q8IV36	HID1	S670	0.136192	-2.87629	0.00487568	0.16342	Hypophosphorylated in S2
HID1:T671	Q8IV36	HID1	T671	0.136192	-2.87629	0.00487568	0.16342	Hypophosphorylated in S2
HID1:S672	Q8IV36	HID1	S672	0.136192	-2.87629	0.00487568	0.16342	Hypophosphorylated in S2
ANKRD11:Y1850	Q6UB99	ANKRD11	Y1850	0.210259	-2.24976	0.000497652	0.0692107	Hypophosphorylated in S2
ANKRD11:S1859	Q6UB99	ANKRD11	S1859	0.210259	-2.24976	0.000497652	0.0692107	Hypophosphorylated in S2
TSC22D4:S165	Q9Y3Q8	TSC22D4	S165	0.398211	-1.32839	0.00316925	0.136706	Hypophosphorylated in S2
TSC22D4:T167	Q9Y3Q8	TSC22D4	T167	0.398211	-1.32839	0.00316925	0.136706	Hypophosphorylated in S2
ATL2:T23	Q8NHH9	ATL2	T23	0.189884	-2.39681	0.000306222	0.056556	Hypophosphorylated in S2
ATL2:S24	Q8NHH9	ATL2	S24	0.189884	-2.39681	0.000306222	0.056556	Hypophosphorylated in S2
ATL2:S27	Q8NHH9	ATL2	S27	0.219176	-2.18984	0.000306222	0.056556	Hypophosphorylated in S2
ATL2:S38	Q8NHH9	ATL2	S38	0.172298	-2.53702	0.000724792	0.0800896	Hypophosphorylated in S2
ATL2:T37	Q8NHH9	ATL2	T37	0.172298	-2.53702	0.000724792	0.0800896	Hypophosphorylated in S2
ATL2:T36	Q8NHH9	ATL2	T36	0.172298	-2.53702	0.000724792	0.0800896	Hypophosphorylated in S2
ATL2:S35	Q8NHH9	ATL2	S35	0.172298	-2.53702	0.000724792	0.0800896	Hypophosphorylated in S2
ATL2:S34	Q8NHH9	ATL2	S34	0.172298	-2.53702	0.000724792	0.0800896	Hypophosphorylated in S2
ATL2:Y43	Q8NHH9	ATL2	Y43	0.172298	-2.53702	0.000724792	0.0800896	Hypophosphorylated in S2
ATL2:S575	Q8NHH9	ATL2	S575	0.329443	-1.6019	0.000686857	0.0800896	Hypophosphorylated in S2
ZFYVE26:S615	Q68DK2	ZFYVE26	S615	0.151903	-2.71878	0.00351076	0.143595	Hypophosphorylated in S2
ZFYVE26:S617	Q68DK2	ZFYVE26	S617	0.151903	-2.71878	0.00351076	0.143595	Hypophosphorylated in S2
ZFYVE26:S619	Q68DK2	ZFYVE26	S619	0.151903	-2.71878	0.00351076	0.143595	Hypophosphorylated in S2
CDS2:S60	O95674	CDS2	S60	0.442436	-1.17646	0.0052778	0.170867	Hypophosphorylated in S2
NSFL1C:S99	Q9UNZ2	NSFL1C	S99	0.447376	-1.16044	0.00105928	0.0894436	Hypophosphorylated in S2
RAB1B:S39	Q9H0U4	RAB1B	S39	0.340394	-1.55472	0.00214204	0.115966	Hypophosphorylated in S2
RAB1B:T40	Q9H0U4	RAB1B	T40	0.340394	-1.55472	0.00214204	0.115966	Hypophosphorylated in S2
SUB1:S56	P53999	SUB1	S56	0.30908	-1.69395	0.00126051	0.0928496	Hypophosphorylated in S2
SUB1:S55	P53999	SUB1	S55	0.30908	-1.69395	0.00126051	0.0928496	Hypophosphorylated in S2
SUB1:S57	P53999	SUB1	S57	0.30908	-1.69395	0.00126051	0.0928496	Hypophosphorylated in S2
SUB1:S58	P53999	SUB1	S58	0.30908	-1.69395	0.00126051	0.0928496	Hypophosphorylated in S2
ADGRA2:S1237	Q96PE1	ADGRA2	S1237	0.457025	-1.12966	0.0071313	0.189946	Hypophosphorylated in S2
ADGRA2:T1258	Q96PE1	ADGRA2	T1258	0.457025	-1.12966	0.0071313	0.189946	Hypophosphorylated in S2
ADGRA2:S1256	Q96PE1	ADGRA2	S1256	0.457025	-1.12966	0.0071313	0.189946	Hypophosphorylated in S2
ADGRA2:T1251	Q96PE1	ADGRA2	T1251	0.457025	-1.12966	0.0071313	0.189946	Hypophosphorylated in S2
ADGRA2:S1253	Q96PE1	ADGRA2	S1253	0.457025	-1.12966	0.0071313	0.189946	Hypophosphorylated in S2
MIA2:T1200	Q96PC5	MIA2	T1200	0.417919	-1.25871	0.00933062	0.206243	Hypophosphorylated in S2
MIA2:S1198	Q96PC5	MIA2	S1198	0.417919	-1.25871	0.00933062	0.206243	Hypophosphorylated in S2
MIA2:S1255	Q96PC5	MIA2	S1255	0.468776	-1.09303	0.0031456	0.136706	Hypophosphorylated in S2
ARFGAP2:S237	Q8N6H7	ARFGAP2	S237	0.464944	-1.10487	0.0095495	0.207895	Hypophosphorylated in S2
ARFGAP2:S240	Q8N6H7	ARFGAP2	S240	0.464944	-1.10487	0.0095495	0.207895	Hypophosphorylated in S2
ARFGAP2:S238	Q8N6H7	ARFGAP2	S238	0.464944	-1.10487	0.0095495	0.207895	Hypophosphorylated in S2
ARFGAP2:S242	Q8N6H7	ARFGAP2	S242	0.464944	-1.10487	0.0095495	0.207895	Hypophosphorylated in S2
NUMB:S438	P49757	NUMB	S438	0.326644	-1.61421	0.00231082	0.12054	Hypophosphorylated in S2
NUMB:T436	P49757	NUMB	T436	0.326644	-1.61421	0.00231082	0.12054	Hypophosphorylated in S2
BRD8:S387	Q9H0E9	BRD8	S387	0.373635	-1.4203	0.00124823	0.0928496	Hypophosphorylated in S2
GAS2L1:S306	Q99501	GAS2L1	S306	0.326002	-1.61705	0.00380858	0.147801	Hypophosphorylated in S2
GAS2L1:S301	Q99501	GAS2L1	S301	0.326002	-1.61705	0.00380858	0.147801	Hypophosphorylated in S2
GAS2L1:S311	Q99501	GAS2L1	S311	0.326002	-1.61705	0.00380858	0.147801	Hypophosphorylated in S2
GAS2L1:T300	Q99501	GAS2L1	T300	0.326002	-1.61705	0.00380858	0.147801	Hypophosphorylated in S2
GAS2L1:S297	Q99501	GAS2L1	S297	0.326002	-1.61705	0.00380858	0.147801	Hypophosphorylated in S2
GAS2L1:T299	Q99501	GAS2L1	T299	0.326002	-1.61705	0.00380858	0.147801	Hypophosphorylated in S2
FAM122B:S119	Q7Z309	FAM122B	S119	0.437295	-1.19332	0.00363479	0.143595	Hypophosphorylated in S2
FAM122B:S115	Q7Z309	FAM122B	S115	0.443666	-1.17245	0.00933062	0.206243	Hypophosphorylated in S2
ZMYM4:T217	Q5VZL5	ZMYM4	T217	0.122018	-3.03484	0.000205499	0.0471638	Hypophosphorylated in S2
ZMYM3:S263	Q14202	ZMYM3	S263	0.16021	-2.64196	0.00120696	0.0928496	Hypophosphorylated in S2
ZMYM3:S267	Q14202	ZMYM3	S267	0.16021	-2.64196	0.00120696	0.0928496	Hypophosphorylated in S2
ZMYM3:S957	Q14202	ZMYM3	S957	0.413517	-1.27398	0.000323498	0.0593604	Hypophosphorylated in S2
SNX2:T104	O60749	SNX2	T104	0.323407	-1.62858	2.3372e-05	0.0276288	Hypophosphorylated in S2
SNX2:T106	O60749	SNX2	T106	0.323407	-1.62858	2.3372e-05	0.0276288	Hypophosphorylated in S2
SNX2:T107	O60749	SNX2	T107	0.323407	-1.62858	2.3372e-05	0.0276288	Hypophosphorylated in S2
MYRIP:S557	Q8NFW9	MYRIP	S557	0.345613	-1.53277	0.00287164	0.135787	Hypophosphorylated in S2
MYRIP:S561	Q8NFW9	MYRIP	S561	0.345613	-1.53277	0.00287164	0.135787	Hypophosphorylated in S2
NEK1:S868	Q96PY6	NEK1	S868	0.477751	-1.06567	0.00721209	0.189946	Hypophosphorylated in S2
NEK1:T872	Q96PY6	NEK1	T872	0.477751	-1.06567	0.00721209	0.189946	Hypophosphorylated in S2
KIAA0408:T264	Q6ZU52	KIAA0408	T264	0.459862	-1.12073	0.00953396	0.207895	Hypophosphorylated in S2
ANLN:S792	Q9NQW6	ANLN	S792	0.415336	-1.26765	0.00124823	0.0928496	Hypophosphorylated in S2
EPHA2:Y628	P29317	EPHA2	Y628	0.450225	-1.15128	0.00853926	0.203069	Hypophosphorylated in S2
TMEM94:S225	Q12767	TMEM94	S225	0.0844196	-3.56628	0.00149379	0.0985215	Hypophosphorylated in S2
TMEM94:S221	Q12767	TMEM94	S221	0.0844196	-3.56628	0.00149379	0.0985215	Hypophosphorylated in S2
MAP3K3:S237	Q99759	MAP3K3	S237	0.291597	-1.77795	0.00171795	0.102628	Hypophosphorylated in S2
PPP6R1:T725	Q9UPN7	PPP6R1	T725	0.314938	-1.66686	0.000978518	0.0894436	Hypophosphorylated in S2
PPP6R1:S726	Q9UPN7	PPP6R1	S726	0.314938	-1.66686	0.000978518	0.0894436	Hypophosphorylated in S2
PPP6R1:T721	Q9UPN7	PPP6R1	T721	0.314938	-1.66686	0.000978518	0.0894436	Hypophosphorylated in S2
CUL4B:S28	Q13620	CUL4B	S28	0.144217	-2.79369	0.00631571	0.180562	Hypophosphorylated in S2
CUL4B:S26	Q13620	CUL4B	S26	0.144217	-2.79369	0.00631571	0.180562	Hypophosphorylated in S2
MAP3K5:S1029	Q99683	MAP3K5	S1029	0.179298	-2.47957	0.0036105	0.143595	Hypophosphorylated in S2
GMIP:S454	Q9P107	GMIP	S454	0.0124288	-6.33017	0.000117586	0.0396966	Hypophosphorylated in S2
GMIP:S453	Q9P107	GMIP	S453	0.0124288	-6.33017	0.000117586	0.0396966	Hypophosphorylated in S2
GMIP:T455	Q9P107	GMIP	T455	0.0124288	-6.33017	0.000117586	0.0396966	Hypophosphorylated in S2
PCDH1:S949	Q08174	PCDH1	S949	0.386389	-1.37187	0.00933062	0.206243	Hypophosphorylated in S2
WDR47:T285	O94967	WDR47	T285	0.270802	-1.88469	0.000941993	0.089202	Hypophosphorylated in S2
NDRG3:S318	Q9UGV2	NDRG3	S318	0.374341	-1.41758	0.00631571	0.180562	Hypophosphorylated in S2
NDRG3:S320	Q9UGV2	NDRG3	S320	0.374341	-1.41758	0.00631571	0.180562	Hypophosphorylated in S2
NDRG3:T322	Q9UGV2	NDRG3	T322	0.374341	-1.41758	0.00631571	0.180562	Hypophosphorylated in S2
STK26:T327	Q9P289	STK26	T327	0.439886	-1.1848	0.00821269	0.198288	Hypophosphorylated in S2
STK26:T328	Q9P289	STK26	T328	0.439886	-1.1848	0.00821269	0.198288	Hypophosphorylated in S2
STK26:S325	Q9P289	STK26	S325	0.439886	-1.1848	0.00821269	0.198288	Hypophosphorylated in S2
RBBP8NL:S151	Q8NC74	RBBP8NL	S151	0.152998	-2.70841	0.00465434	0.161776	Hypophosphorylated in S2
DMWD:S495	Q09019	DMWD	S495	0.396674	-1.33398	0.00105928	0.0894436	Hypophosphorylated in S2
DMWD:S493	Q09019	DMWD	S493	0.396674	-1.33398	0.00105928	0.0894436	Hypophosphorylated in S2
DMWD:S491	Q09019	DMWD	S491	0.130119	-2.9421	0.000499055	0.0692492	Hypophosphorylated in S2
MRE11:S649	P49959	MRE11	S649	0.29815	-1.74589	0.0025428	0.129074	Hypophosphorylated in S2
CAMK2B:T307	Q13554	CAMK2B	T307	0.275923	-1.85766	4.67891e-05	0.0287617	Hypophosphorylated in S2
PGD:S129	P52209	PGD	S129	0.325097	-1.62106	0.00283019	0.134655	Hypophosphorylated in S2
PEX14:S282	O75381	PEX14	S282	0.231492	-2.11096	0.000962454	0.089202	Hypophosphorylated in S2
PEX14:S286	O75381	PEX14	S286	0.231492	-2.11096	0.000962454	0.089202	Hypophosphorylated in S2
PEX14:T287	O75381	PEX14	T287	0.231492	-2.11096	0.000962454	0.089202	Hypophosphorylated in S2
C4A:S918	P0C0L4	C4A	S918	0.139696	-2.83963	0.00351076	0.143595	Hypophosphorylated in S2
PROB1:S372	E7EW31	PROB1	S372	0.284228	-1.81488	0.000625197	0.0783985	Hypophosphorylated in S2
IGLC2:S94	P0DOY2	IGLC2	S94	0.0632813	-3.98208	0.00150977	0.0985215	Hypophosphorylated in S2
IGLC2:S86	P0DOY2	IGLC2	S86	0.0632813	-3.98208	0.00150977	0.0985215	Hypophosphorylated in S2
IGLC2:S84	P0DOY2	IGLC2	S84	0.0632813	-3.98208	0.00150977	0.0985215	Hypophosphorylated in S2
IGLC2:Y85	P0DOY2	IGLC2	Y85	0.0632813	-3.98208	0.00150977	0.0985215	Hypophosphorylated in S2
IGLC2:T95	P0DOY2	IGLC2	T95	0.0632813	-3.98208	0.00150977	0.0985215	Hypophosphorylated in S2
CC2D1A:S118	Q6P1N0	CC2D1A	S118	0.291957	-1.77617	0.0065816	0.184654	Hypophosphorylated in S2
CC2D1A:T120	Q6P1N0	CC2D1A	T120	0.291957	-1.77617	0.0065816	0.184654	Hypophosphorylated in S2
RGL2:S737	O15211	RGL2	S737	0.242672	-2.04292	0.00171795	0.102628	Hypophosphorylated in S2
RGL2:S736	O15211	RGL2	S736	0.242672	-2.04292	0.00171795	0.102628	Hypophosphorylated in S2
RGL2:T738	O15211	RGL2	T738	0.242672	-2.04292	0.00171795	0.102628	Hypophosphorylated in S2
RGL2:T740	O15211	RGL2	T740	0.242672	-2.04292	0.00171795	0.102628	Hypophosphorylated in S2
CDK16:S153	Q00536	CDK16	S153	0.460408	-1.11902	0.00200675	0.111032	Hypophosphorylated in S2
NCK1:Y105	P16333	NCK1	Y105	0.140025	-2.83624	0.00073453	0.0800896	Hypophosphorylated in S2
ZNF532:S130	Q9HCE3	ZNF532	S130	0.372242	-1.42569	0.00769869	0.197763	Hypophosphorylated in S2
TTC7B:S623	Q86TV6	TTC7B	S623	0.487545	-1.03639	0.00233742	0.12054	Hypophosphorylated in S2
BCL2L13:S426	Q9BXK5	BCL2L13	S426	0.396047	-1.33626	8.03886e-06	0.0209417	Hypophosphorylated in S2
BCL2L13:S429	Q9BXK5	BCL2L13	S429	0.396047	-1.33626	8.03886e-06	0.0209417	Hypophosphorylated in S2
BCL2L13:S420	Q9BXK5	BCL2L13	S420	0.396047	-1.33626	8.03886e-06	0.0209417	Hypophosphorylated in S2
RAB1A:S42	P62820	RAB1A	S42	0.340394	-1.55472	0.00214204	0.115966	Hypophosphorylated in S2
RAB1A:T43	P62820	RAB1A	T43	0.340394	-1.55472	0.00214204	0.115966	Hypophosphorylated in S2
CLIP2:S294	Q9UDT6	CLIP2	S294	0.471216	-1.08554	0.00728859	0.191551	Hypophosphorylated in S2
CLIP2:T293	Q9UDT6	CLIP2	T293	0.471216	-1.08554	0.00728859	0.191551	Hypophosphorylated in S2
CLIP2:S292	Q9UDT6	CLIP2	S292	0.471216	-1.08554	0.00728859	0.191551	Hypophosphorylated in S2
RABGAP1:S501	Q9Y3P9	RABGAP1	S501	0.230238	-2.11881	0.00565276	0.172618	Hypophosphorylated in S2
RABGAP1:S503	Q9Y3P9	RABGAP1	S503	0.230238	-2.11881	0.00565276	0.172618	Hypophosphorylated in S2
PAK6:S246	Q9NQU5	PAK6	S246	2.53663e-05	-15.2667	0.000423866	0.066591	Hypophosphorylated in S2
PAK6:S248	Q9NQU5	PAK6	S248	2.53663e-05	-15.2667	0.000423866	0.066591	Hypophosphorylated in S2
TNIP1:S77	Q15025	TNIP1	S77	0.322939	-1.63066	0.00379638	0.147801	Hypophosphorylated in S2
TNIP1:S79	Q15025	TNIP1	S79	0.322939	-1.63066	0.00379638	0.147801	Hypophosphorylated in S2
TNIP1:S82	Q15025	TNIP1	S82	0.322939	-1.63066	0.00379638	0.147801	Hypophosphorylated in S2
CERT:S125	Q9Y5P4	CERT	S125	0.336543	-1.57114	0.00821269	0.198288	Hypophosphorylated in S2
PRR5:Y255	P85299	PRR5	Y255	0.232671	-2.10364	0.000159783	0.0432651	Hypophosphorylated in S2
PRR5:S254	P85299	PRR5	S254	0.232671	-2.10364	0.000159783	0.0432651	Hypophosphorylated in S2
PRR5:T257	P85299	PRR5	T257	0.232671	-2.10364	0.000159783	0.0432651	Hypophosphorylated in S2
KANK1:S312	Q14678	KANK1	S312	0.159502	-2.64835	0.00083389	0.0859668	Hypophosphorylated in S2
SOX6:S442	P35712	SOX6	S442	0.333374	-1.58478	0.000963546	0.089202	Hypophosphorylated in S2
SOX6:T441	P35712	SOX6	T441	0.333374	-1.58478	0.000963546	0.089202	Hypophosphorylated in S2
SOX6:S439	P35712	SOX6	S439	0.333374	-1.58478	0.000963546	0.089202	Hypophosphorylated in S2
SOX6:T444	P35712	SOX6	T444	0.333374	-1.58478	0.000963546	0.089202	Hypophosphorylated in S2
CA2:S172	P00918	CA2	S172	0.168545	-2.56879	0.0046582	0.161776	Hypophosphorylated in S2
KIAA0556:S691	O60303	KIAA0556	S691	0.296706	-1.7529	0.00910509	0.206243	Hypophosphorylated in S2
KIAA0556:S97	O60303	KIAA0556	S97	0.141921	-2.81684	0.000457675	0.066591	Hypophosphorylated in S2
PLEKHG6:S537	Q3KR16	PLEKHG6	S537	0.369551	-1.43616	0.00947698	0.207895	Hypophosphorylated in S2
CNKSR1:S307	Q969H4	CNKSR1	S307	0.383614	-1.38227	0.00171795	0.102628	Hypophosphorylated in S2
CNKSR1:S314	Q969H4	CNKSR1	S314	0.383614	-1.38227	0.00171795	0.102628	Hypophosphorylated in S2
CNKSR1:S305	Q969H4	CNKSR1	S305	0.250952	-1.99451	0.000716735	0.0800896	Hypophosphorylated in S2
WWC1:S876	Q8IX03	WWC1	S876	0.31876	-1.64946	0.000252851	0.0528175	Hypophosphorylated in S2
KIF1A:S1528	Q12756	KIF1A	S1528	0.0198229	-5.65669	0.000412602	0.0665698	Hypophosphorylated in S2
KIF1A:S1532	Q12756	KIF1A	S1532	0.0198229	-5.65669	0.000412602	0.0665698	Hypophosphorylated in S2
MTMR1:S39	Q13613	MTMR1	S39	0.413747	-1.27318	0.00190771	0.110631	Hypophosphorylated in S2
DTNB:S497	O60941	DTNB	S497	0.148119	-2.75517	0.00355834	0.143595	Hypophosphorylated in S2
EXOC4:T233	Q96A65	EXOC4	T233	0.0263446	-5.24635	0.000445335	0.066591	Hypophosphorylated in S2
PPIP5K2:S1012	O43314	PPIP5K2	S1012	0.371626	-1.42808	0.000138897	0.0416493	Hypophosphorylated in S2
MAPK13:T265	O15264	MAPK13	T265	0.0629289	-3.99013	0.00371828	0.145306	Hypophosphorylated in S2
PNPLA6:S1309	Q8IY17	PNPLA6	S1309	0.138596	-2.85104	8.60303e-05	0.037117	Hypophosphorylated in S2
PNPLA6:T1313	Q8IY17	PNPLA6	T1313	0.138596	-2.85104	8.60303e-05	0.037117	Hypophosphorylated in S2
PNPLA6:S1300	Q8IY17	PNPLA6	S1300	0.138596	-2.85104	8.60303e-05	0.037117	Hypophosphorylated in S2
PNPLA6:S1297	Q8IY17	PNPLA6	S1297	0.138596	-2.85104	8.60303e-05	0.037117	Hypophosphorylated in S2
PNPLA6:Y1298	Q8IY17	PNPLA6	Y1298	0.138596	-2.85104	8.60303e-05	0.037117	Hypophosphorylated in S2
PGM2:T59	Q96G03	PGM2	T59	0.4458	-1.16553	0.000252851	0.0528175	Hypophosphorylated in S2
CABIN1:S1442	Q9Y6J0	CABIN1	S1442	0.465433	-1.10335	0.00808455	0.198288	Hypophosphorylated in S2
BCAR1:S533	P56945	BCAR1	S533	2.71864e-05	-15.1668	0.00110446	0.0910993	Hypophosphorylated in S2
BCAR1:T532	P56945	BCAR1	T532	2.71864e-05	-15.1668	0.00110446	0.0910993	Hypophosphorylated in S2
BRD9:S484	Q9H8M2	BRD9	S484	0.133825	-2.90159	0.0034158	0.143595	Hypophosphorylated in S2
BRD9:S485	Q9H8M2	BRD9	S485	0.133825	-2.90159	0.0034158	0.143595	Hypophosphorylated in S2
RABGAP1L:S11	Q5R372	RABGAP1L	S11	0.0617688	-4.01698	0.000241664	0.052124	Hypophosphorylated in S2
RABGAP1L:S13	Q5R372	RABGAP1L	S13	0.0617688	-4.01698	0.000241664	0.052124	Hypophosphorylated in S2
RABGAP1L:S14	Q5R372	RABGAP1L	S14	0.0617688	-4.01698	0.000241664	0.052124	Hypophosphorylated in S2
RABGAP1L:S16	Q5R372	RABGAP1L	S16	0.0617688	-4.01698	0.000241664	0.052124	Hypophosphorylated in S2
MAP3K6:S231	O95382	MAP3K6	S231	0.13874	-2.84954	0.00198777	0.111032	Hypophosphorylated in S2
MAP3K6:T229	O95382	MAP3K6	T229	0.13874	-2.84954	0.00198777	0.111032	Hypophosphorylated in S2
MAP3K6:Y234	O95382	MAP3K6	Y234	0.13874	-2.84954	0.00198777	0.111032	Hypophosphorylated in S2
CAMK4:T200	Q16566	CAMK4	T200	0.276854	-1.8528	0.00197373	0.111032	Hypophosphorylated in S2
CAMK4:T204	Q16566	CAMK4	T204	0.276854	-1.8528	0.00197373	0.111032	Hypophosphorylated in S2
PPP1R10:S313	Q96QC0	PPP1R10	S313	0.380707	-1.39325	0.00200675	0.111032	Hypophosphorylated in S2
PPP1R10:T315	Q96QC0	PPP1R10	T315	0.380707	-1.39325	0.00200675	0.111032	Hypophosphorylated in S2
LGALS1:S39	P09382	LGALS1	S39	0.407223	-1.29611	0.00278581	0.133266	Hypophosphorylated in S2
DYNC1I2:S51	Q13409	DYNC1I2	S51	0.378945	-1.39994	0.00631892	0.180562	Hypophosphorylated in S2
PTPN1:S50	P18031	PTPN1	S50	0.342709	-1.54494	2.4822e-06	0.0209417	Hypophosphorylated in S2
PTPN1:Y46	P18031	PTPN1	Y46	0.0353805	-4.8209	1.38533e-05	0.0212894	Hypophosphorylated in S2
ERCC6:S429	P0DP91	ERCC6	S429	0.323934	-1.62623	0.00552313	0.170867	Hypophosphorylated in S2
ERCC6:S430	P0DP91	ERCC6	S430	0.323934	-1.62623	0.00552313	0.170867	Hypophosphorylated in S2
KIF4A:S801	O95239	KIF4A	S801	0.329804	-1.60032	0.00590908	0.178407	Hypophosphorylated in S2
WDR33:S1218	Q9C0J8	WDR33	S1218	0.405796	-1.30118	0.00363479	0.143595	Hypophosphorylated in S2
WDR33:S1219	Q9C0J8	WDR33	S1219	0.405796	-1.30118	0.00363479	0.143595	Hypophosphorylated in S2
WDR33:S1217	Q9C0J8	WDR33	S1217	0.405796	-1.30118	0.00363479	0.143595	Hypophosphorylated in S2
NA:S204	P0DOX8	NA	S204	0.0632813	-3.98208	0.00150977	0.0985215	Hypophosphorylated in S2
NA:S196	P0DOX8	NA	S196	0.0632813	-3.98208	0.00150977	0.0985215	Hypophosphorylated in S2
NA:S194	P0DOX8	NA	S194	0.0632813	-3.98208	0.00150977	0.0985215	Hypophosphorylated in S2
NA:Y195	P0DOX8	NA	Y195	0.0632813	-3.98208	0.00150977	0.0985215	Hypophosphorylated in S2
NA:T205	P0DOX8	NA	T205	0.0632813	-3.98208	0.00150977	0.0985215	Hypophosphorylated in S2
NCOA5:T274	Q9HCD5	NCOA5	T274	0.144233	-2.79353	7.91255e-05	0.037117	Hypophosphorylated in S2
HECTD4:S1105	Q9Y4D8	HECTD4	S1105	0.366252	-1.44909	0.00523198	0.170867	Hypophosphorylated in S2
HECTD4:S1107	Q9Y4D8	HECTD4	S1107	0.366252	-1.44909	0.00523198	0.170867	Hypophosphorylated in S2
ARFGEF3:S632	Q5TH69	ARFGEF3	S632	0.34018	-1.55563	9.8148e-05	0.0386156	Hypophosphorylated in S2
ARFGEF3:S636	Q5TH69	ARFGEF3	S636	0.34018	-1.55563	9.8148e-05	0.0386156	Hypophosphorylated in S2
ARFGEF3:S628	Q5TH69	ARFGEF3	S628	0.34018	-1.55563	9.8148e-05	0.0386156	Hypophosphorylated in S2
CYLD:T393	Q9NQC7	CYLD	T393	0.354813	-1.49487	0.00701817	0.189946	Hypophosphorylated in S2
CYLD:S392	Q9NQC7	CYLD	S392	0.354813	-1.49487	0.00701817	0.189946	Hypophosphorylated in S2
CYLD:T389	Q9NQC7	CYLD	T389	0.354813	-1.49487	0.00701817	0.189946	Hypophosphorylated in S2
TFG:T140	Q92734	TFG	T140	0.19339	-2.37041	0.00129889	0.0940445	Hypophosphorylated in S2
SMCR8:S790	Q8TEV9	SMCR8	S790	0.448373	-1.15723	0.00322779	0.138076	Hypophosphorylated in S2
DAG1:T790	Q14118	DAG1	T790	0.391509	-1.35288	0.000444167	0.066591	Hypophosphorylated in S2
QSER1:T1248	Q2KHR3	QSER1	T1248	0.205301	-2.28419	0.00461739	0.161776	Hypophosphorylated in S2
QSER1:S1247	Q2KHR3	QSER1	S1247	0.205301	-2.28419	0.00461739	0.161776	Hypophosphorylated in S2
DIAPH1:S1254	O60610	DIAPH1	S1254	0.267798	-1.90078	0.00106538	0.0898356	Hypophosphorylated in S2
CARMIL2:S1268	Q6F5E8	CARMIL2	S1268	0.119189	-3.06868	0.00292787	0.136706	Hypophosphorylated in S2
WNK4:S335	Q96J92	WNK4	S335	0.362477	-1.46404	0.00631892	0.180562	Hypophosphorylated in S2
LPIN3:S224	Q9BQK8	LPIN3	S224	0.304004	-1.71784	0.000369508	0.0634909	Hypophosphorylated in S2
LPIN3:S226	Q9BQK8	LPIN3	S226	0.304004	-1.71784	0.000369508	0.0634909	Hypophosphorylated in S2
RLF:S1628	Q13129	RLF	S1628	0.263098	-1.92633	0.00105091	0.0894436	Hypophosphorylated in S2
RLF:S1626	Q13129	RLF	S1626	0.263098	-1.92633	0.00105091	0.0894436	Hypophosphorylated in S2
RLF:T1623	Q13129	RLF	T1623	0.263098	-1.92633	0.00105091	0.0894436	Hypophosphorylated in S2
RLF:S1632	Q13129	RLF	S1632	0.263098	-1.92633	0.00105091	0.0894436	Hypophosphorylated in S2
RLF:S1633	Q13129	RLF	S1633	0.263098	-1.92633	0.00105091	0.0894436	Hypophosphorylated in S2
MAGI3:S724	Q5TCQ9	MAGI3	S724	0.332066	-1.59046	0.00217894	0.116877	Hypophosphorylated in S2
MAGI3:S722	Q5TCQ9	MAGI3	S722	0.332066	-1.59046	0.00217894	0.116877	Hypophosphorylated in S2
BRD3:S281	Q15059	BRD3	S281	0.390023	-1.35837	0.00897031	0.206243	Hypophosphorylated in S2
MED13L:S878	Q71F56	MED13L	S878	0.258759	-1.95032	0.00676955	0.187954	Hypophosphorylated in S2
TMEM115:S306	Q12893	TMEM115	S306	0.164308	-2.60552	0.00197939	0.111032	Hypophosphorylated in S2
MLLT6:S191	P55198	MLLT6	S191	0.175472	-2.51068	0.00736203	0.19233	Hypophosphorylated in S2
MLLT6:S190	P55198	MLLT6	S190	0.175472	-2.51068	0.00736203	0.19233	Hypophosphorylated in S2
LDB1:S265	Q86U70	LDB1	S265	0.44871	-1.15614	0.00470494	0.161776	Hypophosphorylated in S2
CAMK2A:T306	Q9UQM7	CAMK2A	T306	0.275923	-1.85766	4.67891e-05	0.0287617	Hypophosphorylated in S2
ANKRD27:T1023	Q96NW4	ANKRD27	T1023	0.197353	-2.34115	0.00898144	0.206243	Hypophosphorylated in S2
PRKAA2:S504	P54646	PRKAA2	S504	0.39668	-1.33395	0.00820273	0.198288	Hypophosphorylated in S2
PRKAA2:S500	P54646	PRKAA2	S500	0.39668	-1.33395	0.00820273	0.198288	Hypophosphorylated in S2
PRKAA2:S501	P54646	PRKAA2	S501	0.39668	-1.33395	0.00820273	0.198288	Hypophosphorylated in S2
PRKAA2:T506	P54646	PRKAA2	T506	0.39668	-1.33395	0.00820273	0.198288	Hypophosphorylated in S2
PRKAA2:S509	P54646	PRKAA2	S509	0.39668	-1.33395	0.00820273	0.198288	Hypophosphorylated in S2
PRKAA2:T505	P54646	PRKAA2	T505	0.39668	-1.33395	0.00820273	0.198288	Hypophosphorylated in S2
PRKAA2:S513	P54646	PRKAA2	S513	0.39668	-1.33395	0.00820273	0.198288	Hypophosphorylated in S2
PRKAA2:S511	P54646	PRKAA2	S511	0.39668	-1.33395	0.00820273	0.198288	Hypophosphorylated in S2
PRKAA2:S515	P54646	PRKAA2	S515	0.39668	-1.33395	0.00820273	0.198288	Hypophosphorylated in S2
FAM126B:S442	Q8IXS8	FAM126B	S442	0.233748	-2.09697	0.00394996	0.151755	Hypophosphorylated in S2
FAM126B:S444	Q8IXS8	FAM126B	S444	0.233748	-2.09697	0.00394996	0.151755	Hypophosphorylated in S2
SIRT1:S562	Q96EB6	SIRT1	S562	0.460493	-1.11875	0.00678994	0.18835	Hypophosphorylated in S2
BLOC1S3:T63	Q6QNY0	BLOC1S3	T63	0.329213	-1.60291	0.00552313	0.170867	Hypophosphorylated in S2
BLOC1S3:S65	Q6QNY0	BLOC1S3	S65	0.329213	-1.60291	0.00552313	0.170867	Hypophosphorylated in S2
ARID2:S626	Q68CP9	ARID2	S626	0.341642	-1.54944	0.00572956	0.174185	Hypophosphorylated in S2
SZRD1:S107	Q7Z422	SZRD1	S107	0.0200737	-5.63855	4.82802e-05	0.0290964	Hypophosphorylated in S2
SZRD1:S105	Q7Z422	SZRD1	S105	0.0200737	-5.63855	4.82802e-05	0.0290964	Hypophosphorylated in S2
CTPS1:S575	P17812	CTPS1	S575	0.473158	-1.07961	0.00631892	0.180562	Hypophosphorylated in S2
CTPS1:Y567	P17812	CTPS1	Y567	0.480724	-1.05672	0.00394996	0.151755	Hypophosphorylated in S2
DOCK4:S1815	Q8N1I0	DOCK4	S1815	1.45027e-05	-16.0733	0.000154037	0.0432651	Hypophosphorylated in S2
SYTL4:S274	Q96C24	SYTL4	S274	0.483245	-1.04917	0.00363479	0.143595	Hypophosphorylated in S2
SYTL4:S289	Q96C24	SYTL4	S289	0.483245	-1.04917	0.00363479	0.143595	Hypophosphorylated in S2
SYTL4:S287	Q96C24	SYTL4	S287	0.483245	-1.04917	0.00363479	0.143595	Hypophosphorylated in S2
SERPINA3:Y161	P01011	SERPINA3	Y161	0.128028	-2.96547	0.000304507	0.056556	Hypophosphorylated in S2
SERPINA3:T168	P01011	SERPINA3	T168	0.128028	-2.96547	0.000304507	0.056556	Hypophosphorylated in S2
TCHH:T201	Q07283	TCHH	T201	0.239365	-2.06272	0.00716764	0.189946	Hypophosphorylated in S2
PLIN4:S1187	Q96Q06	PLIN4	S1187	0.224123	-2.15764	0.00715185	0.189946	Hypophosphorylated in S2
PRKCE:T710	Q02156	PRKCE	T710	0.416047	-1.26518	0.00854593	0.203069	Hypophosphorylated in S2
EPB41L4A:S448	Q9HCS5	EPB41L4A	S448	0.323766	-1.62698	0.00834047	0.200664	Hypophosphorylated in S2
EPB41L4A:S445	Q9HCS5	EPB41L4A	S445	0.323766	-1.62698	0.00834047	0.200664	Hypophosphorylated in S2
RAB11A:S42	P62491	RAB11A	S42	0.41705	-1.26171	0.00316925	0.136706	Hypophosphorylated in S2
RAB11A:T43	P62491	RAB11A	T43	0.41705	-1.26171	0.00316925	0.136706	Hypophosphorylated in S2
[truncated: 335 more rows]

## Sheet: f. Pathways-DE proteins
Up-regulated pathways
Category	Pathway ID	Description	P value	q value	Gene Ratio	Gene ID	Gene symbol
GO Biological Processes	GO:0006397	mRNA processing	5.0944e-14	1.65899e-09	23/541	4154,5546,5566,5930,6631,8175,10262,10283,10949,11168,22916,22944,27336,51747,55110,55197,55234,64852,81608,83443,96764,153527,100130932	MBNL1,PRCC,PRKACA,RBBP6,SNRPC,SF3A2,SF3B4,CWC27,HNRNPA0,PSIP1,NCBP2,KIN,HTATSF1,LUC7L3,MAGOHB,RPRD1A,SMU1,TUT1,FIP1L1,SF3B5,TGS1,ZMAT2,SNRPGP15
GO Biological Processes	GO:0000377	RNA splicing, via transesterification reactions with bulged adenosine as nucleophile	5.71581e-12	4.24383e-08	18/379	4154,5546,6631,8175,10262,10283,10949,11168,22916,27336,51747,55110,55234,81608,83443,96764,153527,100130932	MBNL1,PRCC,SNRPC,SF3A2,SF3B4,CWC27,HNRNPA0,PSIP1,NCBP2,HTATSF1,LUC7L3,MAGOHB,SMU1,FIP1L1,SF3B5,TGS1,ZMAT2,SNRPGP15
GO Biological Processes	GO:0000398	mRNA splicing, via spliceosome	5.71581e-12	4.24383e-08	18/379	4154,5546,6631,8175,10262,10283,10949,11168,22916,27336,51747,55110,55234,81608,83443,96764,153527,100130932	MBNL1,PRCC,SNRPC,SF3A2,SF3B4,CWC27,HNRNPA0,PSIP1,NCBP2,HTATSF1,LUC7L3,MAGOHB,SMU1,FIP1L1,SF3B5,TGS1,ZMAT2,SNRPGP15
GO Biological Processes	GO:0000375	RNA splicing, via transesterification reactions	6.51594e-12	4.24383e-08	18/382	4154,5546,6631,8175,10262,10283,10949,11168,22916,27336,51747,55110,55234,81608,83443,96764,153527,100130932	MBNL1,PRCC,SNRPC,SF3A2,SF3B4,CWC27,HNRNPA0,PSIP1,NCBP2,HTATSF1,LUC7L3,MAGOHB,SMU1,FIP1L1,SF3B5,TGS1,ZMAT2,SNRPGP15
GO Biological Processes	GO:0008380	RNA splicing	2.22666e-11	1.10528e-07	19/469	4154,5546,6631,8175,9360,10262,10283,10949,11168,22916,27336,51747,55110,55234,81608,83443,96764,153527,100130932	MBNL1,PRCC,SNRPC,SF3A2,PPIG,SF3B4,CWC27,HNRNPA0,PSIP1,NCBP2,HTATSF1,LUC7L3,MAGOHB,SMU1,FIP1L1,SF3B5,TGS1,ZMAT2,SNRPGP15
GO Biological Processes	GO:0006325	chromatin organization	2.44127e-08	3.975e-05	20/795	1788,3070,3150,4288,4678,6596,6597,6599,6605,6907,7324,8208,8971,9324,10036,10933,29028,53615,54617,64710	DNMT3A,HELLS,HMGN1,MKI67,NASP,HLTF,SMARCA4,SMARCC1,SMARCE1,TBL1X,UBE2E1,CHAF1B,H1FX,HMGN3,CHAF1A,MORF4L1,ATAD2,MBD3,INO80,NUCKS1
GO Biological Processes	GO:0006260	DNA replication	2.76017e-05	0.00637481	9/274	2956,3978,4678,5930,8208,10036,22944,54617,64710	MSH6,LIG1,NASP,RBBP6,CHAF1B,CHAF1A,KIN,INO80,NUCKS1
GO Biological Processes	GO:0006310	DNA recombination	3.85573e-05	0.00826064	9/286	2956,3978,4436,7247,8971,10933,22944,54617,64710	MSH6,LIG1,MSH2,TSN,H1FX,MORF4L1,KIN,INO80,NUCKS1
GO Biological Processes	GO:0006281	DNA repair	0.000290559	0.0411995	11/546	2956,3150,3978,4436,7341,8208,10036,10933,22944,54617,64710	MSH6,HMGN1,LIG1,MSH2,SUMO1,CHAF1B,CHAF1A,MORF4L1,KIN,INO80,NUCKS1
GO Biological Processes	GO:0043044	ATP-dependent chromatin remodeling	6.83091e-06	0.00247165	6/81	4678,6597,6599,6605,53615,54617	NASP,SMARCA4,SMARCC1,SMARCE1,MBD3,INO80
GO Biological Processes	GO:0006338	chromatin remodeling	6.72109e-05	0.0127999	7/176	3070,4678,6597,6599,6605,53615,54617	HELLS,NASP,SMARCA4,SMARCC1,SMARCE1,MBD3,INO80
GO Biological Processes	GO:0006337	nucleosome disassembly	0.000161878	0.024071	3/19	6597,6599,6605	SMARCA4,SMARCC1,SMARCE1
GO Biological Processes	GO:0031498	chromatin disassembly	0.000220347	0.0323225	3/21	6597,6599,6605	SMARCA4,SMARCC1,SMARCE1
GO Biological Processes	GO:0032986	protein-DNA complex disassembly	0.000220347	0.0323225	3/21	6597,6599,6605	SMARCA4,SMARCC1,SMARCE1
GO Biological Processes	GO:0000184	nuclear-transcribed mRNA catabolic process, nonsense-mediated decay	2.864e-08	4.44124e-05	9/120	6137,6152,6164,6165,6201,6204,6234,22916,55110	RPL13,RPL24,RPL34,RPL35A,RPS7,RPS10,RPS28,NCBP2,MAGOHB
GO Biological Processes	GO:0000956	nuclear-transcribed mRNA catabolic process	3.19988e-08	4.73654e-05	11/209	6137,6152,6164,6165,6201,6204,6234,22916,55110,55795,64852	RPL13,RPL24,RPL34,RPL35A,RPS7,RPS10,RPS28,NCBP2,MAGOHB,PCID2,TUT1
GO Biological Processes	GO:0019083	viral transcription	7.1183e-08	9.65865e-05	10/177	6137,6152,6164,6165,6201,6204,6234,6597,64710,81929	RPL13,RPL24,RPL34,RPL35A,RPS7,RPS10,RPS28,SMARCA4,NUCKS1,SEH1L
GO Biological Processes	GO:0019080	viral gene expression	1.45291e-07	0.000162255	10/191	6137,6152,6164,6165,6201,6204,6234,6597,64710,81929	RPL13,RPL24,RPL34,RPL35A,RPS7,RPS10,RPS28,SMARCA4,NUCKS1,SEH1L
GO Biological Processes	GO:0006614	SRP-dependent cotranslational protein targeting to membrane	1.53188e-07	0.000162255	8/105	6137,6152,6164,6165,6201,6204,6234,6726	RPL13,RPL24,RPL34,RPL35A,RPS7,RPS10,RPS28,SRP9
GO Biological Processes	GO:0006402	mRNA catabolic process	1.71548e-07	0.00017411	13/365	6137,6152,6164,6165,6201,6204,6234,10949,22916,23589,55110,55795,64852	RPL13,RPL24,RPL34,RPL35A,RPS7,RPS10,RPS28,HNRNPA0,NCBP2,CARHSP1,MAGOHB,PCID2,TUT1
GO Biological Processes	GO:0006613	cotranslational protein targeting to membrane	2.04801e-07	0.00018526	8/109	6137,6152,6164,6165,6201,6204,6234,6726	RPL13,RPL24,RPL34,RPL35A,RPS7,RPS10,RPS28,SRP9
GO Biological Processes	GO:0045047	protein targeting to ER	3.77853e-07	0.000292971	8/118	6137,6152,6164,6165,6201,6204,6234,6726	RPL13,RPL24,RPL34,RPL35A,RPS7,RPS10,RPS28,SRP9
GO Biological Processes	GO:0006401	RNA catabolic process	4.59334e-07	0.000347866	13/398	6137,6152,6164,6165,6201,6204,6234,10949,22916,23589,55110,55795,64852	RPL13,RPL24,RPL34,RPL35A,RPS7,RPS10,RPS28,HNRNPA0,NCBP2,CARHSP1,MAGOHB,PCID2,TUT1
GO Biological Processes	GO:0072599	establishment of protein localization to endoplasmic reticulum	4.88006e-07	0.00036118	8/122	6137,6152,6164,6165,6201,6204,6234,6726	RPL13,RPL24,RPL34,RPL35A,RPS7,RPS10,RPS28,SRP9
GO Biological Processes	GO:0070972	protein localization to endoplasmic reticulum	2.00532e-06	0.000974673	8/147	6137,6152,6164,6165,6201,6204,6234,6726	RPL13,RPL24,RPL34,RPL35A,RPS7,RPS10,RPS28,SRP9
GO Biological Processes	GO:0006605	protein targeting	6.36593e-06	0.00238283	12/429	6137,6152,6164,6165,6201,6204,6234,6726,10953,26517,29090,80273	RPL13,RPL24,RPL34,RPL35A,RPS7,RPS10,RPS28,SRP9,TOMM34,TIMM13,TIMM21,GRPEL1
GO Biological Processes	GO:0006413	translational initiation	1.49191e-05	0.00458339	8/193	6137,6152,6164,6165,6201,6204,6234,22916	RPL13,RPL24,RPL34,RPL35A,RPS7,RPS10,RPS28,NCBP2
GO Biological Processes	GO:0034655	nucleobase-containing compound catabolic process	1.64187e-05	0.00479589	14/637	6137,6152,6164,6165,6201,6204,6234,10949,22916,23589,55110,55795,64852,81929	RPL13,RPL24,RPL34,RPL35A,RPS7,RPS10,RPS28,HNRNPA0,NCBP2,CARHSP1,MAGOHB,PCID2,TUT1,SEH1L
GO Biological Processes	GO:0006612	protein targeting to membrane	2.14719e-05	0.0050669	8/203	6137,6152,6164,6165,6201,6204,6234,6726	RPL13,RPL24,RPL34,RPL35A,RPS7,RPS10,RPS28,SRP9
GO Biological Processes	GO:0090150	establishment of protein localization to membrane	2.17341e-05	0.00509187	10/334	6137,6152,6164,6165,6201,6204,6234,6726,26088,26517	RPL13,RPL24,RPL34,RPL35A,RPS7,RPS10,RPS28,SRP9,GGA1,TIMM13
GO Biological Processes	GO:0046700	heterocycle catabolic process	3.6996e-05	0.00814038	14/686	6137,6152,6164,6165,6201,6204,6234,10949,22916,23589,55110,55795,64852,81929	RPL13,RPL24,RPL34,RPL35A,RPS7,RPS10,RPS28,HNRNPA0,NCBP2,CARHSP1,MAGOHB,PCID2,TUT1,SEH1L
GO Biological Processes	GO:0044270	cellular nitrogen compound catabolic process	3.75846e-05	0.00816019	14/687	6137,6152,6164,6165,6201,6204,6234,10949,22916,23589,55110,55795,64852,81929	RPL13,RPL24,RPL34,RPL35A,RPS7,RPS10,RPS28,HNRNPA0,NCBP2,CARHSP1,MAGOHB,PCID2,TUT1,SEH1L
GO Biological Processes	GO:0019439	aromatic compound catabolic process	4.74537e-05	0.00996987	14/702	6137,6152,6164,6165,6201,6204,6234,10949,22916,23589,55110,55795,64852,81929	RPL13,RPL24,RPL34,RPL35A,RPS7,RPS10,RPS28,HNRNPA0,NCBP2,CARHSP1,MAGOHB,PCID2,TUT1,SEH1L
GO Biological Processes	GO:0072594	establishment of protein localization to organelle	5.89182e-05	0.0116992	12/538	6137,6152,6164,6165,6201,6204,6234,6726,10953,26517,29090,80273	RPL13,RPL24,RPL34,RPL35A,RPS7,RPS10,RPS28,SRP9,TOMM34,TIMM13,TIMM21,GRPEL1
GO Biological Processes	GO:1901361	organic cyclic compound catabolic process	7.74895e-05	0.0142568	14/735	6137,6152,6164,6165,6201,6204,6234,10949,22916,23589,55110,55795,64852,81929	RPL13,RPL24,RPL34,RPL35A,RPS7,RPS10,RPS28,HNRNPA0,NCBP2,CARHSP1,MAGOHB,PCID2,TUT1,SEH1L
GO Biological Processes	GO:0006412	translation	0.000222141	0.0324395	13/715	3658,4691,6137,6152,6164,6165,6201,6204,6234,6726,22916,28957,55168	IREB2,NCL,RPL13,RPL24,RPL34,RPL35A,RPS7,RPS10,RPS28,SRP9,NCBP2,MRPS28,MRPS18A
GO Biological Processes	GO:0043043	peptide biosynthetic process	0.000309112	0.0433271	13/740	3658,4691,6137,6152,6164,6165,6201,6204,6234,6726,22916,28957,55168	IREB2,NCL,RPL13,RPL24,RPL34,RPL35A,RPS7,RPS10,RPS28,SRP9,NCBP2,MRPS28,MRPS18A
GO Biological Processes	GO:0034660	ncRNA metabolic process	0.000343979	0.0472644	11/557	4691,6165,6201,6234,6597,11056,22916,51018,55197,64852,115708	NCL,RPL35A,RPS7,RPS28,SMARCA4,DDX52,NCBP2,RRP15,RPRD1A,TUT1,TRMT61A
GO Biological Processes	GO:0010224	response to UV-B	0.000136886	0.0224858	3/18	1396,3150,4436	CRIP1,HMGN1,MSH2
GO Biological Processes	GO:0007093	mitotic cell cycle checkpoint	0.000364881	0.0495267	6/165	2956,4436,5546,6152,7756,55795	MSH6,MSH2,PRCC,RPL24,ZNF207,PCID2
GO Biological Processes	GO:0022613	ribonucleoprotein complex biogenesis	4.47738e-06	0.00177812	13/489	6152,6165,6201,6204,6234,6631,8175,11056,11168,51018,51747,96764,100130932	RPL24,RPL35A,RPS7,RPS10,RPS28,SNRPC,SF3A2,DDX52,PSIP1,RRP15,LUC7L3,TGS1,SNRPGP15
GO Biological Processes	GO:0022618	ribonucleoprotein complex assembly	2.92179e-05	0.00656193	9/276	6152,6204,6234,6631,8175,11168,51747,96764,100130932	RPL24,RPS10,RPS28,SNRPC,SF3A2,PSIP1,LUC7L3,TGS1,SNRPGP15
GO Biological Processes	GO:0071826	ribonucleoprotein complex subunit organization	4.29432e-05	0.00908081	9/290	6152,6204,6234,6631,8175,11168,51747,96764,100130932	RPL24,RPS10,RPS28,SNRPC,SF3A2,PSIP1,LUC7L3,TGS1,SNRPGP15
GO Biological Processes	GO:0006376	mRNA splice site selection	0.00021717	0.0321461	4/52	6631,8175,11168,51747	SNRPC,SF3A2,PSIP1,LUC7L3
GO Biological Processes	GO:0006354	DNA-templated transcription, elongation	3.36726e-06	0.00142409	7/111	3150,4298,6924,11047,22916,27336,55795	HMGN1,MLLT1,ELOA,ADRM1,NCBP2,HTATSF1,PCID2
GO Biological Processes	GO:0006368	transcription elongation from RNA polymerase II promoter	0.000117621	0.0209307	5/84	4298,6924,11047,22916,55795	MLLT1,ELOA,ADRM1,NCBP2,PCID2
GO Biological Processes	GO:0140014	mitotic nuclear division	5.66264e-06	0.00214423	10/286	3832,3833,4288,6152,7756,22974,54617,55795,64151,81929	KIF11,KIFC1,MKI67,RPL24,ZNF207,TPX2,INO80,PCID2,NCAPG,SEH1L
GO Biological Processes	GO:0051225	spindle assembly	7.36301e-05	0.0138599	6/123	3832,3833,7756,22974,54617,115106	KIF11,KIFC1,ZNF207,TPX2,INO80,HAUS1
GO Biological Processes	GO:0007051	spindle organization	9.19015e-05	0.0166265	7/185	3832,3833,3925,7756,22974,54617,115106	KIF11,KIFC1,STMN1,ZNF207,TPX2,INO80,HAUS1
GO Biological Processes	GO:0007346	regulation of mitotic cell cycle	0.00012654	0.0221546	13/675	2956,3832,4288,4436,5546,5566,6152,7324,7756,22974,54617,55795,115106	MSH6,KIF11,MKI67,MSH2,PRCC,PRKACA,RPL24,UBE2E1,ZNF207,TPX2,INO80,PCID2,HAUS1
GO Biological Processes	GO:0051301	cell division	0.000147191	0.0224858	12/593	3070,3832,3833,3925,3978,7756,22974,54617,57216,64151,81929,115106	HELLS,KIF11,KIFC1,STMN1,LIG1,ZNF207,TPX2,INO80,VANGL2,NCAPG,SEH1L,HAUS1
GO Biological Processes	GO:0000280	nuclear division	0.000161242	0.024071	10/425	3832,3833,4288,6152,7756,22974,54617,55795,64151,81929	KIF11,KIFC1,MKI67,RPL24,ZNF207,TPX2,INO80,PCID2,NCAPG,SEH1L
GO Biological Processes	GO:0000070	mitotic sister chromatid segregation	0.000252067	0.0364826	6/154	3833,7756,54617,55795,64151,81929	KIFC1,ZNF207,INO80,PCID2,NCAPG,SEH1L
GO Biological Processes	GO:0090307	mitotic spindle assembly	0.000310002	0.0433271	4/57	3832,3833,7756,22974	KIF11,KIFC1,ZNF207,TPX2
GO Biological Processes	GO:0048285	organelle fission	0.000341904	0.0471784	10/467	3832,3833,4288,6152,7756,22974,54617,55795,64151,81929	KIF11,KIFC1,MKI67,RPL24,ZNF207,TPX2,INO80,PCID2,NCAPG,SEH1L
GO Biological Processes	GO:0007052	mitotic spindle organization	0.000365006	0.0495267	5/107	3832,3833,3925,7756,22974	KIF11,KIFC1,STMN1,ZNF207,TPX2
GO Biological Processes	GO:0034728	nucleosome organization	8.9853e-06	0.0031463	8/180	4678,6597,6599,6605,8208,8971,10036,54617	NASP,SMARCA4,SMARCC1,SMARCE1,CHAF1B,H1FX,CHAF1A,INO80
GO Biological Processes	GO:0006333	chromatin assembly or disassembly	1.33187e-05	0.00451795	8/190	3070,4678,6597,6599,6605,8208,8971,10036	HELLS,NASP,SMARCA4,SMARCC1,SMARCE1,CHAF1B,H1FX,CHAF1A
GO Biological Processes	GO:0071824	protein-DNA complex subunit organization	3.36135e-05	0.00749742	9/281	3070,4678,6597,6599,6605,8208,8971,10036,54617	HELLS,NASP,SMARCA4,SMARCC1,SMARCE1,CHAF1B,H1FX,CHAF1A,INO80
KEGG Pathway	hsa03040	Spliceosome	1.16799e-05	0.00400375	7/134	6631,8175,10262,22916,55110,83443,153527	SNRPC,SF3A2,SF3B4,NCBP2,MAGOHB,SF3B5,ZMAT2
KEGG Pathway	hsa03010	Ribosome	2.83976e-06	0.00124969	8/154	6137,6152,6164,6165,6201,6204,6234,55168	RPL13,RPL24,RPL34,RPL35A,RPS7,RPS10,RPS28,MRPS18A
KEGG Pathway	hsa03430	Mismatch repair	0.000290984	0.0411995	3/23	2956,3978,4436	MSH6,LIG1,MSH2
Hallmark Gene Sets	M5925	HALLMARK E2F TARGETS	2.2297e-07	0.000191079	10/200	3070,3925,3978,4288,4436,4678,11168,29028,51747,55148	HELLS,STMN1,LIG1,MKI67,MSH2,NASP,PSIP1,ATAD2,LUC7L3,UBR7
Hallmark Gene Sets	M5901	HALLMARK G2M CHECKPOINT	2.19767e-06	0.000993986	9/200	3151,3832,3925,4288,4678,4691,6599,10036,22974	HMGN2,KIF11,STMN1,MKI67,NASP,NCL,SMARCC1,CHAF1A,TPX2
Down-regulated pathways
Category	Pathway ID	Description	P value	q value	Gene Ratio	Gene ID	Gene symbol
GO Biological Processes	GO:0043062	extracellular structure organization	9.11364e-09	4.24251e-05	13/424	345,1215,1282,1306,3679,3913,4239,7177,7373,8076,25890,55937,340267	APOC3,CMA1,COL4A1,COL15A1,ITGA7,LAMB2,MFAP4,TPSAB1,COL14A1,MFAP5,ABI3BP,APOM,COL28A1
GO Biological Processes	GO:0030198	extracellular matrix organization	1.76833e-07	0.000442966	11/368	1215,1282,1306,3679,3913,4239,7177,7373,8076,25890,340267	CMA1,COL4A1,COL15A1,ITGA7,LAMB2,MFAP4,TPSAB1,COL14A1,MFAP5,ABI3BP,COL28A1
GO Biological Processes	GO:0042743	hydrogen peroxide metabolic process	8.576e-08	0.000253888	6/57	1535,2878,3039,3043,3045,4129	CYBA,GPX3,HBA1,HBB,HBD,MAOB
GO Biological Processes	GO:0098869	cellular oxidant detoxification	1.36882e-07	0.000371464	7/102	2878,3039,3043,3045,5742,6649,55937	GPX3,HBA1,HBB,HBD,PTGS1,SOD3,APOM
GO Biological Processes	GO:1990748	cellular detoxification	2.44784e-07	0.000548469	7/111	2878,3039,3043,3045,5742,6649,55937	GPX3,HBA1,HBB,HBD,PTGS1,SOD3,APOM
GO Biological Processes	GO:0098754	detoxification	6.81065e-07	0.00138618	7/129	2878,3039,3043,3045,5742,6649,55937	GPX3,HBA1,HBB,HBD,PTGS1,SOD3,APOM
GO Biological Processes	GO:0016999	antibiotic metabolic process	1.87718e-06	0.00339613	7/150	125,1535,2878,3039,3043,3045,4129	ADH1B,CYBA,GPX3,HBA1,HBB,HBD,MAOB
GO Biological Processes	GO:0097237	cellular response to toxic substance	4.84766e-06	0.00717564	8/245	1373,2878,3039,3043,3045,5742,6649,55937	CPS1,GPX3,HBA1,HBB,HBD,PTGS1,SOD3,APOM
GO Biological Processes	GO:0009636	response to toxic substance	5.33654e-06	0.00755585	11/522	1373,2878,3039,3043,3045,3248,4129,5742,6649,9370,55937	CPS1,GPX3,HBA1,HBB,HBD,HPGD,MAOB,PTGS1,SOD3,ADIPOQ,APOM
GO Biological Processes	GO:0042744	hydrogen peroxide catabolic process	6.82034e-06	0.00854248	4/32	2878,3039,3043,3045	GPX3,HBA1,HBB,HBD
GO Biological Processes	GO:0072593	reactive oxygen species metabolic process	1.28297e-05	0.0109947	8/280	1373,1535,2878,3039,3043,3045,4129,6649	CPS1,CYBA,GPX3,HBA1,HBB,HBD,MAOB,SOD3
GO Biological Processes	GO:0015671	oxygen transport	2.43189e-05	0.014988	3/15	3039,3043,3045	HBA1,HBB,HBD
GO Biological Processes	GO:0015669	gas transport	5.12157e-05	0.0287559	3/19	3039,3043,3045	HBA1,HBB,HBD
GO Biological Processes	GO:0017001	antibiotic catabolic process	7.45434e-05	0.0368418	4/58	2878,3039,3043,3045	GPX3,HBA1,HBB,HBD
GO Biological Processes	GO:0051187	cofactor catabolic process	0.000138944	0.0461707	4/68	2878,3039,3043,3045	GPX3,HBA1,HBB,HBD
GO Biological Processes	GO:0019433	triglyceride catabolic process	7.73825e-06	0.00933319	4/33	345,1373,2167,2170	APOC3,CPS1,FABP4,FABP3
GO Biological Processes	GO:0046461	neutral lipid catabolic process	1.69299e-05	0.0131267	4/40	345,1373,2167,2170	APOC3,CPS1,FABP4,FABP3
GO Biological Processes	GO:0046464	acylglycerol catabolic process	1.69299e-05	0.0131267	4/40	345,1373,2167,2170	APOC3,CPS1,FABP4,FABP3
GO Biological Processes	GO:0046503	glycerolipid catabolic process	9.08843e-05	0.0422807	4/61	345,1373,2167,2170	APOC3,CPS1,FABP4,FABP3
GO Biological Processes	GO:0031960	response to corticosteroid	4.47925e-05	0.0255907	6/166	590,1373,1535,3557,4129,9370	BCHE,CPS1,CYBA,IL1RN,MAOB,ADIPOQ
GO Biological Processes	GO:0010951	negative regulation of endopeptidase activity	5.3351e-05	0.029447	7/251	197,5267,5275,7078,80760,340267,728113	AHSG,SERPINA4,SERPINB13,TIMP3,ITIH5,COL28A1,ANXA8L1
GO Biological Processes	GO:0010466	negative regulation of peptidase activity	6.98617e-05	0.0366943	7/262	197,5267,5275,7078,80760,340267,728113	AHSG,SERPINA4,SERPINB13,TIMP3,ITIH5,COL28A1,ANXA8L1
GO Biological Processes	GO:0051346	negative regulation of hydrolase activity	7.37029e-05	0.0368418	9/462	197,325,345,5267,5275,7078,80760,340267,728113	AHSG,APCS,APOC3,SERPINA4,SERPINB13,TIMP3,ITIH5,COL28A1,ANXA8L1
GO Biological Processes	GO:0008217	regulation of blood pressure	6.81111e-05	0.0363613	6/179	1215,1359,1535,3043,5742,9370	CMA1,CPA3,CYBA,HBB,PTGS1,ADIPOQ
GO Biological Processes	GO:0003081	regulation of systemic arterial blood pressure by renin-angiotensin	0.000134762	0.0457139	3/26	1215,1359,1535	CMA1,CPA3,CYBA
GO Biological Processes	GO:0034113	heterotypic cell-cell adhesion	9.68672e-05	0.043427	4/62	3557,3679,9370,55742	IL1RN,ITGA7,ADIPOQ,PARVA
KEGG Pathway	hsa03320	PPAR signaling pathway	8.66716e-06	0.00968057	5/72	345,2167,2170,9370,28965	APOC3,FABP4,FABP3,ADIPOQ,SLC27A6
KEGG Pathway	hsa04510	Focal adhesion	1.20767e-05	0.0109947	7/199	1282,3679,3913,4638,5604,10398,55742	COL4A1,ITGA7,LAMB2,MYLK,MAP2K1,MYL9,PARVA
Hallmark Gene Sets	M5909	HALLMARK MYOGENESIS	3.21346e-10	2.09292e-06	11/200	58,1152,1306,2170,2273,2878,3679,4638,5837,6649,11155	ACTA1,CKB,COL15A1,FABP3,FHL1,GPX3,ITGA7,MYLK,PYGM,SOD3,LDB3
Hallmark Gene Sets	M5905	HALLMARK ADIPOGENESIS	8.06987e-08	0.000253888	9/200	1282,1306,2167,2878,3679,4638,9370,80760,284119	COL4A1,COL15A1,FABP4,GPX3,ITGA7,MYLK,ADIPOQ,ITIH5,CAVIN1
Hallmark Gene Sets	M5930	HALLMARK EPITHELIAL MESENCHYMAL TRANSITION	1.24759e-05	0.0109947	7/200	1282,4638,6641,7078,8076,10398,25890	COL4A1,MYLK,SNTB1,TIMP3,MFAP5,MYL9,ABI3BP

## Sheet: g. Pathways-DE phosphosites
Up-regulated pathways
Category	Pathway ID	Description	P value	q value	Gene Ratio	Gene ID	Gene symbol
GO Biological Processes	GO:0034330	cell junction organization	1.08866e-18	2.48845e-14	37/291	25,81,287,395,1009,1500,1501,1739,1829,1832,1969,2316,2318,2697,3611,4641,5317,5339,5906,5908,6624,7082,7094,8502,8861,9344,9448,9922,23136,23332,23499,51762,57662,79778,79834,84552,144100	ABL1,ACTN4,ANK2,ARHGAP6,CDH11,CTNND1,CTNND2,DLG1,DSG2,DSP,EPHA2,FLNA,FLNC,GJA1,ILK,MYO1C,PKP1,PLEC,RAP1A,RAP1B,FSCN1,TJP1,TLN1,PKP4,LDB1,TAOK2,MAP4K4,IQSEC1,EPB41L3,CLASP1,MACF1,RAB8B,CAMSAP3,MICALL2,PEAK1,PARD6G,PLEKHA7
GO Biological Processes	GO:0034329	cell junction assembly	7.0098e-17	4.83501e-13	32/241	25,81,287,395,1009,1500,1501,1739,1969,2316,2318,2697,3611,4641,5317,5339,5906,5908,6624,7082,7094,8502,8861,9344,9448,23136,23332,23499,57662,79778,79834,84552	ABL1,ACTN4,ANK2,ARHGAP6,CDH11,CTNND1,CTNND2,DLG1,EPHA2,FLNA,FLNC,GJA1,ILK,MYO1C,PKP1,PLEC,RAP1A,RAP1B,FSCN1,TJP1,TLN1,PKP4,LDB1,TAOK2,MAP4K4,EPB41L3,CLASP1,MACF1,CAMSAP3,MICALL2,PEAK1,PARD6G
GO Biological Processes	GO:0045216	cell-cell junction organization	1.37531e-11	1.80689e-08	21/157	81,287,1009,1500,1501,1739,1829,1832,1969,2697,4641,5317,6624,7082,7094,8502,23136,57662,79778,84552,144100	ACTN4,ANK2,CDH11,CTNND1,CTNND2,DLG1,DSG2,DSP,EPHA2,GJA1,MYO1C,PKP1,FSCN1,TJP1,TLN1,PKP4,EPB41L3,CAMSAP3,MICALL2,PARD6G,PLEKHA7
GO Biological Processes	GO:0007043	cell-cell junction assembly	8.32185e-10	7.29244e-07	17/124	81,287,1009,1500,1501,1739,1969,2697,4641,5317,6624,7082,7094,8502,23136,79778,84552	ACTN4,ANK2,CDH11,CTNND1,CTNND2,DLG1,EPHA2,GJA1,MYO1C,PKP1,FSCN1,TJP1,TLN1,PKP4,EPB41L3,MICALL2,PARD6G
GO Biological Processes	GO:0051261	protein depolymerization	1.28e-11	1.76576e-08	18/110	119,4131,6709,6711,9525,23271,23332,50810,55201,57482,57553,57662,57701,89795,130271,146057,157922,344148	ADD2,MAP1B,SPTAN1,SPTBN1,VPS4B,CAMSAP2,CLASP1,HDGFL3,MAP1S,KIAA1211,MICAL3,CAMSAP3,NCKAP5L,NAV3,PLEKHH2,TTBK2,CAMSAP1,NCKAP5
GO Biological Processes	GO:1901880	negative regulation of protein depolymerization	8.45807e-10	7.29244e-07	13/66	119,4131,6709,6711,23271,23332,50810,57482,57662,89795,130271,146057,157922	ADD2,MAP1B,SPTAN1,SPTBN1,CAMSAP2,CLASP1,HDGFL3,KIAA1211,CAMSAP3,NAV3,PLEKHH2,TTBK2,CAMSAP1
GO Biological Processes	GO:0007019	microtubule depolymerization	1.47153e-09	1.04961e-06	11/45	4131,23271,23332,50810,55201,57662,57701,89795,146057,157922,344148	MAP1B,CAMSAP2,CLASP1,HDGFL3,MAP1S,CAMSAP3,NCKAP5L,NAV3,TTBK2,CAMSAP1,NCKAP5
GO Biological Processes	GO:1901879	regulation of protein depolymerization	1.62729e-09	1.12243e-06	14/83	119,4131,6709,6711,23271,23332,50810,55201,57482,57662,89795,130271,146057,157922	ADD2,MAP1B,SPTAN1,SPTBN1,CAMSAP2,CLASP1,HDGFL3,MAP1S,KIAA1211,CAMSAP3,NAV3,PLEKHH2,TTBK2,CAMSAP1
GO Biological Processes	GO:0043242	negative regulation of protein complex disassembly	4.41832e-09	2.62388e-06	13/75	119,4131,6709,6711,23271,23332,50810,57482,57662,89795,130271,146057,157922	ADD2,MAP1B,SPTAN1,SPTBN1,CAMSAP2,CLASP1,HDGFL3,KIAA1211,CAMSAP3,NAV3,PLEKHH2,TTBK2,CAMSAP1
GO Biological Processes	GO:0031114	regulation of microtubule depolymerization	4.57998e-09	2.62388e-06	9/29	4131,23271,23332,50810,55201,57662,89795,146057,157922	MAP1B,CAMSAP2,CLASP1,HDGFL3,MAP1S,CAMSAP3,NAV3,TTBK2,CAMSAP1
GO Biological Processes	GO:0007026	negative regulation of microtubule depolymerization	2.56927e-08	1.14332e-05	8/25	4131,23271,23332,50810,57662,89795,146057,157922	MAP1B,CAMSAP2,CLASP1,HDGFL3,CAMSAP3,NAV3,TTBK2,CAMSAP1
GO Biological Processes	GO:0070507	regulation of microtubule cytoskeleton organization	7.13466e-08	2.6246e-05	18/186	25,2011,3192,4131,8243,9525,10142,23187,23271,23332,29899,50810,55201,57662,89795,146057,157922,348235	ABL1,MARK2,HNRNPU,MAP1B,SMC1A,VPS4B,AKAP9,PHLDB1,CAMSAP2,CLASP1,GPSM2,HDGFL3,MAP1S,CAMSAP3,NAV3,TTBK2,CAMSAP1,SKA2
GO Biological Processes	GO:0031110	regulation of microtubule polymerization or depolymerization	8.07557e-08	2.89357e-05	12/79	25,4131,10142,23271,23332,50810,55201,57662,89795,146057,157922,348235	ABL1,MAP1B,AKAP9,CAMSAP2,CLASP1,HDGFL3,MAP1S,CAMSAP3,NAV3,TTBK2,CAMSAP1,SKA2
GO Biological Processes	GO:0043244	regulation of protein complex disassembly	9.56568e-08	3.32546e-05	14/113	119,4131,6709,6711,23271,23332,50810,55201,57482,57662,89795,130271,146057,157922	ADD2,MAP1B,SPTAN1,SPTBN1,CAMSAP2,CLASP1,HDGFL3,MAP1S,KIAA1211,CAMSAP3,NAV3,PLEKHH2,TTBK2,CAMSAP1
GO Biological Processes	GO:0031109	microtubule polymerization or depolymerization	1.07007e-07	3.50589e-05	14/114	25,4131,10142,23271,23332,50810,55201,57662,57701,89795,146057,157922,344148,348235	ABL1,MAP1B,AKAP9,CAMSAP2,CLASP1,HDGFL3,MAP1S,CAMSAP3,NCKAP5L,NAV3,TTBK2,CAMSAP1,NCKAP5,SKA2
GO Biological Processes	GO:0032886	regulation of microtubule-based process	1.63997e-07	4.97217e-05	19/218	25,2011,3192,4131,8243,9525,10142,23187,23271,23332,23499,29899,50810,55201,57662,89795,146057,157922,348235	ABL1,MARK2,HNRNPU,MAP1B,SMC1A,VPS4B,AKAP9,PHLDB1,CAMSAP2,CLASP1,MACF1,GPSM2,HDGFL3,MAP1S,CAMSAP3,NAV3,TTBK2,CAMSAP1,SKA2
GO Biological Processes	GO:1902904	negative regulation of supramolecular fiber organization	2.81564e-07	7.76835e-05	15/142	119,395,4131,5580,6709,6711,23271,23332,50810,57482,57662,89795,130271,146057,157922	ADD2,ARHGAP6,MAP1B,PRKCD,SPTAN1,SPTBN1,CAMSAP2,CLASP1,HDGFL3,KIAA1211,CAMSAP3,NAV3,PLEKHH2,TTBK2,CAMSAP1
GO Biological Processes	GO:0051494	negative regulation of cytoskeleton organization	4.82834e-07	0.000113858	15/148	119,395,4131,5580,6709,6711,23271,23332,50810,57482,57662,89795,130271,146057,157922	ADD2,ARHGAP6,MAP1B,PRKCD,SPTAN1,SPTBN1,CAMSAP2,CLASP1,HDGFL3,KIAA1211,CAMSAP3,NAV3,PLEKHH2,TTBK2,CAMSAP1
GO Biological Processes	GO:0031111	negative regulation of microtubule polymerization or depolymerization	7.36919e-07	0.000160091	8/37	4131,23271,23332,50810,57662,89795,146057,157922	MAP1B,CAMSAP2,CLASP1,HDGFL3,CAMSAP3,NAV3,TTBK2,CAMSAP1
GO Biological Processes	GO:0043624	cellular protein complex disassembly	7.67924e-07	0.00016424	18/218	119,4131,6709,6711,9525,23271,23332,50810,55201,57482,57553,57662,57701,89795,130271,146057,157922,344148	ADD2,MAP1B,SPTAN1,SPTBN1,VPS4B,CAMSAP2,CLASP1,HDGFL3,MAP1S,KIAA1211,MICAL3,CAMSAP3,NCKAP5L,NAV3,PLEKHH2,TTBK2,CAMSAP1,NCKAP5
GO Biological Processes	GO:0022411	cellular component disassembly	1.80881e-06	0.000330047	30/551	119,1856,1857,2011,3936,4131,6624,6709,6711,9131,9525,10783,22985,23271,23332,50810,55102,55187,55201,57482,57553,57602,57662,57701,89795,130271,146057,157922,196528,344148	ADD2,DVL2,DVL3,MARK2,LCP1,MAP1B,FSCN1,SPTAN1,SPTBN1,AIFM1,VPS4B,NEK6,ACIN1,CAMSAP2,CLASP1,HDGFL3,ATG2B,VPS13D,MAP1S,KIAA1211,MICAL3,USP36,CAMSAP3,NCKAP5L,NAV3,PLEKHH2,TTBK2,CAMSAP1,ARID2,NCKAP5
GO Biological Processes	GO:0032984	protein-containing complex disassembly	7.98286e-06	0.00115919	21/335	119,1856,1857,4131,6709,6711,9525,23271,23332,50810,55201,57482,57553,57662,57701,89795,130271,146057,157922,196528,344148	ADD2,DVL2,DVL3,MAP1B,SPTAN1,SPTBN1,VPS4B,CAMSAP2,CLASP1,HDGFL3,MAP1S,KIAA1211,MICAL3,CAMSAP3,NCKAP5L,NAV3,PLEKHH2,TTBK2,CAMSAP1,ARID2,NCKAP5
GO Biological Processes	GO:0031113	regulation of microtubule polymerization	8.09042e-06	0.00116866	8/50	25,4131,10142,23271,23332,57662,89795,157922	ABL1,MAP1B,AKAP9,CAMSAP2,CLASP1,CAMSAP3,NAV3,CAMSAP1
GO Biological Processes	GO:0046785	microtubule polymerization	3.05399e-05	0.00329616	9/77	25,4131,10142,23271,23332,50810,57662,89795,157922	ABL1,MAP1B,AKAP9,CAMSAP2,CLASP1,HDGFL3,CAMSAP3,NAV3,CAMSAP1
GO Biological Processes	GO:0010639	negative regulation of organelle organization	3.05842e-05	0.00329616	22/395	119,395,3192,3980,4131,5580,5927,6419,6709,6711,7291,9738,23271,23332,50810,54454,57482,57662,89795,130271,146057,157922	ADD2,ARHGAP6,HNRNPU,LIG3,MAP1B,PRKCD,KDM5A,SETMAR,SPTAN1,SPTBN1,TWIST1,CCP110,CAMSAP2,CLASP1,HDGFL3,ATAD2B,KIAA1211,CAMSAP3,NAV3,PLEKHH2,TTBK2,CAMSAP1
GO Biological Processes	GO:0051129	negative regulation of cellular component organization	0.000461887	0.0253854	30/745	81,112,119,213,395,1400,3192,3980,4131,5530,5580,5927,6419,6709,6711,7291,9139,9448,9738,23271,23332,27342,50810,54454,57482,57662,89795,130271,146057,157922	ACTN4,ADCY6,ADD2,ALB,ARHGAP6,CRMP1,HNRNPU,LIG3,MAP1B,PPP3CA,PRKCD,KDM5A,SETMAR,SPTAN1,SPTBN1,TWIST1,CBFA2T2,MAP4K4,CCP110,CAMSAP2,CLASP1,RABGEF1,HDGFL3,ATAD2B,KIAA1211,CAMSAP3,NAV3,PLEKHH2,TTBK2,CAMSAP1
GO Biological Processes	GO:0030029	actin filament-based process	7.99447e-16	3.02494e-12	55/760	25,81,119,287,357,395,477,1739,1829,1832,2036,2316,2697,3611,3856,3936,4620,4628,4629,4641,4650,5144,5580,5829,6242,6624,6709,6711,7094,7273,9344,9828,9922,10152,10174,10486,10611,11346,23043,23136,23224,23242,23332,26037,26053,54434,57482,57553,57619,79778,84033,84952,130271,154796,221061	ABL1,ACTN4,ADD2,ANK2,SHROOM2,ARHGAP6,ATP1A2,DLG1,DSG2,DSP,EPB41L1,FLNA,GJA1,ILK,KRT8,LCP1,MYH2,MYH10,MYH11,MYO1C,MYO9B,PDE4D,PRKCD,PXN,RTKN,FSCN1,SPTAN1,SPTBN1,TLN1,TTN,TAOK2,ARHGEF17,IQSEC1,ABI2,SORBS3,CAP2,PDLIM5,SYNPO,TNIK,EPB41L3,SYNE2,COBL,CLASP1,SIPA1L1,AUTS2,SSH1,KIAA1211,MICAL3,SHROOM3,MICALL2,OBSCN,CGNL1,PLEKHH2,AMOT,FAM171A1
GO Biological Processes	GO:0097435	supramolecular fiber organization	1.13151e-13	2.46424e-10	48/674	25,81,119,302,357,395,1739,1832,2316,3611,3856,3936,4131,4628,4629,4641,5108,5317,5580,5829,6624,6709,6711,7273,10142,10152,10174,10486,11346,23242,23271,23332,50810,55201,57482,57553,57619,57662,57701,79778,84033,84952,89795,130271,146057,157922,221061,344148	ABL1,ACTN4,ADD2,ANXA2,SHROOM2,ARHGAP6,DLG1,DSP,FLNA,ILK,KRT8,LCP1,MAP1B,MYH10,MYH11,MYO1C,PCM1,PKP1,PRKCD,PXN,FSCN1,SPTAN1,SPTBN1,TTN,AKAP9,ABI2,SORBS3,CAP2,SYNPO,COBL,CAMSAP2,CLASP1,HDGFL3,MAP1S,KIAA1211,MICAL3,SHROOM3,CAMSAP3,NCKAP5L,MICALL2,OBSCN,CGNL1,NAV3,PLEKHH2,TTBK2,CAMSAP1,FAM171A1,NCKAP5
GO Biological Processes	GO:0030036	actin cytoskeleton organization	1.17563e-12	2.02723e-09	46/667	25,81,119,357,395,1739,2036,2316,3611,3856,3936,4628,4629,4641,5580,5829,6242,6624,6709,6711,7094,7273,9344,9828,9922,10152,10174,10486,10611,11346,23043,23136,23242,23332,26037,26053,54434,57482,57553,57619,79778,84033,84952,130271,154796,221061	ABL1,ACTN4,ADD2,SHROOM2,ARHGAP6,DLG1,EPB41L1,FLNA,ILK,KRT8,LCP1,MYH10,MYH11,MYO1C,PRKCD,PXN,RTKN,FSCN1,SPTAN1,SPTBN1,TLN1,TTN,TAOK2,ARHGEF17,IQSEC1,ABI2,SORBS3,CAP2,PDLIM5,SYNPO,TNIK,EPB41L3,COBL,CLASP1,SIPA1L1,AUTS2,SSH1,KIAA1211,MICAL3,SHROOM3,MICALL2,OBSCN,CGNL1,PLEKHH2,AMOT,FAM171A1
GO Biological Processes	GO:0007015	actin filament organization	2.8125e-08	1.23169e-05	28/402	25,81,119,357,395,1739,2316,3936,4641,5580,5829,6624,6709,6711,7273,10152,10174,10486,11346,23242,23332,57482,57553,57619,79778,84952,130271,221061	ABL1,ACTN4,ADD2,SHROOM2,ARHGAP6,DLG1,FLNA,LCP1,MYO1C,PRKCD,PXN,FSCN1,SPTAN1,SPTBN1,TTN,ABI2,SORBS3,CAP2,SYNPO,COBL,CLASP1,KIAA1211,MICAL3,SHROOM3,MICALL2,CGNL1,PLEKHH2,FAM171A1
GO Biological Processes	GO:0000226	microtubule cytoskeleton organization	9.86387e-13	1.81429e-09	42/564	25,1400,1739,2009,2011,2316,3192,4131,4139,4659,5108,5116,6867,8243,8481,9525,9611,9738,10142,10579,10783,23187,23224,23271,23332,24137,29899,50810,55201,55700,57662,57701,84552,89795,89796,146057,157922,203068,256714,259266,344148,348235	ABL1,CRMP1,DLG1,EML1,MARK2,FLNA,HNRNPU,MAP1B,MARK1,PPP1R12A,PCM1,PCNT,TACC1,SMC1A,OFD1,VPS4B,NCOR1,CCP110,AKAP9,TACC2,NEK6,PHLDB1,SYNE2,CAMSAP2,CLASP1,KIF4A,GPSM2,HDGFL3,MAP1S,MAP7D1,CAMSAP3,NCKAP5L,PARD6G,NAV3,NAV1,TTBK2,CAMSAP1,TUBB,MAP7D2,ASPM,NCKAP5,SKA2
GO Biological Processes	GO:0007017	microtubule-based process	2.95861e-12	4.5349e-09	49/764	25,1400,1739,1780,2009,2011,2316,3192,4131,4139,4296,4659,5108,5116,6867,8243,8481,9525,9611,9738,10142,10579,10783,23187,23224,23271,23303,23332,23499,24137,29899,50810,51512,55201,55700,56912,57662,57701,84552,89795,89796,146057,146439,157922,203068,256714,259266,344148,348235	ABL1,CRMP1,DLG1,DYNC1I1,EML1,MARK2,FLNA,HNRNPU,MAP1B,MARK1,MAP3K11,PPP1R12A,PCM1,PCNT,TACC1,SMC1A,OFD1,VPS4B,NCOR1,CCP110,AKAP9,TACC2,NEK6,PHLDB1,SYNE2,CAMSAP2,KIF13B,CLASP1,MACF1,KIF4A,GPSM2,HDGFL3,GTSE1,MAP1S,MAP7D1,IFT46,CAMSAP3,NCKAP5L,PARD6G,NAV3,NAV1,TTBK2,BICDL2,CAMSAP1,TUBB,MAP7D2,ASPM,NCKAP5,SKA2
GO Biological Processes	GO:0043087	regulation of GTPase activity	3.17168e-07	8.38827e-05	29/479	395,1856,1857,1969,4650,5903,5906,6242,6654,7074,8502,9448,9462,9901,9922,23158,23513,23527,26037,55619,57514,57568,65125,79658,134957,153090,154796,727851,729857	ARHGAP6,DVL2,DVL3,EPHA2,MYO9B,RANBP2,RAP1A,RTKN,SOS1,TIAM1,PKP4,MAP4K4,RASAL2,SRGAP3,IQSEC1,TBC1D9,SCRIB,ACAP2,SIPA1L1,DOCK10,ARHGAP31,SIPA1L2,WNK1,ARHGAP10,STXBP5,DAB2IP,AMOT,RGPD8,RGPD2
GO Biological Processes	GO:0043547	positive regulation of GTPase activity	4.30701e-07	0.00010516	26/405	395,1856,1857,1969,4650,5903,5906,6654,7074,8502,9448,9462,9901,9922,23158,23513,23527,26037,55619,57514,57568,79658,134957,153090,727851,729857	ARHGAP6,DVL2,DVL3,EPHA2,MYO9B,RANBP2,RAP1A,SOS1,TIAM1,PKP4,MAP4K4,RASAL2,SRGAP3,IQSEC1,TBC1D9,SCRIB,ACAP2,SIPA1L1,DOCK10,ARHGAP31,SIPA1L2,ARHGAP10,STXBP5,DAB2IP,RGPD8,RGPD2
GO Biological Processes	GO:0051345	positive regulation of hydrolase activity	3.42219e-05	0.00360375	34/771	395,572,1856,1857,1969,2956,3192,4650,4659,5371,5580,5903,5906,6419,6654,7074,8502,9131,9448,9462,9901,9922,23158,23513,23527,26037,55619,57514,57568,79658,134957,153090,727851,729857	ARHGAP6,BAD,DVL2,DVL3,EPHA2,MSH6,HNRNPU,MYO9B,PPP1R12A,PML,PRKCD,RANBP2,RAP1A,SETMAR,SOS1,TIAM1,PKP4,AIFM1,MAP4K4,RASAL2,SRGAP3,IQSEC1,TBC1D9,SCRIB,ACAP2,SIPA1L1,DOCK10,ARHGAP31,SIPA1L2,ARHGAP10,STXBP5,DAB2IP,RGPD8,RGPD2
GO Biological Processes	GO:0051493	regulation of cytoskeleton organization	6.8363e-10	6.73619e-07	36/534	25,119,395,1739,2011,2316,3192,3611,4131,4641,5580,5829,6624,6709,6711,8243,9344,9525,10142,10152,10174,11346,23187,23271,23332,29899,50810,55201,57482,57662,60312,89795,130271,146057,157922,348235	ABL1,ADD2,ARHGAP6,DLG1,MARK2,FLNA,HNRNPU,ILK,MAP1B,MYO1C,PRKCD,PXN,FSCN1,SPTAN1,SPTBN1,SMC1A,TAOK2,VPS4B,AKAP9,ABI2,SORBS3,SYNPO,PHLDB1,CAMSAP2,CLASP1,GPSM2,HDGFL3,MAP1S,KIAA1211,CAMSAP3,AFAP1,NAV3,PLEKHH2,TTBK2,CAMSAP1,SKA2
GO Biological Processes	GO:0010638	positive regulation of organelle organization	3.96589e-08	1.65786e-05	36/624	25,302,572,1739,2316,3192,3936,4131,4297,4641,5371,5829,6624,7159,9525,9738,9847,10055,10142,10152,10174,10270,11346,23272,23332,25836,26053,29899,54623,55183,55187,55904,57482,57602,79778,89795	ABL1,ANXA2,BAD,DLG1,FLNA,HNRNPU,LCP1,MAP1B,KMT2A,MYO1C,PML,PXN,FSCN1,TP53BP2,VPS4B,CCP110,C2CD5,SAE1,AKAP9,ABI2,SORBS3,AKAP8,SYNPO,TASOR,CLASP1,NIPBL,AUTS2,GPSM2,PAF1,RIF1,VPS13D,KMT2E,KIAA1211,USP36,MICALL2,NAV3
GO Biological Processes	GO:1902903	regulation of supramolecular fiber organization	1.0801e-07	3.50589e-05	25/352	25,119,395,1739,2316,4131,4641,5580,5829,6709,6711,10142,10152,10174,11346,23271,23332,50810,55201,57482,57662,89795,130271,146057,157922	ABL1,ADD2,ARHGAP6,DLG1,FLNA,MAP1B,MYO1C,PRKCD,PXN,SPTAN1,SPTBN1,AKAP9,ABI2,SORBS3,SYNPO,CAMSAP2,CLASP1,HDGFL3,MAP1S,KIAA1211,CAMSAP3,NAV3,PLEKHH2,TTBK2,CAMSAP1
GO Biological Processes	GO:0032970	regulation of actin filament-based process	7.03974e-07	0.000154497	25/389	25,119,287,395,477,1739,1829,1832,2316,3611,4641,5144,5580,5829,6624,6709,6711,9344,10142,10152,10174,11346,23332,57482,130271	ABL1,ADD2,ANK2,ARHGAP6,ATP1A2,DLG1,DSG2,DSP,FLNA,ILK,MYO1C,PDE4D,PRKCD,PXN,FSCN1,SPTAN1,SPTBN1,TAOK2,AKAP9,ABI2,SORBS3,SYNPO,CLASP1,KIAA1211,PLEKHH2
GO Biological Processes	GO:0044089	positive regulation of cellular component biogenesis	1.24596e-06	0.000247309	30/541	25,1385,1739,1969,2073,2316,3936,4131,4641,5829,6117,6624,7058,7291,9448,9525,9738,9774,10142,10152,10174,11346,23187,23242,23332,26053,29899,57482,83732,89795	ABL1,CREB1,DLG1,EPHA2,ERCC5,FLNA,LCP1,MAP1B,MYO1C,PXN,RPA1,FSCN1,THBS2,TWIST1,MAP4K4,VPS4B,CCP110,BCLAF1,AKAP9,ABI2,SORBS3,SYNPO,PHLDB1,COBL,CLASP1,AUTS2,GPSM2,KIAA1211,RIOK1,NAV3
GO Biological Processes	GO:0051258	protein polymerization	2.30393e-06	0.000412763	20/284	25,119,395,1739,4131,4641,5580,6709,6711,10142,10152,23242,23271,23332,50810,57482,57662,79778,89795,157922	ABL1,ADD2,ARHGAP6,DLG1,MAP1B,MYO1C,PRKCD,SPTAN1,SPTBN1,AKAP9,ABI2,COBL,CAMSAP2,CLASP1,HDGFL3,KIAA1211,CAMSAP3,MICALL2,NAV3,CAMSAP1
GO Biological Processes	GO:0043254	regulation of protein complex assembly	6.42283e-06	0.000957869	26/469	25,119,213,1385,1739,2073,3054,3936,4131,4641,5580,6117,6624,6709,6711,7291,9774,10142,10152,23271,23332,57482,57662,89795,153090,157922	ABL1,ADD2,ALB,CREB1,DLG1,ERCC5,HCFC1,LCP1,MAP1B,MYO1C,PRKCD,RPA1,FSCN1,SPTAN1,SPTBN1,TWIST1,BCLAF1,AKAP9,ABI2,CAMSAP2,CLASP1,KIAA1211,CAMSAP3,NAV3,DAB2IP,CAMSAP1
GO Biological Processes	GO:0032271	regulation of protein polymerization	1.40543e-05	0.00176254	16/218	25,119,1739,4131,4641,5580,6709,6711,10142,10152,23271,23332,57482,57662,89795,157922	ABL1,ADD2,DLG1,MAP1B,MYO1C,PRKCD,SPTAN1,SPTBN1,AKAP9,ABI2,CAMSAP2,CLASP1,KIAA1211,CAMSAP3,NAV3,CAMSAP1
GO Biological Processes	GO:0051495	positive regulation of cytoskeleton organization	8.21216e-05	0.00699301	15/226	25,1739,2316,4131,4641,5829,9525,10142,10152,10174,11346,23332,29899,57482,89795	ABL1,DLG1,FLNA,MAP1B,MYO1C,PXN,VPS4B,AKAP9,ABI2,SORBS3,SYNPO,CLASP1,GPSM2,KIAA1211,NAV3
GO Biological Processes	GO:0032956	regulation of actin cytoskeleton organization	0.000116992	0.00922231	19/344	25,119,395,1739,2316,3611,4641,5580,5829,6624,6709,6711,9344,10152,10174,11346,23332,57482,130271	ABL1,ADD2,ARHGAP6,DLG1,FLNA,ILK,MYO1C,PRKCD,PXN,FSCN1,SPTAN1,SPTBN1,TAOK2,ABI2,SORBS3,SYNPO,CLASP1,KIAA1211,PLEKHH2
GO Biological Processes	GO:0110053	regulation of actin filament organization	0.000122235	0.00955372	16/261	25,119,395,1739,2316,4641,5580,5829,6709,6711,10152,10174,11346,23332,57482,130271	ABL1,ADD2,ARHGAP6,DLG1,FLNA,MYO1C,PRKCD,PXN,SPTAN1,SPTBN1,ABI2,SORBS3,SYNPO,CLASP1,KIAA1211,PLEKHH2
GO Biological Processes	GO:0008154	actin polymerization or depolymerization	0.000127633	0.00986381	14/209	119,395,1739,4641,5580,6709,6711,10152,10486,23242,57482,57553,79778,130271	ADD2,ARHGAP6,DLG1,MYO1C,PRKCD,SPTAN1,SPTBN1,ABI2,CAP2,COBL,KIAA1211,MICAL3,MICALL2,PLEKHH2
GO Biological Processes	GO:1902905	positive regulation of supramolecular fiber organization	0.000357405	0.0211565	13/204	25,1739,2316,4131,4641,5829,10142,10152,10174,11346,23332,57482,89795	ABL1,DLG1,FLNA,MAP1B,MYO1C,PXN,AKAP9,ABI2,SORBS3,SYNPO,CLASP1,KIAA1211,NAV3
GO Biological Processes	GO:0031334	positive regulation of protein complex assembly	0.000539378	0.0291222	15/269	1385,1739,2073,3936,4131,4641,6117,6624,7291,9774,10142,10152,23332,57482,89795	CREB1,DLG1,ERCC5,LCP1,MAP1B,MYO1C,RPA1,FSCN1,TWIST1,BCLAF1,AKAP9,ABI2,CLASP1,KIAA1211,NAV3
GO Biological Processes	GO:0019827	stem cell population maintenance	7.41494e-10	7.05442e-07	19/157	607,2308,4849,5108,5430,6657,6926,8243,8861,23091,23318,25836,54623,55183,56478,79576,84678,140467,259266	BCL9,FOXO1,CNOT3,PCM1,POLR2A,SOX2,TBX3,SMC1A,LDB1,ZC3H13,TUT4,NIPBL,PAF1,RIF1,EIF4ENIF1,NKAP,KDM2B,ZNF358,ASPM
GO Biological Processes	GO:0098727	maintenance of cell number	9.21338e-10	7.70294e-07	19/159	607,2308,4849,5108,5430,6657,6926,8243,8861,23091,23318,25836,54623,55183,56478,79576,84678,140467,259266	BCL9,FOXO1,CNOT3,PCM1,POLR2A,SOX2,TBX3,SMC1A,LDB1,ZC3H13,TUT4,NIPBL,PAF1,RIF1,EIF4ENIF1,NKAP,KDM2B,ZNF358,ASPM
GO Biological Processes	GO:0097150	neuronal stem cell population maintenance	0.00118378	0.0529273	4/23	2308,5108,6657,259266	FOXO1,PCM1,SOX2,ASPM
GO Biological Processes	GO:0007051	spindle organization	4.03498e-07	9.93973e-05	17/187	1739,2009,2316,3192,5116,6867,8243,8481,9525,9611,10579,10783,23332,24137,29899,203068,259266	DLG1,EML1,FLNA,HNRNPU,PCNT,TACC1,SMC1A,OFD1,VPS4B,NCOR1,TACC2,NEK6,CLASP1,KIF4A,GPSM2,TUBB,ASPM
GO Biological Processes	GO:0007052	mitotic spindle organization	2.81672e-06	0.000488763	12/109	2009,2316,3192,5116,6867,8243,8481,9525,10579,23332,24137,29899	EML1,FLNA,HNRNPU,PCNT,TACC1,SMC1A,OFD1,VPS4B,TACC2,CLASP1,KIF4A,GPSM2
GO Biological Processes	GO:0051225	spindle assembly	1.17414e-05	0.00157255	12/125	2316,3192,8243,8481,9525,9611,10783,23332,24137,29899,203068,259266	FLNA,HNRNPU,SMC1A,OFD1,VPS4B,NCOR1,NEK6,CLASP1,KIF4A,GPSM2,TUBB,ASPM
GO Biological Processes	GO:1902850	microtubule cytoskeleton organization involved in mitosis	2.37402e-05	0.00267344	12/134	2009,2316,3192,5116,6867,8243,8481,9525,10579,23332,24137,29899	EML1,FLNA,HNRNPU,PCNT,TACC1,SMC1A,OFD1,VPS4B,TACC2,CLASP1,KIF4A,GPSM2
GO Biological Processes	GO:0090307	mitotic spindle assembly	0.000212704	0.0144544	7/59	2316,3192,8243,8481,9525,23332,24137	FLNA,HNRNPU,SMC1A,OFD1,VPS4B,CLASP1,KIF4A
GO Biological Processes	GO:0048812	neuron projection morphogenesis	3.30371e-09	2.17022e-06	39/648	25,288,473,1009,1385,1400,1501,1856,1857,1969,2011,2697,3611,3792,4131,4628,4781,5530,6654,6709,6711,7074,8660,9344,9448,9846,10152,10611,23043,23136,23242,23303,23499,26037,26053,55201,55619,57549,153090	ABL1,ANK3,RERE,CDH11,CREB1,CRMP1,CTNND2,DVL2,DVL3,EPHA2,MARK2,GJA1,ILK,KEL,MAP1B,MYH10,NFIB,PPP3CA,SOS1,SPTAN1,SPTBN1,TIAM1,IRS2,TAOK2,MAP4K4,GAB2,ABI2,PDLIM5,TNIK,EPB41L3,COBL,KIF13B,MACF1,SIPA1L1,AUTS2,MAP1S,DOCK10,IGSF9,DAB2IP
GO Biological Processes	GO:0120039	plasma membrane bounded cell projection morphogenesis	5.96527e-09	3.16504e-06	39/662	25,288,473,1009,1385,1400,1501,1856,1857,1969,2011,2697,3611,3792,4131,4628,4781,5530,6654,6709,6711,7074,8660,9344,9448,9846,10152,10611,23043,23136,23242,23303,23499,26037,26053,55201,55619,57549,153090	ABL1,ANK3,RERE,CDH11,CREB1,CRMP1,CTNND2,DVL2,DVL3,EPHA2,MARK2,GJA1,ILK,KEL,MAP1B,MYH10,NFIB,PPP3CA,SOS1,SPTAN1,SPTBN1,TIAM1,IRS2,TAOK2,MAP4K4,GAB2,ABI2,PDLIM5,TNIK,EPB41L3,COBL,KIF13B,MACF1,SIPA1L1,AUTS2,MAP1S,DOCK10,IGSF9,DAB2IP
GO Biological Processes	GO:0048858	cell projection morphogenesis	7.03811e-09	3.6638e-06	39/666	25,288,473,1009,1385,1400,1501,1856,1857,1969,2011,2697,3611,3792,4131,4628,4781,5530,6654,6709,6711,7074,8660,9344,9448,9846,10152,10611,23043,23136,23242,23303,23499,26037,26053,55201,55619,57549,153090	ABL1,ANK3,RERE,CDH11,CREB1,CRMP1,CTNND2,DVL2,DVL3,EPHA2,MARK2,GJA1,ILK,KEL,MAP1B,MYH10,NFIB,PPP3CA,SOS1,SPTAN1,SPTBN1,TIAM1,IRS2,TAOK2,MAP4K4,GAB2,ABI2,PDLIM5,TNIK,EPB41L3,COBL,KIF13B,MACF1,SIPA1L1,AUTS2,MAP1S,DOCK10,IGSF9,DAB2IP
GO Biological Processes	GO:0032990	cell part morphogenesis	1.51316e-08	6.958e-06	39/685	25,288,473,1009,1385,1400,1501,1856,1857,1969,2011,2697,3611,3792,4131,4628,4781,5530,6654,6709,6711,7074,8660,9344,9448,9846,10152,10611,23043,23136,23242,23303,23499,26037,26053,55201,55619,57549,153090	ABL1,ANK3,RERE,CDH11,CREB1,CRMP1,CTNND2,DVL2,DVL3,EPHA2,MARK2,GJA1,ILK,KEL,MAP1B,MYH10,NFIB,PPP3CA,SOS1,SPTAN1,SPTBN1,TIAM1,IRS2,TAOK2,MAP4K4,GAB2,ABI2,PDLIM5,TNIK,EPB41L3,COBL,KIF13B,MACF1,SIPA1L1,AUTS2,MAP1S,DOCK10,IGSF9,DAB2IP
GO Biological Processes	GO:0000904	cell morphogenesis involved in differentiation	4.85903e-08	1.97148e-05	40/745	25,81,288,473,1009,1293,1385,1400,1501,1969,2011,2316,3611,3792,4131,4628,4781,5530,5829,6654,6709,6711,7074,8660,9344,9846,10152,10611,23043,23242,23303,23499,23513,26037,26053,55201,55619,57549,79778,79834	ABL1,ACTN4,ANK3,RERE,CDH11,COL6A3,CREB1,CRMP1,CTNND2,EPHA2,MARK2,FLNA,ILK,KEL,MAP1B,MYH10,NFIB,PPP3CA,PXN,SOS1,SPTAN1,SPTBN1,TIAM1,IRS2,TAOK2,GAB2,ABI2,PDLIM5,TNIK,COBL,KIF13B,MACF1,SCRIB,SIPA1L1,AUTS2,MAP1S,DOCK10,IGSF9,MICALL2,PEAK1
GO Biological Processes	GO:0048667	cell morphogenesis involved in neuron differentiation	7.38485e-08	2.68089e-05	34/583	25,288,473,1009,1385,1400,1501,1969,2011,3611,3792,4131,4628,4781,5530,6654,6709,6711,7074,8660,9344,9846,10152,10611,23043,23242,23303,23499,23513,26037,26053,55201,55619,57549	ABL1,ANK3,RERE,CDH11,CREB1,CRMP1,CTNND2,EPHA2,MARK2,ILK,KEL,MAP1B,MYH10,NFIB,PPP3CA,SOS1,SPTAN1,SPTBN1,TIAM1,IRS2,TAOK2,GAB2,ABI2,PDLIM5,TNIK,COBL,KIF13B,MACF1,SCRIB,SIPA1L1,AUTS2,MAP1S,DOCK10,IGSF9
GO Biological Processes	GO:0022604	regulation of cell morphogenesis	3.80506e-06	0.000628632	27/484	25,81,1739,1856,1857,2011,2316,2620,3611,3792,4131,4628,5530,7074,9202,9344,10152,10611,23043,23136,23303,23499,26037,57619,79830,157922,221061	ABL1,ACTN4,DLG1,DVL2,DVL3,MARK2,FLNA,GAS2,ILK,KEL,MAP1B,MYH10,PPP3CA,TIAM1,ZMYM4,TAOK2,ABI2,PDLIM5,TNIK,EPB41L3,KIF13B,MACF1,SIPA1L1,SHROOM3,ZMYM1,CAMSAP1,FAM171A1
GO Biological Processes	GO:0007409	axonogenesis	6.18409e-06	0.000927278	26/468	25,288,1009,1385,1400,1969,2011,3611,3792,4131,4628,4781,6654,6709,6711,7074,8660,9344,9846,23242,23303,23499,26037,26053,55201,57549	ABL1,ANK3,CDH11,CREB1,CRMP1,EPHA2,MARK2,ILK,KEL,MAP1B,MYH10,NFIB,SOS1,SPTAN1,SPTBN1,TIAM1,IRS2,TAOK2,GAB2,COBL,KIF13B,MACF1,SIPA1L1,AUTS2,MAP1S,IGSF9
GO Biological Processes	GO:0061564	axon development	1.13482e-05	0.00153479	27/514	25,288,1009,1385,1400,1969,2011,3611,3792,4131,4628,4781,6654,6709,6711,7074,8660,9344,9846,23242,23271,23303,23499,26037,26053,55201,57549	ABL1,ANK3,CDH11,CREB1,CRMP1,EPHA2,MARK2,ILK,KEL,MAP1B,MYH10,NFIB,SOS1,SPTAN1,SPTBN1,TIAM1,IRS2,TAOK2,GAB2,COBL,CAMSAP2,KIF13B,MACF1,SIPA1L1,AUTS2,MAP1S,IGSF9
GO Biological Processes	GO:0031344	regulation of cell projection organization	1.49158e-05	0.00184763	33/708	25,112,1400,1856,1857,1969,2011,3611,3792,4131,4139,5530,5580,5906,6624,7074,9139,9448,9738,10152,10611,23043,23224,23242,23271,23303,23373,23499,26037,26053,51762,89795,153090	ABL1,ADCY6,CRMP1,DVL2,DVL3,EPHA2,MARK2,ILK,KEL,MAP1B,MARK1,PPP3CA,PRKCD,RAP1A,FSCN1,TIAM1,CBFA2T2,MAP4K4,CCP110,ABI2,PDLIM5,TNIK,SYNE2,COBL,CAMSAP2,KIF13B,CRTC1,MACF1,SIPA1L1,AUTS2,RAB8B,NAV3,DAB2IP
GO Biological Processes	GO:0120035	regulation of plasma membrane bounded cell projection organization	2.77247e-05	0.00304751	32/698	25,112,1400,1856,1857,1969,2011,3611,3792,4131,4139,5530,5580,5906,6624,7074,9139,9448,9738,10152,10611,23043,23224,23242,23271,23303,23373,23499,26037,26053,89795,153090	ABL1,ADCY6,CRMP1,DVL2,DVL3,EPHA2,MARK2,ILK,KEL,MAP1B,MARK1,PPP3CA,PRKCD,RAP1A,FSCN1,TIAM1,CBFA2T2,MAP4K4,CCP110,ABI2,PDLIM5,TNIK,SYNE2,COBL,CAMSAP2,KIF13B,CRTC1,MACF1,SIPA1L1,AUTS2,NAV3,DAB2IP
GO Biological Processes	GO:0010975	regulation of neuron projection development	5.17074e-05	0.00494056	25/499	25,112,1400,1856,1857,2011,3611,3792,4131,4139,5530,5906,7074,9139,9448,10152,10611,23043,23242,23271,23303,23373,23499,26037,153090	ABL1,ADCY6,CRMP1,DVL2,DVL3,MARK2,ILK,KEL,MAP1B,MARK1,PPP3CA,RAP1A,TIAM1,CBFA2T2,MAP4K4,ABI2,PDLIM5,TNIK,COBL,CAMSAP2,KIF13B,CRTC1,MACF1,SIPA1L1,DAB2IP
GO Biological Processes	GO:0045664	regulation of neuron differentiation	0.000123255	0.00960622	29/656	25,112,463,1400,1856,1857,2011,3611,3792,4131,4139,5530,5906,6657,7074,9139,9448,10152,10611,23043,23242,23271,23303,23373,23499,26037,56478,153090,259266	ABL1,ADCY6,ZFHX3,CRMP1,DVL2,DVL3,MARK2,ILK,KEL,MAP1B,MARK1,PPP3CA,RAP1A,SOX2,TIAM1,CBFA2T2,MAP4K4,ABI2,PDLIM5,TNIK,COBL,CAMSAP2,KIF13B,CRTC1,MACF1,SIPA1L1,EIF4ENIF1,DAB2IP,ASPM
GO Biological Processes	GO:0006397	mRNA processing	3.47187e-09	2.22765e-06	35/541	3192,4670,5430,5930,6427,6428,6431,7375,9169,9967,10250,10713,10992,11168,11218,22794,22927,22985,23091,23248,23451,23524,27336,51585,51634,51755,54623,54883,55421,57187,58506,64062,64783,81608,84811	HNRNPU,HNRNPM,POLR2A,RBBP6,SRSF2,SRSF3,SRSF6,USP4,SCAF11,THRAP3,SRRM1,USP39,SF3B2,PSIP1,DDX20,CASC3,HABP4,ACIN1,ZC3H13,RPRD2,SF3B1,SRRM2,HTATSF1,PCF11,RBMX2,CDK12,PAF1,CWC25,NCBP3,THOC2,SCAF1,RBM26,RBM15,FIP1L1,BUD13
GO Biological Processes	GO:0008380	RNA splicing	4.66003e-09	2.62388e-06	32/469	3192,4670,5430,6427,6428,6431,7375,9169,9967,10250,10713,10992,11168,11218,22794,22927,22985,23091,23451,23524,27336,51585,51634,51755,54883,57187,58506,64783,79026,81608,84811,113146	HNRNPU,HNRNPM,POLR2A,SRSF2,SRSF3,SRSF6,USP4,SCAF11,THRAP3,SRRM1,USP39,SF3B2,PSIP1,DDX20,CASC3,HABP4,ACIN1,ZC3H13,SF3B1,SRRM2,HTATSF1,PCF11,RBMX2,CDK12,CWC25,THOC2,SCAF1,RBM15,AHNAK,FIP1L1,BUD13,AHNAK2
GO Biological Processes	GO:0051169	nuclear transport	2.99183e-07	8.17274e-05	24/346	2010,2316,4659,5371,5530,5580,5903,6427,6428,6431,9883,10250,11168,11218,22794,51512,56478,57187,57510,64062,81608,727851,729857,100101267	EMD,FLNA,PPP1R12A,PML,PPP3CA,PRKCD,RANBP2,SRSF2,SRSF3,SRSF6,POM121,SRRM1,PSIP1,DDX20,CASC3,GTSE1,EIF4ENIF1,THOC2,XPO5,RBM26,FIP1L1,RGPD8,RGPD2,POM121C
GO Biological Processes	GO:0006913	nucleocytoplasmic transport	9.49544e-07	0.000196977	23/343	2010,2316,4659,5371,5530,5580,5903,6427,6428,6431,9883,10250,11218,22794,51512,56478,57187,57510,64062,81608,727851,729857,100101267	EMD,FLNA,PPP1R12A,PML,PPP3CA,PRKCD,RANBP2,SRSF2,SRSF3,SRSF6,POM121,SRRM1,DDX20,CASC3,GTSE1,EIF4ENIF1,THOC2,XPO5,RBM26,FIP1L1,RGPD8,RGPD2,POM121C
GO Biological Processes	GO:0000377	RNA splicing, via transesterification reactions with bulged adenosine as nucleophile	1.52246e-06	0.000285745	24/379	3192,4670,5430,6427,6428,6431,7375,9169,9967,10250,10713,10992,11168,11218,22794,23451,23524,27336,51585,51634,54883,64783,81608,84811	HNRNPU,HNRNPM,POLR2A,SRSF2,SRSF3,SRSF6,USP4,SCAF11,THRAP3,SRRM1,USP39,SF3B2,PSIP1,DDX20,CASC3,SF3B1,SRRM2,HTATSF1,PCF11,RBMX2,CWC25,RBM15,FIP1L1,BUD13
GO Biological Processes	GO:0000398	mRNA splicing, via spliceosome	1.52246e-06	0.000285745	24/379	3192,4670,5430,6427,6428,6431,7375,9169,9967,10250,10713,10992,11168,11218,22794,23451,23524,27336,51585,51634,54883,64783,81608,84811	HNRNPU,HNRNPM,POLR2A,SRSF2,SRSF3,SRSF6,USP4,SCAF11,THRAP3,SRRM1,USP39,SF3B2,PSIP1,DDX20,CASC3,SF3B1,SRRM2,HTATSF1,PCF11,RBMX2,CWC25,RBM15,FIP1L1,BUD13
GO Biological Processes	GO:0000375	RNA splicing, via transesterification reactions	1.74732e-06	0.000323548	24/382	3192,4670,5430,6427,6428,6431,7375,9169,9967,10250,10713,10992,11168,11218,22794,23451,23524,27336,51585,51634,54883,64783,81608,84811	HNRNPU,HNRNPM,POLR2A,SRSF2,SRSF3,SRSF6,USP4,SCAF11,THRAP3,SRRM1,USP39,SF3B2,PSIP1,DDX20,CASC3,SF3B1,SRRM2,HTATSF1,PCF11,RBMX2,CWC25,RBM15,FIP1L1,BUD13
GO Biological Processes	GO:0031503	protein-containing complex localization	7.38902e-06	0.00107864	19/281	1739,1759,2060,3192,5108,5903,5906,6427,6428,6431,9883,10250,22794,23513,55333,56912,57187,81608,100101267	DLG1,DNM1,EPS15,HNRNPU,PCM1,RANBP2,RAP1A,SRSF2,SRSF3,SRSF6,POM121,SRRM1,CASC3,SCRIB,SYNJ2BP,IFT46,THOC2,FIP1L1,POM121C
GO Biological Processes	GO:0050657	nucleic acid transport	1.31858e-05	0.00169998	15/193	3192,4641,5903,6427,6428,6431,9883,10250,22794,55421,57187,57510,64062,81608,100101267	HNRNPU,MYO1C,RANBP2,SRSF2,SRSF3,SRSF6,POM121,SRRM1,CASC3,NCBP3,THOC2,XPO5,RBM26,FIP1L1,POM121C
GO Biological Processes	GO:0050658	RNA transport	1.31858e-05	0.00169998	15/193	3192,4641,5903,6427,6428,6431,9883,10250,22794,55421,57187,57510,64062,81608,100101267	HNRNPU,MYO1C,RANBP2,SRSF2,SRSF3,SRSF6,POM121,SRRM1,CASC3,NCBP3,THOC2,XPO5,RBM26,FIP1L1,POM121C
GO Biological Processes	GO:0051168	nuclear export	1.40236e-05	0.00176254	15/194	2010,5903,6427,6428,6431,9883,10250,22794,51512,56478,57187,57510,64062,81608,100101267	EMD,RANBP2,SRSF2,SRSF3,SRSF6,POM121,SRRM1,CASC3,GTSE1,EIF4ENIF1,THOC2,XPO5,RBM26,FIP1L1,POM121C
GO Biological Processes	GO:0051236	establishment of RNA localization	1.5842e-05	0.00194259	15/196	3192,4641,5903,6427,6428,6431,9883,10250,22794,55421,57187,57510,64062,81608,100101267	HNRNPU,MYO1C,RANBP2,SRSF2,SRSF3,SRSF6,POM121,SRRM1,CASC3,NCBP3,THOC2,XPO5,RBM26,FIP1L1,POM121C
GO Biological Processes	GO:0006405	RNA export from nucleus	2.55748e-05	0.00283377	12/135	5903,6427,6428,6431,9883,10250,22794,57187,57510,64062,81608,100101267	RANBP2,SRSF2,SRSF3,SRSF6,POM121,SRRM1,CASC3,THOC2,XPO5,RBM26,FIP1L1,POM121C
GO Biological Processes	GO:0006403	RNA localization	2.86845e-05	0.00312809	16/231	3192,4641,5903,6427,6428,6431,7528,9883,10250,22794,55421,57187,57510,64062,81608,100101267	HNRNPU,MYO1C,RANBP2,SRSF2,SRSF3,SRSF6,YY1,POM121,SRRM1,CASC3,NCBP3,THOC2,XPO5,RBM26,FIP1L1,POM121C
GO Biological Processes	GO:0031124	mRNA 3'-end processing	3.69124e-05	0.00376433	10/98	6427,6428,6431,10250,22794,23248,51585,54623,57187,81608	SRSF2,SRSF3,SRSF6,SRRM1,CASC3,RPRD2,PCF11,PAF1,THOC2,FIP1L1
GO Biological Processes	GO:0015931	nucleobase-containing compound transport	4.78481e-05	0.00463204	16/241	2697,3192,4641,5903,6427,6428,6431,9883,10250,22794,55421,57187,57510,64062,81608,100101267	GJA1,HNRNPU,MYO1C,RANBP2,SRSF2,SRSF3,SRSF6,POM121,SRRM1,CASC3,NCBP3,THOC2,XPO5,RBM26,FIP1L1,POM121C
GO Biological Processes	GO:0051028	mRNA transport	8.19342e-05	0.00699301	12/152	4641,5903,6427,6428,6431,9883,10250,22794,55421,57187,81608,100101267	MYO1C,RANBP2,SRSF2,SRSF3,SRSF6,POM121,SRRM1,CASC3,NCBP3,THOC2,FIP1L1,POM121C
GO Biological Processes	GO:0006611	protein export from nucleus	9.84926e-05	0.00820493	13/179	2010,5903,6427,6428,6431,9883,10250,22794,51512,57187,57510,81608,100101267	EMD,RANBP2,SRSF2,SRSF3,SRSF6,POM121,SRRM1,CASC3,GTSE1,THOC2,XPO5,FIP1L1,POM121C
GO Biological Processes	GO:0006406	mRNA export from nucleus	0.000106928	0.00867874	10/111	5903,6427,6428,6431,9883,10250,22794,57187,81608,100101267	RANBP2,SRSF2,SRSF3,SRSF6,POM121,SRRM1,CASC3,THOC2,FIP1L1,POM121C
GO Biological Processes	GO:0071427	mRNA-containing ribonucleoprotein complex export from nucleus	0.000106928	0.00867874	10/111	5903,6427,6428,6431,9883,10250,22794,57187,81608,100101267	RANBP2,SRSF2,SRSF3,SRSF6,POM121,SRRM1,CASC3,THOC2,FIP1L1,POM121C
GO Biological Processes	GO:0043484	regulation of RNA splicing	0.000121492	0.00952259	11/135	3192,5430,6427,6428,6431,9967,22927,51755,64783,79026,113146	HNRNPU,POLR2A,SRSF2,SRSF3,SRSF6,THRAP3,HABP4,CDK12,RBM15,AHNAK,AHNAK2
GO Biological Processes	GO:0031123	RNA 3'-end processing	0.000306277	0.0189466	11/150	6427,6428,6431,10250,22794,23248,23318,51585,54623,57187,81608	SRSF2,SRSF3,SRSF6,SRRM1,CASC3,RPRD2,TUT4,PCF11,PAF1,THOC2,FIP1L1
GO Biological Processes	GO:0071426	ribonucleoprotein complex export from nucleus	0.000323406	0.0197406	10/127	5903,6427,6428,6431,9883,10250,22794,57187,81608,100101267	RANBP2,SRSF2,SRSF3,SRSF6,POM121,SRRM1,CASC3,THOC2,FIP1L1,POM121C
GO Biological Processes	GO:0071166	ribonucleoprotein complex localization	0.00034444	0.0207491	10/128	5903,6427,6428,6431,9883,10250,22794,57187,81608,100101267	RANBP2,SRSF2,SRSF3,SRSF6,POM121,SRRM1,CASC3,THOC2,FIP1L1,POM121C
GO Biological Processes	GO:0000380	alternative mRNA splicing, via spliceosome	0.00100798	0.0465051	7/76	3192,4670,6427,6428,6431,9967,64783	HNRNPU,HNRNPM,SRSF2,SRSF3,SRSF6,THRAP3,RBM15
GO Biological Processes	GO:1901888	regulation of cell junction assembly	3.60004e-09	2.25739e-06	14/88	25,395,1969,2697,4641,5906,5908,7082,8861,9448,23332,23499,57662,79834	ABL1,ARHGAP6,EPHA2,GJA1,MYO1C,RAP1A,RAP1B,TJP1,LDB1,MAP4K4,CLASP1,MACF1,CAMSAP3,PEAK1
GO Biological Processes	GO:0034332	adherens junction organization	2.81564e-07	7.76835e-05	15/142	25,395,1009,1500,1832,8861,9344,9448,9922,23332,23499,51762,57662,79834,144100	ABL1,ARHGAP6,CDH11,CTNND1,DSP,LDB1,TAOK2,MAP4K4,IQSEC1,CLASP1,MACF1,RAB8B,CAMSAP3,PEAK1,PLEKHA7
GO Biological Processes	GO:0007044	cell-substrate junction assembly	5.46483e-06	0.000842316	11/97	25,395,5339,7094,8861,9344,9448,23332,23499,57662,79834	ABL1,ARHGAP6,PLEC,TLN1,LDB1,TAOK2,MAP4K4,CLASP1,MACF1,CAMSAP3,PEAK1
GO Biological Processes	GO:1903391	regulation of adherens junction organization	9.72097e-06	0.00135455	9/67	25,395,8861,9448,9922,23332,23499,57662,79834	ABL1,ARHGAP6,LDB1,MAP4K4,IQSEC1,CLASP1,MACF1,CAMSAP3,PEAK1
GO Biological Processes	GO:0051893	regulation of focal adhesion assembly	3.21624e-05	0.00339985	8/60	25,395,8861,9448,23332,23499,57662,79834	ABL1,ARHGAP6,LDB1,MAP4K4,CLASP1,MACF1,CAMSAP3,PEAK1
GO Biological Processes	GO:0090109	regulation of cell-substrate junction assembly	3.21624e-05	0.00339985	8/60	25,395,8861,9448,23332,23499,57662,79834	ABL1,ARHGAP6,LDB1,MAP4K4,CLASP1,MACF1,CAMSAP3,PEAK1
GO Biological Processes	GO:0007045	cell-substrate adherens junction assembly	4.59051e-05	0.00447534	9/81	25,395,8861,9344,9448,23332,23499,57662,79834	ABL1,ARHGAP6,LDB1,TAOK2,MAP4K4,CLASP1,MACF1,CAMSAP3,PEAK1
GO Biological Processes	GO:0048041	focal adhesion assembly	4.59051e-05	0.00447534	9/81	25,395,8861,9344,9448,23332,23499,57662,79834	ABL1,ARHGAP6,LDB1,TAOK2,MAP4K4,CLASP1,MACF1,CAMSAP3,PEAK1
GO Biological Processes	GO:0034333	adherens junction assembly	0.000105436	0.00867874	9/90	25,395,8861,9344,9448,23332,23499,57662,79834	ABL1,ARHGAP6,LDB1,TAOK2,MAP4K4,CLASP1,MACF1,CAMSAP3,PEAK1
GO Biological Processes	GO:0001952	regulation of cell-matrix adhesion	0.000190554	0.013229	10/119	25,395,3611,8861,9448,23332,23499,57662,59339,79834	ABL1,ARHGAP6,ILK,LDB1,MAP4K4,CLASP1,MACF1,CAMSAP3,PLEKHA2,PEAK1
GO Biological Processes	GO:0030155	regulation of cell adhesion	0.000672507	0.0345521	28/693	25,81,288,395,463,572,1739,1969,2316,3611,3707,4008,4659,5371,5530,5580,6657,8502,8861,9448,23332,23499,29126,57662,59339,65125,79576,79834	ABL1,ACTN4,ANK3,ARHGAP6,ZFHX3,BAD,DLG1,EPHA2,FLNA,ILK,ITPKB,LMO7,PPP1R12A,PML,PPP3CA,PRKCD,SOX2,PKP4,LDB1,MAP4K4,CLASP1,MACF1,CD274,CAMSAP3,PLEKHA2,WNK1,NKAP,PEAK1
GO Biological Processes	GO:0031589	cell-substrate adhesion	0.00134158	0.0581982	17/356	25,81,395,2316,3611,5829,7074,8861,9344,9448,10174,23332,23499,57662,59339,79778,79834	ABL1,ACTN4,ARHGAP6,FLNA,ILK,PXN,TIAM1,LDB1,TAOK2,MAP4K4,SORBS3,CLASP1,MACF1,CAMSAP3,PLEKHA2,MICALL2,PEAK1
KEGG Pathway	hsa03013	RNA transport	0.000248831	0.0165284	12/171	1975,5903,9883,10250,11218,22794,22985,57187,57510,727851,729857,100101267	EIF4B,RANBP2,POM121,SRRM1,DDX20,CASC3,ACIN1,THOC2,XPO5,RGPD8,RGPD2,POM121C
KEGG Pathway	hsa03040	Spliceosome	0.000496028	0.0270998	10/134	3192,4670,6427,6428,6431,10713,10992,22985,23451,57187	HNRNPU,HNRNPM,SRSF2,SRSF3,SRSF6,USP39,SF3B2,ACIN1,SF3B1,THOC2
Hallmark Gene Sets	M5893	HALLMARK MITOTIC SPINDLE	1.12269e-14	2.81591e-11	27/199	25,81,357,1739,2316,4001,4296,4628,4650,5108,5116,5829,6624,6654,6709,6711,7074,7461,8243,9344,9462,10611,11346,23332,24137,55201,79658	ABL1,ACTN4,SHROOM2,DLG1,FLNA,LMNB1,MAP3K11,MYH10,MYO9B,PCM1,PCNT,PXN,FSCN1,SOS1,SPTAN1,SPTBN1,TIAM1,CLIP2,SMC1A,TAOK2,RASAL2,PDLIM5,SYNPO,CLASP1,KIF4A,MAP1S,ARHGAP10
Down-regulated pathways
Category	Pathway ID	Description	P value	q value	Gene Ratio	Gene ID	Gene symbol
GO Biological Processes	GO:0007017	microtubule-based process	4.74989e-07	0.000158559	37/764	547,667,1107,1499,1605,1729,1781,3192,3304,3315,4000,4130,4627,4869,5116,5195,5300,5861,6651,7415,8766,9053,9748,23122,23255,23387,23499,24137,25777,51673,55201,55638,55968,84062,89796,116840,388552	KIF1A,DST,CHD3,CTNNB1,DAG1,DIAPH1,DYNC1I2,HNRNPU,HSPA1B,HSPB1,LMNA,MAP1A,MYH9,NPM1,PCNT,PEX14,PIN1,RAB1A,SON,VCP,RAB11A,MAP7,SLK,CLASP2,MTCL1,SIK3,MACF1,KIF4A,SUN2,TPPP3,MAP1S,SYBU,NSFL1C,DTNBP1,NAV1,CNTROB,BLOC1S3
GO Biological Processes	GO:0000226	microtubule cytoskeleton organization	7.65378e-06	0.00140609	28/564	667,1107,1499,1605,3192,3304,4000,4130,4627,4869,5116,5195,5300,6651,7415,8766,9053,9748,23122,23255,23387,24137,25777,51673,55201,55968,89796,116840	DST,CHD3,CTNNB1,DAG1,HNRNPU,HSPA1B,LMNA,MAP1A,MYH9,NPM1,PCNT,PEX14,PIN1,SON,VCP,RAB11A,MAP7,SLK,CLASP2,MTCL1,SIK3,KIF4A,SUN2,TPPP3,MAP1S,NSFL1C,NAV1,CNTROB
GO Biological Processes	GO:0030029	actin filament-based process	4.75612e-15	1.62737e-11	52/760	87,287,301,604,817,1729,1756,1832,2017,2317,4625,4627,4629,4646,4690,4853,5144,5295,5581,5756,5770,6525,6708,6709,6711,6712,7168,7169,7273,7791,8440,9564,9578,9826,11214,23122,23189,23384,25777,25802,50488,54443,55604,55785,57553,64097,79585,79983,84062,85358,146206,253260	ACTN1,ANK2,ANXA1,BCL6,CAMK2D,DIAPH1,DMD,DSP,CTTN,FLNB,MYH7,MYH9,MYH11,MYO6,NCK1,NOTCH2,PDE4D,PIK3R1,PRKCE,TWF1,PTPN1,SMTN,SPTA1,SPTAN1,SPTBN1,SPTBN2,TPM1,TPM2,TTN,ZYX,NCK2,BCAR1,CDC42BPB,ARHGEF11,AKAP13,CLASP2,KANK1,SPECC1L,SUN2,LMOD1,MINK1,ANLN,CARMIL1,FGD6,MICAL3,EPB41L4A,CORO7,POF1B,DTNBP1,SHANK3,CARMIL2,RICTOR
GO Biological Processes	GO:0030036	actin cytoskeleton organization	2.37408e-12	3.82269e-09	44/667	87,301,604,1729,2017,2317,4627,4629,4690,4853,5295,5581,5756,5770,6525,6708,6709,6711,6712,7168,7169,7273,7791,8440,9564,9578,9826,11214,23122,23189,23384,25802,50488,54443,55604,55785,57553,64097,79585,79983,84062,85358,146206,253260	ACTN1,ANXA1,BCL6,DIAPH1,CTTN,FLNB,MYH9,MYH11,NCK1,NOTCH2,PIK3R1,PRKCE,TWF1,PTPN1,SMTN,SPTA1,SPTAN1,SPTBN1,SPTBN2,TPM1,TPM2,TTN,ZYX,NCK2,BCAR1,CDC42BPB,ARHGEF11,AKAP13,CLASP2,KANK1,SPECC1L,LMOD1,MINK1,ANLN,CARMIL1,FGD6,MICAL3,EPB41L4A,CORO7,POF1B,DTNBP1,SHANK3,CARMIL2,RICTOR
GO Biological Processes	GO:0097435	supramolecular fiber organization	1.66981e-10	2.28538e-07	41/674	87,667,1729,1832,2017,3304,3861,4130,4629,4690,5295,5300,5581,5756,6708,6709,6711,6712,7062,7168,7169,7273,7791,8440,8766,9564,9748,11214,23122,23189,25802,51673,55201,55604,57553,79585,79983,83481,85358,146206,253260	ACTN1,DST,DIAPH1,DSP,CTTN,HSPA1B,KRT14,MAP1A,MYH11,NCK1,PIK3R1,PIN1,PRKCE,TWF1,SPTA1,SPTAN1,SPTBN1,SPTBN2,TCHH,TPM1,TPM2,TTN,ZYX,NCK2,RAB11A,BCAR1,SLK,AKAP13,CLASP2,KANK1,LMOD1,TPPP3,MAP1S,CARMIL1,MICAL3,CORO7,POF1B,EPPK1,SHANK3,CARMIL2,RICTOR
GO Biological Processes	GO:0007015	actin filament organization	3.24529e-08	1.89007e-05	27/402	87,1729,2017,4690,5295,5581,5756,6708,6709,6711,6712,7168,7169,7273,7791,8440,9564,23122,23189,25802,55604,57553,79585,79983,85358,146206,253260	ACTN1,DIAPH1,CTTN,NCK1,PIK3R1,PRKCE,TWF1,SPTA1,SPTAN1,SPTBN1,SPTBN2,TPM1,TPM2,TTN,ZYX,NCK2,BCAR1,CLASP2,KANK1,LMOD1,CARMIL1,MICAL3,CORO7,POF1B,SHANK3,CARMIL2,RICTOR
GO Biological Processes	GO:0043244	regulation of protein complex disassembly	4.71356e-08	2.41225e-05	14/113	4130,4943,5756,6708,6709,6711,6712,10763,23122,25802,55201,55604,140775,146206	MAP1A,TBC1D25,TWF1,SPTA1,SPTAN1,SPTBN1,SPTBN2,NES,CLASP2,LMOD1,MAP1S,CARMIL1,SMCR8,CARMIL2
GO Biological Processes	GO:1901879	regulation of protein depolymerization	7.61294e-08	3.47315e-05	12/83	4130,5756,6708,6709,6711,6712,10763,23122,25802,55201,55604,146206	MAP1A,TWF1,SPTA1,SPTAN1,SPTBN1,SPTBN2,NES,CLASP2,LMOD1,MAP1S,CARMIL1,CARMIL2
GO Biological Processes	GO:0032970	regulation of actin filament-based process	2.43091e-07	8.99208e-05	25/389	287,817,1832,2017,4627,4690,4853,5144,5295,5581,5756,6708,6709,6711,6712,7168,8440,11214,23122,23189,25802,55604,85358,146206,253260	ANK2,CAMK2D,DSP,CTTN,MYH9,NCK1,NOTCH2,PDE4D,PIK3R1,PRKCE,TWF1,SPTA1,SPTAN1,SPTBN1,SPTBN2,TPM1,NCK2,AKAP13,CLASP2,KANK1,LMOD1,CARMIL1,SHANK3,CARMIL2,RICTOR
GO Biological Processes	GO:0051261	protein depolymerization	2.49428e-07	9.10345e-05	13/110	4130,5756,6708,6709,6711,6712,10763,23122,25802,55201,55604,57553,146206	MAP1A,TWF1,SPTA1,SPTAN1,SPTBN1,SPTBN2,NES,CLASP2,LMOD1,MAP1S,CARMIL1,MICAL3,CARMIL2
GO Biological Processes	GO:0051493	regulation of cytoskeleton organization	2.85957e-07	0.000101656	30/534	1499,1729,2017,3192,3304,4130,4690,4853,4869,5295,5581,5756,6708,6709,6711,6712,7168,8440,10763,11214,23122,23189,25802,55201,55604,55968,85358,91624,146206,253260	CTNNB1,DIAPH1,CTTN,HNRNPU,HSPA1B,MAP1A,NCK1,NOTCH2,NPM1,PIK3R1,PRKCE,TWF1,SPTA1,SPTAN1,SPTBN1,SPTBN2,TPM1,NCK2,NES,AKAP13,CLASP2,KANK1,LMOD1,MAP1S,CARMIL1,NSFL1C,SHANK3,NEXN,CARMIL2,RICTOR
GO Biological Processes	GO:0051693	actin filament capping	5.94969e-07	0.000191601	8/38	5756,6708,6709,6711,6712,25802,55604,146206	TWF1,SPTA1,SPTAN1,SPTBN1,SPTBN2,LMOD1,CARMIL1,CARMIL2
GO Biological Processes	GO:0030041	actin filament polymerization	6.5063e-07	0.00020396	16/182	1729,2017,4690,5581,5756,6708,6709,6711,6712,8440,23189,25802,55604,79585,146206,253260	DIAPH1,CTTN,NCK1,PRKCE,TWF1,SPTA1,SPTAN1,SPTBN1,SPTBN2,NCK2,KANK1,LMOD1,CARMIL1,CORO7,CARMIL2,RICTOR
GO Biological Processes	GO:0008154	actin polymerization or depolymerization	8.73129e-07	0.00024896	17/209	1729,2017,4690,5581,5756,6708,6709,6711,6712,8440,23189,25802,55604,57553,79585,146206,253260	DIAPH1,CTTN,NCK1,PRKCE,TWF1,SPTA1,SPTAN1,SPTBN1,SPTBN2,NCK2,KANK1,LMOD1,CARMIL1,MICAL3,CORO7,CARMIL2,RICTOR
GO Biological Processes	GO:0030042	actin filament depolymerization	9.54963e-07	0.000267227	9/54	5756,6708,6709,6711,6712,25802,55604,57553,146206	TWF1,SPTA1,SPTAN1,SPTBN1,SPTBN2,LMOD1,CARMIL1,MICAL3,CARMIL2
GO Biological Processes	GO:0051258	protein polymerization	9.5672e-07	0.000267227	20/284	1729,2017,3304,4690,5300,5581,5756,6708,6709,6711,6712,8440,23122,23189,25802,51673,55604,79585,146206,253260	DIAPH1,CTTN,HSPA1B,NCK1,PIN1,PRKCE,TWF1,SPTA1,SPTAN1,SPTBN1,SPTBN2,NCK2,CLASP2,KANK1,LMOD1,TPPP3,CARMIL1,CORO7,CARMIL2,RICTOR
GO Biological Processes	GO:0030835	negative regulation of actin filament depolymerization	1.10412e-06	0.000299238	8/41	5756,6708,6709,6711,6712,25802,55604,146206	TWF1,SPTA1,SPTAN1,SPTBN1,SPTBN2,LMOD1,CARMIL1,CARMIL2
GO Biological Processes	GO:0032535	regulation of cellular component size	1.30587e-06	0.000347045	23/370	1173,2017,4478,4690,5581,5756,6708,6709,6711,6712,8440,8766,23189,23499,25802,50809,55604,56262,57142,57556,85358,146206,253260	AP2M1,CTTN,MSN,NCK1,PRKCE,TWF1,SPTA1,SPTAN1,SPTBN1,SPTBN2,NCK2,RAB11A,KANK1,MACF1,LMOD1,HP1BP3,CARMIL1,LRRC8A,RTN4,SEMA6A,SHANK3,CARMIL2,RICTOR
GO Biological Processes	GO:0030837	negative regulation of actin filament polymerization	1.78425e-06	0.000436074	9/58	5756,6708,6709,6711,6712,23189,25802,55604,146206	TWF1,SPTA1,SPTAN1,SPTBN1,SPTBN2,KANK1,LMOD1,CARMIL1,CARMIL2
GO Biological Processes	GO:1902903	regulation of supramolecular fiber organization	2.02974e-06	0.000483132	22/352	2017,3304,4130,4690,5295,5581,5756,6708,6709,6711,6712,7168,8440,11214,23122,23189,25802,55201,55604,85358,146206,253260	CTTN,HSPA1B,MAP1A,NCK1,PIK3R1,PRKCE,TWF1,SPTA1,SPTAN1,SPTBN1,SPTBN2,TPM1,NCK2,AKAP13,CLASP2,KANK1,LMOD1,MAP1S,CARMIL1,SHANK3,CARMIL2,RICTOR
GO Biological Processes	GO:0043254	regulation of protein complex assembly	2.28275e-06	0.000520714	26/469	1499,2017,3304,4478,4690,5195,5581,5705,5756,6708,6709,6711,6712,7415,8440,8450,10923,23189,25802,51673,55604,84079,112755,146206,153090,253260	CTNNB1,CTTN,HSPA1B,MSN,NCK1,PEX14,PRKCE,PSMC5,TWF1,SPTA1,SPTAN1,SPTBN1,SPTBN2,VCP,NCK2,CUL4B,SUB1,KANK1,LMOD1,TPPP3,CARMIL1,ANKRD27,STX1B,CARMIL2,DAB2IP,RICTOR
GO Biological Processes	GO:0030833	regulation of actin filament polymerization	3.96753e-06	0.000825191	14/162	2017,4690,5581,5756,6708,6709,6711,6712,8440,23189,25802,55604,146206,253260	CTTN,NCK1,PRKCE,TWF1,SPTA1,SPTAN1,SPTBN1,SPTBN2,NCK2,KANK1,LMOD1,CARMIL1,CARMIL2,RICTOR
GO Biological Processes	GO:0110053	regulation of actin filament organization	4.46123e-06	0.000904572	18/261	2017,4690,5295,5581,5756,6708,6709,6711,6712,7168,8440,23122,23189,25802,55604,85358,146206,253260	CTTN,NCK1,PIK3R1,PRKCE,TWF1,SPTA1,SPTAN1,SPTBN1,SPTBN2,TPM1,NCK2,CLASP2,KANK1,LMOD1,CARMIL1,SHANK3,CARMIL2,RICTOR
GO Biological Processes	GO:0051129	negative regulation of cellular component organization	5.0977e-06	0.00100214	34/745	1676,3192,3304,3550,3956,4000,4869,5195,5253,5756,6708,6709,6711,6712,9320,23081,23122,23189,23258,23411,25802,27342,51366,55604,57142,57556,84079,85358,112755,140775,146206,150696,257364,338692	DFFA,HNRNPU,HSPA1B,IK,LGALS1,LMNA,NPM1,PEX14,PHF2,TWF1,SPTA1,SPTAN1,SPTBN1,SPTBN2,TRIP12,KDM4C,CLASP2,KANK1,DENND5A,SIRT1,LMOD1,RABGEF1,UBR5,CARMIL1,RTN4,SEMA6A,ANKRD27,SHANK3,STX1B,SMCR8,CARMIL2,PROM2,SNX33,ANKRD13D
GO Biological Processes	GO:1901880	negative regulation of protein depolymerization	5.40007e-06	0.00104834	9/66	5756,6708,6709,6711,6712,23122,25802,55604,146206	TWF1,SPTA1,SPTAN1,SPTBN1,SPTBN2,CLASP2,LMOD1,CARMIL1,CARMIL2
GO Biological Processes	GO:0030834	regulation of actin filament depolymerization	6.19918e-06	0.00118664	8/51	5756,6708,6709,6711,6712,25802,55604,146206	TWF1,SPTA1,SPTAN1,SPTBN1,SPTBN2,LMOD1,CARMIL1,CARMIL2
GO Biological Processes	GO:0032271	regulation of protein polymerization	6.89038e-06	0.00130076	16/218	2017,3304,4690,5581,5756,6708,6709,6711,6712,8440,23189,25802,51673,55604,146206,253260	CTTN,HSPA1B,NCK1,PRKCE,TWF1,SPTA1,SPTAN1,SPTBN1,SPTBN2,NCK2,KANK1,LMOD1,TPPP3,CARMIL1,CARMIL2,RICTOR
GO Biological Processes	GO:0032272	negative regulation of protein polymerization	1.11942e-05	0.00182392	9/72	5756,6708,6709,6711,6712,23189,25802,55604,146206	TWF1,SPTA1,SPTAN1,SPTBN1,SPTBN2,KANK1,LMOD1,CARMIL1,CARMIL2
GO Biological Processes	GO:0008064	regulation of actin polymerization or depolymerization	1.25524e-05	0.00200934	14/179	2017,4690,5581,5756,6708,6709,6711,6712,8440,23189,25802,55604,146206,253260	CTTN,NCK1,PRKCE,TWF1,SPTA1,SPTAN1,SPTBN1,SPTBN2,NCK2,KANK1,LMOD1,CARMIL1,CARMIL2,RICTOR
GO Biological Processes	GO:0010639	negative regulation of organelle organization	1.27322e-05	0.00202504	22/395	3192,3550,4000,4869,5253,5756,6708,6709,6711,6712,9320,23081,23122,23189,23411,25802,51366,55604,84079,85358,140775,146206	HNRNPU,IK,LMNA,NPM1,PHF2,TWF1,SPTA1,SPTAN1,SPTBN1,SPTBN2,TRIP12,KDM4C,CLASP2,KANK1,SIRT1,LMOD1,UBR5,CARMIL1,ANKRD27,SHANK3,SMCR8,CARMIL2
GO Biological Processes	GO:0030832	regulation of actin filament length	1.33719e-05	0.00209159	14/180	2017,4690,5581,5756,6708,6709,6711,6712,8440,23189,25802,55604,146206,253260	CTTN,NCK1,PRKCE,TWF1,SPTA1,SPTAN1,SPTBN1,SPTBN2,NCK2,KANK1,LMOD1,CARMIL1,CARMIL2,RICTOR
GO Biological Processes	GO:0043242	negative regulation of protein complex disassembly	1.56845e-05	0.00236857	9/75	5756,6708,6709,6711,6712,23122,25802,55604,146206	TWF1,SPTA1,SPTAN1,SPTBN1,SPTBN2,CLASP2,LMOD1,CARMIL1,CARMIL2
GO Biological Processes	GO:0032956	regulation of actin cytoskeleton organization	1.70025e-05	0.00248882	20/344	2017,4690,4853,5295,5581,5756,6708,6709,6711,6712,7168,8440,11214,23122,23189,25802,55604,85358,146206,253260	CTTN,NCK1,NOTCH2,PIK3R1,PRKCE,TWF1,SPTA1,SPTAN1,SPTBN1,SPTBN2,TPM1,NCK2,AKAP13,CLASP2,KANK1,LMOD1,CARMIL1,SHANK3,CARMIL2,RICTOR
GO Biological Processes	GO:0090066	regulation of anatomical structure size	2.62535e-05	0.00343845	25/507	1173,2017,3043,4478,4690,5581,5756,6708,6709,6711,6712,8440,8766,9732,23189,23499,25802,50809,55604,56262,57142,57556,85358,146206,253260	AP2M1,CTTN,HBB,MSN,NCK1,PRKCE,TWF1,SPTA1,SPTAN1,SPTBN1,SPTBN2,NCK2,RAB11A,DOCK4,KANK1,MACF1,LMOD1,HP1BP3,CARMIL1,LRRC8A,RTN4,SEMA6A,SHANK3,CARMIL2,RICTOR
GO Biological Processes	GO:0051494	negative regulation of cytoskeleton organization	3.64509e-05	0.00447431	12/148	4869,5756,6708,6709,6711,6712,23122,23189,25802,55604,85358,146206	NPM1,TWF1,SPTA1,SPTAN1,SPTBN1,SPTBN2,CLASP2,KANK1,LMOD1,CARMIL1,SHANK3,CARMIL2
GO Biological Processes	GO:0032984	protein-containing complex disassembly	3.85401e-05	0.00468396	19/335	1499,4130,4943,5195,5756,6708,6709,6711,6712,7415,10763,23122,25802,55201,55604,57553,140775,146206,196528	CTNNB1,MAP1A,TBC1D25,PEX14,TWF1,SPTA1,SPTAN1,SPTBN1,SPTBN2,VCP,NES,CLASP2,LMOD1,MAP1S,CARMIL1,MICAL3,SMCR8,CARMIL2,ARID2
GO Biological Processes	GO:0031334	positive regulation of protein complex assembly	8.95118e-05	0.00897951	16/269	1499,2017,3304,4478,4690,5581,5705,7415,8440,8450,10923,25802,51673,55604,146206,253260	CTNNB1,CTTN,HSPA1B,MSN,NCK1,PRKCE,PSMC5,VCP,NCK2,CUL4B,SUB1,LMOD1,TPPP3,CARMIL1,CARMIL2,RICTOR
GO Biological Processes	GO:0031333	negative regulation of protein complex assembly	0.000108263	0.0102966	11/141	5195,5756,6708,6709,6711,6712,23189,25802,55604,84079,146206	PEX14,TWF1,SPTA1,SPTAN1,SPTBN1,SPTBN2,KANK1,LMOD1,CARMIL1,ANKRD27,CARMIL2
GO Biological Processes	GO:0043624	cellular protein complex disassembly	0.000109331	0.0103197	14/218	4130,5195,5756,6708,6709,6711,6712,10763,23122,25802,55201,55604,57553,146206	MAP1A,PEX14,TWF1,SPTA1,SPTAN1,SPTBN1,SPTBN2,NES,CLASP2,LMOD1,MAP1S,CARMIL1,MICAL3,CARMIL2
GO Biological Processes	GO:1902904	negative regulation of supramolecular fiber organization	0.000115325	0.0108109	11/142	5756,6708,6709,6711,6712,23122,23189,25802,55604,85358,146206	TWF1,SPTA1,SPTAN1,SPTBN1,SPTBN2,CLASP2,KANK1,LMOD1,CARMIL1,SHANK3,CARMIL2
GO Biological Processes	GO:0010638	positive regulation of organelle organization	0.000116853	0.0109168	27/624	286,301,604,1499,2017,3192,3304,4000,4361,4478,4690,5514,5581,7168,8440,10763,23411,25802,25865,55183,55187,55604,55968,79035,140775,146206,253260	ANK1,ANXA1,BCL6,CTNNB1,CTTN,HNRNPU,HSPA1B,LMNA,MRE11,MSN,NCK1,PPP1R10,PRKCE,TPM1,NCK2,NES,SIRT1,LMOD1,PRKD2,RIF1,VPS13D,CARMIL1,NSFL1C,NABP2,SMCR8,CARMIL2,RICTOR
GO Biological Processes	GO:0022411	cellular component disassembly	0.000251063	0.0196353	24/551	1499,1676,2017,4130,4943,5195,5756,6708,6709,6711,6712,7415,8729,10763,22985,23122,25802,55187,55201,55604,57553,140775,146206,196528	CTNNB1,DFFA,CTTN,MAP1A,TBC1D25,PEX14,TWF1,SPTA1,SPTAN1,SPTBN1,SPTBN2,VCP,GBF1,NES,ACIN1,CLASP2,LMOD1,VPS13D,MAP1S,CARMIL1,MICAL3,SMCR8,CARMIL2,ARID2
GO Biological Processes	GO:0032273	positive regulation of protein polymerization	0.000316258	0.023334	10/134	2017,3304,4690,5581,8440,25802,51673,55604,146206,253260	CTTN,HSPA1B,NCK1,PRKCE,NCK2,LMOD1,TPPP3,CARMIL1,CARMIL2,RICTOR
GO Biological Processes	GO:0030838	positive regulation of actin filament polymerization	0.000735991	0.0439875	8/99	2017,4690,5581,8440,25802,55604,146206,253260	CTTN,NCK1,PRKCE,NCK2,LMOD1,CARMIL1,CARMIL2,RICTOR
GO Biological Processes	GO:0034330	cell junction organization	3.77738e-09	3.82957e-06	24/291	87,287,667,1308,1499,1832,1969,2017,2318,3691,3852,3861,4301,7414,8650,8826,8861,9748,10979,23122,23499,29841,79983,83605	ACTN1,ANK2,DST,COL17A1,CTNNB1,DSP,EPHA2,CTTN,FLNC,ITGB4,KRT5,KRT14,AFDN,VCL,NUMB,IQGAP1,LDB1,SLK,FERMT2,CLASP2,MACF1,GRHL1,POF1B,CCM2
GO Biological Processes	GO:0007044	cell-substrate junction assembly	5.52241e-08	2.69938e-05	13/97	87,667,1308,2017,3691,3852,3861,8826,8861,9748,10979,23122,23499	ACTN1,DST,COL17A1,CTTN,ITGB4,KRT5,KRT14,IQGAP1,LDB1,SLK,FERMT2,CLASP2,MACF1
GO Biological Processes	GO:0034329	cell junction assembly	6.85553e-08	3.18062e-05	20/241	87,287,667,1308,1499,1969,2017,2318,3691,3852,3861,4301,7414,8826,8861,9748,10979,23122,23499,79983	ACTN1,ANK2,DST,COL17A1,CTNNB1,EPHA2,CTTN,FLNC,ITGB4,KRT5,KRT14,AFDN,VCL,IQGAP1,LDB1,SLK,FERMT2,CLASP2,MACF1,POF1B
GO Biological Processes	GO:0031581	hemidesmosome assembly	1.99313e-06	0.000478578	5/12	667,1308,3691,3852,3861	DST,COL17A1,ITGB4,KRT5,KRT14
GO Biological Processes	GO:0051056	regulation of small GTPase mediated signal transduction	4.52349e-05	0.005269	19/339	604,4853,6453,7074,8729,9743,9826,11214,23189,26030,27342,55200,55785,57186,57221,57514,57636,64283,153090	BCL6,NOTCH2,ITSN1,TIAM1,GBF1,ARHGAP32,ARHGEF11,AKAP13,KANK1,PLEKHG3,RABGEF1,PLEKHG6,FGD6,RALGAPA2,ARFGEF3,ARHGAP31,ARHGAP23,ARHGEF28,DAB2IP
GO Biological Processes	GO:0046578	regulation of Ras protein signal transduction	8.12534e-05	0.00831396	15/239	604,4853,6453,7074,8729,9826,11214,23189,26030,27342,55200,55785,57221,64283,153090	BCL6,NOTCH2,ITSN1,TIAM1,GBF1,ARHGEF11,AKAP13,KANK1,PLEKHG3,RABGEF1,PLEKHG6,FGD6,ARFGEF3,ARHGEF28,DAB2IP
GO Biological Processes	GO:0007264	small GTPase mediated signal transduction	0.000178143	0.015191	25/572	604,4853,5861,6453,7074,8729,8766,9101,9732,9743,9826,10256,11214,23189,26030,27342,55200,55785,57186,57221,57514,57636,64283,81876,153090	BCL6,NOTCH2,RAB1A,ITSN1,TIAM1,GBF1,RAB11A,USP8,DOCK4,ARHGAP32,ARHGEF11,CNKSR1,AKAP13,KANK1,PLEKHG3,RABGEF1,PLEKHG6,FGD6,RALGAPA2,ARFGEF3,ARHGAP31,ARHGAP23,ARHGEF28,RAB1B,DAB2IP
GO Biological Processes	GO:0035023	regulation of Rho protein signal transduction	0.000474525	0.0316809	10/141	604,6453,7074,9826,11214,23189,26030,55200,55785,64283	BCL6,ITSN1,TIAM1,ARHGEF11,AKAP13,KANK1,PLEKHG3,PLEKHG6,FGD6,ARHGEF28
GO Biological Processes	GO:0007265	Ras protein signal transduction	0.000610822	0.0385254	20/449	604,4853,5861,6453,7074,8729,8766,9101,9826,10256,11214,23189,26030,27342,55200,55785,57221,64283,81876,153090	BCL6,NOTCH2,RAB1A,ITSN1,TIAM1,GBF1,RAB11A,USP8,ARHGEF11,CNKSR1,AKAP13,KANK1,PLEKHG3,RABGEF1,PLEKHG6,FGD6,ARFGEF3,ARHGEF28,RAB1B,DAB2IP
GO Biological Processes	GO:0008088	axo-dendritic transport	8.85402e-06	0.0015536	9/70	547,667,3192,3315,4130,24137,55638,84062,388552	KIF1A,DST,HNRNPU,HSPB1,MAP1A,KIF4A,SYBU,DTNBP1,BLOC1S3
GO Biological Processes	GO:0098930	axonal transport	1.88269e-05	0.00262727	8/59	547,667,3315,4130,24137,55638,84062,388552	KIF1A,DST,HSPB1,MAP1A,KIF4A,SYBU,DTNBP1,BLOC1S3
GO Biological Processes	GO:0010970	transport along microtubule	1.94279e-05	0.00265909	13/162	547,667,3192,3315,4130,5195,5861,24137,25777,55201,55638,84062,388552	KIF1A,DST,HNRNPU,HSPB1,MAP1A,PEX14,RAB1A,KIF4A,SUN2,MAP1S,SYBU,DTNBP1,BLOC1S3
GO Biological Processes	GO:0099111	microtubule-based transport	1.94279e-05	0.00265909	13/162	547,667,3192,3315,4130,5195,5861,24137,25777,55201,55638,84062,388552	KIF1A,DST,HNRNPU,HSPB1,MAP1A,PEX14,RAB1A,KIF4A,SUN2,MAP1S,SYBU,DTNBP1,BLOC1S3
GO Biological Processes	GO:0008089	anterograde axonal transport	3.88434e-05	0.00468396	7/48	547,3315,4130,24137,55638,84062,388552	KIF1A,HSPB1,MAP1A,KIF4A,SYBU,DTNBP1,BLOC1S3
GO Biological Processes	GO:0030705	cytoskeleton-dependent intracellular transport	6.19504e-05	0.00670264	13/181	547,667,3192,3315,4130,5195,5861,24137,25777,55201,55638,84062,388552	KIF1A,DST,HNRNPU,HSPB1,MAP1A,PEX14,RAB1A,KIF4A,SUN2,MAP1S,SYBU,DTNBP1,BLOC1S3
GO Biological Processes	GO:0072384	organelle transport along microtubule	0.000262335	0.0204003	8/85	547,5195,5861,25777,55201,55638,84062,388552	KIF1A,PEX14,RAB1A,SUN2,MAP1S,SYBU,DTNBP1,BLOC1S3
GO Biological Processes	GO:0048013	ephrin receptor signaling pathway	4.75033e-05	0.00550977	9/86	1173,1969,4690,6453,7074,8440,23294,28964,64283	AP2M1,EPHA2,NCK1,ITSN1,TIAM1,NCK2,ANKS1A,GIT1,ARHGEF28
GO Biological Processes	GO:0051640	organelle localization	7.10798e-09	5.72255e-06	39/706	547,695,815,1499,1781,3192,4627,4869,5116,5195,5362,5577,5861,5903,6284,6814,7462,8729,8766,9043,9919,10342,23122,25777,27342,28964,55201,55638,55968,57488,79789,81488,81876,84062,84364,94121,112755,283489,388552	KIF1A,BTK,CAMK2A,CTNNB1,DYNC1I2,HNRNPU,MYH9,NPM1,PCNT,PEX14,PLXNA2,PRKAR2B,RAB1A,RANBP2,S100A13,STXBP3,LAT2,GBF1,RAB11A,SPAG9,SEC16A,TFG,CLASP2,SUN2,RABGEF1,GIT1,MAP1S,SYBU,NSFL1C,ESYT2,CLMN,POLR2M,RAB1B,DTNBP1,ARFGAP2,SYTL4,STX1B,CHAMP1,BLOC1S3
GO Biological Processes	GO:0051656	establishment of organelle localization	3.53003e-07	0.000123268	29/510	547,695,815,1499,3192,4627,4869,5195,5861,6284,7462,8729,8766,9919,10342,23122,25777,27342,28964,55201,55638,55968,79789,81876,84062,84364,112755,283489,388552	KIF1A,BTK,CAMK2A,CTNNB1,HNRNPU,MYH9,NPM1,PEX14,RAB1A,S100A13,LAT2,GBF1,RAB11A,SEC16A,TFG,CLASP2,SUN2,RABGEF1,GIT1,MAP1S,SYBU,NSFL1C,CLMN,RAB1B,DTNBP1,ARFGAP2,STX1B,CHAMP1,BLOC1S3
GO Biological Processes	GO:0051650	establishment of vesicle localization	0.000220596	0.017918	16/291	547,815,1499,5861,8729,8766,9919,10342,23122,28964,55638,81876,84062,84364,112755,388552	KIF1A,CAMK2A,CTNNB1,RAB1A,GBF1,RAB11A,SEC16A,TFG,CLASP2,GIT1,SYBU,RAB1B,DTNBP1,ARFGAP2,STX1B,BLOC1S3
GO Biological Processes	GO:0051648	vesicle localization	0.000399869	0.0277157	16/307	547,815,1499,5861,8729,8766,9919,10342,23122,28964,55638,81876,84062,84364,112755,388552	KIF1A,CAMK2A,CTNNB1,RAB1A,GBF1,RAB11A,SEC16A,TFG,CLASP2,GIT1,SYBU,RAB1B,DTNBP1,ARFGAP2,STX1B,BLOC1S3
GO Biological Processes	GO:0006888	ER to Golgi vesicle-mediated transport	6.72342e-08	3.17311e-05	19/218	286,287,1781,4253,5861,6708,6709,6711,6712,7415,8729,9919,10342,11070,64225,64693,81876,83394,84364	ANK1,ANK2,DYNC1I2,MIA2,RAB1A,SPTA1,SPTAN1,SPTBN1,SPTBN2,VCP,GBF1,SEC16A,TFG,TMEM115,ATL2,CTAGE1,RAB1B,PITPNM3,ARFGAP2
GO Biological Processes	GO:0048193	Golgi vesicle transport	1.5679e-06	0.000395095	23/374	286,287,1781,4253,5861,6708,6709,6711,6712,7415,8729,9919,10342,11070,23499,24137,54520,64225,64693,79585,81876,83394,84364	ANK1,ANK2,DYNC1I2,MIA2,RAB1A,SPTA1,SPTAN1,SPTBN1,SPTBN2,VCP,GBF1,SEC16A,TFG,TMEM115,MACF1,KIF4A,CCDC93,ATL2,CTAGE1,CORO7,RAB1B,PITPNM3,ARFGAP2
GO Biological Processes	GO:0016050	vesicle organization	0.000739707	0.0441133	16/325	301,1173,5861,7110,8729,8766,9101,9919,10342,81876,84062,84079,84364,112755,257364,388552	ANXA1,AP2M1,RAB1A,TMF1,GBF1,RAB11A,USP8,SEC16A,TFG,RAB1B,DTNBP1,ANKRD27,ARFGAP2,STX1B,SNX33,BLOC1S3
GO Biological Processes	GO:0003012	muscle system process	1.38024e-08	9.68749e-06	30/465	72,287,816,817,1241,1756,1832,1837,2017,4000,4625,4629,4638,5144,5300,5756,6332,6525,6641,7074,7168,7169,7273,7414,9732,9826,10848,11214,23336,25802	ACTG2,ANK2,CAMK2B,CAMK2D,LTB4R,DMD,DSP,DTNA,CTTN,LMNA,MYH7,MYH11,MYLK,PDE4D,PIN1,TWF1,SCN7A,SMTN,SNTB1,TIAM1,TPM1,TPM2,TTN,VCL,DOCK4,ARHGEF11,PPP1R13L,AKAP13,SYNM,LMOD1
GO Biological Processes	GO:0006936	muscle contraction	2.17494e-07	8.75508e-05	24/360	72,287,817,1241,1756,1832,1837,2017,4625,4629,4638,5144,6332,6525,6641,7168,7169,7273,7414,9732,9826,10848,23336,25802	ACTG2,ANK2,CAMK2D,LTB4R,DMD,DSP,DTNA,CTTN,MYH7,MYH11,MYLK,PDE4D,SCN7A,SMTN,SNTB1,TPM1,TPM2,TTN,VCL,DOCK4,ARHGEF11,PPP1R13L,SYNM,LMOD1
GO Biological Processes	GO:0030048	actin filament-based movement	1.81395e-05	0.00258403	12/138	287,817,1756,1832,4625,4627,4646,5144,7168,7169,7273,25777	ANK2,CAMK2D,DMD,DSP,MYH7,MYH9,MYO6,PDE4D,TPM1,TPM2,TTN,SUN2
GO Biological Processes	GO:0006941	striated muscle contraction	0.000172774	0.0148357	12/174	287,817,1756,1832,1837,4625,5144,7168,7273,9826,10848,23336	ANK2,CAMK2D,DMD,DSP,DTNA,MYH7,PDE4D,TPM1,TTN,ARHGEF11,PPP1R13L,SYNM
GO Biological Processes	GO:0070252	actin-mediated cell contraction	0.000470354	0.0314792	9/116	287,817,1756,1832,4625,5144,7168,7169,7273	ANK2,CAMK2D,DMD,DSP,MYH7,PDE4D,TPM1,TPM2,TTN
GO Biological Processes	GO:0090257	regulation of muscle system process	0.000634338	0.0393051	14/259	287,816,817,1605,1756,1832,2017,4000,4625,5144,5300,5756,7168,9732	ANK2,CAMK2B,CAMK2D,DAG1,DMD,DSP,CTTN,LMNA,MYH7,PDE4D,PIN1,TWF1,TPM1,DOCK4
GO Biological Processes	GO:0046777	protein autophosphorylation	0.000239105	0.0189162	14/235	695,814,815,816,817,4215,4361,5062,8826,9748,25865,50488,51765,85456	BTK,CAMK4,CAMK2A,CAMK2B,CAMK2D,MAP3K3,MRE11,PAK2,IQGAP1,SLK,PRKD2,MINK1,STK26,TNKS1BP1
KEGG Pathway	hsa04520	Adherens junction	8.13992e-05	0.00831396	8/72	87,1499,4008,4301,5770,6885,7414,8826	ACTN1,CTNNB1,LMO7,AFDN,PTPN1,MAP3K7,VCL,IQGAP1
Hallmark Gene Sets	M5893	HALLMARK MITOTIC SPINDLE	3.20853e-16	1.85902e-12	28/199	667,2017,2317,3619,4001,4627,4690,4853,5116,6453,6709,6711,7074,7414,8440,9564,9732,9826,11214,23192,24137,25777,54443,55201,55785,116840,151987,253260	DST,CTTN,FLNB,INCENP,LMNB1,MYH9,NCK1,NOTCH2,PCNT,ITSN1,SPTAN1,SPTBN1,TIAM1,VCL,NCK2,BCAR1,DOCK4,ARHGEF11,AKAP13,ATG4B,KIF4A,SUN2,ANLN,MAP1S,FGD6,CNTROB,PPP4R2,RICTOR
