# Supplementary material for: Large-scale and high-resolution mass spectrometry-based proteomics profiling defines molecular subtypes of esophageal cancer for therapeutic targeting
Source: Nat Commun. 2021 Aug 16;12:4961. doi: 10.1038/s41467-021-25202-5 (PMC8368010; doi:10.1038/s41467-021-25202-5)
Supplement: Supplementary file 7 — Supplementary Data 5 [file 41467_2021_25202_MOESM7_ESM.xlsx]

## Sheet: Description
Supplementary Data 5: Subtype prediction and immunohistochemical (IHC) validation.
a. Sig. frequency. The frequency of identified signatures.
b. Avg. Perf of Sig. Average predictive performance of the 11 signatures.
c. Clinical data. Detailed clinical information of the 295 EC patients that used for immunohistochemical analysis .
d. IHC scores. Immunohistochemistry scores of ELOA and SCAF4. Prob.S1 and Prob.S2 are the probability that the sample belongs to subtype S1 and S2, respectively. The probabilty is predicted by the subtype diagnostic model.

## Sheet: a. Sig. frequency
Maximal number of proteins	Signatures	Frequency	NumOfFeats
max.features=1	SCAF4	88	1
	FIP1L1	12	1
max.features=2	ELOA,SCAF4	88	2
	FIP1L1,RPL34	12	2
max.features=3	ELOA,SCAF4	84	3
	FIP1L1,RPL34,TUT1	13	3
	ELOA,ENAH,SCAF4	1	3
	ELOA,HAUS1,SCAF4	1	3
	ELOA,SCAF4,TMEM131	1	3
max.features=4	ELOA,SCAF4	82	4
	FIP1L1,RPL34,TUT1	12	4
	ELOA,ENAH,SCAF4	1	4
	ELOA,HAUS1,SCAF4	1	4
	ELOA,SCAF4,TMEM131	1	4
	ELOA,SCAF4,ZMAT2	1	4
	ELOA,ENAH,HAUS1,SCAF4	1	4
	FIP1L1,KIAA1143,RPL34,TUT1	1	4

## Sheet: b. Avg. Perf of Sig.
Index	Signatures	Accuracy	AUC
Sig.1	SCAF4	0.80424	0.893512
Sig.2	FIP1L1	0.8204	0.888369
Sig.3	FIP1L1,RPL34	0.8836	0.960218
Sig.4	ELOA,SCAF4	0.91928	0.970426
Sig.5	FIP1L1,RPL34,TUT1	0.92888	0.987594
Sig.6	ELOA,SCAF4,TMEM131	0.928	0.97637
Sig.7	ELOA,ENAH,SCAF4	0.93264	0.97371
Sig.8	ELOA,HAUS1,SCAF4	0.93352	0.975571
Sig.9	ELOA,SCAF4,ZMAT2	0.918	0.97407
Sig.10	ELOA,ENAH,HAUS1,SCAF4	0.93328	0.985854
Sig.11	FIP1L1,KIAA1143,RPL34,TUT1	0.95752	0.995231

## Sheet: c. Clinical data
Patient NO.	Smoke	Alcohol	Pathomorphological	Tumor location	Tumour grade	T stage	N stage	pTNM stage	Data of surgery	Death at follow-up	Overall survival (days)	Disease free status	Disease free survival (days)
1	No	No	Ulcerative type	Upper	Moderately differentiated	T3	N0	IIB	2007-11-12	Yes	2542	Yes	1909
2	Yes	Yes	Ulcerative type	Middle	Moderately differentiated	T3	N2	IIIB	2007-11-15	Yes	257	Yes	257
3	Yes	No	Ulcerative type	Lower	Moderately differentiated	T3	N0	IIA	2007-11-20	Yes	1924	Yes	433
4	Yes	No	Ulcerative type	Upper	Moderately differentiated	T3	N0	IIB	2007-11-22	No	3748	No	3748
5	Yes	No	Ulcerative type	Middle	Moderately differentiated	T3	N0	IIB	2007-11-22	Yes	2624	Yes	2473
6	Yes	Yes	Ulcerative type	Middle	Well differentiated	T3	N3	IIIC	2007-11-23	Yes	428	Yes	368
7	Yes	No	Ulcerative type	Middle	Moderately differentiated	T3	N1	IIIA	2007-11-26	Yes	1895	Yes	1859
8	Yes	Yes	Ulcerative type	Middle	Moderately differentiated	T3	N0	IIB	2007-11-28	Yes	603	Yes	446
9	Yes	No	Ulcerative type	Lower	Poorly differentiated	T3	N1	IIIA	2007-12-07	Yes	64	Yes	64
10	Yes	Yes	Ulcerative type	Lower	Moderately differentiated	T3	N0	IIA	2007-12-12	Yes	149	Yes	49
11	Yes	No	Ulcerative type	Lower	Well differentiated	T3	N0	IB	2007-12-19	Yes	253	Yes	253
12	Yes	No	Ulcerative type	Lower	Moderately differentiated	T3	N0	IIA	2007-12-20	No	3720	Yes	673
13	No	No	Ulcerative type	Lower	Moderately differentiated	T1b	N2	IIIA	2007-12-24	Yes	226	Yes	226
14	Yes	No	Ulcerative type	Lower	Well differentiated	T3	N2	IIIB	2007-12-24	Yes	9	Yes	9
15	Yes	No	Medullary type	Lower	Poorly differentiated	T2	N0	IIA	2007-12-24	Yes	3	No	3
16	Yes	Yes	Ulcerative type	Lower	Well differentiated	T3	N1	IIIA	2008-01-04	Yes	687	Yes	550
17	Yes	Yes	Medullary type	Middle	Moderately differentiated	T3	N0	IIB	2008-01-07	Yes	474	Yes	324
18	Yes	No	Ulcerative type	Lower	Well differentiated	T3	N0	IB	2008-01-15	No	3695	No	3695
19	No	No	Medullary type	Middle	Moderately differentiated	T3	N2	IIIB	2008-02-20	Yes	407	Yes	407
20	Yes	No	Fungating type	Lower	Well differentiated	T3	N2	IIIB	2008-02-26	Yes	693	Yes	605
21	Yes	Yes	Ulcerative type	Middle	Well differentiated	T3	N3	IIIC	2008-03-03	Yes	269	Yes	238
22	Yes	Yes	Ulcerative type	Middle	Moderately differentiated	T3	N0	IIB	2008-03-04	Yes	1791	Yes	1791
23	Yes	No	Medullary type	Middle	Moderately differentiated	T2	N0	IIB	2008-03-06	Yes	415	Yes	415
24	No	No	Medullary type	Lower	Moderately differentiated	T3	N2	IIIB	2008-03-11	Yes	1416	Yes	1416
25	No	No	Ulcerative type	Middle	Moderately differentiated	T3	N1	IIIA	2008-03-21	No	3629	No	3629
26	Yes	No	Ulcerative type	Lower	Well differentiated	T3	N0	IB	2008-04-14	Yes	1933	Yes	1933
27	Yes	Yes	Ulcerative type	Lower	Well differentiated	T3	N1	IIIA	2008-04-21	No	3599	No	3599
28	No	No	Ulcerative type	Lower	Moderately differentiated	T3	N2	IIIB	2008-04-22	Yes	489	Yes	259
29	No	No	Ulcerative type	Middle	Moderately differentiated	T3	N1	IIIA	2008-04-24	Yes	288	Yes	288
30	No	No	Medullary type	Middle	Well differentiated	T3	N0	IIA	2008-04-29	Yes	1922	Yes	1922
31	Yes	No	Ulcerative type ，Medullary type	Middle	Moderately differentiated	T3	N0	IIB	2008-05-07	No	2367	No	2367
32	Yes	Yes	Ulcerative type	Lower	Moderately differentiated	T3	N0	IIA	2008-05-14	No	3576	No	3576
33	No	No	Medullary type	Lower	Moderately differentiated	T3	N1	IIIA	2008-05-19	Yes	1945	Yes	1553
34	Yes	No	Ulcerative type ，Medullary type	Lower	Moderately differentiated	T3	N0	IIA	2008-05-20	No	3570	Yes	457
35	Yes	Yes	Ulcerative type	Middle	Moderately differentiated	T3	N1	IIIA	2008-05-26	No	3564	No	3564
36	Yes	No	Ulcerative type	Lower	Poorly differentiated	T3	N2	IIIB	2008-05-28	Yes	813	Yes	813
37	No	No	Ulcerative type	Lower	Well differentiated	T3	N0	IB	2008-05-28	No	3562	No	3562
38	No	No	Ulcerative type	Middle	Moderately differentiated	T3	N0	IIB	2008-05-29	No	3561	No	3561
39	No	No	Fungating type	Lower	Poorly differentiated	T3	N0	IIA	2008-05-30	No	3002	No	3002
40	Yes	No	Medullary type	Lower	Moderately differentiated	T3	N0	IIA	2008-06-04	Yes	387	Yes	317
41	Yes	No	Ulcerative type	Middle	Moderately differentiated	T3	N1	IIIA	2008-06-12	Yes	981	Yes	981
42	No	No	Fungating type	Lower	Well differentiated	T3	N2	IIIB	2008-06-13	No	3550	No	3550
43	Yes	No	Ulcerative type	Lower	Moderately differentiated	T2	N0	IIA	2008-06-25	No	3535	No	3535
44	Yes	No	Ulcerative type	Middle	Moderately differentiated	T3	N0	IIB	2008-06-28	Yes	865	Yes	865
45	Yes	No	Ulcerative type	Middle	Moderately differentiated	T2	N2	IIIA	2008-07-14	Yes	899	No	899
46	Yes	No	Ulcerative type	Lower	Well differentiated	T2	N1	IIB	2008-07-14	No	3516	No	3516
47	No	No	Medullary type	Lower	Moderately differentiated	T3	N1	IIIA	2008-07-18	No	844	No	844
48	Yes	Yes	Ulcerative type	Middle	Moderately differentiated	T3	N0	IIB	2008-07-21	Yes	462	Yes	117
49	Yes	Yes	Ulcerative type	Upper	Moderately differentiated	T3	N0	IIB	2008-07-22	No	3508	No	3508
50	Yes	Yes	Medullary type	Middle	Moderately differentiated	T3	N1	IIIA	2008-07-25	Yes	564	Yes	564
51	Yes	No	Ulcerative type	Middle	Moderately differentiated	T2	N0	IIB	2008-07-28	Yes	365	Yes	305
52	Yes	No	Medullary type	Middle	Well differentiated	T3	N1	IIIA	2008-07-31	No	3500	No	3500
53	Yes	No	Fungating type	Lower	Well differentiated	T2	N0	IB	2008-08-05	No	3495	No	3495
54	Yes	No	Ulcerative type	Lower	Moderately differentiated	T3	N1	IIIA	2008-08-07	Yes	932	Yes	932
55	Yes	No	Ulcerative type	Lower	Moderately differentiated	T3	N2	IIIB	2008-08-11	Yes	781	Yes	218
56	No	No	Ulcerative type	Lower	Moderately differentiated	T2	N2	IIIA	2008-08-11	Yes	1468	Yes	756
57	Yes	No	Ulcerative type	Upper	Moderately differentiated	T2	N0	IIB	2008-08-18	Yes	2623	No	2623
58	Yes	Yes	Ulcerative type	Lower	Moderately differentiated	T3	N1	IIIA	2008-08-20	Yes	592	Yes	371
59	Yes	Yes	Fungating type	Middle	Moderately differentiated	T3	N0	IIB	2008-09-18	Yes	526	Yes	526
60	Yes		Ulcerative type	Lower	Well differentiated	T3	N0	IB	2008-10-16	No	3424	No	3424
61	Yes		Medullary type	Lower	Poorly differentiated	T3	N0	IIA	2008-10-17	Yes	404	Yes	207
62			Fungating type	Lower	Well differentiated	T2	N0	IB	2008-10-29	No	3411	No	2658
63			Ulcerative type	Middle	Moderately differentiated	T3	N0	IIB	2008-11-14	Yes	1435	Yes	1422
64	Yes		Medullary type	Lower	Moderately differentiated	T2	N1	IIB	2008-11-20	No	3125	No	2637
65	Yes	Yes	Fungating type	Lower	Moderately differentiated	T1	N1	IIB	2008-11-25	Yes	3138	Yes	2871
66	Yes		Ulcerative type	Lower	Moderately differentiated	T3	N2	IIIB	2008-11-27	Yes	233	Yes	195
67	Yes		Ulcerative type	Lower	Moderately differentiated	T3	N0	IIA	2008-12-10	No	3370	No	2617
68	Yes	Yes	Ulcerative type ,Fungating type	Lower	Poorly differentiated	T2	N0	IIA	2008-12-23	No	3357	No	2604
69	No	No	Ulcerative type	Lower	Moderately differentiated	T3	N0	IIA	2008-12-24	No	3331	No	3331
70			Medullary type	Lower	Moderately differentiated	T3	N0	IIA	2008-12-26	Yes	550	Yes	335
71			Ulcerative type	Lower	Poorly differentiated	T3	N1	IIIA	2009-01-05	Yes	147	Yes	115
72	Yes	Yes	Ulcerative type	Lower	Well differentiated	T3	N0	IB	2009-01-06	Yes	207	Yes	175
73	No	No	Ulcerative type	Lower	Well differentiated	T3	N0	IB	2009-01-14	No	1374	No	1374
74	Yes	No	Ulcerative type	Lower	Moderately differentiated	T3	N0	IIA	2009-02-04	No	3008	No	3008
75	Yes	Yes	Ulcerative type	Lower	Moderately differentiated	T4a	N1	IIIC	2009-02-10	Yes	603	No	603
76	No	No	Medullary type	Lower	Moderately differentiated	T3	N0	IIA	2009-02-16	Yes	739	Yes	614
77	Yes	Yes	Fungating type	Lower	Moderately differentiated	T3	N1	IIIA	2009-02-18	Yes	463	Yes	409
78	No	No	Ulcerative type	Middle	Moderately differentiated	T3	N1	IIIA	2009-02-25	Yes	298	Yes	255
79	Yes	No	Medullary type	Middle	Moderately differentiated	T3	N2	IIIB	2009-03-10	Yes	1016	Yes	1016
80	No	No	Ulcerative type	Lower	Moderately differentiated	T3	N0	IIA	2009-03-17	No	3273	No	3273
81	Yes	No	Medullary type	Lower	Moderately differentiated	T3	N2	IIIB	2009-03-17	No	3273	No	3273
82	No	No	Medullary type	Middle	Poorly differentiated	T3	N0	IIB	2009-03-18	Yes	691	Yes	493
83	Yes	No	Medullary type	Upper	Well differentiated	T3	N0	IIA	2009-03-19	Yes	1124	No	1124
84	Yes	Yes	Medullary type	Middle	Moderately differentiated	T3	N1	IIIA	2009-03-19	Yes	372	Yes	372
85	No	No	Ulcerative type	Upper	Poorly differentiated	T3	N3	IIIC	2009-03-26	Yes	795	Yes	780
86	Yes	No	Medullary type	Lower	Moderately differentiated	T3	N2	IIIB	2009-03-31	Yes	260	Yes	260
87	Yes	No	Medullary type	Middle	Moderately differentiated	T3	N1	IIIA	2009-03-31	No	2506	No	2506
88	Yes	No	Ulcerative type	Lower	Moderately differentiated	T3	N3	IIIC	2009-04-02	Yes	234	Yes	234
89	Yes	Yes	Medullary type	Lower	Moderately differentiated	T1a	N2	IIIA	2009-04-08	Yes	318	No	318
90	Yes	No	Medullary type	Lower	Moderately differentiated	T2	N1	IIB	2009-04-10	Yes	781	Yes	32
91	Yes	Yes	Ulcerative type	Middle	Poorly differentiated	T3	N2	IIIB	2009-04-10	Yes	51	Yes	51
92	Yes	Yes	Ulcerative type	Lower	Moderately differentiated	T3	N0	IIA	2009-04-15	Yes	590	Yes	228
93	Yes	Yes	Ulcerative type	Upper	Moderately differentiated	T3	N1	IIIA	2009-04-20	Yes	723	Yes	551
94	Yes	Yes	Ulcerative type	Middle	Moderately differentiated	T3	N0	IIB	2009-04-22	Yes	1128	Yes	1073
95	No	No	Medullary type	Lower	Moderately differentiated	T2	N1	IIB	2009-04-28	Yes	215	Yes	215
96	No	No	Ulcerative type	Lower	Moderately differentiated	T3	N1	IIIA	2009-05-04	Yes	1223	Yes	1112
97	No	No	Medullary type	Lower	Well differentiated	T3	N0	IB	2009-05-04	Yes	1240	Yes	886
98	No	No	Ulcerative type	Lower	Moderately differentiated	T3	N0	IIA	2009-05-08	No	2468	No	2468
99	Yes	No	Ulcerative type	Lower	Moderately differentiated	T3	N0	IIA	2009-05-12	Yes	132	Yes	132
100	No	No	Medullary type	Middle	Moderately differentiated	T3	N2	IIIB	2009-05-12	Yes	833	Yes	833
101	Yes	Yes	Medullary type	Middle	Poorly differentiated	T3	N0	IIB	2009-05-13	Yes	179	Yes	179
102	No	No	Ulcerative type	Lower	Moderately differentiated	T3	N0	IIA	2009-05-18	No	3212	No	3212
103	No	No	Medullary type	Lower	Moderately differentiated	T3	N1	IIIA	2009-05-18	Yes	699	Yes	699
104	Yes	Yes	Medullary type	Middle	Moderately differentiated	T3	N2	IIIB	2009-05-22	No	3208	No	3208
105	Yes	Yes	Ulcerative type	Lower	Well differentiated	T3	N0	IB	2009-05-27	Yes	533	Yes	497
106	Yes	No	Ulcerative type	Lower	Moderately differentiated	T2	N1	IIB	2009-05-31	Yes	21	Yes	21
107	No	No	Ulcerative type	Lower	Moderately differentiated	T3	N0	IIA	2009-06-09	No	1585	No	1585
108	Yes	No	Ulcerative type	Middle	Poorly differentiated	T3	N2	IIIB	2009-06-17	Yes	591	Yes	494
109	Yes	Yes	Ulcerative type	Lower	Moderately differentiated	T3	N0	IIA	2009-06-18	Yes	52	Yes	52
110	Yes	Yes	Ulcerative type	Lower	Moderately differentiated	T3	N2	IIIB	2009-06-30	Yes	242	Yes	193
111	Yes	Yes	Ulcerative type	Lower	Moderately differentiated	T3	N2	IIIB	2009-06-30	Yes	175	Yes	175
112	Yes	Yes	Ulcerative type	Middle	Moderately differentiated	T3	N1	IIIA	2009-07-08	Yes	599	Yes	480
113	No	No	Ulcerative type	Lower	Moderately differentiated	T3	N0	IIA	2009-07-08	Yes	828	Yes	828
114	Yes	No	Medullary type	Lower	Moderately differentiated	T3	N1	IIIA	2009-07-10	No	3160	No	3160
115	Yes	Yes	Medullary type	Lower	Moderately differentiated	T3	N3	IIIC	2009-07-13	Yes	490	Yes	490
116	No	No	Fungating type	Middle	Moderately differentiated	T3	N1	IIIA	2009-07-14	No	3156	No	3156
117	Yes	Yes	Ulcerative type	Middle	Moderately differentiated	T3	N0	IIB	2009-07-16	Yes	225	Yes	225
118	Yes	No	Ulcerative type	Lower	Moderately differentiated	T3	N1	IIIA	2009-07-29	Yes	2158	Yes	1921
119	Yes	Yes	Medullary type	Lower	Moderately differentiated	T2	N3	IIIC	2009-07-29	Yes	225	Yes	152
120	No	No	Ulcerative type	Lower	Moderately differentiated	T2	N0	IIA	2009-07-31	No	3140	No	3140
121	Yes	Yes	Medullary type	Lower	Moderately differentiated	T3	N1	IIIA	2009-08-04	No	3136	No	3136
122	Yes	No	Ulcerative type	Middle	Moderately differentiated	T3	N0	IIB	2009-08-07	No	3133	No	3133
123	Yes	No	Early cancer	Upper	Poorly differentiated	T3	N3	IIIC	2009-08-07	Yes	65	Yes	65
124	No	No	Fungating type	Middle	Moderately differentiated	T3	N1	IIIA	2009-08-17	Yes	143	Yes	74
125	Yes	Yes	Ulcerative type	Middle	Well differentiated	T3	N1	IIIA	2009-08-19	No	3121	No	3121
126	Yes	Yes	Early cancer	Middle	Moderately differentiated	T3	N0	IIB	2009-08-20	No	3120	No	3120
127	Yes	No	Ulcerative type	Middle	Moderately differentiated	T3	N1	IIIA	2009-08-31	Yes	630	Yes	492
128	No	No	Medullary type	Middle	Moderately differentiated	T3	N0	IIB	2009-09-04	Yes	556	Yes	195
129	Yes	Yes	Medullary type	Middle	Well differentiated	T2	N1	IIB	2009-09-09	Yes	832	Yes	456
130	Yes	No	Ulcerative type	Upper	Poorly differentiated	T3	N1	IIIA	2009-09-10	Yes	1280	Yes	620
131	Yes	Yes	Medullary type	Lower	Moderately differentiated	T2	N1	IIB	2009-09-17	Yes	904	Yes	904
132	Yes	Yes	Ulcerative type	Lower	Moderately differentiated	T3	N3	IIIC	2009-09-17	Yes	183	Yes	183
133	Yes	Yes	Ulcerative type	Middle	Moderately differentiated	T3	N0	IIB	2009-09-21	Yes	734	Yes	575
134	Yes	No	Ulcerative type	Lower	Well differentiated	T3	N0	IB	2009-09-23	Yes	38	Yes	38
135	Yes	No	Medullary type,Fungating type	Middle	Moderately differentiated	T3	N1	IIIA	2009-09-24	Yes	326	Yes	118
136	Yes	No	Ulcerative type	Middle	Moderately differentiated	T3	N2	IIIB	2009-09-29	Yes	730	Yes	406
137	No	Yes	Ulcerative type	Lower	Well differentiated	T3	N1	IIIA	2009-10-02	No	3078	No	3078
138	Yes	Yes	Ulcerative type	Middle	Poorly differentiated	T3	N1	IIIA	2009-10-14	Yes	464	Yes	421
139	Yes	Yes	Ulcerative type	Lower	Moderately differentiated	T3	N0	IIA	2009-10-16	Yes	502	Yes	146
140	Yes	Yes	Ulcerative type	Lower	Well differentiated	T3	N3	IIIC	2009-10-16	Yes	346	Yes	307
141	Yes	No	Fungating type	Lower	Poorly differentiated	T3	N0	IIA	2009-10-19	No	3053	No	3053
142	Yes	No	Ulcerative type	Middle	Moderately differentiated	T2	N0	IIB	2009-10-19	Yes	237	Yes	212
143	Yes	Yes	Ulcerative type	Middle	Well differentiated	T3	N0	IIA	2009-10-28	No	3052	No	3052
144	No	No	Medullary type	Lower	Poorly differentiated	T3	N2	IIIB	2009-10-30	Yes	313	Yes	313
145	Yes	No	Medullary type	Middle	Moderately differentiated	T3	N0	IIB	2009-11-02	No	3048	No	3048
146	No	No	Fungating type	Middle	Moderately differentiated	T3	N2	IIIB	2009-11-10	Yes	752	Yes	690
147	Yes	No	Ulcerative type	Middle	Moderately differentiated	T3	N1	IIIA	2009-11-12	No	3041	No	3041
148	No	No	Ulcerative type	Upper	Moderately differentiated	T3	N2	IIIB	2009-11-13	Yes	512	Yes	301
149	No	No	Medullary type	Lower	Moderately differentiated	T3	N1	IIIA	2009-11-16	Yes	424	Yes	404
150	No	No	Ulcerative type	Middle	Moderately differentiated	T3	N3	IIIC	2009-11-24	Yes	333	Yes	333
151	No	No	Medullary type	Lower	Moderately differentiated	T3	N0	IIA	2009-12-02	Yes	1398	Yes	1398
152	No	No	Ulcerative type	Middle	Moderately differentiated	T3	N3	IIIC	2009-12-02	Yes	994	Yes	885
153	No	No	Medullary type	Middle	Moderately differentiated	T3	N0	IIB	2009-12-08	No	3012	No	3012
154	Yes	No	Ulcerative type	Middle	Well differentiated	T3	N0	IIA	2009-12-08	No	3012	No	3012
155	Yes	No	Medullary type	Upper	Moderately differentiated	T3	N1	IIIA	2009-12-11	No	3012	Yes	331
156	No	No	Ulcerative type	Lower	Moderately differentiated	T3	N2	IIIB	2009-12-15	Yes	209	Yes	160
157	Yes	No	Medullary type	Lower	Moderately differentiated	T3	N0	IIA	2009-12-21	No	837	No	837
158	Yes	No	Medullary type	Middle	Moderately differentiated	T3	N2	IIIB	2009-12-24	Yes	127	Yes	127
159	Yes	Yes	Ulcerative type	Lower	Moderately differentiated	T3	N1	IIIA	2009-12-25	No	2995	Yes	60
160	No	No	Medullary type	Lower	Moderately differentiated	T3	N1	IIIA	2009-12-29	Yes	609	Yes	488
161	Yes	Yes	Constritive type	Lower	Moderately differentiated	T3	N2	IIIB	2009-12-31	Yes	1170	Yes	430
162	Yes	Yes	Medullary type	Lower	Moderately differentiated	T3	N1	IIIA	2009-12-31	Yes	637	Yes	533
163	Yes	No	Medullary type	Lower	Moderately differentiated	T1	N0	IB	2010-01-04	No	2989	No	2989
164	Yes	Yes	Ulcerative type	Lower	Moderately differentiated	T3	N0	IIA	2010-01-07	Yes	634	Yes	592
165	No	No	Ulcerative type	Lower	Moderately differentiated	T2	N0	IIA	2010-01-12	Yes	592	Yes	519
166	Yes	No	Fungating type	Middle	Well differentiated	T1a	N0	IA	2010-01-12	No	2976	No	2976
167	No	No	Ulcerative type	Lower	Moderately differentiated	T3	N2	IIIB	2010-01-18	Yes	479	Yes	478
168	No	Yes	Medullary type	Lower	Moderately differentiated	T3	N1	IIIA	2010-01-20	Yes	244	Yes	244
169	No	No	Fungating type	Lower	Moderately differentiated	T3	N0	IIA	2010-01-25	No	2211	No	2211
170	Yes	No	Ulcerative type	Lower	Moderately differentiated	T3	N0	IIA	2010-01-27	Yes	67	No	67
171	Yes	No	Medullary type	Upper	Moderately differentiated	T3	N0	IIB	2010-01-27	Yes	535	Yes	469
172	Yes	No	Early cancer	Lower	Well differentiated	T2	N0	IB	2010-02-03	Yes	1380	Yes	1263
173	Yes	No	Ulcerative type	Lower	Moderately differentiated	T3	N2	IIIB	2010-02-24	Yes	192	Yes	7
174	Yes	No	Medullary type	Lower	Moderately differentiated	T3	N0	IIA	2010-02-25	No	2938	No	2938
175	No	No	Ulcerative type	Lower	Moderately differentiated	T3	N0	IIA	2010-03-08	Yes	193	Yes	161
176	Yes	No	Ulcerative type	Lower	Moderately differentiated	T3	N0	IIA	2010-03-09	No	2920	No	2920
177	Yes	No	Fungating type	Lower	Moderately differentiated	T3	N1	IIIA	2010-03-10	No	2918	No	2918
178	No	No	Medullary type	Middle	Moderately differentiated	T2	N2	IIIA	2010-03-17	Yes	773	Yes	537
179	No	No	Early cancer	Upper	Moderately differentiated	T3	N0	IIB	2010-03-23	Yes	271	Yes	271
180	Yes	Yes	Medullary type	Middle	Moderately differentiated	T2	N1	IIB	2010-03-24	No	2904	No	2904
181	No	No	Ulcerative type ，Medullary type	Upper	Moderately differentiated	T3	N0	IIB	2010-03-31	Yes	910	Yes	192
182	No	No	Medullary type	Upper	Moderately differentiated	T3	N0	IIB	2010-04-01	No	336	Yes	219
183	Yes	No	Ulcerative type	Lower	Moderately differentiated	T3	N1	IIIA	2010-04-07	No	2891	Yes	1078
184	Yes	No	Medullary type	Upper	Moderately differentiated	T3	N1	IIIA	2010-04-12	Yes	445	Yes	369
185	No	No	Medullary type	Lower	Moderately differentiated	T1a	N0	IB	2010-04-15	No	2883	No	2883
186	No	No	Medullary type	Lower	Moderately differentiated	T2	N0	IIA	2010-04-15	Yes	908	Yes	255
187	Yes	Yes	Ulcerative type	Middle	Moderately differentiated	T3	N0	IIB	2010-04-16	No	2882	No	2882
188	No	No	Medullary type	Lower	Moderately differentiated	T3	N0	IIA	2010-04-23	No	2880	Yes	384
189	Yes	No	Medullary type	Lower	Moderately differentiated	T1a	N2	IIIA	2010-04-28	No	2870	No	2870
190	Yes	Yes	Early cancer	Middle	Moderately differentiated	T1	N0	IB	2010-04-30	Yes	2672	Yes	2672
191	Yes	No	Ulcerative type	Lower	Moderately differentiated	T3	N0	IIA	2010-05-07	Yes	1583	Yes	1399
192	No	No	Ulcerative type	Lower	Moderately differentiated	T3	N0	IIA	2010-05-10	No	2858	No	2858
193	No	No	Ulcerative type	Middle	Well differentiated	T3	N1	IIIA	2010-05-11	No	2857	No	2857
194	No	No	Medullary type	Lower	Moderately differentiated	T1a	N0	IB	2010-05-12	Yes	378	Yes	378
195	No	No	Medullary type	Middle	Moderately differentiated	T3	N2	IIIB	2010-05-12	No	2791	No	2791
196	Yes	No	Ulcerative type	Lower	Moderately differentiated	T3	N2	IIIB	2010-05-13	Yes	1552	Yes	794
197	Yes	No	Constritive type	Middle	Moderately differentiated	T3	N3	IIIC	2010-05-17	Yes	217	Yes	217
198	No	No	Medullary type	Middle	Poorly differentiated	T3	N3	IIIC	2010-05-19	Yes	77	Yes	77
199	Yes	Yes	Medullary type	Lower	Well differentiated	T3	N0	IB	2010-05-19	No	2849	No	2849
200	No	No	Ulcerative type	Lower	Poorly differentiated	T3	N2	IIIB	2010-05-20	Yes	208	Yes	106
201	Yes	No	Medullary type	Lower	Well differentiated	T2	N1	IIB	2010-05-24	Yes	869	Yes	683
202	Yes	Yes	Medullary type	Lower	Moderately differentiated	T3	N1	IIIA	2010-05-24	Yes	624	Yes	390
203	Yes	No	Medullary type	Middle	Moderately differentiated	T3	N1	IIIA	2010-05-25	Yes	321	Yes	316
204	No	No	Ulcerative type	Lower	Moderately differentiated	T3	N1	IIIA	2010-05-26	Yes	575	Yes	420
205	No	No	Medullary type	Lower	Moderately differentiated	T3	N0	IIA	2010-05-26	Yes	1626	Yes	701
206	Yes	No	Medullary type	Middle	Moderately differentiated	T2	N0	IIB	2010-06-08	Yes	1029	Yes	335
207	Yes	No	Medullary type	Middle	Moderately differentiated	T1a	N0	IB	2010-06-09	No	2830	No	2830
208	No	No	Fungating type	Lower	Moderately differentiated	T2	N0	IIA	2010-06-18	Yes	469	Yes	420
209	Yes	No	Medullary type	Middle	Moderately differentiated	T2	N0	IIB	2010-06-14	No	2073	No	2073
210	Yes	No	Ulcerative type	Middle	Moderately differentiated	T3	N1	IIIA	2010-06-15	Yes	1657	No	1843
211	Yes	Yes	Ulcerative type	Lower	Moderately differentiated	T2	N2	IIIA	2010-06-12	No	2827	Yes	211
212	Yes	Yes	Ulcerative type	Lower	Moderately differentiated	T3	N0	IIA	2010-06-18	Yes	768	Yes	570
213	Yes	Yes	Ulcerative type ，Medullary type	Middle	Moderately differentiated	T2	N1	IIB	2010-06-22	Yes	493	Yes	35
214	Yes	No	Medullary type	Middle	Moderately differentiated	T3	N0	IIB	2010-06-23	No	2785	No	2785
215	Yes	Yes	Ulcerative type	Middle	Well differentiated	T3	N1	IIIA	2010-06-28	Yes	249	Yes	226
216	No	No	Ulcerative type	Lower	Moderately differentiated	T3	N0	IIA	2010-06-29	No	2810	No	2810
217	Yes	No	Medullary type	Middle	Moderately differentiated	T3	N3	IIIC	2010-07-06	Yes	504	Yes	282
218	Yes	No	Ulcerative type	Lower	Moderately differentiated	T3	N1	IIIA	2010-07-07	No	2806	No	2806
219	No	No	Ulcerative type	Middle	Moderately differentiated	T3	N0	IIB	2010-07-08	Yes	1752	Yes	1752
220	Yes	Yes	Medullary type	Middle	Well differentiated	T3	N0	IIA	2010-07-08	No	2801	No	2801
221	Yes	Yes	Medullary type	Lower	Moderately differentiated	T3	N0	IIA	2010-07-12	Yes	433	Yes	284
222	No	No	Medullary type	Middle	Moderately differentiated	T2	N0	IIB	2010-07-13	No	2800	Yes	2172
223	Yes	Yes	Ulcerative type	Lower	Moderately differentiated	T3	N0	IIA	2010-07-13	No	918	No	918
224	No	No	Medullary type	Lower	Moderately differentiated	T2	N0	IIA	2010-07-13	No	2796	No	2796
225	Yes	Yes	Ulcerative type	Lower	Moderately differentiated	T3	N0	IIA	2010-07-20	No	2789	No	2789
226	No	No	Ulcerative type	Middle	Moderately differentiated	T3	N0	IIB	2010-07-20	No	2716	No	2716
227	No	No	Ulcerative type	Lower	Moderately differentiated	T2	N0	IIA	2010-07-21	No	2495	Yes	1652
228	No	No	Medullary type	Middle	Well differentiated	T1a	N0	IA	2010-07-26	No	2752	No	2752
229	No	No	Medullary type	Lower	Moderately differentiated	T3	N0	IIA	2010-07-26	Yes	631	Yes	616
230	Yes	Yes	Medullary type	Lower	Moderately differentiated	T3	N2	IIIB	2010-07-26	Yes	2617	Yes	2431
231	Yes	Yes	Ulcerative type	Lower	Moderately differentiated	T2	N0	IIA	2010-07-28	Yes	857	Yes	275
232	No	No	Ulcerative type	Lower	Poorly differentiated	T3	N2	IIIB	2010-07-30	Yes	659	Yes	438
233	Yes	No	Ulcerative type	Middle	Moderately differentiated	T3	N0	IIB	2010-08-04	No	2779	No	2779
234	Yes	No	Ulcerative type	Upper	Moderately differentiated	T3	N2	IIIB	2010-08-05	Yes	730	Yes	730
235	Yes	No	Medullary type	Upper	Moderately differentiated	T2	N1	IIB	2010-08-06	Yes	718	Yes	611
236	Yes	Yes	Ulcerative type	Lower	Poorly differentiated	T3	N1	IIIA	2010-08-06	Yes	1100	Yes	34
237	Yes	Yes	Ulcerative type	Middle	Well differentiated	T3	N0	IIA	2010-08-16	Yes	182	Yes	28
238	Yes	No	Ulcerative type	Middle	Moderately differentiated	T3	N1	IIIA	2010-08-25	Yes	595	Yes	569
239	Yes	Yes	Ulcerative type	Lower	Moderately differentiated	T3	N0	IIA	2010-08-26	Yes	455	Yes	222
240	Yes	No	Medullary type	Lower	Moderately differentiated	T3	N0	IIA	2010-08-27	Yes	2071	Yes	1551
241	No	No	Ulcerative type	Lower	Moderately differentiated	T3	N0	IIA	2010-09-01	Yes	680	Yes	509
242	Yes	Yes	Early cancer	Lower	Moderately differentiated	T1b	N0	IB	2010-09-07	No	2742	No	2742
243	No	No	Fungating type	Middle	Moderately differentiated	T3	N0	IIB	2010-09-08	No	2741	No	2741
244	Yes	No	Ulcerative type	Middle	Moderately differentiated	T3	N1	IIIA	2010-09-13	No	2272	Yes	191
245	No	No	Ulcerative type	Lower	Poorly differentiated	T3	N3	IIIC	2010-09-15	Yes	266	Yes	88
246	No	No	Medullary type，Fungating type	Middle	Moderately differentiated	T2	N1	IIB	2010-09-17	No	2732	No	2732
247	Yes	Yes	Ulcerative type	Middle	Moderately differentiated	T3	N0	IIB	2010-09-28	No	2457	No	2457
248	No	No	Ulcerative type	Middle	Poorly differentiated	T3	N2	IIIB	2010-09-29	Yes	1150	Yes	1150
249	Yes	No	Medullary type	Middle	Moderately differentiated	T3	N3	IIIC	2010-09-30	Yes	1633	Yes	1276
250	Yes	Yes	Ulcerative type	Middle	Moderately differentiated	T3	N0	IIB	2010-10-07	No	2712	Yes	2330
251	Yes	Yes	Ulcerative type	Lower	Moderately differentiated	T3	N2	IIIB	2010-10-08	Yes	1103	Yes	648
252	No	No	Medullary type	Lower	Well differentiated	T2	N2	IIIA	2010-10-12	Yes	1018	Yes	64
253	Yes	Yes	Medullary type	Lower	Moderately differentiated	T3	N0	IIA	2010-10-13	No	2706	No	2706
254	Yes	No	Ulcerative type	Lower	Moderately differentiated	T3	N1	IIIA	2010-10-14	No	2705	No	2705
255	No	No	Fungating type	Middle	Well differentiated	T2	N1	IIB	2010-10-15	No	2704	No	2704
256	Yes	Yes	Medullary type	Middle	Moderately differentiated	T3	N0	IIB	2010-10-18	Yes	2198	Yes	2173
257	Yes	No	Ulcerative type	Middle	Well differentiated	T3	N2	IIIB	2010-10-19	Yes	391	Yes	146
258	No	No	Ulcerative type	Middle	Moderately differentiated	T3	N0	IIB	2010-10-19	Yes	732	Yes	563
259	Yes	No	Medullary type	Middle	Moderately differentiated	T3	N0	IIB	2010-10-20	No	2699	No	2699
260	No	No	Ulcerative type	Middle	Moderately differentiated	T3	N0	IIB	2010-10-21	Yes	1545	Yes	1474
261	Yes	Yes	Ulcerative type	Middle	Moderately differentiated	T3	N1	IIIA	2010-10-22	No	2697	No	2697
262	No	No	Medullary type	Middle	Moderately differentiated	T1	N0	IB	2010-10-25	No	2698	No	2698
263	Yes	Yes	Ulcerative type	Middle	Moderately differentiated	T3	N0	IIB	2010-10-26	No	2693	No	2693
264	No	No	Medullary type	Lower	Well differentiated	T3	N0	IB	2010-10-27	No	2665	No	2665
265	No	No	Early cancer	Middle	Moderately differentiated	T2	N0	IIB	2010-10-29	Yes	796	Yes	669
266	Yes	No	Ulcerative type	Middle	Moderately differentiated	T3	N1	IIIA	2010-11-01	Yes	299	Yes	56
267	Yes	Yes	Ulcerative type	Middle	Moderately differentiated	T3	N0	IIB	2010-11-11	No	2678	No	2678
268	Yes	No	Ulcerative type	Lower	Moderately differentiated	T3	N0	IIA	2010-11-12	Yes	831	Yes	666
269	Yes	No	Ulcerative type	Middle	Moderately differentiated	T3	N0	IIB	2010-11-16	Yes	834	Yes	673
270	Yes	No	Fungating type	Middle	Well differentiated	T2	N0	IIA	2010-11-16	Yes	1780	Yes	1780
271	No	No	Ulcerative type	Middle	Moderately differentiated	T3	N1	IIIA	2010-11-18	Yes	784	Yes	709
272	Yes	Yes	Medullary type	Middle	Moderately differentiated	T3	N3	IIIC	2010-11-19	Yes	854	Yes	702
273	No	No	Ulcerative type	Middle	Poorly differentiated	T3	N0	IIB	2010-11-25	Yes	672	Yes	76
274	No	No	Fungating type	Middle	Moderately differentiated	T2	N1	IIB	2010-12-02	No	2657	No	2657
275	Yes	No	Medullary type	Middle	Moderately differentiated	T3	N0	IIB	2010-12-03	Yes	1714	Yes	102
276	Yes	Yes	Ulcerative type	Lower	Moderately differentiated	T3	N2	IIIB	2010-12-03	Yes	908	Yes	825
277	Yes	No	Medullary type	Lower	Moderately differentiated	T3	N2	IIIB	2010-12-06	Yes	854	Yes	381
278	No	No	Fungating type	Middle	Moderately differentiated	T3	N3	IIIC	2010-12-14	Yes	1042	Yes	29
279	Yes	Yes	Ulcerative type	Middle	Moderately differentiated	T3	N2	IIIB	2010-12-14	Yes	756	Yes	679
280	No	No	Ulcerative type	Lower	Moderately differentiated	T3	N2	IIIB	2010-12-20	Yes	445	Yes	445
281	Yes	No	Ulcerative type	Middle	Well differentiated	T2	N0	IIA	2010-12-20	No	2639	No	2639
282	No	No	Ulcerative type	Middle	Poorly differentiated	T3	N0	IIB	2010-12-22	Yes	368	Yes	168
283	No	No	Medullary type	Middle	Moderately differentiated	T3	N2	IIIB	2010-12-24	Yes	215	Yes	215
284	No	No	Fungating type	Middle	Moderately differentiated	T3	N2	IIIB	2010-12-27	Yes	1549	Yes	1438
285	No	No	Fungating type	Middle	Moderately differentiated	T3	N0	IIB	2010-12-28	No	2631	No	2631
286	No	No	Medullary type	Lower	Moderately differentiated	T3	N0	IIA	2010-12-28	Yes	1044	Yes	1044
287	No	No	Ulcerative type	Middle	Moderately differentiated	T3	N0	IIB	2010-12-29	Yes	19	Yes	19
288	Yes	Yes	Ulcerative type	Middle	Moderately differentiated	T3	N0	IIB	2010-12-30	No	1414	No	1414
289	Yes	Yes	Ulcerative type ；Medullary type	Lower	Moderately differentiated	T3	N1	IIIA	2010-12-30	Yes	218	Yes	41
290	Yes	No	Ulcerative type	Middle	Poorly differentiated	T2	N0	IIB	2011-01-06	No	35	No	35
291	No	No	Medullary type	Middle	Moderately differentiated	T2	N0	IIB	2011-01-10	Yes	1014	Yes	659
292	No	No	Ulcerative type	Middle	Moderately differentiated	T3	N1	IIIA	2011-01-14	No	2614	No	2614
293	No	No	Ulcerative type	Middle	Moderately differentiated	T2	N1	IIB	2011-01-18	No	2610	No	2610
294	Yes	No	Medullary type	Middle	Moderately differentiated	T3	N1	IIIA	2011-01-25	No	2603	No	2603
295	Yes	No	Medullary type	Lower	Moderately differentiated	T3	N1	IIIA	2011-01-28	Yes	491	Yes	46

## Sheet: d. IHC scores
Patient NO.	ELOA	SCAF4	Prob.S1	Prob.S2	Predicted subtype
1	40	113.5	0.00621353	0.993786	S2
2	0	55.5	0.990334	0.00966552	S1
3	11	118.5	0.00610486	0.993895	S2
4	3	71	0.0115998	0.9884	S2
5	34.5	182.5	0.0178955	0.982104	S2
6	8.5	30.5	0.15989	0.84011	S2
7	0	36	0.993313	0.00668687	S1
8	8	144.5	0.00857417	0.991426	S2
9	1	103	0.0056188	0.994381	S2
10	11	163	0.012028	0.987972	S2
11	3	172	0.0133308	0.986669	S2
12	0	131	0.318772	0.681228	S2
13	2	67.5	0.0143723	0.985628	S2
14	1.5	40	0.118004	0.881996	S2
15	0	123	0.42159	0.57841	S2
16	21	155	0.0108004	0.9892	S2
17	11	142.5	0.0084253	0.991575	S2
18	17.5	162	0.0121019	0.987898	S2
19	2.5	54.5	0.0332349	0.966765	S2
20	0.5	122.5	0.00590688	0.994093	S2
21	0.5	30	0.274328	0.725672	S2
22	0.5	43	0.114078	0.885922	S2
23	3.5	76	0.00927185	0.990728	S2
24	5	17	0.212673	0.787327	S2
25	0	13	0.80851	0.19149	S1
26	3	145.5	0.00835884	0.991641	S2
27	0	40	0.993863	0.00613713	S1
28	1	72.5	0.01181	0.98819	S2
29	1.5	17.5	0.254309	0.745691	S2
30	0.5	91.5	0.00656776	0.993432	S2
31	2.5	109.5	0.005571	0.994429	S2
32	0	35.5	0.993186	0.00681398	S1
33	0	34.5	0.992883	0.0071172	S1
34	1.5	99	0.00573795	0.994262	S2
35	0	115	0.543224	0.456776	S1
36	1	52	0.0466734	0.953327	S2
37	2.5	71.5	0.0114855	0.988515	S2
38	4.5	112	0.00567358	0.994326	S2
39	0	72	0.969205	0.0307951	S1
40	1	83	0.00782434	0.992176	S2
41	8.5	139	0.00786459	0.992135	S2
42	3.5	57.5	0.0254788	0.974521	S2
43	1	170	0.0123739	0.987626	S2
44	0	124	0.407534	0.592466	S2
45	0	62	0.98538	0.0146202	S1
46	1	49	0.0600357	0.939964	S2
47	4	11	0.176412	0.823588	S2
48	0	88	0.89533	0.10467	S1
49	1	77	0.00966936	0.990331	S2
50	0.5	37.5	0.176478	0.823522	S2
51	0	137.5	0.252333	0.747667	S2
52	0	11.5	0.729312	0.270688	S1
53	0	109.5	0.631078	0.368922	S1
54	3	86.5	0.00681468	0.993185	S2
55	0	5.5	0.296414	0.703586	S2
56	1	117.5	0.00571366	0.994286	S2
57	0	140.5	0.226655	0.773345	S2
58	0	34.5	0.992883	0.0071172	S1
59	0.5	160	0.0101546	0.989845	S2
60	1.5	124	0.00606402	0.993936	S2
61	0	130	0.330366	0.669634	S2
62	0	101.5	0.75088	0.24912	S1
63	0	130.5	0.324523	0.675477	S2
64	2	39	0.120775	0.879225	S2
65	0.5	18	0.300495	0.699505	S2
66	2	48.5	0.0556313	0.944369	S2
67	0.5	125.5	0.0060709	0.993929	S2
68	1	138	0.00717611	0.992824	S2
69	0	68.5	0.976479	0.023521	S1
70	10	119	0.00610969	0.99389	S2
71	6	116	0.00585404	0.994146	S2
72	0	53.5	0.991328	0.00867159	S1
73	0	32	0.99177	0.00822952	S1
74	0	93	0.85186	0.14814	S1
75	0	135.5	0.271156	0.728844	S2
76	0	67	0.978999	0.0210013	S1
77	0	163	0.108552	0.891448	S2
78	1	60	0.0250705	0.97493	S2
79	1	40	0.1275	0.8725	S2
80	0	91	0.870663	0.129337	S1
81	3.5	23	0.235794	0.764206	S2
82	0	49	0.992901	0.00709879	S1
83	1	103	0.0056188	0.994381	S2
84	0	41	0.993893	0.00610677	S1
85	0.5	110.5	0.00557911	0.994421	S2
86	0	107.5	0.66248	0.33752	S1
87	1	50.5	0.0528926	0.947107	S2
88	0.5	110.5	0.00557911	0.994421	S2
89	1.5	94	0.00606235	0.993938	S2
90	3	10	0.173821	0.826179	S2
91	0	107	0.67022	0.32978	S1
92	1	32	0.219446	0.780554	S2
93	1	58	0.0290285	0.970971	S2
94	0	38.5	0.993743	0.00625669	S1
95	0.5	4.5	0.166424	0.833576	S2
96	0.5	20.5	0.318147	0.681853	S2
97	0.5	144.5	0.0078124	0.992188	S2
98	0	59	0.988042	0.0119576	S1
99	0	38	0.993682	0.00631801	S1
100	5	54.5	0.0302489	0.969751	S2
101	0.5	42	0.12403	0.87597	S2
102	0	91.5	0.866142	0.133858	S1
103	3.5	11	0.178384	0.821616	S2
104	2.5	46.5	0.0632346	0.936765	S2
105	0.5	93	0.00638741	0.993613	S2
106	0	88	0.89533	0.10467	S1
107	0	131.5	0.313113	0.686887	S2
108	0	108.5	0.646858	0.353142	S1
109	1	112.5	0.00558024	0.99442	S2
110	0	160.5	0.116851	0.883149	S2
111	0.5	94.5	0.00623031	0.99377	S2
112	1.5	163	0.011059	0.988941	S2
113	0.5	102	0.00572728	0.994273	S2
114	1.5	147.5	0.00843551	0.991564	S2
115	0	70.5	0.972582	0.0274175	S1
116	1	139.5	0.00733855	0.992661	S2
117	0	103	0.729845	0.270155	S1
118	0.5	106	0.00561112	0.994389	S2
119	1	216	0.0264727	0.973527	S2
120	1	92	0.00632672	0.993673	S2
121	0.5	200.5	0.0205248	0.979475	S2
122	0.5	68	0.0161729	0.983827	S2
123	1.5	129	0.00641302	0.993587	S2
124	3.5	60.5	0.0207541	0.979246	S2
125	0	153	0.14772	0.85228	S2
126	0	106.5	0.677907	0.322093	S1
127	0	131.5	0.313113	0.686887	S2
128	0	33.5	0.992505	0.00749463	S1
129	0.5	146	0.00800186	0.991998	S2
130	2.5	177.5	0.0145953	0.985405	S2
131	0.5	205.5	0.0222222	0.977778	S2
132	10	209	0.0256754	0.974325	S2
133	0	93	0.85186	0.14814	S1
134	0	117	0.511638	0.488362	S1
135	0.5	112.5	0.00559439	0.994406	S2
136	0	91.5	0.866142	0.133858	S1
137	0	104	0.715381	0.284619	S1
138	1	76.5	0.00986887	0.990131	S2
139	0	75.5	0.959533	0.0404668	S1
140	0	119	0.480686	0.519314	S2
141	0	10	0.628136	0.371864	S1
142	0	108.5	0.646858	0.353142	S1
143	0	40.5	0.993883	0.00611726	S1
144	14	148.5	0.00943607	0.990564	S2
145	0	60.5	0.986803	0.0131975	S1
146	0	135	0.276082	0.723918	S2
147	1	97.5	0.00586136	0.994139	S2
148	17.5	152.5	0.0102346	0.989765	S2
149	14	105	0.00573579	0.994264	S2
150	0.5	33.5	0.229775	0.770225	S2
151	0	52	0.991947	0.00805295	S1
152	4.5	93.5	0.00600701	0.993993	S2
153	0	68	0.977355	0.0226451	S1
154	0	70.5	0.972582	0.0274175	S1
155	1	3	0.166536	0.833464	S2
156	2.5	90.5	0.00632848	0.993672	S2
157	0	36	0.993313	0.00668687	S1
158	3	62.5	0.0185543	0.981446	S2
159	6	112	0.00571386	0.994286	S2
160	0	12.5	0.78465	0.21535	S1
161	1.5	2.5	0.166954	0.833046	S2
162	2	112.5	0.00560643	0.994394	S2
163	0	101	0.757703	0.242297	S1
164	0	67	0.978999	0.0210013	S1
165	0	65	0.981891	0.0181094	S1
166	0	76.5	0.956243	0.0437565	S1
167	0.5	10.5	0.204241	0.795759	S2
168	0.5	59	0.029793	0.970207	S2
169	0	126.5	0.373836	0.626164	S2
170	1	197	0.0197511	0.980249	S2
171	0	129.5	0.336302	0.663698	S2
172	0	119	0.480686	0.519314	S2
173	8	60.5	0.0190295	0.98097	S2
174	2.5	184.5	0.0164908	0.983509	S2
175	5	239.5	0.0373224	0.962678	S2
176	0	49.5	0.992766	0.00723358	S1
177	0.5	32	0.249612	0.750388	S2
178	0	40	0.993863	0.00613713	S1
179	0	68	0.977355	0.0226451	S1
180	0	156.5	0.132091	0.867909	S2
181	0	39.5	0.993833	0.00616672	S1
182	2	190.5	0.0181212	0.981879	S2
183	0	104	0.715381	0.284619	S1
184	0	138.5	0.243441	0.756559	S2
185	0	9.5	0.590505	0.409495	S1
186	0	21.5	0.970243	0.0297571	S1
187	0	89.5	0.883517	0.116483	S1
188	5.5	200.5	0.0220951	0.977905	S2
189	0	22	0.97277	0.0272296	S1
190	8.5	152	0.00977521	0.990225	S2
191	0.5	41	0.134642	0.865358	S2
192	0	45	0.993665	0.0063354	S1
193	1.5	80.5	0.00827903	0.991721	S2
194	0	2	0.174682	0.825318	S2
195	2.5	104.5	0.00556967	0.99443	S2
196	0.5	6.5	0.170608	0.829392	S2
197	0	86.5	0.906139	0.0938606	S1
198	1	183.5	0.0157187	0.984281	S2
199	0	48	0.993144	0.00685639	S1
200	0	86	0.909527	0.0904732	S1
201	0.5	99.5	0.00584894	0.994151	S2
202	1	86	0.00719399	0.992806	S2
203	1	51	0.0507222	0.949278	S2
204	1	110	0.00555069	0.994449	S2
205	0.5	18	0.300495	0.699505	S2
206	0	6.5	0.36029	0.63971	S2
207	0.5	46.5	0.0844592	0.915541	S2
208	0	53	0.991546	0.00845399	S1
209	3.5	213	0.0262598	0.97374	S2
210	3	93	0.00606983	0.99393	S2
211	0	101	0.757703	0.242297	S1
212	0	37	0.993524	0.00647628	S1
213	0.5	98.5	0.00590954	0.99409	S2
214	0	81.5	0.935524	0.0644757	S1
215	2.5	173.5	0.0135961	0.986404	S2
216	0	93	0.85186	0.14814	S1
217	1	110	0.00555069	0.994449	S2
218	5	57	0.0252685	0.974731	S2
219	0	35	0.993043	0.00695702	S1
220	1	52	0.0466734	0.953327	S2
221	0	34	0.992704	0.00729589	S1
222	1	165	0.0113127	0.988687	S2
223	0	58	0.988778	0.0112225	S1
224	0	28.5	0.988898	0.0111015	S1
225	0	108.5	0.646858	0.353142	S1
226	0.5	195	0.0187567	0.981243	S2
227	0	162	0.111768	0.888232	S2
228	1.5	62	0.0207329	0.979267	S2
229	9.5	221.5	0.0304758	0.969524	S2
230	1	130	0.00643716	0.993563	S2
231	4.5	126.5	0.00642434	0.993576	S2
232	0.5	26.5	0.308139	0.691861	S2
233	2.5	220	0.0286964	0.971304	S2
234	3.5	56	0.0283823	0.971618	S2
235	2.5	80.5	0.00806153	0.991938	S2
236	0	44.5	0.993722	0.00627762	S1
237	0	129.5	0.336302	0.663698	S2
238	0.5	24	0.320956	0.679044	S2
239	4	131.5	0.00682072	0.993179	S2
240	0	95.5	0.825645	0.174355	S1
241	18	229	0.0341861	0.965814	S2
242	0	70	0.973619	0.0263815	S1
243	0	127.5	0.360963	0.639037	S2
244	0	117.5	0.50383	0.49617	S1
245	0	50.5	0.992469	0.00753146	S1
246	0.5	49	0.0679527	0.932047	S2
247	0	153.5	0.145343	0.854657	S2
248	0	53	0.991546	0.00845399	S1
249	1	142	0.00762626	0.992374	S2
250	0	113	0.575176	0.424824	S1
251	0	43.5	0.993813	0.00618672	S1
252	0.5	60.5	0.0266374	0.973363	S2
253	0	86	0.909527	0.0904732	S1
254	0.5	40.5	0.140188	0.859812	S2
255	1.5	33.5	0.186685	0.813315	S2
256	0	99	0.783967	0.216033	S1
257	0	41	0.993893	0.00610677	S1
258	0	111.5	0.599204	0.400796	S1
259	19.5	62	0.0160986	0.983901	S2
260	0	94.5	0.836493	0.163507	S1
261	4.5	129	0.00662693	0.993373	S2
262	1	189	0.0172806	0.982719	S2
263	0	103	0.729845	0.270155	S1
264	16	221	0.0308004	0.9692	S2
265	0	118	0.496067	0.503933	S2
266	1.5	74.5	0.0104184	0.989582	S2
267	0	145	0.193444	0.806556	S2
268	0	125.5	0.38706	0.61294	S2
269	7.5	144	0.0084774	0.991523	S2
270	0.5	139	0.00718366	0.992816	S2
271	0	118	0.496067	0.503933	S2
272	2	123	0.00603973	0.99396	S2
273	0	114.5	0.551189	0.448811	S1
274	0	66	0.980507	0.0194927	S1
275	3	157.5	0.0102853	0.989715	S2
276	3	105	0.00557115	0.994429	S2
277	1	47.5	0.0682097	0.93179	S2
278	3.5	80	0.00806573	0.991934	S2
279	3	90	0.00635911	0.993641	S2
280	2.5	59.5	0.0230897	0.97691	S2
281	8	182.5	0.0166927	0.983307	S2
282	4	124	0.00621886	0.993781	S2
283	3	65	0.0159406	0.984059	S2
284	0	37.5	0.993609	0.00639099	S1
285	0	110.5	0.61518	0.38482	S1
286	1.5	83	0.00765774	0.992342	S2
287	12	210.5	0.0264124	0.973588	S2
288	0	93.5	0.846858	0.153142	S1
289	0.5	16.5	0.284421	0.715579	S2
290	2	162.5	0.0110722	0.988928	S2
291	2	78.5	0.0087253	0.991275	S2
292	4	79.5	0.00814805	0.991852	S2
293	11	101.5	0.00571646	0.994284	S2
294	3	29.5	0.20257	0.79743	S2
295	0	47	0.993351	0.00664904	S1
