# Supplementary material for: Large-scale and high-resolution mass spectrometry-based proteomics profiling defines molecular subtypes of esophageal cancer for therapeutic targeting
Source: Nat Commun. 2021 Aug 16;12:4961. doi: 10.1038/s41467-021-25202-5 (PMC8368010; doi:10.1038/s41467-021-25202-5)
Supplement: Supplementary file 8 — Supplementary Data 6 [file 41467_2021_25202_MOESM8_ESM.xlsx]

## Sheet: Description
Supplementary Data 6: Drug prediction and validation.
a. Query signature for EC. This sheet lists the 187 up-regulated and 271 down-regulated proteins that used as the query signature for CMAP. "FC.Prot" represents protein expression ratio of samples in tumor samples to those in non-tumor samples. "P value" is calculated by a two-sided Wilcox signed-rank test."BH adjusted P value" is the Benjamini-Hochberg (BH) corrected P value.
b. Drug prediction for EC. "N" is the number of associated instances. "Mean" represents the arithmetic mean of the connectivity scores for the instances. "Enrichment" is a measure of the enrichment of those instances in the order list of all instances. "P value" is a one-sided permutation P-value for that enrichment score. "Specificity" is the specificity of that enrichment. "Percent non-null" is…
c. Query signature for S2. This sheet lists the 86 up-regulated and 24 down-regulated proteins that used as the query signature for CMAP. "FC.Prot" represents protein expression ratio of samples in subtype S2 to those in subtype S1. "P value" is calculated by a two-sided Wilcox rank sum test."BH adjusted P value" is the Benjamini-Hochberg (BH) corrected P value.The association between protein exp…
d. Drug prediction for S2. "N" is the number of associated instances. "Mean" represents the arithmetic mean of the connectivity scores for the instances. "Enrichment" is a measure of the enrichment of those instances in the order list of all instances. "P value" is a one-sided permutation P-value for that enrichment score. "Specificity" is the specificity of that enrichment. "Percent non-null" is…
e. IC50 values. The IC50s for GW8510, Menadione, and Sulconazole in the six EC cell lines.
f. Proteomic data of KYSE150. Global proteomic data of KYSE150 cell lines quantified by TMT 11-plex labeling experiment. KYSE150 cell lines were treated with GW8510, Menadione, and Sulconazole, respectively. Each drug has three biological repeats.
g. GW8510 treatment. Expression changes of subtype associated proteins in KYSE150 with GW8510 treatment. The two-sided Cox P values were calculated using the Cox PH model.
h. Menadione treatment. Expression changes of subtype associated proteins in KYSE150 with Menadione treatment. The two-sided Cox P values were calculated using the Cox PH model.
i. Sulconazole treatment. Expression changes of subtype associated proteins in KYSE150 with Sulconazole treatment. The two-sided Cox P values were calculated using the Cox PH model.

## Sheet: a. Query signature for EC
UniProt ID	Gene symbol	FC.Prot	log2(FC.Prot)	P value	BH adjusted P value
P43362	MAGEA9	4.6345	2.21241	2.13e-08	4.11e-08
Q9NWC5	TMEM45A	4.52725	2.17864	5.23e-10	1.15e-09
P52926	HMGA2	3.95893	1.98511	3.08e-18	2.03e-17
Q6FHJ7	SFRP4	3.94741	1.98091	1.86e-20	3.1e-19
Q96CG8	CTHRC1	3.65079	1.86821	4.41e-21	1.34e-19
P35442	THBS2	3.64544	1.86609	7.6e-21	1.76e-19
P12107	COL11A1	3.60539	1.85015	7.47e-20	8.93e-19
Q03692	COL10A1	3.59331	1.84531	6.15e-21	1.57e-19
P03956	MMP1	3.55766	1.83093	1.02e-17	5.89e-17
P09238	MMP10	3.3417	1.74058	2.82e-15	1.08e-14
Q15063	POSTN	3.30218	1.72342	1.65e-20	2.82e-19
P43358	MAGEA4	3.25854	1.70422	2.61e-11	6.35e-11
O00425	IGF2BP3	3.19439	1.67554	9.84e-20	1.12e-18
P27216	ANXA13	3.19411	1.67541	4.43e-06	7.16e-06
Q12884	FAP	3.18502	1.6713	5.73e-21	1.53e-19
P98066	TNFAIP6	3.12683	1.6447	1.38e-18	1.01e-17
Q04695	KRT17	3.06596	1.61634	7.03e-18	4.21e-17
Q99983	OMD	3.02112	1.59508	6.17e-18	3.75e-17
P08254	MMP3	3.01357	1.59147	2.64e-18	1.77e-17
P07996	THBS1	3.00316	1.58648	5.09e-21	1.42e-19
P45452	MMP13	2.9955	1.5828	1.98e-09	4.16e-09
Q53RT3	ASPRV1	2.92604	1.54895	7.82e-07	1.34e-06
P50454	SERPINH1	2.90627	1.53917	5.09e-21	1.42e-19
P05161	ISG15	2.88644	1.52929	1.4e-20	2.54e-19
P40261	NNMT	2.84198	1.5069	1.47e-20	2.62e-19
P0DN79	CBSL	2.83592	1.50382	1.83e-15	7.14e-15
P20132	SDS	2.78209	1.47617	8.22e-16	3.37e-15
P43355	MAGEA1	2.75767	1.46345	1.58e-05	2.45e-05
P43235	CTSK	2.75193	1.46044	2.55e-21	9.88e-20
O00762	UBE2C	2.74455	1.45657	9.18e-21	1.96e-19
O94808	GFPT2	2.74111	1.45476	4.5e-20	6.02e-19
P39900	MMP12	2.72962	1.4487	4.29e-20	5.83e-19
P05121	SERPINE1	2.72555	1.44655	7.13e-20	8.59e-19
P31941	APOBEC3A	2.72316	1.44528	4.05e-12	1.06e-11
P13674	P4HA1	2.71295	1.43986	6.16e-22	6.82e-20
Q96D15	RCN3	2.69916	1.43251	7.43e-21	1.73e-19
Q9Y6M1	IGF2BP2	2.69569	1.43065	8.16e-21	1.82e-19
P49006	MARCKSL1	2.67851	1.42143	1.74e-21	8.25e-20
P13611	VCAN	2.66908	1.41634	1.36e-19	1.44e-18
Q96SL4	GPX7	2.65748	1.41006	2.37e-21	9.64e-20
Q9NZI8	IGF2BP1	2.65534	1.4089	2.47e-08	4.73e-08
P21741	MDK	2.64151	1.40137	2.62e-19	2.46e-18
Q9UHI5	SLC7A8	2.62122	1.39024	2.23e-15	8.61e-15
Q96PP8	GBP5	2.61883	1.38892	2.87e-18	1.9e-17
Q5XXA6	ANO1	2.61027	1.3842	1.02e-16	4.82e-16
P49913	CAMP	2.60219	1.37973	2.77e-13	8.24e-13
P09486	SPARC	2.59829	1.37756	3.48e-21	1.18e-19
Q9Y240	CLEC11A	2.59311	1.37468	1.88e-19	1.9e-18
P14902	IDO1	2.59167	1.37388	8.99e-17	4.3e-16
P00749	PLAU	2.59056	1.37327	1.13e-18	8.46e-18
Q9NR99	MXRA5	2.58884	1.37231	6.81e-20	8.29e-19
P24347	MMP11	2.58591	1.37067	1.95e-19	1.94e-18
Q8IVL6	P3H3	2.55913	1.35565	7.08e-21	1.68e-19
Q02809	PLOD1	2.55094	1.35103	1.33e-21	7.39e-20
P30273	FCER1G	2.54674	1.34865	3.32e-21	1.14e-19
P02786	TFRC	2.5454	1.34789	4.72e-22	6.82e-20
Q86YL7	PDPN	2.54526	1.34782	7.75e-16	3.19e-15
P80511	S100A12	2.54136	1.3456	1.8e-13	5.5e-13
Q8TED1	GPX8	2.53411	1.34148	3.17e-20	4.61e-19
Q8TF66	LRRC15	2.53288	1.34078	8.99e-17	4.3e-16
P36222	CHI3L1	2.53254	1.34059	1.35e-17	7.56e-17
P31944	CASP14	2.52835	1.3382	0.00101867	0.00139811
P83110	HTRA3	2.528	1.338	6.15e-21	1.57e-19
P59665	DEFA1	2.52439	1.33593	2.08e-12	5.6e-12
Q9Y2T3	GDA	2.52234	1.33476	2.29e-05	3.52e-05
P54687	BCAT1	2.51583	1.33103	2.83e-20	4.26e-19
P10145	CXCL8	2.51162	1.32862	1.22e-09	2.62e-09
P08476	INHBA	2.5012	1.32262	8.37e-17	4.05e-16
O95678	KRT75	2.49478	1.31891	4.94e-07	8.58e-07
Q70UQ0	IKBIP	2.48801	1.31499	1.3e-21	7.34e-20
O00469	PLOD2	2.46252	1.30014	5.21e-21	1.44e-19
P11388	TOP2A	2.45511	1.29579	6.76e-21	1.64e-19
Q9UN81	L1RE1	2.45497	1.2957	2.19e-20	3.51e-19
Q99541	PLIN2	2.43098	1.28154	6e-21	1.57e-19
P04183	TK1	2.42458	1.27774	5.09e-21	1.42e-19
Q96SM3	CPXM1	2.41956	1.27475	1.28e-20	2.39e-19
Q16719	KYNU	2.40491	1.26598	3.4e-16	1.49e-15
Q01628	IFITM3	2.38664	1.25498	2.29e-20	3.64e-19
O75718	CRTAP	2.38112	1.25164	6.15e-21	1.57e-19
Q96AY3	FKBP10	2.38043	1.25122	6e-21	1.57e-19
O15460	P4HA2	2.36806	1.24371	1.4e-21	7.53e-20
P25391	LAMA1	2.34229	1.22792	1.57e-06	2.62e-06
Q9NQS7	INCENP	2.32531	1.21742	2.25e-15	8.68e-15
Q9ULW8	PADI3	2.32055	1.21447	7.94e-08	1.46e-07
P61024	CKS1B	2.31574	1.21148	2.07e-16	9.34e-16
P13497	BMP1	2.3117	1.20896	5.55e-19	4.62e-18
P04637	TP53	2.31036	1.20812	8.15e-12	2.07e-11
Q8IWU6	SULF1	2.30506	1.2048	1.18e-18	8.82e-18
O15347	HMGB3	2.30381	1.20402	2.43e-21	9.83e-20
Q13753	LAMC2	2.30309	1.20357	7.75e-13	2.18e-12
P52790	HK3	2.28849	1.1944	3.4e-20	4.87e-19
P35354	PTGS2	2.28761	1.19384	1.54e-13	4.73e-13
Q92743	HTRA1	2.28529	1.19238	2.62e-19	2.46e-18
Q9ULW0	TPX2	2.28062	1.18943	1.16e-21	7.15e-20
Q9BQE5	APOL2	2.27919	1.18852	1.5e-20	2.66e-19
Q8TE57	ADAMTS16	2.26954	1.1824	3.69e-08	6.96e-08
Q07283	TCHH	2.26396	1.17885	4.16e-07	7.27e-07
P09914	IFIT1	2.25505	1.17316	6.97e-20	8.45e-19
Q9H8V3	ECT2	2.25404	1.17251	1.35e-20	2.49e-19
Q4ZHG4	FNDC1	2.23522	1.16042	9.25e-19	7.1e-18
Q15398	DLGAP5	2.22895	1.15637	4.29e-16	1.84e-15
Q9NWM8	FKBP14	2.22801	1.15576	8.75e-13	2.45e-12
P28845	HSD11B1	2.2258	1.15433	4.35e-13	1.26e-12
Q76M96	CCDC80	2.22485	1.15371	3.18e-17	1.66e-16
P08253	MMP2	2.22021	1.1507	4.64e-18	2.9e-17
Q9NQW6	ANLN	2.21963	1.15032	8.56e-21	1.86e-19
Q9BT23	LIMD2	2.21938	1.15016	3.19e-08	6.06e-08
P25067	COL8A2	2.21834	1.14948	6.39e-12	1.64e-11
P24821	TNC	2.21787	1.14918	2.36e-17	1.26e-16
Q9UBM7	DHCR7	2.21254	1.1457	3.27e-14	1.08e-13
P08473	MME	2.20974	1.14388	2.02e-13	6.1e-13
P41218	MNDA	2.20513	1.14087	5.41e-18	3.33e-17
P09341	CXCL1	2.20013	1.13759	1.26e-08	2.47e-08
Q15043	SLC39A14	2.1965	1.1352	1.58e-20	2.72e-19
P13995	MTHFD2	2.19073	1.13141	6.95e-22	6.82e-20
Q16678	CYP1B1	2.18675	1.12879	3.01e-16	1.32e-15
P11169	SLC2A3	2.16719	1.11583	1.08e-11	2.71e-11
P17213	BPI	2.16585	1.11493	2.63e-12	7.01e-12
Q9BVW5	TIPIN	2.15965	1.1108	1.65e-12	4.47e-12
P16949	STMN1	2.15679	1.10889	5.66e-20	7.24e-19
Q8N300	SVBP	2.15617	1.10847	6.65e-14	2.13e-13
P15090	FABP4	2.15238	1.10593	0.00216961	0.0029003
P16422	EPCAM	2.15214	1.10577	9.46e-13	2.64e-12
O14879	IFIT3	2.15119	1.10514	5.05e-19	4.27e-18
Q8NF37	LPCAT1	2.15078	1.10486	5.33e-21	1.45e-19
P50281	MMP14	2.14731	1.10253	1.24e-21	7.26e-20
P35556	FBN2	2.14175	1.09879	9.83e-12	2.48e-11
O94985	CLSTN1	2.1356	1.09464	2.04e-20	3.33e-19
Q32P28	P3H1	2.13385	1.09346	4.97e-21	1.41e-19
Q9Y4K0	LOXL2	2.13308	1.09294	1.02e-21	6.85e-20
O95302	FKBP9	2.13255	1.09258	6.92e-21	1.65e-19
P20908	COL5A1	2.12775	1.08933	1.39e-19	1.47e-18
Q5ZPR3	CD276	2.12468	1.08725	1.66e-21	8.11e-20
Q53EP0	FNDC3B	2.1211	1.08481	1.74e-21	8.25e-20
Q99715	COL12A1	2.119	1.08338	2.62e-18	1.76e-17
Q9UKP4	ADAMTS7	2.11453	1.08034	6.66e-08	1.23e-07
Q9NZH8	IL36G	2.10965	1.077	0.000555428	0.000774899
Q53G44	IFI44L	2.10488	1.07374	3.63e-16	1.58e-15
P23352	ANOS1	2.10467	1.0736	8.46e-10	1.83e-09
Q7Z2K8	GPRIN1	2.10189	1.07169	4.32e-17	2.21e-16
Q96H72	SLC39A13	2.09735	1.06857	1.61e-09	3.4e-09
P32455	GBP1	2.08707	1.06148	2.45e-19	2.35e-18
P19971	TYMP	2.08501	1.06006	6.21e-20	7.71e-19
P52732	KIF11	2.08353	1.05903	9.76e-22	6.82e-20
P46013	MKI67	2.08286	1.05857	2.55e-21	9.88e-20
Q16790	CA9	2.0793	1.0561	4.25e-09	8.69e-09
P14780	MMP9	2.07826	1.05538	1.09e-12	3.03e-12
Q8IVL5	P3H2	2.07617	1.05392	3.43e-10	7.61e-10
P20160	AZU1	2.07547	1.05344	3.62e-12	9.54e-12
Q6UB35	MTHFD1L	2.07511	1.05319	5.2e-22	6.82e-20
Q02241	KIF23	2.07468	1.05289	1.03e-20	2.1e-19
P31997	CEACAM8	2.07385	1.05231	1.73e-06	2.87e-06
P04839	CYBB	2.06763	1.04798	7.64e-20	9.08e-19
Q9HBM1	SPC25	2.06711	1.04762	8.97e-15	3.19e-14
O15389	SIGLEC5	2.06704	1.04756	6.83e-08	1.26e-07
P02788	LTF	2.06617	1.04696	6.36e-12	1.63e-11
O95450	ADAMTS2	2.06597	1.04682	8.37e-17	4.05e-16
Q16270	IGFBP7	2.06423	1.0456	4.71e-20	6.19e-19
O00622	CYR61	2.0606	1.04307	1.6e-15	6.28e-15
Q6UX06	OLFM4	2.0598	1.0425	9.18e-11	2.13e-10
O00461	GOLIM4	2.05951	1.0423	4.72e-22	6.82e-20
Q9C0H2	TTYH3	2.05948	1.04228	1.47e-21	7.63e-20
Q96S86	HAPLN3	2.05851	1.0416	4.56e-20	6.08e-19
Q13227	GPS2	2.05844	1.04155	4.37e-18	2.75e-17
Q92626	PXDN	2.05554	1.03952	3.33e-20	4.77e-19
P19883	FST	2.05542	1.03944	4.18e-16	1.8e-15
P08246	ELANE	2.05345	1.03805	7.78e-11	1.82e-10
P21730	C5AR1	2.04823	1.03438	3.34e-17	1.73e-16
Q9BXS9	SLC26A6	2.04684	1.0334	2.54e-11	6.19e-11
P02461	COL3A1	2.04677	1.03335	3.01e-19	2.76e-18
O14965	AURKA	2.0385	1.02751	2.83e-14	9.46e-14
Q8TCB0	IFI44	2.03825	1.02733	6.33e-14	2.03e-13
Q86TG7	PEG10	2.038	1.02716	4.91e-05	7.41e-05
Q96C36	PYCR2	2.03643	1.02604	3.82e-21	1.24e-19
Q9GZV4	EIF5A2	2.02979	1.02133	2.49e-15	9.61e-15
Q9NX18	SDHAF2	2.02969	1.02126	7.58e-14	2.41e-13
P17676	CEBPB	2.02569	1.01842	6.39e-21	1.6e-19
Q6UX72	B3GNT9	2.02563	1.01837	1.03e-17	5.95e-17
Q14566	MCM6	2.02421	1.01736	5.93e-20	7.5e-19
P06493	CDK1	2.02267	1.01626	1.31e-20	2.43e-19
Q92791	P3H4	2.01665	1.01196	3.14e-19	2.87e-18
P58397	ADAMTS12	2.01623	1.01166	1.46e-15	5.76e-15
Q96J88	EPSTI1	2.00988	1.00711	1.03e-18	7.81e-18
Q8IX19	MCEMP1	2.00597	1.0043	4.17e-09	8.53e-09
P20591	MX1	2.00594	1.00428	3.89e-12	1.02e-11
Q9UM07	PADI4	2.00439	1.00316	2.93e-13	8.68e-13
P21757	MSR1	2.00377	1.00271	2.4e-20	3.76e-19
Q9UHV5	RAPGEFL1	0.499443	-1.00161	5.46e-22	6.82e-20
Q8N6C5	IGSF1	0.498148	-1.00535	7.49e-14	2.38e-13
Q8TD30	GPT2	0.498052	-1.00563	2.89e-20	4.3e-19
Q13835	PKP1	0.497917	-1.00602	1.95e-20	3.21e-19
P06731	CEACAM5	0.497416	-1.00747	5.41e-17	2.7e-16
Q53FP2	TMEM35A	0.497373	-1.0076	1.86e-17	1.02e-16
Q8TBB1	LNX1	0.497346	-1.00768	1.73e-20	2.93e-19
P34896	SHMT1	0.4972	-1.0081	1.7e-21	8.18e-20
O75112	LDB3	0.496905	-1.00896	3.77e-19	3.33e-18
P04264	KRT1	0.49634	-1.0106	5.39e-14	1.74e-13
Q5VYY1	ANKRD22	0.495411	-1.0133	1.03e-20	2.1e-19
Q9H6B9	EPHX3	0.493706	-1.01828	3.59e-14	1.19e-13
Q9Y6R7	FCGBP	0.493092	-1.02007	8.22e-16	3.37e-15
Q6ZVM7	TOM1L2	0.492426	-1.02202	7.48e-22	6.82e-20
Q8NEY4	ATP6V1C2	0.492096	-1.02299	6.22e-16	2.6e-15
O95867	LY6G6C	0.491583	-1.02449	2.09e-09	4.38e-09
O60669	SLC16A7	0.490941	-1.02638	4.31e-21	1.34e-19
P50993	ATP1A2	0.488612	-1.03324	4.22e-19	3.68e-18
P09758	TACSTD2	0.487924	-1.03527	5.66e-20	7.24e-19
Q16890	TPD52L1	0.486491	-1.03951	3.82e-21	1.24e-19
O95294	RASAL1	0.486121	-1.04061	3.82e-21	1.24e-19
O00408	PDE2A	0.483081	-1.04966	1.96e-21	8.72e-20
P04114	APOB	0.48212	-1.05254	2.01e-21	8.81e-20
P55083	MFAP4	0.481967	-1.05299	5.17e-19	4.35e-18
P46439	GSTM5	0.481764	-1.0536	5.35e-15	1.96e-14
Q8IXK2	GALNT12	0.481598	-1.0541	6.21e-20	7.71e-19
O00212	RHOD	0.481375	-1.05477	1.07e-15	4.31e-15
O76041	NEBL	0.481196	-1.0553	4.52e-21	1.36e-19
Q68D51	DENND2C	0.479747	-1.05965	1.02e-19	1.15e-18
Q99972	MYOC	0.479067	-1.0617	1.72e-17	9.5e-17
Q9H190	SDCBP2	0.476068	-1.07076	2.29e-19	2.22e-18
Q9Y342	PLLP	0.47567	-1.07197	1.35e-19	1.44e-18
Q7Z3B1	NEGR1	0.475389	-1.07282	1.38e-17	7.71e-17
Q08174	PCDH1	0.475035	-1.07389	6.31e-22	6.82e-20
P11217	PYGM	0.474551	-1.07536	6.47e-19	5.27e-18
O95049	TJP3	0.474255	-1.07627	2.19e-20	3.51e-19
O00194	RAB27B	0.47262	-1.08125	6.92e-21	1.65e-19
O95361	TRIM16	0.472421	-1.08186	3.24e-21	1.12e-19
Q8TD06	AGR3	0.472075	-1.08291	1.31e-12	3.6e-12
O95278	EPM2A	0.471681	-1.08412	8.69e-15	3.09e-14
P10636	MAPT	0.470081	-1.08902	5.09e-21	1.42e-19
O15020	SPTBN2	0.469277	-1.09149	4.63e-21	1.37e-19
Q13642	FHL1	0.468645	-1.09343	2.94e-19	2.71e-18
P48539	PCP4	0.467757	-1.09617	1.18e-18	8.82e-18
Q6UWR7	ENPP6	0.467567	-1.09675	5.61e-14	1.81e-13
Q01118	SCN7A	0.465665	-1.10264	2.46e-20	3.82e-19
Q09666	AHNAK	0.465619	-1.10278	4.72e-22	6.82e-20
Q6ZMJ2	SCARA5	0.464634	-1.10583	1.1e-17	6.35e-17
Q02413	DSG1	0.462834	-1.11143	1.26e-17	7.15e-17
Q96TA1	FAM129B	0.46245	-1.11263	7.3e-22	6.82e-20
Q8N3Y7	SDR16C5	0.462089	-1.11376	4.25e-18	2.69e-17
O14958	CASQ2	0.461243	-1.1164	1.23e-16	5.74e-16
O15254	ACOX3	0.459019	-1.12337	7.48e-22	6.82e-20
P14923	JUP	0.459006	-1.12341	2.37e-21	9.64e-20
P22528	SPRR1B	0.458646	-1.12455	9.95e-18	5.78e-17
P0DPA2	VSIG8	0.457333	-1.12868	1.42e-12	3.9e-12
Q6NV74	KIAA1211L	0.455994	-1.13291	5.29e-19	4.42e-18
P48594	SERPINB4	0.455682	-1.1339	2.07e-17	1.12e-16
P09471	GNAO1	0.455103	-1.13574	4.52e-21	1.36e-19
O15484	CAPN5	0.454349	-1.13813	1.24e-21	7.26e-20
P56705	WNT4	0.45369	-1.14022	2.65e-20	4.07e-19
P22532	SPRR2D	0.451516	-1.14715	9.36e-17	4.47e-16
Q86UX2	ITIH5	0.451411	-1.14749	1.33e-21	7.39e-20
Q8WVD5	RNF141	0.450687	-1.1498	1.66e-21	8.11e-20
Q9BUF7	CRB3	0.449385	-1.15398	4.26e-15	1.59e-14
O43548	TGM5	0.448705	-1.15616	2.68e-16	1.19e-15
Q6ZMM2	ADAMTSL5	0.448139	-1.15798	2e-14	6.81e-14
P78337	PITX1	0.448045	-1.15828	1.08e-19	1.2e-18
Q15847	ADIRF	0.447526	-1.15996	2.75e-19	2.55e-18
Q8WV28	BLNK	0.445466	-1.16661	4.49e-22	6.82e-20
O94885	SASH1	0.444056	-1.17119	6.79e-22	6.82e-20
Q14002	CEACAM7	0.443859	-1.17183	7.38e-19	5.87e-18
O94929	ABLIM3	0.443173	-1.17406	1.25e-20	2.37e-19
P02743	APCS	0.443034	-1.17451	8.65e-22	6.82e-20
P02144	MB	0.442889	-1.17498	1.34e-06	2.24e-06
Q9Y446	PKP3	0.442728	-1.17551	8.16e-21	1.82e-19
P21246	PTN	0.442657	-1.17574	1.27e-17	7.17e-17
P15088	CPA3	0.442546	-1.1761	7.79e-21	1.78e-19
P23946	CMA1	0.442497	-1.17626	7.25e-21	1.71e-19
Q9UKR0	KLK12	0.442166	-1.17734	5.04e-13	1.45e-12
P02511	CRYAB	0.442092	-1.17758	1.34e-20	2.46e-19
Q8N5J2	MINDY1	0.441023	-1.18107	4.49e-22	6.82e-20
Q9NRD9	DUOX1	0.440888	-1.18151	7.48e-22	6.82e-20
O94911	ABCA8	0.440636	-1.18234	4.97e-21	1.41e-19
Q8N335	GPD1L	0.440631	-1.18236	8.76e-21	1.9e-19
Q9NSC7	ST6GALNAC1	0.440363	-1.18324	9.17e-18	5.38e-17
Q96FQ6	S100A16	0.436471	-1.19604	5.46e-22	6.82e-20
Q6IQ23	PLEKHA7	0.4359	-1.19793	2.74e-21	1.04e-19
Q9HCE6	ARHGEF10L	0.434257	-1.20338	1.3e-21	7.34e-20
Q9NSB4	KRT82	0.434139	-1.20377	7.95e-13	2.24e-12
P53708	ITGA8	0.430168	-1.21703	6.07e-20	7.6e-19
Q6QHC5	DEGS2	0.430055	-1.21741	6.64e-13	1.88e-12
P05109	S100A8	0.429812	-1.21822	2.04e-20	3.33e-19
Q01546	KRT76	0.429792	-1.21829	1.44e-17	8.01e-17
P15924	DSP	0.428942	-1.22115	4.74e-21	1.37e-19
Q5T2T1	MPP7	0.428035	-1.2242	9.3e-22	6.82e-20
O95994	AGR2	0.428007	-1.22429	3.86e-13	1.13e-12
Q16625	OCLN	0.426902	-1.22802	1.87e-21	8.56e-20
Q8TAA5	GRPEL2	0.426115	-1.23069	8.97e-21	1.93e-19
Q4VNC1	ATP13A4	0.426078	-1.23081	6.74e-18	4.05e-17
O15296	ALOX15B	0.425473	-1.23286	4.21e-21	1.32e-19
Q86Y46	KRT73	0.425139	-1.23399	3.07e-15	1.17e-14
Q9BSE2	TMEM79	0.425104	-1.23411	1.1e-21	7.01e-20
P06702	S100A9	0.425003	-1.23446	9.18e-21	1.96e-19
Q15661	TPSAB1	0.424574	-1.23591	5.73e-22	6.82e-20
Q96LJ7	DHRS1	0.423869	-1.23831	7.48e-22	6.82e-20
Q6E0U4	DMKN	0.423572	-1.23932	9.19e-20	1.06e-18
A8MQ03	CYSRT1	0.422218	-1.24394	1.16e-18	8.67e-18
O60262	GNG7	0.416811	-1.26253	3.74e-20	5.22e-19
Q9UJ71	CD207	0.416457	-1.26376	3.16e-21	1.11e-19
P13928	ANXA8	0.415816	-1.26598	3.65e-21	1.21e-19
Q9NSA3	CTNNBIP1	0.41476	-1.26965	1.51e-21	7.69e-20
Q92623	TTC9	0.414655	-1.27002	2.49e-21	9.85e-20
Q7Z794	KRT77	0.414512	-1.27051	2.41e-18	1.63e-17
P54793	ARSF	0.41375	-1.27317	2.77e-13	8.25e-13
P34913	EPHX2	0.413739	-1.27321	4.83e-22	6.82e-20
P22105	TNXB	0.412523	-1.27745	5.07e-22	6.82e-20
Q96DA0	ZG16B	0.412198	-1.27859	6.44e-12	1.65e-11
P32926	DSG3	0.411158	-1.28224	1.54e-21	7.79e-20
Q9UM19	HPCAL4	0.409669	-1.28747	1.54e-20	2.68e-19
O60235	TMPRSS11D	0.409278	-1.28885	2.01e-21	8.81e-20
Q9Y4K1	CRYBG1	0.409224	-1.28904	1.25e-20	2.37e-19
Q9UBD6	RHCG	0.407544	-1.29497	4.72e-22	6.82e-20
Q7Z3Y7	KRT28	0.406432	-1.29891	9.09e-12	2.3e-11
Q9NZD2	GLTP	0.405061	-1.30379	3.01e-21	1.08e-19
O43653	PSCA	0.401066	-1.31809	7.04e-12	1.8e-11
Q6UXB2	CXCL17	0.40013	-1.32146	8.96e-11	2.08e-10
P21709	EPHA1	0.398393	-1.32774	6.95e-22	6.82e-20
Q6NVV3	NIPAL1	0.39769	-1.33028	8.61e-12	2.18e-11
P57735	RAB25	0.397605	-1.33059	1.27e-21	7.34e-20
Q5VT79	ANXA8L1	0.396533	-1.33449	3.32e-21	1.14e-19
P30740	SERPINB1	0.394232	-1.34288	6.31e-22	6.82e-20
Q9H9S4	CAB39L	0.393022	-1.34732	6.79e-22	6.82e-20
Q99685	MGLL	0.390391	-1.35701	6.47e-22	6.82e-20
O76027	ANXA9	0.38974	-1.35942	4.74e-21	1.37e-19
Q96NR8	RDH12	0.38859	-1.36368	7.85e-22	6.82e-20
O60259	KLK8	0.386168	-1.3727	7.79e-21	1.78e-19
Q9H6S3	EPS8L2	0.386144	-1.37279	6.79e-22	6.82e-20
Q9BXI3	NT5C1A	0.384971	-1.37718	6.07e-21	1.57e-19
Q7RTS7	KRT74	0.384683	-1.37826	4.57e-12	1.19e-11
P12035	KRT3	0.384614	-1.37852	1.03e-20	2.1e-19
P45381	ASPA	0.382614	-1.38604	8.24e-22	6.82e-20
Q10981	FUT2	0.381719	-1.38942	1.22e-11	3.05e-11
P30838	ALDH3A1	0.381066	-1.39189	2.14e-20	3.46e-19
Q9BXJ2	C1QTNF7	0.380593	-1.39368	8.63e-13	2.42e-12
O76070	SNCG	0.377044	-1.40719	9.3e-22	6.82e-20
Q8N283	ANKRD35	0.375975	-1.41129	4.72e-22	6.82e-20
O95164	UBL3	0.374803	-1.41579	8.65e-22	6.82e-20
P35326	SPRR2A	0.373959	-1.41905	9.59e-19	7.36e-18
Q8N1P7	CRYBG2	0.37361	-1.4204	6.79e-22	6.82e-20
Q6NT55	CYP4F22	0.373608	-1.4204	1.47e-20	2.62e-19
Q5T0Z8	C6orf132	0.373354	-1.42138	8.86e-22	6.82e-20
Q9NS71	GKN1	0.373268	-1.42171	2.75e-14	9.21e-14
Q96J92	WNK4	0.37028	-1.43331	2.91e-18	1.93e-17
Q99518	FMO2	0.370075	-1.43411	2.51e-19	2.39e-18
P51575	P2RX1	0.369837	-1.43504	4.38e-21	1.34e-19
O94875	SORBS2	0.369115	-1.43786	4.83e-22	6.82e-20
Q14512	FGFBP1	0.368973	-1.43841	3.32e-21	1.14e-19
Q5SSG8	MUC21	0.367357	-1.44475	5.32e-22	6.82e-20
P54840	GYS2	0.367099	-1.44576	8.95e-15	3.18e-14
A0PJW8	DAPL1	0.366354	-1.44869	7.64e-20	9.08e-19
Q9H772	GREM2	0.364084	-1.45766	2.55e-13	7.63e-13
Q14134	TRIM29	0.363378	-1.46046	1.02e-21	6.85e-20
P33260	CYP2C18	0.361021	-1.46984	2.4e-20	3.76e-19
Q11128	FUT5	0.360143	-1.47336	9.85e-14	3.09e-13
O14639	ABLIM1	0.360111	-1.47349	1.21e-21	7.26e-20
Q9BYD5	CNFN	0.359217	-1.47707	4.16e-21	1.32e-19
P29033	GJB2	0.359084	-1.47761	8.42e-20	9.86e-19
Q9UJ72	ANXA10	0.358849	-1.47855	1.99e-10	4.54e-10
Q92482	AQP3	0.358686	-1.47921	4.18e-20	5.72e-19
P20815	CYP3A5	0.356138	-1.48949	1.2e-17	6.85e-17
Q13882	PTK6	0.355881	-1.49053	7.3e-22	6.82e-20
Q9BW04	SARG	0.354689	-1.49538	1.05e-21	6.97e-20
P19012	KRT15	0.354196	-1.49738	1.07e-21	7.01e-20
Q9BPY8	HOPX	0.353199	-1.50145	5.73e-22	6.82e-20
Q6UWY5	OLFML1	0.352937	-1.50252	4.38e-22	6.82e-20
Q8TE68	EPS8L1	0.350254	-1.51353	5.33e-21	1.45e-19
O00204	SULT2B1	0.35018	-1.51383	6.47e-22	6.82e-20
Q9UJC5	SH3BGRL2	0.349209	-1.51784	5.73e-22	6.82e-20
Q8WWA1	TMEM40	0.348851	-1.51932	1.18e-21	7.15e-20
Q1HG43	DUOXA1	0.346883	-1.52748	9.31e-21	1.98e-19
P05120	SERPINB2	0.346782	-1.5279	1.1e-21	7.01e-20
P51993	FUT6	0.346295	-1.52993	2.45e-19	2.35e-18
Q3ZCV2	LEXM	0.345974	-1.53126	9.17e-19	7.07e-18
O95741	CPNE6	0.345369	-1.53379	3.65e-18	2.35e-17
P20930	FLG	0.339305	-1.55934	4.51e-19	3.89e-18
Q02487	DSC2	0.339227	-1.55968	1.37e-21	7.39e-20
P15309	ACPP	0.336711	-1.57042	2.49e-21	9.85e-20
Q9H720	CWH43	0.33655	-1.57111	3.21e-20	4.65e-19
Q14210	LY6D	0.3339	-1.58251	7.85e-22	6.82e-20
P0C869	PLA2G4B	0.331099	-1.59467	1.3e-21	7.34e-20
A1A5D9	BICDL2	0.329941	-1.59972	6.47e-22	6.82e-20
Q9HCS2	CYP4F12	0.319292	-1.64705	3.57e-21	1.2e-19
Q9BXJ5	C1QTNF2	0.319149	-1.6477	1.78e-14	6.12e-14
Q9UIV8	SERPINB13	0.319024	-1.64826	8.65e-22	6.82e-20
Q9HAW7	UGT1A7	0.316317	-1.66056	5.86e-21	1.55e-19
P29508	SERPINB3	0.315993	-1.66204	2.16e-21	9.08e-20
P40394	ADH7	0.314128	-1.67057	2.37e-21	9.64e-20
A6NMZ7	COL6A6	0.312028	-1.68025	7.66e-22	6.82e-20
O00748	CES2	0.311332	-1.68348	9.52e-22	6.82e-20
Q6UW32	IGFL1	0.311327	-1.6835	3.78e-14	1.24e-13
Q7Z465	BNIPL	0.310364	-1.68797	5.32e-22	6.82e-20
P98088	MUC5AC	0.309932	-1.68998	7.75e-15	2.78e-14
Q9BQI0	AIF1L	0.309228	-1.69326	4.49e-22	6.82e-20
O75936	BBOX1	0.308544	-1.69645	3.76e-21	1.24e-19
P58499	FAM3B	0.302231	-1.72628	1.03e-20	2.1e-19
Q6UXB3	LYPD2	0.298633	-1.74356	1.64e-18	1.18e-17
Q6ZUI0	TPRG1	0.298548	-1.74397	6.79e-22	6.82e-20
Q9HCY8	S100A14	0.297716	-1.74799	7.12e-22	6.82e-20
P04083	ANXA1	0.297503	-1.74902	6e-21	1.57e-19
Q9Y6U3	SCIN	0.296243	-1.75515	9.76e-22	6.82e-20
Q6W4X9	MUC6	0.295995	-1.75635	5.2e-05	7.84e-05
Q16610	ECM1	0.29598	-1.75643	4.6e-22	6.82e-20
Q7L5L3	GDPD3	0.294959	-1.76141	7.12e-22	6.82e-20
P35321	SPRR1A	0.291915	-1.77638	1.51e-21	7.69e-20
Q9UBX7	KLK11	0.290609	-1.78285	6.95e-22	6.82e-20
P54108	CRISP3	0.290206	-1.78485	8.86e-22	6.82e-20
A8MX76	CAPN14	0.28561	-1.80788	5.59e-22	6.82e-20
Q86U10	ASPG	0.284494	-1.81353	2.6e-20	4.02e-19
O95833	CLIC3	0.283442	-1.81888	4.83e-22	6.82e-20
Q6UWP8	SBSN	0.283079	-1.82072	7.85e-22	6.82e-20
Q5TAA0	TTC22	0.281427	-1.82917	8.65e-22	6.82e-20
Q6ZVX7	NCCRP1	0.280284	-1.83504	4.6e-22	6.82e-20
Q6ZMR5	TMPRSS11A	0.278032	-1.84668	5.32e-22	6.82e-20
Q8TDL5	BPIFB1	0.277055	-1.85176	1.98e-17	1.08e-16
O76013	KRT36	0.273074	-1.87264	1.13e-19	1.25e-18
P0DP57	SLURP2	0.271237	-1.88237	8.47e-18	5e-17
B3EWG6	FAM25G	0.271029	-1.88348	1.1e-21	7.01e-20
Q86VR7	VSIG10L	0.267892	-1.90028	4.72e-22	6.82e-20
P07476	IVL	0.265765	-1.91178	1.18e-21	7.15e-20
Q8N4F0	BPIFB2	0.265241	-1.91462	2.85e-17	1.5e-16
O15231	ZNF185	0.26175	-1.93374	9.07e-22	6.82e-20
P04080	CSTB	0.259279	-1.94742	6.01e-22	6.82e-20
P22735	TGM1	0.2575	-1.95735	1.58e-21	7.94e-20
P29373	CRABP2	0.256877	-1.96085	5.2e-22	6.82e-20
Q9HC84	MUC5B	0.255724	-1.96734	1.91e-19	1.92e-18
Q96BQ1	FAM3D	0.254411	-1.97477	3.56e-21	1.2e-19
P18054	ALOX12	0.253496	-1.97996	4.83e-22	6.82e-20
P31025	LCN1	0.251436	-1.99174	3.32e-10	7.39e-10
Q08AI8	MAB21L4	0.245195	-2.028	5.46e-22	6.82e-20
O95274	LYPD3	0.242629	-2.04318	6.31e-22	6.82e-20
Q86XP6	GKN2	0.239034	-2.06471	3.09e-13	9.12e-13
Q9UL52	TMPRSS11E	0.238568	-2.06753	4.72e-22	6.82e-20
O60437	PPL	0.234183	-2.09429	5.32e-22	6.82e-20
P20142	PGC	0.233805	-2.09662	5.75e-12	1.48e-11
Q92817	EVPL	0.229485	-2.12353	5.07e-22	6.82e-20
Q9UHA7	IL36A	0.226661	-2.1414	6.47e-22	6.82e-20
Q6ZN66	GBP6	0.225429	-2.14925	6.16e-22	6.82e-20
P00325	ADH1B	0.224043	-2.15815	4.95e-22	6.82e-20
Q86T26	TMPRSS11B	0.217601	-2.20024	4.38e-22	6.82e-20
P13646	KRT13	0.217306	-2.2022	4.72e-22	6.82e-20
P18510	IL1RN	0.214925	-2.21809	1.24e-21	7.26e-20
Q9BQR3	PRSS27	0.212709	-2.23304	5.46e-22	6.82e-20
Q9UKR3	KLK13	0.209546	-2.25466	4.49e-22	6.82e-20
P21128	ENDOU	0.209279	-2.2565	4.72e-22	6.82e-20
Q9ULC6	PADI1	0.208781	-2.25994	4.83e-22	6.82e-20
P01040	CSTA	0.208318	-2.26314	5.87e-22	6.82e-20
A8K2U0	A2ML1	0.206706	-2.27435	5.2e-22	6.82e-20
Q08188	TGM3	0.202741	-2.30229	5.87e-22	6.82e-20
Q9UGL9	CRCT1	0.199922	-2.32249	6.62e-22	6.82e-20
A8TX70	COL6A5	0.198169	-2.33519	4.38e-22	6.82e-20
O95171	SCEL	0.191633	-2.38358	4.49e-22	6.82e-20
Q14CN2	CLCA4	0.188299	-2.4089	6.62e-22	6.82e-20
P07098	LIPF	0.175385	-2.5114	8.79e-17	4.22e-16
P55000	SLURP1	0.174118	-2.52186	2.29e-14	7.73e-14
Q9UBC9	SPRR3	0.168669	-2.56773	5.2e-22	6.82e-20
Q9UBG3	CRNN	0.165482	-2.59525	4.38e-22	6.82e-20
Q8N1N4	KRT78	0.161364	-2.63161	4.72e-22	6.82e-20
Q9NQ38	SPINK5	0.161023	-2.63466	4.83e-22	6.82e-20
P19013	KRT4	0.153715	-2.70167	4.72e-22	6.82e-20
P58062	SPINK7	0.140617	-2.83015	2.1e-16	9.45e-16

## Sheet: b. Drug prediction for EC
NO.	cmap name	mean	n	enrichment	p	specificity	percent non-null
1	1-(2,4-Dichlorobenzoyl)-1H-benzimidazole (Chembridge ID: 5286656)	-0.687	1	-0.978	---	---	100
2	HC toxin	-0.627	1	-0.955	---	---	100
3	chlorphenesin	-0.599	4	-0.883	0.00044	0	100
4	cytochalasin B	-0.586	1	-0.937	---	---	100
5	2-Benzoylbenzene-1,4-diyl bis(4-bromo-3-nitrobenzoate) (Chembridge ID: 5162773)	-0.57	1	-0.931	---	---	100
6	0173570-0000	-0.479	6	-0.602	0.01383	0.1095	66
7	etoposide	-0.477	4	-0.633	0.04434	0.1538	75
8	etacrynic acid	-0.473	3	-0.646	0.08896	0.0539	66
9	canavanine	-0.45	3	-0.589	0.15636	0.1701	66
10	ondansetron	-0.44	4	-0.674	0.02532	0.0602	75
11	6-bromoindirubin-3'-oxime	-0.437	7	-0.792	2e-05	0.0047	71
12	fludroxycortide	-0.436	5	-0.568	0.04534	0.1129	60
13	fipexide	-0.429	3	-0.608	0.13076	0.1823	66
14	acacetin	-0.427	6	-0.661	0.00417	0.0055	66
15	AR-A014418	-0.425	3	-0.607	0.13202	0.1657	66
16	AG-028671	-0.423	3	-0.645	0.0905	0.0921	66
17	dopamine	-0.415	1	-0.875	---	---	100
18	ticarcillin	-0.411	3	-0.578	0.1734	0.1553	66
19	tioguanine	-0.407	1	-0.874	---	---	100
20	oxamic acid	-0.402	1	-0.873	---	---	100
21	indapamide	-0.387	6	-0.657	0.00457	0	66
22	thiostrepton	-0.375	4	-0.456	0.27639	0.463	50
23	sulfinpyrazone	-0.372	4	-0.483	0.21701	0.3641	50
24	proxymetacaine	-0.354	4	-0.421	0.37043	0.3155	50
25	amrinone	-0.346	4	-0.604	0.0636	0.1364	50
26	aztreonam	-0.345	5	-0.525	0.0802	0.0397	60
27	azlocillin	-0.345	4	-0.478	0.22728	0.2892	50
28	PHA-00816795	-0.344	2	-0.68	0.20424	0.2449	50
29	palmatine	-0.343	4	-0.598	0.06847	0.0632	50
30	procaine	-0.34	5	-0.396	---	---	40
31	oligomycin	-0.338	1	-0.867	---	---	100
32	5194442	-0.325	4	-0.712	0.01396	0.0319	50
33	0198306-0000	-0.319	4	-0.536	0.1342	0.233	50
34	5279552	-0.318	2	-0.826	0.05984	0.0476	50
35	trifluridine	-0.316	4	-0.452	0.28521	0.2787	50
36	spiperone	-0.316	2	-0.457	0.65643	0.6404	50
37	cyclopentolate	-0.315	4	-0.443	0.3087	0.3313	50
38	etynodiol	-0.314	4	-0.705	0.01566	0.0133	50
39	methotrexate	-0.314	8	-0.48	0.03287	0.1301	50
40	quinisocaine	-0.314	4	-0.419	0.37526	0.328	50
41	progesterone	-0.313	4	-0.403	0.42649	0.4027	50
42	acepromazine	-0.312	4	-0.4	0.43397	0.661	50
43	amiodarone	-0.307	5	-0.37	---	---	40
44	ciclopirox	-0.306	4	-0.602	0.06581	0.2476	50
45	hycanthone	-0.305	4	-0.619	0.05264	0.0756	50
46	fluorometholone	-0.305	4	-0.436	0.32732	0.3291	50
47	cefalexin	-0.304	5	-0.343	---	---	40
48	ergocalciferol	-0.302	4	-0.675	0.02501	0.0269	50
49	scopolamine	-0.302	4	-0.41	0.40279	0.4422	50
50	CP-863187	-0.301	4	-0.649	0.03571	0.0706	50
51	harmine	-0.298	4	-0.436	0.32674	0.6685	50
52	rilmenidine	-0.297	4	-0.662	0.02952	0.0548	50
53	mercaptopurine	-0.293	2	-0.437	0.7208	0.726	50
54	isotretinoin	-0.292	4	-0.616	0.05498	0.0635	50
55	ethaverine	-0.29	4	-0.379	0.50244	0.5669	50
56	syrosingopine	-0.288	4	-0.429	0.3455	0.3711	50
57	kaempferol	-0.287	4	-0.622	0.05091	0.0583	50
58	5255229	-0.287	2	-0.433	0.73132	0.5738	50
59	diflorasone	-0.286	4	-0.412	0.39561	0.4224	50
60	mifepristone	-0.285	4	-0.427	0.35441	0.3861	50
61	monobenzone	-0.275	4	-0.417	0.38049	0.4662	50
62	triamterene	-0.275	5	-0.476	---	---	40
63	bretylium tosilate	-0.274	4	-0.665	0.02851	0.0385	50
64	dilazep	-0.272	5	-0.38	---	---	40
65	AH-6809	-0.27	2	-0.593	0.33369	0.4358	50
66	resveratrol	-0.268	9	-0.33	---	---	44
67	clidinium bromide	-0.265	4	-0.601	0.06604	0.0675	50
68	AG-013608	-0.264	8	-0.461	0.04561	0.0175	50
69	pyrimethamine	-0.264	5	-0.582	---	---	40
70	cisapride	-0.262	4	-0.495	0.1933	0.1225	50
71	dexpanthenol	-0.25	4	-0.493	0.19784	0.16	50
72	felodipine	-0.249	7	-0.318	---	---	42
73	halcinonide	-0.248	5	-0.34	---	---	40
74	bromocriptine	-0.246	5	-0.436	---	---	40
75	4,5-dianilinophthalimide	-0.245	2	-0.392	0.83828	0.9312	50
76	0175029-0000	-0.245	6	0.37	---	---	0
77	difenidol	-0.244	3	-0.321	---	---	33
78	yohimbine	-0.243	5	-0.425	---	---	40
79	ticlopidine	-0.24	5	-0.421	---	---	40
80	fluorocurarine	-0.239	4	-0.381	0.49394	0.4922	50
81	khellin	-0.239	5	-0.622	---	---	40
82	amantadine	-0.238	4	-0.738	0.00937	0.0392	50
83	cefotiam	-0.234	4	-0.649	0.03567	0.0584	50
84	atracurium besilate	-0.232	3	-0.637	---	---	33
85	amylocaine	-0.23	5	-0.502	---	---	40
86	gibberellic acid	-0.229	4	-0.522	0.1526	0.1604	50
87	rofecoxib	-0.229	6	-0.409	0.20293	0.1829	50
88	nitrofural	-0.227	4	-0.772	0.00547	0.0063	50
89	acetazolamide	-0.227	4	0.261	---	---	0
90	methoxamine	-0.226	4	-0.708	---	---	25
91	isoxsuprine	-0.225	5	-0.464	---	---	40
92	cinchocaine	-0.225	5	-0.311	---	---	40
93	clotrimazole	-0.222	5	-0.381	---	---	40
94	rifabutin	-0.221	3	-0.303	---	---	33
95	PF-01378883-00	-0.22	4	-0.493	0.19706	0.1214	50
96	oxytetracycline	-0.219	3	-0.301	---	---	33
97	flecainide	-0.216	6	-0.437	---	---	33
98	vorinostat	-0.216	12	-0.326	---	---	33
99	guanadrel	-0.215	5	-0.595	---	---	40
100	15-delta prostaglandin J2	-0.215	15	-0.587	---	---	33
101	4-hydroxyphenazone	-0.215	5	-0.423	---	---	40
102	sulfaquinoxaline	-0.214	3	-0.608	0.13054	0.1667	66
103	xylazine	-0.214	4	-0.247	---	---	25
104	BCB000038	-0.213	4	-0.368	0.53997	0.5714	50
105	iodixanol	-0.213	3	-0.788	---	---	33
106	PNU-0293363	-0.211	3	-0.668	---	---	33
107	gossypol	-0.211	6	-0.372	---	---	33
108	eldeline	-0.211	6	-0.284	---	---	33
109	nifedipine	-0.21	7	-0.315	---	---	28
110	cortisone	-0.21	3	-0.29	---	---	33
111	penbutolol	-0.209	3	-0.746	---	---	33
112	methacholine chloride	-0.206	3	0.322	---	---	0
113	cefalonium	-0.206	3	-0.298	---	---	33
114	calcium pantothenate	-0.206	4	-0.246	---	---	25
115	physostigmine	-0.205	4	-0.45	0.29133	0.2076	50
116	clofilium tosylate	-0.204	3	-0.434	---	---	33
117	PF-00562151-00	-0.203	8	-0.469	0.03975	0.0755	50
118	dipyridamole	-0.202	6	0.335	---	---	0
119	ioxaglic acid	-0.202	3	-0.305	---	---	33
120	todralazine	-0.202	5	-0.294	---	---	40
121	pentoxyverine	-0.202	4	0.271	---	---	0
122	edrophonium chloride	-0.2	5	-0.367	---	---	40
123	tretinoin	-0.2	22	-0.267	---	---	36
124	verteporfin	-0.197	3	0.338	---	---	0
125	cefapirin	-0.196	4	-0.458	0.26987	0.3297	50
126	piperidolate	-0.196	3	-0.271	---	---	33
127	Prestwick-689	-0.195	4	0.31	---	---	0
128	latamoxef	-0.195	3	-0.27	---	---	33
129	amodiaquine	-0.194	4	-0.362	---	---	25
130	alpha-yohimbine	-0.193	3	-0.679	---	---	33
131	pioglitazone	-0.192	11	-0.497	---	---	36
132	pepstatin	-0.192	4	-0.393	---	---	25
133	trichostatin A	-0.191	182	-0.258	---	---	34
134	pimethixene	-0.19	3	-0.41	---	---	33
135	niridazole	-0.19	4	-0.342	---	---	25
136	tinidazole	-0.19	6	-0.315	---	---	33
137	deferoxamine	-0.19	8	-0.242	---	---	37
138	imidurea	-0.189	3	-0.266	---	---	33
139	prednicarbate	-0.188	3	-0.455	---	---	33
140	butein	-0.187	2	-0.507	0.4862	0.5319	50
141	imipenem	-0.184	4	0.256	---	---	0
142	tolnaftate	-0.183	5	-0.75	---	---	40
143	etofenamate	-0.183	4	-0.238	---	---	25
144	mycophenolic acid	-0.182	3	0.302	---	---	0
145	ramipril	-0.182	4	-0.244	---	---	25
146	withaferin A	-0.181	4	-0.452	0.28521	0.4836	50
147	CP-645525-01	-0.181	3	-0.348	---	---	33
148	phenoxybenzamine	-0.18	4	0.539	---	---	0
149	phenindione	-0.18	4	0.244	---	---	0
150	methocarbamol	-0.179	3	-0.582	---	---	33
151	stachydrine	-0.178	4	-0.511	---	---	25
152	tubocurarine chloride	-0.177	4	-0.453	0.28276	0.3198	50
153	NU-1025	-0.177	2	-0.545	0.41393	0.414	50
154	PHA-00851261E	-0.177	8	-0.338	---	---	37
155	cycloserine	-0.177	4	0.246	---	---	0
156	methoxsalen	-0.176	3	-0.527	---	---	33
157	PF-00539758-00	-0.175	3	-0.363	---	---	33
158	STOCK1N-35215	-0.172	3	-0.407	---	---	33
159	bufexamac	-0.172	4	0.384	---	---	0
160	PF-00875133-00	-0.171	3	-0.315	---	---	33
161	isradipine	-0.171	4	-0.312	---	---	25
162	fluphenazine	-0.171	18	-0.243	---	---	33
163	trichlormethiazide	-0.17	4	-0.263	---	---	25
164	hydroquinine	-0.169	4	-0.396	---	---	25
165	enilconazole	-0.169	4	-0.252	---	---	25
166	phenformin	-0.169	7	-0.206	---	---	28
167	bemegride	-0.168	4	-0.522	---	---	25
168	tolfenamic acid	-0.168	4	-0.507	---	---	25
169	cyanocobalamin	-0.168	4	-0.298	---	---	25
170	clemastine	-0.167	3	-0.739	---	---	33
171	lomustine	-0.166	4	-0.766	---	---	25
172	zalcitabine	-0.166	4	-0.535	---	---	25
173	triamcinolone	-0.166	5	-0.43	---	---	40
174	ellipticine	-0.166	4	0.354	---	---	0
175	berberine	-0.165	4	0.442	---	---	0
176	Prestwick-860	-0.165	4	0.287	---	---	0
177	lasalocid	-0.164	4	-0.618	---	---	25
178	nialamide	-0.164	4	-0.369	---	---	25
179	SC-19220	-0.164	4	-0.3	---	---	25
180	saquinavir	-0.164	4	-0.298	---	---	25
181	pimozide	-0.163	4	-0.457	---	---	25
182	moracizine	-0.163	4	-0.455	---	---	25
183	methylergometrine	-0.162	4	0.347	---	---	0
184	ketoconazole	-0.162	4	-0.326	---	---	25
185	pyridoxine	-0.162	4	0.217	---	---	0
186	sulindac	-0.16	7	-0.424	---	---	28
187	myosmine	-0.158	6	-0.481	---	---	33
188	methanthelinium bromide	-0.158	4	-0.308	---	---	25
189	phentolamine	-0.158	7	-0.306	---	---	28
190	(-)-atenolol	-0.158	4	-0.235	---	---	25
191	antazoline	-0.157	4	-0.423	0.36549	0.3774	50
192	ciclosporin	-0.157	6	-0.412	---	---	33
193	butoconazole	-0.157	4	-0.222	---	---	25
194	harpagoside	-0.156	4	-0.41	---	---	25
195	daunorubicin	-0.156	4	0.386	---	---	0
196	doxazosin	-0.156	4	0.345	---	---	0
197	propafenone	-0.156	4	0.268	---	---	0
198	atovaquone	-0.156	3	-0.221	---	---	33
199	parthenolide	-0.155	4	-0.589	0.07711	0.3448	50
200	bergenin	-0.155	4	-0.363	---	---	25
201	betaxolol	-0.155	4	0.348	---	---	0
202	atropine	-0.155	4	0.324	---	---	0
203	harmol	-0.154	4	-0.725	---	---	25
204	aconitine	-0.154	4	-0.458	---	---	25
205	tiletamine	-0.154	4	-0.412	---	---	25
206	trimipramine	-0.154	4	-0.269	---	---	25
207	phenylpropanolamine	-0.154	4	-0.201	---	---	25
208	gabexate	-0.153	4	-0.693	---	---	25
209	butacaine	-0.153	4	-0.602	---	---	25
210	PNU-0230031	-0.153	8	-0.361	---	---	37
211	methazolamide	-0.153	4	-0.298	---	---	25
212	carbachol	-0.152	4	0.321	---	---	0
213	trioxysalen	-0.152	4	0.316	---	---	0
214	phenacetin	-0.151	4	-0.393	0.4574	0.467	50
215	cyproterone	-0.151	4	-0.235	---	---	25
216	tetrahydroalstonine	-0.15	4	-0.453	---	---	25
217	piperacetazine	-0.15	4	-0.448	---	---	25
218	delsoline	-0.15	4	0.373	---	---	0
219	phenazopyridine	-0.15	4	-0.303	---	---	25
220	repaglinide	-0.149	4	0.436	---	---	0
221	benzydamine	-0.149	4	-0.325	---	---	25
222	lysergol	-0.149	4	0.191	---	---	0
223	sulfamonomethoxine	-0.148	4	-0.624	---	---	25
224	leflunomide	-0.148	4	-0.524	---	---	25
225	tyloxapol	-0.148	4	0.311	---	---	0
226	nicardipine	-0.148	4	-0.296	---	---	25
227	ginkgolide A	-0.147	4	0.336	---	---	0
228	pinacidil	-0.146	4	-0.343	---	---	25
229	bumetanide	-0.145	4	-0.611	---	---	25
230	ursolic acid	-0.145	4	-0.449	---	---	25
231	pempidine	-0.145	5	0.349	---	---	0
232	cefuroxime	-0.145	4	-0.255	---	---	25
233	flufenamic acid	-0.144	6	-0.246	---	---	33
234	meropenem	-0.143	4	-0.289	---	---	25
235	pyrantel	-0.142	5	-0.3	---	---	20
236	iopromide	-0.141	4	-0.574	0.09085	0.2206	50
237	lidoflazine	-0.141	3	-0.461	---	---	33
238	fluocinonide	-0.141	5	0.33	---	---	0
239	flumequine	-0.141	4	-0.267	---	---	25
240	emetine	-0.14	4	-0.6	---	---	25
241	benzocaine	-0.139	4	-0.681	---	---	25
242	amoxapine	-0.139	5	-0.246	---	---	20
243	sulfapyridine	-0.139	4	-0.235	---	---	25
244	ceforanide	-0.138	4	-0.649	---	---	25
245	amphotericin B	-0.138	4	-0.554	---	---	25
246	azaperone	-0.138	4	-0.417	---	---	25
247	oxprenolol	-0.138	4	-0.366	---	---	25
248	capsaicin	-0.138	4	-0.357	---	---	25
249	(+)-isoprenaline	-0.138	4	0.312	---	---	0
250	propofol	-0.138	4	-0.292	---	---	25
251	meteneprost	-0.137	4	-0.619	---	---	25
252	etifenin	-0.137	4	-0.335	---	---	25
253	trimethoprim	-0.137	5	-0.178	---	---	20
254	5155877	-0.136	4	-0.683	---	---	25
255	PNU-0251126	-0.136	6	-0.476	---	---	33
256	hecogenin	-0.135	4	-0.524	---	---	25
257	dihydroergocristine	-0.135	4	-0.465	---	---	25
258	SB-202190	-0.135	5	-0.348	---	---	40
259	SR-95639A	-0.134	4	-0.456	---	---	25
260	enoxacin	-0.134	4	0.28	---	---	0
261	dapsone	-0.133	5	-0.636	---	---	20
262	5707885	-0.133	4	-0.54	---	---	25
263	lovastatin	-0.133	4	-0.531	---	---	25
264	cotinine	-0.133	6	-0.318	---	---	33
265	tacrolimus	-0.132	3	-0.656	---	---	33
266	CP-944629	-0.132	4	-0.431	---	---	25
267	spironolactone	-0.132	5	-0.332	---	---	20
268	cefalotin	-0.132	4	0.315	---	---	0
269	quinethazone	-0.132	4	-0.279	---	---	25
270	cefamandole	-0.131	4	-0.542	---	---	25
271	Prestwick-675	-0.131	4	-0.539	---	---	25
272	scriptaid	-0.131	3	-0.531	---	---	33
273	estrone	-0.131	4	-0.398	---	---	25
274	oxetacaine	-0.131	5	0.264	---	---	0
275	buflomedil	-0.131	4	-0.248	---	---	25
276	Prestwick-1103	-0.13	4	-0.662	---	---	25
277	iproniazid	-0.13	5	-0.386	---	---	20
278	sulfasalazine	-0.13	5	-0.257	---	---	20
279	betahistine	-0.129	4	0.525	---	---	0
280	valdecoxib	-0.129	3	-0.456	---	---	33
281	pentamidine	-0.128	5	-0.268	---	---	20
282	prasterone	-0.128	4	-0.265	---	---	25
283	zimeldine	-0.128	5	0.248	---	---	0
284	nicergoline	-0.128	5	-0.245	---	---	20
285	levamisole	-0.128	4	-0.228	---	---	25
286	simvastatin	-0.127	4	-0.227	---	---	25
287	diloxanide	-0.126	4	-0.677	---	---	25
288	nimodipine	-0.126	4	-0.416	---	---	25
289	pipenzolate bromide	-0.126	4	-0.409	---	---	25
290	zidovudine	-0.126	4	-0.381	---	---	25
291	Prestwick-682	-0.125	4	-0.49	---	---	25
292	valinomycin	-0.125	4	-0.367	---	---	25
293	eucatropine	-0.125	6	0.273	---	---	0
294	ramifenazone	-0.124	4	-0.518	---	---	25
295	minaprine	-0.124	5	-0.356	---	---	20
296	metacycline	-0.124	4	0.341	---	---	0
297	homatropine	-0.122	5	-0.521	---	---	20
298	arachidonic acid	-0.122	3	-0.49	---	---	33
299	decamethonium bromide	-0.122	4	-0.439	---	---	25
300	fursultiamine	-0.122	4	-0.315	---	---	25
301	nitrofurantoin	-0.122	5	-0.301	---	---	20
302	pivmecillinam	-0.121	4	-0.579	---	---	25
303	acebutolol	-0.121	5	-0.429	---	---	40
304	valproic acid	-0.12	57	-0.214	---	---	21
305	domperidone	-0.119	4	-0.458	---	---	25
306	idazoxan	-0.119	4	-0.247	---	---	25
307	brinzolamide	-0.118	4	-0.565	0.10036	0.1243	50
308	suprofen	-0.118	4	-0.378	---	---	25
309	dextromethorphan	-0.118	4	0.316	---	---	25
310	retrorsine	-0.118	4	-0.277	---	---	25
311	benserazide	-0.118	5	-0.262	---	---	20
312	merbromin	-0.117	5	-0.631	---	---	20
313	pirinixic acid	-0.117	5	-0.379	---	---	40
314	troleandomycin	-0.117	4	-0.295	---	---	25
315	mephentermine	-0.117	5	-0.221	---	---	20
316	gabapentin	-0.116	4	-0.448	---	---	25
317	oxaprozin	-0.116	6	-0.323	---	---	16
318	solasodine	-0.116	6	-0.237	---	---	16
319	levobunolol	-0.114	4	-0.611	---	---	25
320	piroxicam	-0.114	4	-0.254	---	---	25
321	foliosidine	-0.113	6	-0.457	---	---	16
322	boldine	-0.113	4	-0.439	---	---	25
323	flurbiprofen	-0.113	5	0.298	---	---	0
324	pirenzepine	-0.113	5	-0.287	---	---	20
325	mexiletine	-0.113	6	-0.229	---	---	33
326	tetramisole	-0.112	4	-0.267	---	---	25
327	roxarsone	-0.112	4	0.223	---	---	0
328	esculin	-0.111	4	-0.325	---	---	25
329	sulfabenzamide	-0.111	4	0.193	---	---	0
330	demeclocycline	-0.11	6	0.389	---	---	0
331	doxycycline	-0.109	5	-0.504	---	---	20
332	flunixin	-0.109	5	0.343	---	---	0
333	bezafibrate	-0.109	4	0.318	---	---	0
334	pilocarpine	-0.108	4	-0.639	---	---	25
335	metolazone	-0.107	5	-0.378	---	---	20
336	dydrogesterone	-0.107	4	-0.349	---	---	25
337	famotidine	-0.107	5	-0.325	---	---	20
338	colecalciferol	-0.106	4	-0.321	---	---	25
339	famprofazone	-0.105	6	0.315	---	---	0
340	benperidol	-0.105	4	0.288	---	---	0
341	(-)-MK-801	-0.105	4	0.216	---	---	0
342	cephaeline	-0.104	5	-0.746	---	---	20
343	hydrastinine	-0.104	5	-0.546	---	---	20
344	desoxycortone	-0.104	4	0.262	---	---	0
345	oxymetazoline	-0.103	4	-0.372	0.52764	0.5783	50
346	bendroflumethiazide	-0.103	6	0.275	---	---	0
347	picotamide	-0.103	5	-0.263	---	---	20
348	dexamethasone	-0.102	8	-0.381	---	---	25
349	sulfachlorpyridazine	-0.102	5	-0.289	---	---	40
350	praziquantel	-0.101	4	-0.383	0.48951	0.4813	50
351	miconazole	-0.101	5	0.266	---	---	0
352	minoxidil	-0.1	5	-0.57	---	---	20
353	lynestrenol	-0.1	5	-0.42	---	---	40
354	diflunisal	-0.1	5	-0.248	---	---	20
355	verapamil	-0.099	6	-0.403	---	---	16
356	furaltadone	-0.099	6	0.398	---	---	16
357	sulfamethoxypyridazine	-0.099	5	0.231	---	---	0
358	mianserin	-0.097	5	-0.32	---	---	20
359	megestrol	-0.097	4	-0.288	---	---	25
360	chlorcyclizine	-0.096	6	-0.341	---	---	33
361	perphenazine	-0.095	5	-0.555	---	---	20
362	guaifenesin	-0.094	6	-0.221	---	---	33
363	meclofenamic acid	-0.093	5	-0.481	---	---	20
364	erythromycin	-0.091	5	-0.253	---	---	20
365	dioxybenzone	-0.09	4	0.352	---	---	0
366	raloxifene	-0.088	7	-0.418	---	---	14
367	thalidomide	-0.088	7	0.255	---	---	0
368	LY-294002	-0.088	61	-0.244	---	---	24
369	0179445-0000	-0.086	8	0.281	---	---	12
370	finasteride	-0.083	6	-0.71	---	---	16
371	hydroxyzine	-0.083	5	-0.44	---	---	20
372	sodium phenylbutyrate	-0.082	7	-0.565	---	---	14
373	rosiglitazone	-0.082	14	-0.269	---	---	14
374	dinoprost	-0.081	4	-0.542	0.12638	0.1479	50
375	mesalazine	-0.081	5	-0.403	---	---	20
376	meclocycline	-0.08	4	-0.374	---	---	25
377	tropicamide	-0.078	6	0.274	---	---	0
378	hesperetin	-0.078	5	0.229	---	---	0
379	metformin	-0.076	10	-0.362	---	---	40
380	bephenium hydroxynaphthoate	-0.074	5	0.296	---	---	20
381	tetraethylenepentamine	-0.074	6	-0.225	---	---	16
382	harmaline	-0.072	4	0.37	---	---	25
383	Prestwick-674	-0.072	6	0.31	---	---	0
384	CP-690334-01	-0.071	8	-0.475	---	---	12
385	hydroflumethiazide	-0.071	5	0.338	---	---	20
386	tamoxifen	-0.07	7	-0.313	---	---	14
387	promazine	-0.067	6	0.38	---	---	0
388	bromopride	-0.067	6	-0.164	---	---	16
389	thiamazole	-0.064	6	-0.437	---	---	16
390	0317956-0000	-0.063	8	-0.471	---	---	12
391	chlorpromazine	-0.062	19	0.268	---	---	5
392	monastrol	-0.062	8	-0.265	---	---	25
393	alclometasone	-0.06	4	-0.382	0.49106	0.4935	50
394	proxyphylline	-0.06	4	0.422	---	---	25
395	PHA-00745360	-0.057	8	-0.475	---	---	12
396	cinoxacin	-0.056	4	0.341	---	---	25
397	hydroxyachillin	-0.055	4	0.379	---	---	25
398	thioridazine	-0.052	20	0.211	---	---	5
399	butyl hydroxybenzoate	-0.051	5	-0.285	---	---	20
400	mebeverine	-0.051	4	-0.226	---	---	25
401	flutamide	-0.049	5	0.311	---	---	40
402	ketoprofen	-0.049	6	0.272	---	---	16
403	dimenhydrinate	-0.048	4	-0.33	---	---	25
404	16,16-dimethylprostaglandin E2	-0.046	3	0.366	---	---	33
405	tocainide	-0.045	4	-0.409	---	---	25
406	ofloxacin	-0.045	5	-0.191	---	---	20
407	quercetin	-0.045	6	-0.128	---	---	16
408	flumetasone	-0.041	6	0.29	---	---	16
409	ethosuximide	-0.041	4	-0.244	---	---	25
410	heliotrine	-0.04	6	0.329	---	---	16
411	phenazone	-0.038	3	-0.39	---	---	33
412	fenofibrate	-0.036	3	-0.523	---	---	33
413	selegiline	-0.036	4	0.42	---	---	25
414	bupropion	-0.034	4	0.28	---	---	25
415	sirolimus	-0.032	44	0.196	---	---	4
416	meclofenoxate	-0.03	6	0.502	---	---	16
417	furazolidone	-0.027	4	-0.377	---	---	25
418	cinnarizine	-0.025	4	0.349	---	---	25
419	dihydrostreptomycin	-0.025	5	0.183	---	---	20
420	mefloquine	-0.024	5	0.337	---	---	20
421	monorden	-0.024	22	0.186	---	---	0
422	ranitidine	-0.023	5	0.177	---	---	20
423	cyclizine	-0.019	4	0.358	---	---	25
424	benzamil	-0.019	6	-0.303	---	---	16
425	fenspiride	-0.016	5	0.237	---	---	20
426	clenbuterol	-0.015	5	0.35	---	---	20
427	wortmannin	-0.015	18	-0.293	---	---	5
428	proglumide	-0.015	5	-0.212	---	---	20
429	levodopa	-0.014	5	-0.207	---	---	20
430	pregnenolone	-0.013	4	-0.417	---	---	25
431	lithocholic acid	-0.013	6	-0.265	---	---	16
432	demecarium bromide	-0.012	4	-0.403	---	---	25
433	ampyrone	-0.01	5	-0.389	---	---	20
434	serotonin	-0.01	5	0.358	---	---	20
435	fludrocortisone	-0.009	8	-0.484	---	---	12
436	sulpiride	-0.009	5	-0.252	---	---	20
437	xylometazoline	-0.008	4	0.304	---	---	25
438	suramin sodium	-0.008	4	0.218	---	---	25
439	carisoprodol	-0.007	4	0.361	---	---	25
440	papaverine	-0.007	4	0.345	---	---	25
441	apomorphine	-0.007	5	0.294	---	---	20
442	metoclopramide	-0.007	6	0.219	---	---	16
443	meclozine	-0.005	5	0.425	---	---	20
444	mefexamide	-0.004	4	-0.371	---	---	25
445	prochlorperazine	-0.004	16	0.321	---	---	6
446	haloperidol	-0.004	32	-0.129	---	---	6
447	scopolamine N-oxide	-0.003	5	0.229	---	---	20
448	colforsin	-0.002	5	0.411	---	---	20
449	clindamycin	-0.002	5	-0.172	---	---	20
450	clozapine	-0.002	17	-0.162	---	---	11
451	CAY-10397	-0.001	3	0.41	---	---	33
452	tyrphostin AG-1478	0	1	-0.866	---	---	0
453	decitabine	0	1	-0.863	---	---	0
454	5152487	0	1	0.852	---	---	0
455	BW-B70C	0	1	-0.823	---	---	0
456	phenanthridinone	0	1	-0.822	---	---	0
457	MG-132	0	1	-0.821	---	---	0
458	topiramate	0	1	-0.807	---	---	0
459	8-azaguanine	0	4	0.794	---	---	0
460	5114445	0	1	0.792	---	---	0
461	5252917	0	2	0.791	---	---	0
462	5186324	0	1	-0.79	---	---	0
463	sanguinarine	0	2	0.789	---	---	0
464	5151277	0	1	-0.788	---	---	0
465	DL-PPMP	0	1	-0.785	---	---	0
466	5149715	0	1	-0.784	---	---	0
467	MS-275	0	2	0.774	---	---	0
468	1,5-isoquinolinediol	0	1	-0.772	---	---	0
469	5186223	0	1	-0.77	---	---	0
470	azacitidine	0	3	0.768	---	---	0
471	DL-thiorphan	0	2	0.767	---	---	0
472	cantharidin	0	1	0.755	---	---	0
473	5213008	0	1	-0.748	---	---	0
474	GW-8510	0	4	0.748	---	---	0
475	canadine	0	4	-0.745	---	---	0
476	12,13-EODE	0	1	-0.739	---	---	0
477	5109870	0	1	0.736	---	---	0
478	isoflupredone	0	3	-0.732	---	---	0
479	trapidil	0	3	-0.731	---	---	0
480	5140203	0	1	-0.73	---	---	0
481	esculetin	0	3	-0.726	---	---	0
482	Prestwick-691	0	3	-0.723	---	---	0
483	celastrol	0	1	0.722	---	---	0
484	tyrphostin AG-825	0	1	0.711	---	---	0
485	thapsigargin	0	3	-0.696	---	---	0
486	demecolcine	0	1	-0.695	---	---	0
487	ikarugamycin	0	3	-0.693	---	---	0
488	terfenadine	0	3	0.693	---	---	0
489	fenoterol	0	3	0.685	---	---	0
490	sulmazole	0	3	-0.683	---	---	0
491	STOCK1N-35696	0	2	-0.672	---	---	0
492	splitomicin	0	1	-0.671	---	---	0
493	midodrine	0	5	-0.671	---	---	0
494	viomycin	0	4	-0.669	---	---	0
495	doxorubicin	0	3	0.657	---	---	0
496	dexverapamil	0	1	0.656	---	---	0
497	yohimbic acid	0	3	-0.656	---	---	0
498	norethisterone	0	4	0.655	---	---	0
499	monensin	0	6	-0.654	---	---	0
500	tomelukast	0	1	-0.653	---	---	0
501	pararosaniline	0	1	0.651	---	---	0
502	camptothecin	0	3	0.649	---	---	0
503	5248896	0	2	0.645	---	---	0
504	adiphenine	0	5	-0.644	---	---	0
505	5666823	0	1	-0.644	---	---	0
506	alcuronium chloride	0	2	0.643	---	---	0
507	heptaminol	0	5	-0.642	---	---	0
508	nadolol	0	4	-0.641	---	---	0
509	naringenin	0	4	-0.64	---	---	0
510	gentamicin	0	4	-0.636	---	---	0
511	cinchonine	0	4	-0.635	---	---	0
512	PHA-00665752	0	1	0.632	---	---	0
513	cetirizine	0	4	0.631	---	---	0
514	perhexiline	0	4	0.63	---	---	0
515	phenyl biguanide	0	1	-0.63	---	---	0
516	blebbistatin	0	2	0.629	---	---	0
517	ajmaline	0	3	-0.628	---	---	0
518	2-deoxy-D-glucose	0	1	-0.625	---	---	0
519	metronidazole	0	5	-0.621	---	---	0
520	etiocholanolone	0	6	-0.62	---	---	0
521	Prestwick-1082	0	3	-0.619	---	---	0
522	quinostatin	0	2	0.619	---	---	0
523	salbutamol	0	5	0.617	---	---	0
524	eticlopride	0	4	-0.615	---	---	0
525	felbinac	0	4	-0.614	---	---	0
526	trazodone	0	3	0.613	---	---	0
527	Y-27632	0	2	0.612	---	---	0
528	vancomycin	0	4	-0.61	---	---	0
529	tranexamic acid	0	5	-0.608	---	---	0
530	alfaxalone	0	3	0.607	---	---	0
531	chrysin	0	3	0.607	---	---	0
532	trihexyphenidyl	0	3	-0.601	---	---	0
533	rimexolone	0	4	0.599	---	---	0
534	etomidate	0	3	0.598	---	---	0
535	Prestwick-692	0	4	-0.595	---	---	0
536	ifenprodil	0	4	0.591	---	---	0
537	N-phenylanthranilic acid	0	1	0.589	---	---	0
538	pyrithyldione	0	4	-0.587	---	---	0
539	betulinic acid	0	4	-0.586	---	---	0
540	menadione	0	2	0.582	---	---	0
541	U0125	0	1	-0.58	---	---	0
542	roxithromycin	0	4	0.578	---	---	0
543	natamycin	0	4	0.576	---	---	0
544	dequalinium chloride	0	4	0.574	---	---	0
545	deptropine	0	4	0.573	---	---	0
546	propylthiouracil	0	4	0.572	---	---	0
547	remoxipride	0	4	0.571	---	---	0
548	rottlerin	0	3	0.571	---	---	0
549	amoxicillin	0	4	0.569	---	---	0
550	HNMPA-(AM)3	0	1	-0.569	---	---	0
551	trimetazidine	0	4	0.567	---	---	0
552	3-aminobenzamide	0	1	0.566	---	---	0
553	calcium folinate	0	5	-0.565	---	---	0
554	astemizole	0	5	0.559	---	---	0
555	fasudil	0	2	-0.559	---	---	0
556	fisetin	0	1	-0.557	---	---	0
557	ceftazidime	0	3	0.554	---	---	0
558	triflusal	0	3	0.552	---	---	0
559	xamoterol	0	3	-0.548	---	---	0
560	bisacodyl	0	4	0.546	---	---	0
561	scopoletin	0	2	0.546	---	---	0
562	thioguanosine	0	4	0.544	---	---	0
563	mebendazole	0	5	0.542	---	---	0
564	tonzonium bromide	0	4	0.54	---	---	0
565	clioquinol	0	5	0.538	---	---	0
566	aminohippuric acid	0	4	0.538	---	---	0
567	exemestane	0	1	0.537	---	---	0
568	anabasine	0	3	0.536	---	---	0
569	Prestwick-559	0	3	0.535	---	---	0
570	etamsylate	0	4	0.534	---	---	0
571	arecoline	0	4	-0.532	---	---	0
572	ursodeoxycholic acid	0	3	0.532	---	---	0
573	alsterpaullone	0	3	0.531	---	---	0
574	STOCK1N-35874	0	2	-0.53	---	---	0
575	omeprazole	0	4	0.53	---	---	0
576	maprotiline	0	4	-0.529	---	---	0
577	mitoxantrone	0	3	0.528	---	---	0
578	hexestrol	0	4	0.528	---	---	0
579	levopropoxyphene	0	4	-0.528	---	---	0
580	chloramphenicol	0	4	0.527	---	---	0
581	H-7	0	4	0.526	---	---	0
582	albendazole	0	3	0.526	---	---	0
583	dimethyloxalylglycine	0	1	-0.525	---	---	0
584	chlortalidone	0	4	-0.525	---	---	0
585	0297417-0002B	0	3	0.524	---	---	0
586	bepridil	0	4	0.522	---	---	0
587	hydrocortisone	0	3	0.521	---	---	0
588	1,4-chrysenequinone	0	2	0.52	---	---	0
589	nabumetone	0	4	0.52	---	---	0
590	ronidazole	0	3	0.516	---	---	0
591	metyrapone	0	4	0.515	---	---	0
592	pyrvinium	0	6	0.51	---	---	0
593	SB-203580	0	5	-0.51	---	---	0
594	promethazine	0	4	0.509	---	---	0
595	sulindac sulfide	0	1	-0.506	---	---	0
596	thiocolchicoside	0	4	0.506	---	---	0
597	milrinone	0	3	0.505	---	---	0
598	skimmianine	0	4	0.503	---	---	0
599	morantel	0	5	0.502	---	---	0
600	gefitinib	0	1	0.501	---	---	0
601	sitosterol	0	4	0.496	---	---	0
602	phthalylsulfathiazole	0	5	0.495	---	---	0
603	moxonidine	0	3	0.49	---	---	0
604	lymecycline	0	4	0.489	---	---	0
605	pargyline	0	4	0.489	---	---	0
606	lansoprazole	0	4	-0.487	---	---	0
607	ketotifen	0	4	-0.487	---	---	0
608	halofantrine	0	3	-0.486	---	---	0
609	dexpropranolol	0	3	0.484	---	---	0
610	tobramycin	0	4	0.477	---	---	0
611	betulin	0	3	-0.477	---	---	0
612	fendiline	0	3	-0.475	---	---	0
613	baclofen	0	5	-0.475	---	---	0
614	semustine	0	4	-0.475	---	---	0
615	clomipramine	0	4	0.472	---	---	0
616	talampicillin	0	4	0.471	---	---	0
617	artemisinin	0	3	0.47	---	---	0
618	piperlongumine	0	2	0.469	---	---	0
619	ebselen	0	3	0.467	---	---	0
620	melatonin	0	4	-0.467	---	---	0
621	ethionamide	0	3	-0.465	---	---	0
622	nimesulide	0	4	0.464	---	---	0
623	etamivan	0	4	0.463	---	---	0
624	norcyclobenzaprine	0	4	0.463	---	---	0
625	co-dergocrine mesilate	0	4	-0.463	---	---	0
626	citiolone	0	6	0.462	---	---	0
627	methyldopate	0	4	-0.461	---	---	0
628	torasemide	0	4	0.461	---	---	0
629	securinine	0	4	-0.46	---	---	0
630	indoprofen	0	4	-0.46	---	---	0
631	nizatidine	0	4	-0.459	---	---	0
632	riboflavin	0	4	0.457	---	---	0
633	BCB000039	0	3	-0.456	---	---	0
634	convolamine	0	4	-0.455	---	---	0
635	hydrastine hydrochloride	0	4	0.454	---	---	0
636	estriol	0	4	0.454	---	---	0
637	flunisolide	0	6	0.454	---	---	0
638	apramycin	0	4	0.454	---	---	0
639	sulconazole	0	4	0.453	---	---	0
640	beta-escin	0	6	0.453	---	---	0
641	medrysone	0	6	0.453	---	---	0
642	benzethonium chloride	0	3	0.45	---	---	0
643	cefotaxime	0	5	-0.448	---	---	0
644	fluspirilene	0	4	0.448	---	---	0
645	acemetacin	0	4	-0.447	---	---	0
646	lidocaine	0	5	-0.445	---	---	0
647	mephenytoin	0	4	-0.443	---	---	0
648	myricetin	0	4	-0.442	---	---	0
649	ipratropium bromide	0	3	0.442	---	---	0
650	pronetalol	0	4	0.44	---	---	0
651	luteolin	0	4	0.439	---	---	0
652	cefaclor	0	4	-0.439	---	---	0
653	levonorgestrel	0	6	0.439	---	---	0
654	piromidic acid	0	4	0.437	---	---	0
655	zardaverine	0	4	-0.436	---	---	0
656	3-nitropropionic acid	0	4	0.436	---	---	0
657	zaprinast	0	4	-0.435	---	---	0
658	denatonium benzoate	0	4	0.434	---	---	0
659	sulfametoxydiazine	0	4	0.434	---	---	0
660	epiandrosterone	0	4	0.433	---	---	0
661	irinotecan	0	3	0.431	---	---	0
662	tetryzoline	0	3	0.431	---	---	0
663	adrenosterone	0	4	0.43	---	---	0
664	quinidine	0	3	0.43	---	---	0
665	pancuronium bromide	0	4	0.428	---	---	0
666	Prestwick-1084	0	4	0.426	---	---	0
667	tremorine	0	4	0.425	---	---	0
668	meticrane	0	5	0.425	---	---	0
669	zuclopenthixol	0	4	-0.425	---	---	0
670	N-acetyl-L-leucine	0	4	0.424	---	---	0
671	practolol	0	4	0.424	---	---	0
672	antimycin A	0	5	0.423	---	---	0
673	pirenperone	0	5	-0.423	---	---	0
674	streptomycin	0	4	-0.421	---	---	0
675	pridinol	0	4	0.421	---	---	0
676	bisoprolol	0	4	-0.421	---	---	0
677	ricinine	0	4	0.418	---	---	0
678	zomepirac	0	4	-0.416	---	---	0
679	captopril	0	5	-0.416	---	---	0
680	ethisterone	0	6	-0.416	---	---	0
681	folic acid	0	4	-0.416	---	---	0
682	gliclazide	0	4	0.416	---	---	0
683	celecoxib	0	5	-0.416	---	---	0
684	pyrazinamide	0	4	0.415	---	---	0
685	bupivacaine	0	4	-0.414	---	---	0
686	liothyronine	0	4	0.414	---	---	0
687	fusaric acid	0	4	0.413	---	---	0
688	clobetasol	0	3	0.413	---	---	0
689	methylprednisolone	0	4	0.413	---	---	0
690	isosorbide	0	4	-0.413	---	---	0
691	apigenin	0	4	0.412	---	---	0
692	diphenylpyraline	0	6	-0.411	---	---	0
693	nipecotic acid	0	4	0.411	---	---	0
694	proguanil	0	3	0.411	---	---	0
695	napelline	0	4	0.41	---	---	0
696	Prestwick-664	0	6	0.41	---	---	0
697	bacampicillin	0	4	-0.41	---	---	0
698	reserpine	0	3	0.409	---	---	0
699	6-azathymine	0	4	0.408	---	---	0
700	isocarboxazid	0	5	-0.407	---	---	0
701	butirosin	0	4	0.406	---	---	0
702	testosterone	0	5	0.405	---	---	0
703	fluoxetine	0	4	-0.404	---	---	0
704	glibenclamide	0	4	0.404	---	---	0
705	calmidazolium	0	2	0.402	---	---	0
706	sulfadimidine	0	6	0.4	---	---	0
707	raubasine	0	4	0.4	---	---	0
708	metampicillin	0	5	-0.398	---	---	0
709	chloropyramine	0	4	0.397	---	---	0
710	terconazole	0	4	0.394	---	---	0
711	cytisine	0	4	-0.391	---	---	0
712	pseudopelletierine	0	4	0.391	---	---	0
713	gemfibrozil	0	5	-0.39	---	---	0
714	chlorogenic acid	0	4	-0.389	---	---	0
715	erastin	0	4	-0.389	---	---	0
716	galantamine	0	4	0.389	---	---	0
717	etofylline	0	5	-0.389	---	---	0
718	11-deoxy-16,16-dimethylprostaglandin E2	0	4	0.389	---	---	0
719	mestranol	0	4	0.387	---	---	0
720	clofibrate	0	2	0.387	---	---	0
721	cloxacillin	0	4	-0.386	---	---	0
722	nilutamide	0	4	-0.385	---	---	0
723	tranylcypromine	0	5	0.385	---	---	0
724	bromperidol	0	3	0.384	---	---	0
725	colchicine	0	6	0.383	---	---	0
726	equilin	0	5	-0.383	---	---	0
727	proadifen	0	4	-0.382	---	---	0
728	hexetidine	0	4	-0.382	---	---	0
729	mepenzolate bromide	0	5	0.38	---	---	0
730	dihydroergotamine	0	5	0.379	---	---	0
731	cyclic adenosine monophosphate	0	4	-0.379	---	---	0
732	propranolol	0	4	-0.378	---	---	0
733	gelsemine	0	4	-0.377	---	---	0
734	flucytosine	0	4	0.376	---	---	0
735	protoveratrine A	0	4	0.376	---	---	0
736	nomegestrol	0	3	-0.376	---	---	0
737	staurosporine	0	4	-0.375	---	---	0
738	C-75	0	4	0.374	---	---	0
739	probenecid	0	4	0.374	---	---	0
740	alfuzosin	0	5	0.374	---	---	0
741	cefazolin	0	5	-0.374	---	---	0
742	benzonatate	0	5	0.372	---	---	0
743	adipiodone	0	4	0.372	---	---	0
744	diperodon	0	3	0.371	---	---	0
745	alprenolol	0	4	-0.37	---	---	0
746	AG-012559	0	3	0.369	---	---	0
747	butamben	0	4	-0.368	---	---	0
748	tiabendazole	0	4	0.368	---	---	0
749	chlorphenamine	0	4	-0.368	---	---	0
750	corticosterone	0	4	-0.367	---	---	0
751	dirithromycin	0	3	0.366	---	---	0
752	piracetam	0	4	0.366	---	---	0
753	metrifonate	0	5	0.366	---	---	0
754	atropine methonitrate	0	3	0.365	---	---	0
755	procyclidine	0	4	0.365	---	---	0
756	ozagrel	0	4	-0.365	---	---	0
757	benzathine benzylpenicillin	0	4	-0.364	---	---	0
758	arcaine	0	4	-0.364	---	---	0
759	rescinnamine	0	3	0.363	---	---	0
760	metoprolol	0	4	-0.362	---	---	0
761	vitexin	0	4	0.36	---	---	0
762	beclometasone	0	3	-0.359	---	---	0
763	diethylcarbamazine	0	4	0.357	---	---	0
764	dicloxacillin	0	4	-0.355	---	---	0
765	betamethasone	0	3	0.355	---	---	0
766	theophylline	0	4	0.355	---	---	0
767	guanfacine	0	5	0.355	---	---	0
768	depudecin	0	2	-0.354	---	---	0
769	docosahexaenoic acid ethyl ester	0	2	0.354	---	---	0
770	naftifine	0	4	-0.354	---	---	0
771	nifuroxazide	0	4	-0.353	---	---	0
772	thiethylperazine	0	4	-0.352	---	---	0
773	pipemidic acid	0	3	-0.351	---	---	0
774	drofenine	0	4	0.351	---	---	0
775	tetracaine	0	3	-0.351	---	---	0
776	5211181	0	2	-0.349	---	---	0
777	H-89	0	3	0.349	---	---	0
778	cefoxitin	0	4	-0.348	---	---	0
779	imipramine	0	4	0.347	---	---	0
780	iohexol	0	4	-0.347	---	---	0
781	novobiocin	0	9	-0.347	---	---	0
782	paracetamol	0	4	-0.347	---	---	0
783	carbarsone	0	4	0.347	---	---	0
784	ethotoin	0	6	0.346	---	---	16
785	monocrotaline	0	4	0.346	---	---	0
786	glycopyrronium bromide	0	5	-0.345	---	---	0
787	tenoxicam	0	4	-0.345	---	---	0
788	caffeic acid	0	3	0.345	---	---	0
789	gramine	0	4	0.344	---	---	0
790	isoetarine	0	4	0.344	---	---	0
791	5253409	0	2	0.343	---	---	0
792	bicuculline	0	4	0.341	---	---	0
793	nalidixic acid	0	5	-0.341	---	---	0
794	epitiostanol	0	4	-0.34	---	---	0
795	dimethadione	0	4	0.34	---	---	0
796	fosfosal	0	4	-0.339	---	---	0
797	chlorzoxazone	0	4	0.339	---	---	0
798	salsolidin	0	4	0.337	---	---	0
799	nystatin	0	3	-0.337	---	---	0
800	cefadroxil	0	4	-0.336	---	---	0
801	dizocilpine	0	5	-0.336	---	---	0
802	meprylcaine	0	4	-0.335	---	---	0
803	dosulepin	0	4	0.334	---	---	0
804	R-atenolol	0	4	-0.334	---	---	0
805	abamectin	0	4	0.333	---	---	0
806	neostigmine bromide	0	4	-0.333	---	---	0
807	canrenoic acid	0	4	0.331	---	---	0
808	dexibuprofen	0	4	-0.331	---	---	0
809	naftopidil	0	3	0.329	---	---	0
810	asiaticoside	0	4	0.329	---	---	0
811	phenelzine	0	6	-0.327	---	---	0
812	dl-alpha tocopherol	0	4	-0.327	---	---	0
813	niclosamide	0	5	-0.327	---	---	0
814	isopropamide iodide	0	4	-0.326	---	---	0
815	seneciphylline	0	4	0.324	---	---	0
816	lumicolchicine	0	3	0.324	---	---	0
817	methylbenzethonium chloride	0	6	0.323	---	---	0
818	riluzole	0	5	-0.323	---	---	0
819	Prestwick-685	0	5	0.321	---	---	0
820	tomatidine	0	4	0.32	---	---	0
821	noretynodrel	0	4	0.32	---	---	0
822	epirizole	0	5	0.319	---	---	0
823	naftidrofuryl	0	4	-0.319	---	---	0
824	primaquine	0	4	0.318	---	---	0
825	budesonide	0	4	0.317	---	---	0
826	nicotinic acid	0	4	-0.317	---	---	0
827	dyclonine	0	4	0.315	---	---	0
828	desipramine	0	4	0.314	---	---	0
829	tacrine	0	4	-0.311	---	---	0
830	moxisylyte	0	5	0.308	---	---	0
831	isoconazole	0	5	0.307	---	---	0
832	altizide	0	4	-0.307	---	---	0
833	molsidomine	0	4	0.306	---	---	0
834	kanamycin	0	4	0.305	---	---	0
835	naringin	0	4	0.305	---	---	0
836	trimethylcolchicinic acid	0	4	0.305	---	---	0
837	Prestwick-984	0	4	-0.304	---	---	0
838	iopanoic acid	0	4	-0.303	---	---	0
839	propantheline bromide	0	4	0.302	---	---	0
840	S-propranolol	0	4	0.302	---	---	0
841	F0447-0125	0	4	-0.299	---	---	0
842	naphazoline	0	5	-0.295	---	---	0
843	ganciclovir	0	4	0.294	---	---	0
844	kawain	0	5	-0.293	---	---	0
845	fluticasone	0	4	-0.292	---	---	0
846	iocetamic acid	0	4	-0.291	---	---	0
847	pivampicillin	0	4	0.291	---	---	0
848	ioversol	0	4	0.289	---	---	0
849	sertaconazole	0	4	0.289	---	---	0
850	nitrendipine	0	5	0.288	---	---	0
851	memantine	0	4	-0.287	---	---	0
852	picrotoxinin	0	4	0.285	---	---	0
853	lactobionic acid	0	4	-0.283	---	---	0
854	carbamazepine	0	8	0.281	---	---	0
855	5230742	0	2	-0.28	---	---	0
856	Prestwick-1083	0	3	-0.28	---	---	0
857	etidronic acid	0	4	0.28	---	---	0
858	letrozole	0	4	-0.279	---	---	0
859	oxybutynin	0	4	0.276	---	---	0
860	6-benzylaminopurine	0	5	0.276	---	---	0
861	hexylcaine	0	4	-0.275	---	---	0
862	pramocaine	0	5	0.275	---	---	0
863	tolazoline	0	5	0.274	---	---	0
864	fluvoxamine	0	4	-0.273	---	---	0
865	flavoxate	0	4	0.272	---	---	0
866	clemizole	0	5	0.272	---	---	0
867	acetohexamide	0	4	-0.266	---	---	0
868	tolmetin	0	4	-0.264	---	---	0
869	glafenine	0	4	0.264	---	---	0
870	ribostamycin	0	4	0.259	---	---	0
871	harman	0	4	-0.256	---	---	0
872	procainamide	0	4	0.256	---	---	0
873	sulfanilamide	0	4	-0.256	---	---	0
874	vidarabine	0	4	-0.254	---	---	0
875	5182598	0	2	0.254	---	---	0
876	sotalol	0	4	-0.253	---	---	0
877	tracazolate	0	4	0.252	---	---	0
878	0225151-0000	0	3	-0.251	---	---	0
879	chlorprothixene	0	4	0.251	---	---	0
880	flupentixol	0	4	-0.25	---	---	0
881	conessine	0	4	0.249	---	---	0
882	L-methionine sulfoximine	0	4	0.247	---	---	0
883	terbutaline	0	4	0.246	---	---	0
884	ionomycin	0	3	0.245	---	---	0
885	alpha-ergocryptine	0	6	-0.245	---	---	0
886	solanine	0	4	0.245	---	---	0
887	mefenamic acid	0	5	-0.244	---	---	0
888	methyldopa	0	5	0.244	---	---	0
889	zoxazolamine	0	4	0.243	---	---	0
890	Prestwick-1085	0	4	0.242	---	---	0
891	metaraminol	0	4	0.238	---	---	0
892	alexidine	0	4	0.237	---	---	0
893	adenosine phosphate	0	4	0.237	---	---	0
894	0316684-0000	0	4	0.235	---	---	0
895	chlorpropamide	0	6	0.233	---	---	0
896	salsolinol	0	3	0.23	---	---	0
897	hydralazine	0	6	0.228	---	---	0
898	risperidone	0	3	0.22	---	---	0
899	Prestwick-864	0	4	-0.204	---	---	0
900	Prestwick-1080	0	4	-0.201	---	---	0
901	cimetidine	0	5	-0.197	---	---	0
902	tolbutamide	0	7	0.194	---	---	0
903	Prestwick-920	0.002	4	0.419	---	---	25
904	carcinine	0.002	4	0.32	---	---	25
905	pheniramine	0.006	5	-0.347	---	---	20
906	homosalate	0.007	4	0.24	---	---	25
907	oleandomycin	0.008	5	0.248	---	---	20
908	sulfaguanidine	0.008	5	-0.175	---	---	20
909	prednisone	0.009	5	-0.391	---	---	20
910	Prestwick-1100	0.009	4	0.26	---	---	25
911	lomefloxacin	0.011	6	0.216	---	---	16
912	alpha-estradiol	0.012	16	0.335	---	---	6
913	diclofenac	0.014	5	0.238	---	---	20
914	acetylsalicylic acid	0.015	13	0.364	---	---	15
915	idoxuridine	0.015	5	-0.25	---	---	20
916	ornidazole	0.015	5	-0.25	---	---	20
917	pergolide	0.016	4	0.382	---	---	25
918	piretanide	0.017	4	-0.378	---	---	25
919	oxyphenbutazone	0.017	4	-0.364	---	---	25
920	spectinomycin	0.019	4	0.329	---	---	25
921	levomepromazine	0.02	4	-0.583	---	---	25
922	mesoridazine	0.02	4	0.381	---	---	25
923	ethambutol	0.021	5	0.342	---	---	20
924	ketanserin	0.022	4	0.367	---	---	25
925	oxedrine	0.024	4	0.243	---	---	25
926	SC-58125	0.024	4	-0.188	---	---	25
927	piperine	0.025	4	0.211	---	---	25
928	aciclovir	0.026	6	-0.393	---	---	16
929	puromycin	0.026	4	-0.265	---	---	25
930	minocycline	0.026	5	-0.261	---	---	20
931	indometacin	0.028	8	0.367	---	---	25
932	gliquidone	0.028	4	-0.318	---	---	25
933	W-13	0.029	2	0.403	0.81218	0.8773	50
934	clonidine	0.029	4	0.495	---	---	25
935	fenbufen	0.03	6	-0.189	---	---	16
936	dropropizine	0.031	4	-0.298	---	---	25
937	NS-398	0.032	3	0.383	---	---	33
938	allantoin	0.032	5	0.19	---	---	20
939	spiradoline	0.035	4	-0.342	---	---	25
940	citalopram	0.035	4	0.257	---	---	25
941	oxantel	0.039	4	0.331	---	---	25
942	sparteine	0.04	4	-0.318	---	---	25
943	7-aminocephalosporanic acid	0.044	4	-0.316	---	---	25
944	N-acetylmuramic acid	0.044	4	-0.283	---	---	25
945	glimepiride	0.046	4	0.365	---	---	25
946	troglitazone	0.047	16	-0.185	---	---	12
947	alprostadil	0.049	7	-0.287	---	---	14
948	estradiol	0.049	37	-0.169	---	---	10
949	nifurtimox	0.054	4	0.378	---	---	25
950	(-)-isoprenaline	0.054	4	0.231	---	---	25
951	fulvestrant	0.054	40	0.157	---	---	12
952	propoxycaine	0.055	4	-0.262	---	---	25
953	bucladesine	0.056	6	0.444	---	---	33
954	Prestwick-981	0.056	3	0.288	---	---	33
955	metixene	0.057	4	0.406	0.40894	0.6703	50
956	naproxen	0.057	9	-0.457	---	---	0
957	tanespimycin	0.061	62	0.294	---	---	12
958	nordihydroguaiaretic acid	0.065	15	0.204	---	---	13
959	terguride	0.069	8	0.218	---	---	25
960	metrizamide	0.072	4	0.241	---	---	25
961	dantrolene	0.073	6	-0.286	---	---	0
962	3-acetylcoumarin	0.074	5	0.408	---	---	20
963	CP-320650-01	0.077	8	-0.465	---	---	0
964	genistein	0.078	17	-0.306	---	---	11
965	sulfafurazole	0.08	5	0.612	---	---	20
966	prilocaine	0.08	6	0.313	---	---	16
967	gallamine triethiodide	0.082	5	0.437	---	---	20
968	diethylstilbestrol	0.083	6	-0.334	---	---	16
969	dehydrocholic acid	0.083	5	0.247	---	---	20
970	econazole	0.084	4	0.419	0.36987	0.6103	50
971	naloxone	0.084	6	0.418	---	---	16
972	chlortetracycline	0.084	5	0.258	---	---	20
973	sulfamethizole	0.085	4	0.439	---	---	25
974	rolipram	0.086	4	0.501	---	---	25
975	loperamide	0.086	6	0.416	---	---	16
976	fenoprofen	0.088	6	0.446	---	---	16
977	nomifensine	0.088	5	0.439	---	---	40
978	lisuride	0.088	5	-0.408	---	---	0
979	vinburnine	0.089	4	0.381	---	---	25
980	paroxetine	0.089	4	0.212	---	---	25
981	velnacrine	0.091	4	0.28	---	---	25
982	sulfathiazole	0.091	5	0.265	---	---	20
983	trimethobenzamide	0.092	5	-0.517	---	---	0
984	norfloxacin	0.092	5	0.419	---	---	20
985	dicoumarol	0.092	6	0.32	---	---	16
986	tetracycline	0.093	5	-0.269	---	---	0
987	metamizole sodium	0.094	6	0.421	---	---	16
988	2,6-dimethylpiperidine	0.094	5	0.405	---	---	20
989	amprolium	0.094	5	0.335	---	---	20
990	moroxydine	0.094	5	0.313	---	---	40
991	aminophylline	0.095	4	0.498	0.18674	0.129	50
992	cloperastine	0.095	6	0.575	---	---	16
993	midecamycin	0.095	5	0.288	---	---	20
994	Prestwick-665	0.096	5	0.472	---	---	20
995	azacyclonol	0.096	5	0.233	---	---	20
996	trifluoperazine	0.097	16	0.319	---	---	12
997	hexamethonium bromide	0.099	5	0.463	---	---	20
998	sulfamerazine	0.1	5	0.385	---	---	20
999	cromoglicic acid	0.101	2	0.48	0.57575	0.5115	50
1000	phensuximide	0.101	4	0.35	---	---	25
1001	BCB000040	0.101	4	0.17	---	---	25
1002	lobeline	0.102	4	0.378	---	---	25
1003	primidone	0.102	4	0.286	---	---	25
1004	chlormezanone	0.103	4	0.414	0.38537	0.3832	50
1005	nifenazone	0.103	5	0.348	---	---	20
1006	3-hydroxy-DL-kynurenine	0.103	6	0.289	---	---	16
1007	lorglumide	0.105	5	0.495	---	---	20
1008	thioproperazine	0.105	5	0.383	---	---	20
1009	prazosin	0.106	6	0.418	---	---	16
1010	2-aminobenzenesulfonamide	0.106	4	-0.396	---	---	0
1011	(+/-)-catechin	0.106	4	0.371	---	---	25
1012	isometheptene	0.107	4	-0.359	---	---	0
1013	dinoprostone	0.107	4	0.266	---	---	25
1014	nefopam	0.108	5	0.327	---	---	20
1015	sulfamethoxazole	0.108	5	0.274	---	---	20
1016	levothyroxine sodium	0.108	4	0.248	---	---	25
1017	cyproheptadine	0.109	5	0.366	---	---	20
1018	tiratricol	0.109	4	0.351	---	---	25
1019	succinylsulfathiazole	0.109	4	0.318	---	---	25
1020	karakoline	0.109	6	-0.27	---	---	0
1021	danazol	0.111	4	0.557	0.10555	0.0667	50
1022	coralyne	0.111	4	0.447	0.29179	0.2822	50
1023	pindolol	0.111	5	-0.342	---	---	0
1024	oxolamine	0.112	4	-0.386	---	---	0
1025	chlorhexidine	0.112	5	0.322	---	---	40
1026	tribenoside	0.112	4	0.25	---	---	25
1027	benfotiamine	0.114	5	0.56	---	---	20
1028	mephenesin	0.115	5	0.46	---	---	20
1029	CP-319743	0.115	4	0.377	---	---	25
1030	bambuterol	0.115	4	0.312	---	---	25
1031	labetalol	0.116	4	0.573	---	---	25
1032	calycanthine	0.116	4	0.308	---	---	25
1033	sulfaphenazole	0.117	4	0.479	---	---	25
1034	epivincamine	0.117	4	0.475	---	---	25
1035	ifosfamide	0.117	3	0.436	---	---	33
1036	diltiazem	0.118	5	0.43	---	---	20
1037	carteolol	0.118	4	-0.36	---	---	0
1038	acenocoumarol	0.118	5	-0.226	---	---	0
1039	N6-methyladenosine	0.118	4	-0.216	---	---	0
1040	isoxicam	0.119	5	-0.406	---	---	0
1041	flucloxacillin	0.119	4	0.399	---	---	25
1042	chlorambucil	0.119	4	0.385	---	---	25
1043	cobalt chloride	0.119	3	0.356	---	---	33
1044	isoniazid	0.119	5	0.301	---	---	40
1045	ampicillin	0.12	4	0.246	---	---	25
1046	rolitetracycline	0.121	4	0.73	---	---	25
1047	ouabain	0.121	4	0.597	---	---	25
1048	orlistat	0.121	5	0.587	---	---	20
1049	dacarbazine	0.122	4	0.655	---	---	25
1050	timolol	0.122	4	-0.365	---	---	0
1051	amiloride	0.122	5	0.299	---	---	20
1052	protriptyline	0.123	4	0.616	---	---	25
1053	levcycloserine	0.124	4	0.42	---	---	25
1054	suloctidil	0.125	4	0.56	---	---	25
1055	thioperamide	0.125	5	-0.417	---	---	0
1056	piperacillin	0.125	5	0.253	---	---	20
1057	LM-1685	0.126	3	0.592	---	---	33
1058	ivermectin	0.126	5	0.508	---	---	20
1059	glipizide	0.126	5	0.242	---	---	20
1060	florfenicol	0.127	4	0.56	---	---	25
1061	pentetrazol	0.127	4	0.479	---	---	25
1062	mebhydrolin	0.128	4	0.366	---	---	25
1063	alverine	0.129	4	0.424	---	---	25
1064	betazole	0.129	5	0.421	---	---	20
1065	meglumine	0.129	4	0.31	---	---	25
1066	exisulind	0.13	2	0.389	0.84576	0.7971	50
1067	tridihexethyl	0.13	4	0.495	---	---	25
1068	ambroxol	0.131	4	-0.382	---	---	0
1069	vanoxerine	0.131	4	-0.294	---	---	0
1070	cicloheximide	0.132	4	0.25	---	---	25
1071	strophanthidin	0.133	4	0.389	---	---	25
1072	Prestwick-967	0.133	4	0.363	---	---	25
1073	ciprofibrate	0.133	4	0.349	---	---	25
1074	pentoxifylline	0.133	5	-0.348	---	---	0
1075	diphemanil metilsulfate	0.133	5	0.333	---	---	40
1076	alimemazine	0.133	4	0.239	---	---	25
1077	orciprenaline	0.134	4	0.54	---	---	25
1078	propidium iodide	0.134	4	0.292	---	---	25
1079	diclofenamide	0.134	4	0.27	---	---	25
1080	tiapride	0.134	5	0.265	---	---	20
1081	urapidil	0.135	4	0.649	---	---	25
1082	droperidol	0.135	4	0.35	---	---	25
1083	cefepime	0.135	4	0.236	---	---	25
1084	quinpirole	0.136	4	-0.49	---	---	25
1085	buspirone	0.136	4	0.4	---	---	25
1086	amikacin	0.136	4	0.247	---	---	25
1087	quipazine	0.137	4	0.186	---	---	25
1088	theobromine	0.138	4	0.335	---	---	25
1089	lobelanidine	0.138	4	0.329	---	---	25
1090	sulfadiazine	0.138	5	0.232	---	---	20
1091	ciclacillin	0.139	4	0.408	---	---	25
1092	pralidoxime	0.139	4	0.405	---	---	25
1093	trimethadione	0.139	4	0.279	---	---	25
1094	metitepine	0.14	4	0.273	---	---	25
1095	SC-560	0.14	3	0.253	---	---	33
1096	corynanthine	0.141	3	0.865	---	---	33
1097	prenylamine	0.141	4	0.328	---	---	25
1098	fluvastatin	0.142	4	0.466	---	---	25
1099	thiamphenicol	0.142	5	-0.448	---	---	0
1100	nafcillin	0.142	4	0.389	---	---	25
1101	azathioprine	0.142	7	0.374	---	---	28
1102	iloprost	0.142	3	-0.31	---	---	0
1103	streptozocin	0.143	4	0.28	---	---	25
1104	flunarizine	0.144	4	0.709	---	---	25
1105	nortriptyline	0.144	4	0.663	---	---	25
1106	hemicholinium	0.144	4	0.461	---	---	25
1107	suxibuzone	0.144	4	0.378	---	---	25
1108	colistin	0.145	4	-0.438	---	---	0
1109	anisomycin	0.145	4	-0.383	---	---	0
1110	TTNPB	0.146	2	0.389	0.84479	0.8944	50
1111	methapyrilene	0.146	4	0.581	---	---	25
1112	crotamiton	0.146	4	0.494	---	---	25
1113	15(S)-15-methylprostaglandin E2	0.146	4	0.492	---	---	25
1114	pheneticillin	0.146	4	-0.393	---	---	0
1115	tetrandrine	0.146	4	0.273	---	---	25
1116	carbinoxamine	0.147	4	0.473	---	---	25
1117	disulfiram	0.147	5	0.337	---	---	40
1118	dipivefrine	0.147	4	0.302	---	---	25
1119	dorzolamide	0.148	4	0.441	0.30872	0.1928	50
1120	meptazinol	0.148	4	0.578	---	---	25
1121	nisoxetine	0.148	4	0.486	---	---	25
1122	hydrochlorothiazide	0.148	5	-0.367	---	---	20
1123	dobutamine	0.15	4	0.53	---	---	25
1124	cinchonidine	0.15	4	0.391	---	---	25
1125	netilmicin	0.15	4	0.34	---	---	25
1126	androsterone	0.151	4	0.598	---	---	25
1127	digitoxigenin	0.151	4	0.533	---	---	25
1128	hydrocotarnine	0.152	4	0.615	---	---	25
1129	chenodeoxycholic acid	0.152	4	-0.352	---	---	0
1130	mometasone	0.152	4	0.328	---	---	25
1131	sisomicin	0.152	4	0.272	---	---	25
1132	diphenhydramine	0.153	5	-0.383	---	---	0
1133	Prestwick-857	0.153	4	-0.347	---	---	0
1134	homochlorcyclizine	0.154	4	0.538	---	---	25
1135	chloropyrazine	0.154	4	-0.362	---	---	0
1136	vinpocetine	0.155	4	0.48	---	---	25
1137	etanidazole	0.156	4	0.47	---	---	25
1138	neomycin	0.158	5	0.429	---	---	20
1139	parbendazole	0.159	4	0.612	---	---	25
1140	iobenguane	0.159	4	0.485	---	---	25
1141	vincamine	0.16	6	-0.262	---	---	0
1142	ascorbic acid	0.161	4	0.433	0.3317	0.3403	50
1143	corbadrine	0.162	4	0.478	---	---	25
1144	3-acetamidocoumarin	0.162	4	-0.355	---	---	0
1145	cefsulodin	0.163	4	0.474	---	---	25
1146	alvespimycin	0.163	12	0.464	---	---	25
1147	iopamidol	0.163	4	-0.338	---	---	0
1148	chloroquine	0.164	4	0.443	---	---	25
1149	oxybuprocaine	0.164	4	0.358	---	---	25
1150	telenzepine	0.165	4	0.457	---	---	25
1151	piribedil	0.166	4	0.55	---	---	25
1152	fenbendazole	0.168	4	0.791	---	---	25
1153	triflupromazine	0.169	4	0.283	---	---	25
1154	bethanechol	0.169	4	0.231	---	---	25
1155	acetylsalicylsalicylic acid	0.17	4	0.458	---	---	25
1156	Chicago Sky Blue 6B	0.17	4	-0.306	---	---	0
1157	niflumic acid	0.17	4	0.232	---	---	25
1158	thiamine	0.172	3	0.39	---	---	33
1159	brompheniramine	0.172	4	0.367	---	---	25
1160	(+)-chelidonine	0.173	4	0.379	---	---	25
1161	mafenide	0.173	5	0.355	---	---	40
1162	enalapril	0.174	4	0.402	---	---	25
1163	debrisoquine	0.175	4	0.31	---	---	25
1164	loracarbef	0.175	4	0.251	---	---	25
1165	imatinib	0.176	2	0.391	0.8417	0.9074	50
1166	MG-262	0.176	3	-0.319	---	---	0
1167	carmustine	0.176	3	0.261	---	---	33
1168	mepyramine	0.177	4	0.584	---	---	25
1169	benzthiazide	0.177	4	0.477	---	---	25
1170	molindone	0.177	4	0.254	---	---	25
1171	clomifene	0.178	4	0.519	---	---	25
1172	estropipate	0.178	4	0.388	---	---	25
1173	oxolinic acid	0.179	5	0.482	---	---	40
1174	isocorydine	0.179	4	0.401	---	---	25
1175	hesperidin	0.179	4	0.359	---	---	25
1176	clorgiline	0.18	4	0.487	---	---	25
1177	carbenoxolone	0.18	4	0.281	---	---	25
1178	IC-86621	0.182	4	0.472	0.2346	0.2577	50
1179	terazosin	0.182	4	-0.383	---	---	0
1180	Prestwick-642	0.182	4	-0.316	---	---	0
1181	cyclopenthiazide	0.182	4	0.279	---	---	25
1182	probucol	0.184	6	0.403	---	---	33
1183	disopyramide	0.185	4	0.488	---	---	25
1184	ethoxyquin	0.185	5	0.426	---	---	40
1185	noscapine	0.185	4	0.242	---	---	25
1186	levocabastine	0.188	4	0.697	---	---	25
1187	ribavirin	0.188	4	-0.419	---	---	0
1188	biotin	0.189	3	0.5	---	---	33
1189	MK-886	0.19	2	0.394	0.83425	0.8137	50
1190	hymecromone	0.191	4	0.301	---	---	25
1191	furosemide	0.193	4	0.282	---	---	25
1192	N-acetyl-L-aspartic acid	0.194	4	0.419	---	---	25
1193	lisinopril	0.195	3	0.712	---	---	33
1194	PHA-00846566E	0.195	3	0.476	---	---	33
1195	pirlindole	0.195	3	0.303	---	---	33
1196	glycocholic acid	0.197	4	0.467	0.24536	0.1857	50
1197	triprolidine	0.197	4	0.51	---	---	25
1198	cefixime	0.197	4	0.374	---	---	25
1199	aceclofenac	0.199	4	0.465	0.25093	0.1986	50
1200	doxepin	0.199	3	0.497	---	---	33
1201	tetroquinone	0.2	4	0.487	---	---	25
1202	aminoglutethimide	0.2	3	0.288	---	---	33
1203	nadide	0.201	4	0.534	---	---	25
1204	articaine	0.201	3	0.499	---	---	33
1205	spiramycin	0.201	6	0.46	---	---	33
1206	guanethidine	0.201	3	0.409	---	---	33
1207	octopamine	0.203	4	0.502	---	---	25
1208	fusidic acid	0.206	4	0.477	0.2225	0.1895	50
1209	cefmetazole	0.206	4	0.498	---	---	25
1210	ciprofloxacin	0.207	5	0.437	---	---	40
1211	prednisolone	0.208	5	0.681	---	---	40
1212	copper sulfate	0.209	4	0.393	0.45249	0.4546	50
1213	lanatoside C	0.209	6	0.483	---	---	33
1214	metanephrine	0.21	5	0.548	---	---	40
1215	nocodazole	0.211	6	0.372	---	---	33
1216	STOCK1N-28457	0.214	3	0.307	---	---	33
1217	nalbuphine	0.216	5	0.592	---	---	40
1218	aminophenazone	0.217	5	0.524	---	---	40
1219	dienestrol	0.217	3	0.413	---	---	33
1220	tolazamide	0.218	3	0.42	---	---	33
1221	rotenone	0.22	4	0.484	0.21003	0.3216	50
1222	cefoperazone	0.22	3	0.468	---	---	33
1223	metergoline	0.221	4	0.494	0.19286	0.4061	50
1224	pentetic acid	0.221	5	0.602	---	---	40
1225	geldanamycin	0.222	15	0.538	---	---	46
1226	atractyloside	0.222	5	0.31	---	---	40
1227	sulfadoxine	0.223	3	0.597	---	---	33
1228	sulfadimethoxine	0.223	5	-0.363	---	---	0
1229	josamycin	0.224	5	0.313	---	---	40
1230	diazoxide	0.226	5	0.339	---	---	40
1231	azapropazone	0.227	3	0.363	---	---	33
1232	hyoscyamine	0.23	5	0.565	---	---	40
1233	naltrexone	0.23	5	0.471	---	---	40
1234	pentolonium	0.231	5	0.451	---	---	40
1235	ritodrine	0.231	4	0.416	---	---	25
1236	guanabenz	0.232	5	0.327	---	---	40
1237	mevalolactone	0.233	3	0.388	---	---	33
1238	benzbromarone	0.237	3	0.321	---	---	33
1239	lycorine	0.245	5	0.36	---	---	40
1240	carbimazole	0.246	3	-0.373	---	---	0
1241	betonicine	0.246	6	0.341	---	---	33
1242	vinblastine	0.246	3	0.325	---	---	33
1243	PHA-00767505E	0.248	4	0.45	0.28509	0.2774	50
1244	tropine	0.25	4	0.4	0.42885	0.4813	50
1245	Prestwick-983	0.25	3	-0.472	---	---	0
1246	paromomycin	0.254	4	0.506	0.17357	0.0838	50
1247	AH-23848	0.254	3	0.498	---	---	33
1248	clofazimine	0.254	5	0.4	---	---	40
1249	profenamine	0.255	4	0.447	0.29338	0.3152	50
1250	griseofulvin	0.257	5	0.481	---	---	40
1251	aminocaproic acid	0.259	3	0.66	---	---	33
1252	sulfacetamide	0.26	4	0.565	0.09756	0.0342	50
1253	scoulerine	0.261	4	0.647	0.03712	0.0466	50
1254	16-phenyltetranorprostaglandin E2	0.264	4	0.443	0.30287	0.25	50
1255	Prestwick-972	0.265	3	0.628	0.1076	0.0898	66
1256	paclitaxel	0.267	6	0.59	0.01583	0.0081	50
1257	orphenadrine	0.267	6	0.537	0.03814	0.0564	50
1258	amitriptyline	0.267	6	0.392	0.24091	0.7039	50
1259	amiprilose	0.267	4	0.419	0.36802	0.3451	50
1260	oxybenzone	0.267	4	0.418	0.37311	0.6059	50
1261	benzylpenicillin	0.269	4	0.646	0.03752	0.0229	50
1262	helveticoside	0.272	6	0.738	0.00085	0.0851	50
1263	etilefrine	0.273	4	0.627	0.04858	0.0409	50
1264	oxamniquine	0.276	4	0.595	0.07082	0.0244	50
1265	5224221	0.278	2	0.706	0.17293	0.4749	50
1266	ketorolac	0.278	4	0.453	0.27755	0.2203	50
1267	biperiden	0.282	5	-0.392	---	---	0
1268	pizotifen	0.283	4	0.463	0.25419	0.4082	50
1269	doxylamine	0.284	5	0.493	0.12206	0.176	60
1270	kinetin	0.287	4	0.673	0.0251	0.0131	50
1271	clebopride	0.291	4	0.426	0.35099	0.375	50
1272	spaglumic acid	0.293	2	0.501	0.49555	0.5	50
1273	PF-00539745-00	0.298	3	0.566	0.1955	0.4633	66
1274	benfluorex	0.301	4	0.664	0.02865	0.0756	50
1275	santonin	0.302	4	0.633	0.04464	0	50
1276	clopamide	0.303	4	0.434	0.32806	0.2868	50
1277	tiaprofenic acid	0.304	4	0.404	0.41558	0.3716	50
1278	10-methoxyharmalan	0.306	4	0.556	0.10744	0.0867	50
1279	mepacrine	0.309	2	0.661	0.23057	0.2604	50
1280	Trolox C	0.316	4	0.638	0.04172	0.0325	50
1281	altretamine	0.318	4	0.431	0.33559	0.2968	50
1282	cefotetan	0.33	3	0.571	0.18638	0.1373	66
1283	procarbazine	0.333	3	0.658	---	---	33
1284	rifampicin	0.334	4	0.422	0.36144	0.5814	50
1285	etodolac	0.339	5	0.505	0.10772	0.0809	60
1286	SR-95531	0.342	4	0.603	0.06477	0.0403	50
1287	digoxin	0.346	4	0.673	0.02512	0.1869	50
1288	dicycloverine	0.347	5	0.503	0.10944	0.2376	60
1289	clorsulon	0.353	4	0.485	0.20744	0.5146	50
1290	mimosine	0.364	3	0.594	0.15175	0.2025	66
1291	arachidonyltrifluoromethane	0.371	2	0.892	0.02404	0.0252	100
1292	diprophylline	0.383	5	0.494	0.12152	0.1739	60
1293	racecadotril	0.392	4	0.671	0.02572	0.0192	75
1294	mecamylamine	0.392	3	0.753	0.0295	0.0155	66
1295	laudanosine	0.392	4	0.636	0.04321	0.0078	50
1296	atropine oxide	0.393	5	0.531	0.07746	0.0132	60
1297	BAS-012416453	0.395	3	0.594	0.15065	0.1046	66
1298	Gly-His-Lys	0.398	3	0.611	0.12683	0.4101	66
1299	digoxigenin	0.402	5	0.562	0.05149	0.3377	60
1300	proscillaridin	0.444	3	0.825	0.01084	0.0842	66
1301	lincomycin	0.444	3	0.634	0.10101	0.0551	66
1302	cyclobenzaprine	0.45	4	0.675	0.02447	0.0365	75
1303	vigabatrin	0.462	3	0.601	0.14093	0.3882	66
1304	loxapine	0.471	4	0.851	0.00072	0	75
1305	podophyllotoxin	0.492	4	0.67	0.02612	0.2524	75
1306	alfadolone	0.496	3	0.641	0.09486	0.0941	66
1307	bacitracin	0.514	3	0.687	0.06025	0.0748	66
1308	harmalol	0.573	3	0.91	0.00152	0	100
1309	(-)-catechin	0.583	1	0.947	---	---	100

## Sheet: c. Query signature for S2
UniProt ID	Gene symbol	FC.Prot	log2(FC.Prot)	P value	BH adjusted P value	Cox P value	HR	Lower .95	Upper .95	Label
O75348	ATP6V1G1	2.54214	1.34604	2.92841e-07	5.28258e-06	0.00815301	1.27553	1.06511	1.52753	Cox P < 0.05 and FC.Prot > 1.5
P05204	HMGN2	2.32932	1.21991	2.40666e-09	1.19556e-07	0.0212688	1.21409	1.02933	1.43202	Cox P < 0.05 and FC.Prot > 1.5
P16949	STMN1	2.0168	1.01207	2.26358e-09	1.15104e-07	0.000432278	1.63222	1.24247	2.14422	Cox P < 0.05 and FC.Prot > 1.5
Q96NC0	ZMAT2	2.00432	1.00311	1.67935e-13	1.08452e-10	0.0231127	1.41008	1.04827	1.89678	Cox P < 0.05 and FC.Prot > 1.5
Q96CS2	HAUS1	1.884	0.913796	2.34497e-12	6.88354e-10	0.01458	1.48172	1.0808	2.03137	Cox P < 0.05 and FC.Prot > 1.5
P51965	UBE2E1	1.87065	0.903536	4.42823e-08	1.20158e-06	0.0315912	1.37223	1.0283	1.8312	Cox P < 0.05 and FC.Prot > 1.5
Q16864	ATP6V1F	1.84176	0.881082	3.03884e-06	3.38944e-05	0.000120932	1.7095	1.30059	2.24696	Cox P < 0.05 and FC.Prot > 1.5
Q15631	TSN	1.84033	0.879961	8.92107e-10	5.64826e-08	0.00571261	1.52684	1.13099	2.06124	Cox P < 0.05 and FC.Prot > 1.5
Q8IYL3	C1orf174	1.83872	0.878703	1.02931e-11	2.01433e-09	0.0315016	1.42997	1.03222	1.98098	Cox P < 0.05 and FC.Prot > 1.5
Q9H9Q2	COPS7B	1.8248	0.867737	0.0031384	0.0101187	0.0444258	1.35158	1.00754	1.8131	Cox P < 0.05 and FC.Prot > 1.5
Q96AT9	RPE	1.79729	0.845825	5.66041e-11	6.76943e-09	0.0115046	1.49125	1.09381	2.03311	Cox P < 0.05 and FC.Prot > 1.5
Q13427	PPIG	1.78621	0.836898	1.85847e-07	3.61506e-06	0.000424573	1.69613	1.2643	2.27545	Cox P < 0.05 and FC.Prot > 1.5
O95104	SCAF4	1.78344	0.834661	4.58132e-13	2.27586e-10	0.00591943	1.71248	1.16749	2.5119	Cox P < 0.05 and FC.Prot > 1.5
Q9BWJ5	SF3B5	1.78273	0.834088	3.91606e-09	1.76852e-07	0.00387076	1.52856	1.14615	2.03858	Cox P < 0.05 and FC.Prot > 1.5
Q9Y2Q9	MRPS28	1.75827	0.814157	3.8709e-06	4.15254e-05	0.000557394	1.64029	1.23845	2.17253	Cox P < 0.05 and FC.Prot > 1.5
Q92733	PRCC	1.75104	0.808214	4.55372e-09	2.00054e-07	5.18091e-05	1.78777	1.34935	2.36862	Cox P < 0.05 and FC.Prot > 1.5
P63165	SUMO1	1.74731	0.805139	7.96571e-08	1.9195e-06	7.3332e-05	1.9316	1.39505	2.6745	Cox P < 0.05 and FC.Prot > 1.5
Q9H1E3	NUCKS1	1.74548	0.803623	1.37961e-07	2.81058e-06	0.00168968	1.62488	1.20013	2.19996	Cox P < 0.05 and FC.Prot > 1.5
O95983	MBD3	1.74464	0.802931	1.88301e-05	0.000148299	0.000999295	1.62837	1.21796	2.17708	Cox P < 0.05 and FC.Prot > 1.5
Q9NRZ9	HELLS	1.74406	0.802446	2.96579e-06	3.32519e-05	0.0368104	1.35597	1.01883	1.80467	Cox P < 0.05 and FC.Prot > 1.5
Q6PL18	ATAD2	1.74256	0.801207	7.79902e-09	3.16768e-07	0.000945046	1.75307	1.25684	2.44523	Cox P < 0.05 and FC.Prot > 1.5
Q92522	H1FX	1.72949	0.790347	8.8975e-08	2.02324e-06	0.0158036	1.46177	1.07394	1.98966	Cox P < 0.05 and FC.Prot > 1.5
P09234	SNRPC	1.72238	0.784405	1.50258e-05	0.000122987	0.0283696	1.3762	1.0344	1.83094	Cox P < 0.05 and FC.Prot > 1.5
Q5JVF3	PCID2	1.71455	0.77783	6.05212e-11	6.97939e-09	0.000959216	1.69779	1.24006	2.32449	Cox P < 0.05 and FC.Prot > 1.5
Q96RS0	TGS1	1.71307	0.776586	1.72238e-08	5.61775e-07	0.000826662	1.70774	1.24791	2.337	Cox P < 0.05 and FC.Prot > 1.5
P17612	PRKACA	1.70317	0.768225	8.18938e-08	1.95878e-06	0.0416749	1.30905	1.0102	1.69631	Cox P < 0.05 and FC.Prot > 1.5
Q99541	PLIN2	1.69867	0.76441	3.19016e-06	3.50375e-05	0.0324936	1.36999	1.0266	1.82824	Cox P < 0.05 and FC.Prot > 1.5
Q96P16	RPRD1A	1.67431	0.743569	1.10879e-07	2.38686e-06	0.00366256	1.65439	1.17807	2.32332	Cox P < 0.05 and FC.Prot > 1.5
Q14527	HLTF	1.67353	0.742892	1.74212e-10	1.54118e-08	0.0163464	1.57592	1.08715	2.28444	Cox P < 0.05 and FC.Prot > 1.5
Q969G3	SMARCE1	1.6716	0.741233	8.0388e-15	2.59573e-11	0.00998966	1.74655	1.14269	2.66952	Cox P < 0.05 and FC.Prot > 1.5
Q9BPX3	NCAPG	1.66056	0.731673	1.25833e-09	7.06637e-08	0.000124258	2.03052	1.41418	2.9155	Cox P < 0.05 and FC.Prot > 1.5
Q92922	SMARCC1	1.65746	0.728976	8.16861e-11	8.64801e-09	0.0300578	1.51537	1.04093	2.20604	Cox P < 0.05 and FC.Prot > 1.5
Q96G25	MED8	1.65544	0.727216	2.57938e-08	7.85737e-07	0.0187745	1.4192	1.05982	1.90045	Cox P < 0.05 and FC.Prot > 1.5
Q9Y5L4	TIMM13	1.65126	0.723563	4.01974e-07	6.72525e-06	0.0263259	1.4404	1.04388	1.98754	Cox P < 0.05 and FC.Prot > 1.5
P25208	NFYB	1.6433	0.716596	2.7485e-05	0.000200111	0.00357152	1.59414	1.16491	2.18152	Cox P < 0.05 and FC.Prot > 1.5
Q14241	ELOA	1.64287	0.716218	1.184e-12	4.24793e-10	0.0044145	1.76291	1.1932	2.60463	Cox P < 0.05 and FC.Prot > 1.5
Q96AT1	KIAA1143	1.63869	0.712546	1.48933e-08	5.14336e-07	0.000777489	1.86331	1.29615	2.67865	Cox P < 0.05 and FC.Prot > 1.5
O15014	ZNF609	1.62805	0.703146	8.65074e-12	1.92643e-09	0.0231629	1.6166	1.06795	2.44712	Cox P < 0.05 and FC.Prot > 1.5
P49207	RPL34	1.62297	0.69864	8.65074e-12	1.92643e-09	0.0417028	1.52037	1.01586	2.27543	Cox P < 0.05 and FC.Prot > 1.5
P52298	NCBP2	1.62091	0.696801	0.000160956	0.000866935	0.00103281	1.70465	1.2396	2.34417	Cox P < 0.05 and FC.Prot > 1.5
Q92576	PHF3	1.61342	0.690119	2.4024e-14	4.03189e-11	0.0174128	1.64638	1.09158	2.48317	Cox P < 0.05 and FC.Prot > 1.5
Q96FZ2	HMCES	1.60663	0.684039	7.32962e-08	1.80667e-06	0.0493183	1.41819	1.00104	2.00916	Cox P < 0.05 and FC.Prot > 1.5
P21757	MSR1	1.60336	0.681097	0.000629292	0.00271112	0.0105267	1.43395	1.08792	1.89003	Cox P < 0.05 and FC.Prot > 1.5
P18858	LIG1	1.60312	0.680881	1.01818e-05	8.92184e-05	0.0404471	1.4514	1.01635	2.07269	Cox P < 0.05 and FC.Prot > 1.5
O43670	ZNF207	1.59865	0.676855	5.18954e-14	5.58568e-11	0.000677021	2.13146	1.37764	3.29774	Cox P < 0.05 and FC.Prot > 1.5
Q96C36	PYCR2	1.59443	0.67304	3.11362e-06	3.45494e-05	0.00493848	1.53487	1.1385	2.06923	Cox P < 0.05 and FC.Prot > 1.5
Q9Y2V2	CARHSP1	1.5931	0.671835	5.54523e-08	1.43244e-06	0.00293652	1.65216	1.18676	2.30008	Cox P < 0.05 and FC.Prot > 1.5
Q2TAY7	SMU1	1.59034	0.669336	7.31566e-14	5.90556e-11	0.00168725	2.05483	1.31089	3.22094	Cox P < 0.05 and FC.Prot > 1.5
Q8NBI6	XXYLT1	1.59001	0.669036	5.15648e-05	0.000340496	0.0331727	1.35302	1.02443	1.78702	Cox P < 0.05 and FC.Prot > 1.5
Q9H300	PARL	1.58628	0.665651	0.00948701	0.0252961	0.0009913	1.53065	1.18806	1.97203	Cox P < 0.05 and FC.Prot > 1.5
P49321	NASP	1.58053	0.660408	8.07232e-06	7.51168e-05	0.00164263	1.66518	1.21224	2.28737	Cox P < 0.05 and FC.Prot > 1.5
P08582	MELTF	1.57693	0.657118	0.000145565	0.000798689	0.00368907	1.44707	1.1276	1.85704	Cox P < 0.05 and FC.Prot > 1.5
P46783	RPS10	1.57658	0.656794	1.38536e-10	1.29662e-08	0.00706062	1.73012	1.16109	2.57801	Cox P < 0.05 and FC.Prot > 1.5
Q9NVS2	MRPS18A	1.57591	0.656187	9.20555e-10	5.77179e-08	0.00145554	2.01902	1.31	3.1118	Cox P < 0.05 and FC.Prot > 1.5
Q92995	USP13	1.5748	0.655169	6.11226e-05	0.000390435	0.0110026	1.49102	1.09586	2.02867	Cox P < 0.05 and FC.Prot > 1.5
O94768	STK17B	1.5681	0.649019	1.80025e-05	0.000143178	0.0461776	1.32587	1.00479	1.74954	Cox P < 0.05 and FC.Prot > 1.5
P52732	KIF11	1.56024	0.641772	6.69248e-06	6.47977e-05	0.00125454	1.72952	1.23988	2.41251	Cox P < 0.05 and FC.Prot > 1.5
Q8N806	UBR7	1.558	0.639698	4.73348e-05	0.000317433	0.000906073	1.72883	1.25118	2.38884	Cox P < 0.05 and FC.Prot > 1.5
Q8IWI9	MGA	1.54899	0.631332	3.65533e-11	5.13176e-09	0.0315663	1.55481	1.03975	2.32501	Cox P < 0.05 and FC.Prot > 1.5
O95232	LUC7L3	1.54674	0.629227	3.02405e-10	2.50376e-08	0.0372008	1.52545	1.02537	2.26943	Cox P < 0.05 and FC.Prot > 1.5
P43246	MSH2	1.54042	0.623323	2.62984e-05	0.000193434	0.00772292	1.60906	1.13394	2.28326	Cox P < 0.05 and FC.Prot > 1.5
P19338	NCL	1.54015	0.623071	5.50618e-13	2.37059e-10	0.00455763	1.91134	1.22168	2.99034	Cox P < 0.05 and FC.Prot > 1.5
Q96ER3	SAAL1	1.53994	0.622877	7.69021e-07	1.14961e-05	0.00616083	1.6509	1.15327	2.36326	Cox P < 0.05 and FC.Prot > 1.5
P35080	PFN2	1.53787	0.620931	7.38737e-05	0.000457847	0.000388084	1.91344	1.33702	2.73837	Cox P < 0.05 and FC.Prot > 1.5
O00625	PIR	1.53744	0.62053	0.00908123	0.0244361	0.000321981	1.56443	1.22589	1.99645	Cox P < 0.05 and FC.Prot > 1.5
P26373	RPL13	1.53742	0.620515	1.96069e-12	6.66427e-10	0.0044185	2.01314	1.24351	3.25909	Cox P < 0.05 and FC.Prot > 1.5
Q9H3Z4	DNAJC5	1.5358	0.618986	9.49917e-06	8.44981e-05	0.00931334	1.47292	1.10006	1.97215	Cox P < 0.05 and FC.Prot > 1.5
Q99729	HNRNPAB	1.53468	0.617935	0.000114088	0.000652597	0.0418111	1.29335	1.00958	1.65688	Cox P < 0.05 and FC.Prot > 1.5
P18077	RPL35A	1.53318	0.616528	1.85025e-11	3.22944e-09	0.0206294	1.68195	1.08295	2.61228	Cox P < 0.05 and FC.Prot > 1.5
O43719	HTATSF1	1.53079	0.61428	3.71491e-07	6.34679e-06	0.00375421	1.60341	1.16513	2.20655	Cox P < 0.05 and FC.Prot > 1.5
Q96EE3	SEH1L	1.5286	0.612213	2.78714e-11	4.1859e-09	0.0297843	1.66362	1.05115	2.63294	Cox P < 0.05 and FC.Prot > 1.5
P52701	MSH6	1.52781	0.611465	0.000274147	0.00134634	0.00180457	1.70679	1.21999	2.38784	Cox P < 0.05 and FC.Prot > 1.5
P51532	SMARCA4	1.52618	0.609928	5.73381e-10	4.16055e-08	0.00105456	2.03209	1.32948	3.10601	Cox P < 0.05 and FC.Prot > 1.5
Q15427	SF3B4	1.52588	0.609644	4.82777e-07	7.93326e-06	0.001186	1.79698	1.26087	2.56106	Cox P < 0.05 and FC.Prot > 1.5
Q16186	ADRM1	1.5256	0.609379	2.06963e-07	4.00171e-06	0.0107906	1.64997	1.12275	2.42477	Cox P < 0.05 and FC.Prot > 1.5
Q9ULW0	TPX2	1.52504	0.608849	3.34836e-05	0.000235296	0.00246707	1.63393	1.189	2.24536	Cox P < 0.05 and FC.Prot > 1.5
Q6UN15	FIP1L1	1.52268	0.606615	9.99949e-16	6.45767e-12	0.00458722	2.20407	1.27618	3.80661	Cox P < 0.05 and FC.Prot > 1.5
Q9UI15	TAGLN3	1.52084	0.604868	0.118904	0.198419	0.0136085	1.40631	1.07264	1.84378	Cox P < 0.05 and FC.Prot > 1.5
Q8N8S7	ENAH	1.52054	0.60458	1.25833e-09	7.06637e-08	0.00202682	2.04942	1.29935	3.23247	Cox P < 0.05 and FC.Prot > 1.5
Q9HAV7	GRPEL1	1.51693	0.60115	5.41006e-06	5.4848e-05	0.000324316	1.99076	1.36772	2.89759	Cox P < 0.05 and FC.Prot > 1.5
Q96A72	MAGOHB	1.51477	0.599102	8.92107e-10	5.64826e-08	0.0021533	1.99506	1.28335	3.10147	Cox P < 0.05 and FC.Prot > 1.5
Q13111	CHAF1A	1.50766	0.592307	8.65676e-06	7.8851e-05	0.0112387	1.53597	1.10227	2.14032	Cox P < 0.05 and FC.Prot > 1.5
P54259	ATN1	1.50759	0.592242	0.00100646	0.0039416	0.00113311	1.83781	1.27399	2.65117	Cox P < 0.05 and FC.Prot > 1.5
Q15785	TOMM34	1.50582	0.590551	1.40495e-08	5.04065e-07	0.00445003	1.56342	1.14906	2.12719	Cox P < 0.05 and FC.Prot > 1.5
P46013	MKI67	1.50213	0.587008	1.19614e-05	0.000101909	0.0292378	1.43615	1.03725	1.98846	Cox P < 0.05 and FC.Prot > 1.5
P15954	COX7C	1.50046	0.585401	5.04749e-05	0.000334325	0.000110458	1.82547	1.34548	2.47669	Cox P < 0.05 and FC.Prot > 1.5
P05452	CLEC3B	0.666758	-0.584765	1.34255e-07	2.76121e-06	0.00548317	0.561306	0.373423	0.843721	Cox P < 0.05 and FC.Prot < 0.667
P01833	PIGR	0.662568	-0.59386	0.0424372	0.0854566	0.0106715	0.685348	0.512805	0.915947	Cox P < 0.05 and FC.Prot < 0.667
Q8N8J7	FAM241A	0.655948	-0.608347	8.78016e-09	3.47867e-07	0.010436	0.609236	0.416949	0.890204	Cox P < 0.05 and FC.Prot < 0.667
Q15848	ADIPOQ	0.637413	-0.6497	7.57091e-09	3.1142e-07	0.0197519	0.683292	0.496068	0.941178	Cox P < 0.05 and FC.Prot < 0.667
O95994	AGR2	0.633812	-0.657874	0.00298926	0.00973506	0.0268213	0.747222	0.577332	0.967106	Cox P < 0.05 and FC.Prot < 0.667
P23219	PTGS1	0.627891	-0.671414	6.33248e-09	2.70829e-07	0.00887332	0.622831	0.436878	0.887932	Cox P < 0.05 and FC.Prot < 0.667
P13646	KRT13	0.624048	-0.680272	1.58027e-07	3.14012e-06	0.0145105	0.583128	0.378396	0.89863	Cox P < 0.05 and FC.Prot < 0.667
P21128	ENDOU	0.621803	-0.685469	2.89442e-06	3.25648e-05	0.0105864	0.603629	0.409889	0.888942	Cox P < 0.05 and FC.Prot < 0.667
P31327	CPS1	0.621782	-0.685519	0.000174359	0.000923716	0.00371634	0.495974	0.308835	0.796511	Cox P < 0.05 and FC.Prot < 0.667
P15088	CPA3	0.620509	-0.688476	0.000532905	0.00236692	0.00348211	0.664097	0.504633	0.873951	Cox P < 0.05 and FC.Prot < 0.667
Q9ULC6	PADI1	0.619726	-0.690297	9.14645e-08	2.06531e-06	0.0455048	0.693942	0.485087	0.99272	Cox P < 0.05 and FC.Prot < 0.667
Q9BQR3	PRSS27	0.608259	-0.717242	5.53999e-06	5.5902e-05	0.00290497	0.554401	0.376012	0.817424	Cox P < 0.05 and FC.Prot < 0.667
P29622	SERPINA4	0.601267	-0.733921	6.77511e-12	1.62051e-09	0.0122375	0.617885	0.423959	0.900516	Cox P < 0.05 and FC.Prot < 0.667
Q9UJC5	SH3BGRL2	0.599581	-0.737972	3.12308e-10	2.55302e-08	0.0127748	0.605941	0.408482	0.898851	Cox P < 0.05 and FC.Prot < 0.667
P13498	CYBA	0.59352	-0.752632	8.41913e-08	1.97712e-06	0.0463834	0.774746	0.602691	0.995918	Cox P < 0.05 and FC.Prot < 0.667
Q6ZMR5	TMPRSS11A	0.576861	-0.793705	1.48592e-06	1.95838e-05	0.00967358	0.637229	0.452942	0.896497	Cox P < 0.05 and FC.Prot < 0.667
Q9NZ45	CISD1	0.573683	-0.801673	7.34929e-09	3.06205e-07	0.00804838	0.691569	0.526476	0.908434	Cox P < 0.05 and FC.Prot < 0.667
Q9HC84	MUC5B	0.555602	-0.847877	0.120091	0.199574	0.00817515	0.707479	0.547443	0.914297	Cox P < 0.05 and FC.Prot < 0.667
P00325	ADH1B	0.548222	-0.867169	1.22387e-05	0.000103452	0.037773	0.741694	0.559475	0.983262	Cox P < 0.05 and FC.Prot < 0.667
P18510	IL1RN	0.542369	-0.882652	9.88088e-09	3.73162e-07	0.00827369	0.637611	0.456556	0.890467	Cox P < 0.05 and FC.Prot < 0.667
P06276	BCHE	0.521845	-0.938307	1.57862e-08	5.33755e-07	0.0432494	0.720241	0.523938	0.990092	Cox P < 0.05 and FC.Prot < 0.667
P23946	CMA1	0.518889	-0.946501	3.63245e-08	1.01551e-06	0.00720725	0.676798	0.509093	0.899749	Cox P < 0.05 and FC.Prot < 0.667
Q96BQ1	FAM3D	0.461201	-1.11653	5.86457e-08	1.49108e-06	0.0172826	0.710968	0.536883	0.941501	Cox P < 0.05 and FC.Prot < 0.667
P55083	MFAP4	0.401697	-1.31582	7.74796e-08	1.88107e-06	0.0355678	0.845056	0.722281	0.988701	Cox P < 0.05 and FC.Prot < 0.667

## Sheet: d. Drug prediction for S2
NO.	cmap name	Mean	N	Enrichment	P value	Specificity	Percent non-null
1	8-azaguanine	-0.883	4	-0.898	0.00022	0	100
2	tyrphostin AG-825	-0.847	1	-0.975	---	---	100
3	GW-8510	-0.834	4	-0.881	0.00048	0.1221	100
4	menadione	-0.808	2	-0.911	0.01567	0.046	100
5	camptothecin	-0.797	3	-0.86	0.00559	0.1705	100
6	thioguanosine	-0.785	4	-0.896	0.00022	0.007	100
7	sulconazole	-0.785	4	-0.867	0.00062	0	100
8	meticrane	-0.778	5	-0.796	0.00072	0	100
9	DL-thiorphan	-0.778	2	-0.902	0.01913	0.0455	100
10	apigenin	-0.763	4	-0.695	0.01832	0.1087	100
11	medrysone	-0.762	6	-0.722	0.00093	0.0216	100
12	thiostrepton	-0.759	4	-0.708	0.0151	0.0556	100
13	5114445	-0.757	1	-0.902	---	---	100
14	chrysin	-0.751	3	-0.749	0.03229	0.0556	100
15	0297417-0002B	-0.749	3	-0.743	0.03441	0.1312	100
16	norcyclobenzaprine	-0.746	4	-0.766	0.00599	0.031	100
17	skimmianine	-0.744	4	-0.813	0.00229	0.0053	100
18	luteolin	-0.744	4	-0.749	0.00798	0.04	100
19	sanguinarine	-0.742	2	-0.883	0.02764	0.05	100
20	rottlerin	-0.74	3	-0.741	0.03553	0.1261	100
21	phthalylsulfathiazole	-0.739	5	-0.671	0.00893	0.0854	100
22	roxithromycin	-0.735	4	-0.631	0.04538	0.1444	100
23	cloperastine	-0.733	6	-0.714	0.00115	0.0252	100
24	phenoxybenzamine	-0.73	4	-0.776	0.00521	0.1091	100
25	levonorgestrel	-0.728	6	-0.738	0.00066	0.0109	100
26	doxazosin	-0.728	4	-0.765	0.00627	0.0103	100
27	gliclazide	-0.727	4	-0.648	0.03625	0.15	100
28	Prestwick-1084	-0.726	4	-0.716	0.01319	0.093	100
29	trazodone	-0.726	3	-0.738	0.03664	0.1517	100
30	ebselen	-0.72	3	-0.803	0.01554	0.0305	100
31	dexverapamil	-0.72	1	-0.862	---	---	100
32	tranylcypromine	-0.719	5	-0.644	0.01434	0.055	100
33	pyridoxine	-0.717	4	-0.585	0.08031	0.2312	100
34	hexestrol	-0.714	4	-0.617	0.05413	0.1606	100
35	celastrol	-0.714	1	-0.855	---	---	100
36	mebendazole	-0.713	5	-0.756	0.00156	0.0388	100
37	dequalinium chloride	-0.708	4	-0.622	0.05093	0.1207	100
38	bisacodyl	-0.706	4	-0.776	0.00519	0.0323	100
39	lymecycline	-0.704	4	-0.513	0.16585	0.2613	100
40	triflusal	-0.703	3	-0.699	0.05552	0.1641	100
41	metyrapone	-0.702	4	-0.669	0.02723	0.0476	100
42	difenidol	-0.702	3	-0.675	0.069	0.1278	100
43	quinostatin	-0.702	2	-0.793	0.08368	0.3435	100
44	cyproterone	-0.699	4	-0.726	0.01158	0.0428	100
45	tyloxapol	-0.698	4	-0.675	0.02473	0.1287	100
46	repaglinide	-0.696	4	-0.691	0.01946	0.0735	100
47	terfenadine	-0.696	3	-0.767	0.026	0.1193	100
48	5109870	-0.696	1	-0.833	---	---	100
49	gefitinib	-0.696	1	-0.833	---	---	100
50	natamycin	-0.695	4	-0.607	0.06107	0.198	100
51	piperidolate	-0.695	3	-0.669	0.07301	0.2217	100
52	0175029-0000	-0.694	6	-0.683	0.00262	0.0775	100
53	latamoxef	-0.691	3	-0.601	0.14019	0.1782	100
54	bepridil	-0.69	4	-0.702	0.01631	0.0682	100
55	betahistine	-0.69	4	-0.62	0.05236	0.1029	100
56	5252917	-0.69	2	-0.814	0.06877	0.1386	100
57	fenoterol	-0.69	3	-0.589	0.1565	0.183	100
58	scopoletin	-0.688	2	-0.79	0.08607	0.1058	100
59	H-7	-0.687	4	-0.716	0.01327	0.3485	100
60	amiodarone	-0.686	5	-0.64	0.0153	0.0599	100
61	methacholine chloride	-0.686	3	-0.724	0.04339	0.089	100
62	norethisterone	-0.686	4	-0.592	0.07432	0.122	100
63	corbadrine	-0.681	4	-0.579	0.08606	0.1056	100
64	trioxysalen	-0.68	4	-0.713	0.01373	0.0102	100
65	ifenprodil	-0.68	4	-0.666	0.02815	0.092	100
66	5248896	-0.679	2	-0.681	0.20365	0.3026	100
67	mitoxantrone	-0.678	3	-0.686	0.06266	0.2199	100
68	pargyline	-0.675	4	-0.621	0.0519	0.1622	100
69	ethaverine	-0.674	4	-0.708	0.0149	0.0255	100
70	omeprazole	-0.674	4	-0.614	0.05616	0.2168	100
71	N-acetyl-L-leucine	-0.674	4	-0.59	0.07649	0.2132	100
72	ursodeoxycholic acid	-0.672	3	-0.773	0.02414	0.0051	100
73	cyproheptadine	-0.672	5	-0.536	0.07055	0.0794	100
74	daunorubicin	-0.667	4	-0.636	0.04269	0.193	100
75	ronidazole	-0.667	3	-0.58	0.1715	0.4408	100
76	MS-275	-0.663	2	-0.725	0.14975	0.3333	100
77	Prestwick-665	-0.661	5	-0.582	0.03769	0.1111	100
78	tonzonium bromide	-0.661	4	-0.558	0.10776	0.2759	100
79	5255229	-0.661	2	-0.666	0.22349	0.1148	100
80	(-)-catechin	-0.661	1	-0.78	---	---	100
81	riboflavin	-0.66	4	-0.674	0.02524	0.0628	100
82	estriol	-0.66	4	-0.538	0.13215	0.3168	100
83	milrinone	-0.659	3	-0.719	0.04587	0.1075	100
84	cetirizine	-0.658	4	-0.634	0.04374	0.1498	100
85	procaine	-0.656	5	-0.519	0.08665	0.3503	100
86	spiperone	-0.656	2	-0.655	0.23898	0.2544	100
87	rimexolone	-0.655	4	-0.66	0.0301	0.1036	100
88	aminohippuric acid	-0.655	4	-0.605	0.06338	0.1343	100
89	nabumetone	-0.653	4	-0.58	0.08494	0.1203	100
90	azacitidine	-0.649	3	-0.608	0.1311	0.3846	100
91	irinotecan	-0.645	3	-0.652	0.08393	0.3804	100
92	metacycline	-0.645	4	-0.526	0.14745	0.3472	100
93	carbachol	-0.644	4	-0.588	0.0778	0.1445	100
94	methylergometrine	-0.641	4	-0.617	0.05403	0.0893	100
95	blebbistatin	-0.641	2	-0.673	0.21371	0.2973	100
96	dextromethorphan	-0.639	4	-0.51	0.16899	0.3096	100
97	levamisole	-0.638	4	-0.61	0.0588	0.1134	100
98	propylthiouracil	-0.638	4	-0.526	0.14679	0.3333	100
99	bromperidol	-0.637	3	-0.532	0.25949	0.2771	100
100	liothyronine	-0.636	4	-0.559	0.10641	0.2383	100
101	dipyridamole	-0.635	6	-0.656	0.00461	0.0245	100
102	oxytetracycline	-0.634	3	-0.66	0.07788	0.0838	100
103	verteporfin	-0.634	3	-0.568	0.19043	0.4186	100
104	meclofenoxate	-0.633	6	-0.491	0.07493	0.3168	100
105	reserpine	-0.632	3	-0.483	0.37273	0.4564	100
106	PHA-00665752	-0.632	1	-0.733	---	---	100
107	practolol	-0.629	4	-0.556	0.10981	0.102	100
108	proxyphylline	-0.627	4	-0.51	0.1704	0.3416	100
109	cefalexin	-0.626	5	-0.652	0.01248	0.1005	100
110	cycloserine	-0.625	4	-0.597	0.06959	0.2363	100
111	ellipticine	-0.623	4	-0.614	0.05616	0.2519	75
112	fisetin	-0.623	1	-0.719	---	---	100
113	lorglumide	-0.622	5	-0.514	0.0922	0.3487	100
114	caffeic acid	-0.621	3	-0.587	0.1598	0.2269	100
115	pyrvinium	-0.62	6	-0.549	0.03276	0.268	83
116	prenylamine	-0.62	4	-0.548	0.12019	0.2294	100
117	tiabendazole	-0.62	4	-0.543	0.12515	0.2573	100
118	flavoxate	-0.619	4	-0.662	0.0292	0.0121	75
119	isoetarine	-0.618	4	-0.599	0.0674	0.0741	100
120	methazolamide	-0.617	4	-0.594	0.07197	0.0922	100
121	Prestwick-664	-0.616	6	-0.566	0.02481	0.0694	100
122	thiocolchicoside	-0.616	4	-0.593	0.07337	0.1281	100
123	suloctidil	-0.616	4	-0.508	0.17317	0.2609	100
124	sulfametoxydiazine	-0.615	4	-0.54	0.1292	0.3738	100
125	zimeldine	-0.614	5	-0.515	0.09124	0.3462	100
126	famprofazone	-0.613	6	-0.646	0.00552	0.0115	83
127	(-)-MK-801	-0.613	4	-0.581	0.08457	0.1081	100
128	amoxapine	-0.613	5	-0.478	0.14293	0.1538	100
129	nipecotic acid	-0.612	4	-0.62	0.05216	0.1064	100
130	CP-645525-01	-0.611	3	-0.574	0.1813	0.2239	100
131	cortisone	-0.61	3	-0.597	0.14528	0.2304	100
132	5224221	-0.609	2	-0.64	0.26013	0.4511	100
133	hydrastine hydrochloride	-0.605	4	-0.557	0.10848	0.1429	100
134	Prestwick-860	-0.604	4	-0.545	0.12356	0.3598	100
135	fenspiride	-0.602	5	-0.558	0.05211	0.1117	100
136	cantharidin	-0.601	1	-0.686	---	---	100
137	pimozide	-0.598	4	-0.586	0.07977	0.2743	100
138	scriptaid	-0.596	3	-0.507	0.3133	0.5417	100
139	glafenine	-0.594	4	-0.621	0.05178	0.1404	100
140	tobramycin	-0.594	4	-0.491	0.2008	0.4494	100
141	fluspirilene	-0.592	4	-0.576	0.08922	0.1858	100
142	trifluridine	-0.592	4	-0.514	0.16356	0.2131	100
143	felodipine	-0.591	7	-0.486	0.04673	0.1273	85
144	solanine	-0.591	4	-0.465	0.25463	0.2842	100
145	clemizole	-0.59	5	-0.628	0.01838	0.0476	80
146	clioquinol	-0.589	5	-0.612	0.02447	0.0248	80
147	sitosterol	-0.585	4	-0.567	0.09797	0.2755	100
148	scopolamine N-oxide	-0.584	5	-0.567	0.04614	0.128	80
149	lysergol	-0.581	4	-0.51	0.16899	0.1677	100
150	clomipramine	-0.58	4	-0.513	0.16567	0.2977	100
151	denatonium benzoate	-0.579	4	-0.544	0.12383	0.1814	100
152	clomifene	-0.578	4	-0.566	0.09913	0.1304	75
153	astemizole	-0.578	5	-0.453	0.18722	0.3861	80
154	nitrofurantoin	-0.577	5	-0.533	0.07312	0.0556	100
155	protriptyline	-0.576	4	-0.613	0.05729	0.1128	75
156	oxetacaine	-0.575	5	-0.496	0.11499	0.068	100
157	fipexide	-0.574	3	-0.593	0.15163	0.2541	100
158	metamizole sodium	-0.57	6	-0.496	0.06992	0.379	83
159	meropenem	-0.57	4	-0.503	0.18124	0.3122	100
160	kanamycin	-0.57	4	-0.489	0.2049	0.2254	100
161	ketanserin	-0.57	4	-0.483	0.21667	0.2634	100
162	clobetasol	-0.569	3	-0.563	0.20026	0.1656	100
163	benfotiamine	-0.568	5	-0.56	0.05067	0.02	80
164	morantel	-0.567	5	-0.523	0.08203	0.4095	80
165	methylprednisolone	-0.566	4	-0.546	0.12244	0.1676	100
166	corynanthine	-0.565	3	-0.603	0.13811	0.2174	66
167	5152487	-0.564	1	-0.634	---	---	100
168	alpha-estradiol	-0.563	16	-0.383	0.01291	0.224	87
169	hexamethonium bromide	-0.563	5	-0.469	0.15823	0.2419	100
170	3-aminobenzamide	-0.561	1	-0.631	---	---	100
171	oxybutynin	-0.56	4	-0.512	0.1674	0.2236	100
172	albendazole	-0.558	3	-0.532	0.26042	0.3571	100
173	vidarabine	-0.558	4	-0.459	0.26834	0.3688	100
174	doxorubicin	-0.557	3	-0.632	0.1032	0.4436	66
175	oxamic acid	-0.557	1	-0.626	---	---	100
176	moxonidine	-0.556	3	-0.561	0.20495	0.1809	100
177	pipenzolate bromide	-0.555	4	-0.5	0.18602	0.2457	100
178	nialamide	-0.554	4	-0.472	0.23923	0.3433	100
179	0173570-0000	-0.551	6	-0.375	0.2898	0.562	83
180	bromocriptine	-0.55	5	-0.477	0.14353	0.2807	80
181	pridinol	-0.55	4	-0.448	0.29658	0.3583	75
182	pseudopelletierine	-0.549	4	-0.522	0.15324	0.2709	100
183	ginkgolide A	-0.548	4	-0.561	0.10412	0.39	75
184	rescinnamine	-0.547	3	-0.483	0.37203	0.3719	66
185	simvastatin	-0.546	4	-0.521	0.15447	0.2333	75
186	mefloquine	-0.546	5	-0.436	0.22245	0.4815	80
187	digoxin	-0.546	4	-0.465	0.2557	0.3061	100
188	ricinine	-0.545	4	-0.48	0.22292	0.1868	100
189	4,5-dianilinophthalimide	-0.545	2	-0.476	0.58863	0.7989	100
190	salsolidin	-0.544	4	-0.466	0.25278	0.3507	75
191	resveratrol	-0.543	9	-0.44	0.04198	0.3241	77
192	naloxone	-0.543	6	-0.438	0.1455	0.2371	83
193	atropine	-0.542	4	-0.543	0.1256	0.367	75
194	colecalciferol	-0.541	4	-0.516	0.16089	0.1467	100
195	pancuronium bromide	-0.541	4	-0.479	0.22382	0.381	75
196	glibenclamide	-0.541	4	-0.473	0.23687	0.4673	75
197	tomatidine	-0.54	4	-0.455	0.27785	0.3976	75
198	acepromazine	-0.538	4	-0.485	0.2113	0.3842	75
199	antimycin A	-0.537	5	-0.493	0.11968	0.2463	80
200	artemisinin	-0.537	3	-0.552	0.21955	0.241	66
201	amoxicillin	-0.536	4	-0.442	0.31142	0.5222	75
202	pivampicillin	-0.536	4	-0.426	0.35509	0.4492	75
203	trimipramine	-0.535	4	-0.553	0.11355	0.063	75
204	(-)-atenolol	-0.535	4	-0.532	0.13895	0.125	75
205	bufexamac	-0.535	4	-0.462	0.26098	0.4588	75
206	demeclocycline	-0.533	6	-0.443	0.1372	0.3536	83
207	Prestwick-559	-0.532	3	-0.596	0.1467	0.3515	66
208	flufenamic acid	-0.531	6	-0.415	0.1895	0.3829	83
209	tracazolate	-0.53	4	-0.557	0.10828	0.1554	75
210	deptropine	-0.53	4	-0.437	0.32439	0.4925	75
211	sulfapyridine	-0.529	4	-0.469	0.24536	0.1858	100
212	talampicillin	-0.529	4	-0.469	0.24675	0.4118	75
213	clotrimazole	-0.528	5	-0.453	0.18756	0.2273	80
214	etomidate	-0.526	3	-0.525	0.27532	0.601	66
215	imipramine	-0.525	4	-0.388	0.47272	0.4453	75
216	buspirone	-0.525	4	-0.35	0.60224	0.5488	75
217	trifluoperazine	-0.522	16	-0.439	0.00251	0.1731	75
218	spectinomycin	-0.522	4	-0.384	0.48718	0.3869	75
219	Prestwick-920	-0.52	4	-0.516	0.16137	0.1695	100
220	fluvoxamine	-0.518	4	-0.397	0.44449	0.5029	75
221	eucatropine	-0.517	6	-0.396	0.23505	0.6875	83
222	methotrexate	-0.516	8	-0.361	0.19406	0.4315	87
223	butein	-0.516	2	-0.563	0.38357	0.305	100
224	propafenone	-0.515	4	-0.513	0.16509	0.2963	75
225	alsterpaullone	-0.515	3	-0.561	0.20369	0.5286	66
226	ornidazole	-0.515	5	-0.413	0.2754	0.4241	80
227	promazine	-0.514	6	-0.411	0.19942	0.2254	83
228	norfloxacin	-0.513	5	-0.414	0.27265	0.3316	80
229	tanespimycin	-0.512	62	-0.271	0.00016	0.4202	79
230	methapyrilene	-0.512	4	-0.491	0.20136	0.2123	100
231	terbutaline	-0.511	4	-0.418	0.3785	0.2703	75
232	6-azathymine	-0.51	4	-0.379	0.50104	0.7299	75
233	dopamine	-0.51	1	-0.562	---	---	100
234	betaxolol	-0.505	4	-0.53	0.14174	0.2718	75
235	Prestwick-674	-0.505	6	-0.372	0.2979	0.6325	83
236	pyrazinamide	-0.503	4	-0.407	0.41123	0.5405	75
237	rifabutin	-0.503	3	-0.465	0.41946	0.5833	100
238	napelline	-0.503	4	-0.379	0.50244	0.6102	75
239	meclozine	-0.502	5	-0.389	0.34066	0.4906	80
240	etofylline	-0.5	5	-0.349	0.47436	0.5842	80
241	prochlorperazine	-0.499	16	-0.419	0.00465	0.1132	68
242	flupentixol	-0.499	4	-0.394	0.45467	0.536	75
243	aminophenazone	-0.498	5	-0.415	0.27225	0.3	80
244	0198306-0000	-0.498	4	-0.434	0.33213	0.4432	75
245	fluocinonide	-0.498	5	-0.36	0.43276	0.6517	80
246	imipenem	-0.496	4	-0.447	0.29849	0.5856	75
247	epiandrosterone	-0.496	4	-0.385	0.48439	0.5896	75
248	methylbenzethonium chloride	-0.495	6	-0.377	0.2831	0.4215	83
249	thioridazine	-0.491	20	-0.361	0.0078	0.3333	80
250	amodiaquine	-0.491	4	-0.467	0.25169	0.3355	100
251	piromidic acid	-0.491	4	-0.332	0.66653	0.7808	75
252	fenoprofen	-0.49	6	-0.371	0.29905	0.6837	66
253	nitrendipine	-0.49	5	-0.323	0.57256	0.5092	80
254	bezafibrate	-0.489	4	-0.454	0.28149	0.4604	75
255	oxprenolol	-0.488	4	-0.468	0.2483	0.5149	75
256	gabapentin	-0.488	4	-0.461	0.2642	0.2944	100
257	amprolium	-0.487	5	-0.293	0.69242	0.7253	80
258	noretynodrel	-0.486	4	-0.478	0.22728	0.2296	75
259	troleandomycin	-0.484	4	-0.435	0.32981	0.4124	75
260	isoconazole	-0.484	5	-0.377	0.37781	0.3607	80
261	cotinine	-0.483	6	-0.439	0.14342	0.2634	83
262	carcinine	-0.483	4	-0.318	0.71046	0.6685	75
263	phenazopyridine	-0.482	4	-0.385	0.48386	0.576	75
264	vinpocetine	-0.479	4	-0.439	0.31787	0.4921	75
265	trichostatin A	-0.478	182	-0.331	0	0.4654	79
266	fusaric acid	-0.478	4	-0.339	0.64099	0.7486	75
267	abamectin	-0.477	4	-0.62	0.05216	0.0741	75
268	quinisocaine	-0.477	4	-0.416	0.38376	0.344	75
269	butoconazole	-0.477	4	-0.365	0.55205	0.542	75
270	delsoline	-0.476	4	-0.369	0.53606	0.6271	75
271	beta-escin	-0.475	6	-0.421	0.17816	0.281	83
272	mestranol	-0.475	4	-0.377	0.50914	0.4925	75
273	drofenine	-0.474	4	-0.355	0.58583	0.6038	75
274	cinoxacin	-0.472	4	-0.419	0.37449	0.5222	75
275	dydrogesterone	-0.472	4	-0.269	0.85962	0.7658	75
276	tolfenamic acid	-0.471	4	-0.389	0.46904	0.5294	75
277	etamsylate	-0.47	4	-0.329	0.67479	0.7822	75
278	citiolone	-0.468	6	-0.421	0.17697	0.2778	83
279	ethotoin	-0.468	6	-0.327	0.44474	0.7487	83
280	oxybuprocaine	-0.468	4	-0.312	0.73188	0.7865	75
281	pempidine	-0.465	5	-0.357	0.4436	0.5185	80
282	ivermectin	-0.464	5	-0.408	0.28813	0.4365	60
283	roxarsone	-0.462	4	-0.435	0.32919	0.5266	75
284	exemestane	-0.461	1	-0.516	---	---	100
285	flunisolide	-0.46	6	-0.397	0.23146	0.3059	83
286	hesperetin	-0.46	5	-0.368	0.40719	0.5132	80
287	benzethonium chloride	-0.459	3	-0.642	0.09336	0.1393	66
288	mepenzolate bromide	-0.459	5	-0.501	0.10902	0.1242	80
289	flunarizine	-0.459	4	-0.432	0.33707	0.4364	75
290	capsaicin	-0.459	4	-0.393	0.45623	0.5465	75
291	aminophylline	-0.458	4	-0.359	0.57357	0.6915	75
292	trimetazidine	-0.458	4	-0.288	0.8071	0.9348	75
293	fludroxycortide	-0.457	5	-0.339	0.51249	0.6828	80
294	levcycloserine	-0.456	4	-0.385	0.48324	0.6186	75
295	chloramphenicol	-0.453	4	-0.444	0.30579	0.4286	75
296	progesterone	-0.453	4	-0.414	0.39006	0.3826	75
297	oleandomycin	-0.453	5	-0.317	0.59521	0.6467	80
298	idazoxan	-0.45	4	-0.296	0.78116	0.837	75
299	1,4-chrysenequinone	-0.449	2	-0.494	0.52257	0.625	50
300	salbutamol	-0.448	5	-0.42	0.2605	0.2105	80
301	pronetalol	-0.448	4	-0.367	0.54395	0.64	75
302	mianserin	-0.447	5	-0.351	0.46727	0.4015	80
303	alexidine	-0.446	4	-0.679	0.02357	0.0513	75
304	ionomycin	-0.446	3	-0.445	0.47116	0.5	66
305	enilconazole	-0.446	4	-0.369	0.53846	0.4969	75
306	harmine	-0.445	4	-0.483	0.21701	0.5746	75
307	dorzolamide	-0.445	4	-0.35	0.60184	0.5685	75
308	eldeline	-0.443	6	-0.353	0.35446	0.5174	66
309	11-deoxy-16,16-dimethylprostaglandin E2	-0.443	4	-0.3	0.76725	0.7987	75
310	ranitidine	-0.44	5	-0.317	0.59521	0.7355	60
311	tretinoin	-0.439	22	-0.238	0.14044	0.4706	72
312	carbamazepine	-0.439	8	-0.318	0.32287	0.4546	75
313	calcium pantothenate	-0.439	4	-0.357	0.57771	0.7173	75
314	oxymetazoline	-0.439	4	-0.276	0.84046	0.8615	75
315	chlorzoxazone	-0.438	4	-0.584	0.08134	0.2462	75
316	ketorolac	-0.437	4	-0.3	0.77012	0.8299	75
317	STOCK1N-35215	-0.435	3	-0.355	0.72104	0.7313	66
318	guanfacine	-0.434	5	-0.414	0.27448	0.3867	80
319	dobutamine	-0.434	4	-0.373	0.52414	0.5435	75
320	zomepirac	-0.433	4	-0.449	0.29314	0.4667	75
321	remoxipride	-0.432	4	-0.482	0.21741	0.486	75
322	budesonide	-0.431	4	-0.541	0.12823	0.2139	75
323	deferoxamine	-0.431	8	-0.376	0.16138	0.3313	87
324	ethosuximide	-0.431	4	-0.377	0.5101	0.546	75
325	proadifen	-0.429	4	-0.381	0.4945	0.487	75
326	procyclidine	-0.428	4	-0.495	0.19362	0.1897	75
327	dexpropranolol	-0.428	3	-0.444	0.47396	0.5765	66
328	bupropion	-0.428	4	-0.324	0.69277	0.8	75
329	anabasine	-0.428	3	-0.353	0.72618	0.7667	66
330	lisinopril	-0.427	3	-0.444	0.47576	0.5946	66
331	protoveratrine A	-0.426	4	-0.452	0.28684	0.4746	50
332	etofenamate	-0.425	4	-0.529	0.14345	0.1919	75
333	piperlongumine	-0.425	2	-0.477	0.58796	0.7279	50
334	alverine	-0.425	4	-0.298	0.77449	0.7351	75
335	chlorpromazine	-0.424	19	-0.301	0.05092	0.1603	73
336	berberine	-0.424	4	-0.409	0.40604	0.5639	75
337	fosfosal	-0.423	4	-0.284	0.81915	0.8304	75
338	guanethidine	-0.422	3	-0.413	0.55929	0.6203	66
339	doxepin	-0.42	3	-0.386	0.6347	0.6129	66
340	metaraminol	-0.418	4	-0.631	0.04563	0.0223	75
341	piribedil	-0.418	4	-0.495	0.19294	0.33	75
342	proxymetacaine	-0.418	4	-0.395	0.45095	0.4064	50
343	acetylsalicylic acid	-0.416	13	-0.377	0.03653	0.1337	76
344	cyanocobalamin	-0.416	4	-0.56	0.10541	0.0865	75
345	quinidine	-0.416	3	-0.385	0.63883	0.6446	66
346	vorinostat	-0.415	12	-0.404	0.02806	0.5575	66
347	Prestwick-1100	-0.415	4	-0.33	0.67069	0.6957	75
348	orciprenaline	-0.414	4	0.306	---	---	0
349	xylazine	-0.413	4	-0.414	0.39006	0.4526	75
350	dimethyloxalylglycine	-0.412	1	0.518	---	---	0
351	galantamine	-0.411	4	-0.452	0.28451	0.3027	75
352	benfluorex	-0.41	4	-0.384	0.48654	0.3714	75
353	desipramine	-0.41	4	-0.362	0.56202	0.6148	75
354	proscillaridin	-0.41	3	-0.332	0.78644	0.8636	66
355	6-benzylaminopurine	-0.409	5	-0.4	0.30868	0.2927	80
356	N-phenylanthranilic acid	-0.409	1	0.519	---	---	0
357	procainamide	-0.408	4	-0.471	0.2418	0.3005	75
358	dacarbazine	-0.408	4	-0.453	0.28322	0.4819	75
359	parthenolide	-0.408	4	-0.439	0.31984	0.6759	75
360	picrotoxinin	-0.408	4	-0.38	0.50047	0.5138	75
361	nortriptyline	-0.406	4	-0.42	0.37331	0.4672	50
362	geldanamycin	-0.405	15	-0.231	0.34549	0.75	66
363	sulfafurazole	-0.405	5	-0.319	0.58891	0.7841	60
364	nalbuphine	-0.403	5	-0.403	0.30081	0.3533	60
365	BAS-012416453	-0.403	3	-0.368	0.68532	0.6855	66
366	alvespimycin	-0.402	12	-0.332	0.1112	0.3623	66
367	tioguanine	-0.402	1	0.521	---	---	0
368	pimethixene	-0.401	3	-0.435	0.49904	0.5093	66
369	tetramisole	-0.401	4	0.312	---	---	0
370	clorgiline	-0.4	4	-0.528	0.14418	0.144	75
371	phenindione	-0.399	4	-0.41	0.40226	0.5243	50
372	alfaxalone	-0.399	3	-0.329	0.79998	0.867	66
373	sulfinpyrazone	-0.398	4	-0.376	0.51189	0.6308	75
374	heliotrine	-0.397	6	-0.324	0.45594	0.6368	66
375	imidurea	-0.397	3	-0.362	0.70052	0.8324	66
376	apramycin	-0.395	4	-0.495	0.19394	0.4408	75
377	droperidol	-0.395	4	-0.376	0.51189	0.4167	75
378	tetroquinone	-0.394	4	-0.403	0.42442	0.3509	75
379	esculin	-0.394	4	-0.371	0.52895	0.5759	75
380	picotamide	-0.393	5	-0.286	0.72062	0.8111	60
381	glycocholic acid	-0.393	4	0.353	---	---	0
382	mepyramine	-0.391	4	-0.377	0.50964	0.4941	75
383	chlorambucil	-0.39	4	0.369	---	---	0
384	cefsulodin	-0.389	4	-0.291	0.79685	0.7967	75
385	atovaquone	-0.389	3	-0.321	0.8276	0.8541	66
386	florfenicol	-0.388	4	-0.422	0.36599	0.3648	50
387	papaverine	-0.388	4	-0.32	0.70584	0.6793	50
388	cyclizine	-0.388	4	0.324	---	---	0
389	alfuzosin	-0.387	5	-0.331	0.5402	0.5489	80
390	niridazole	-0.386	4	-0.266	0.86771	0.847	75
391	desoxycortone	-0.383	4	-0.406	0.41706	0.4802	75
392	mephenesin	-0.381	5	-0.37	0.39942	0.538	80
393	Prestwick-1085	-0.379	4	-0.316	0.71814	0.7041	75
394	emetine	-0.379	4	0.377	---	---	0
395	3-nitropropionic acid	-0.378	4	-0.349	0.60789	0.7901	75
396	propofol	-0.376	4	-0.362	0.56094	0.5244	75
397	0179445-0000	-0.375	8	-0.321	0.31142	0.4054	75
398	canavanine	-0.375	3	-0.396	0.60636	0.6598	66
399	dipivefrine	-0.375	4	-0.304	0.75639	0.7697	50
400	ioxaglic acid	-0.373	3	-0.261	0.96044	0.979	66
401	miconazole	-0.372	5	-0.433	0.2297	0.2326	60
402	oxaprozin	-0.372	6	-0.344	0.38741	0.3732	83
403	benzylpenicillin	-0.372	4	-0.375	0.51427	0.5691	50
404	promethazine	-0.371	4	-0.358	0.57544	0.6131	50
405	diltiazem	-0.37	5	-0.4	0.30652	0.5625	60
406	meptazinol	-0.37	4	-0.403	0.42499	0.4703	50
407	metanephrine	-0.37	5	-0.268	0.78504	0.8153	60
408	AH-23848	-0.37	3	0.344	---	---	0
409	rolitetracycline	-0.369	4	-0.343	0.62613	0.7486	75
410	lidoflazine	-0.368	3	0.286	---	---	0
411	telenzepine	-0.367	4	-0.52	0.15538	0.1092	75
412	nordihydroguaiaretic acid	-0.367	15	-0.251	0.25977	0.3016	66
413	palmatine	-0.366	4	-0.416	0.38332	0.3842	75
414	paracetamol	-0.364	4	-0.428	0.34892	0.3315	75
415	calmidazolium	-0.364	2	-0.432	0.73377	0.7541	50
416	ioversol	-0.364	4	-0.261	0.88108	0.9141	75
417	flunixin	-0.363	5	-0.469	0.15754	0.2915	60
418	halcinonide	-0.363	5	-0.382	0.36123	0.4114	60
419	thalidomide	-0.363	7	-0.316	0.40428	0.586	71
420	allantoin	-0.363	5	-0.264	0.80036	0.7886	60
421	saquinavir	-0.362	4	-0.478	0.22754	0.1875	75
422	homochlorcyclizine	-0.361	4	-0.443	0.3082	0.3203	75
423	urapidil	-0.36	4	-0.475	0.23299	0.3118	75
424	pentoxyverine	-0.36	4	-0.338	0.64622	0.802	75
425	fenbufen	-0.359	6	-0.481	0.08512	0.1047	66
426	labetalol	-0.359	4	-0.309	0.7389	0.741	75
427	metergoline	-0.359	4	-0.304	0.75444	0.7304	50
428	conessine	-0.358	4	-0.556	0.10903	0.055	75
429	gemfibrozil	-0.357	5	-0.337	0.51996	0.6474	80
430	S-propranolol	-0.357	4	-0.364	0.55684	0.5244	75
431	ouabain	-0.357	4	-0.346	0.61792	0.7719	75
432	crotamiton	-0.356	4	0.359	---	---	0
433	niclosamide	-0.355	5	-0.421	0.25772	0.4298	60
434	ganciclovir	-0.354	4	-0.356	0.58086	0.5763	75
435	monobenzone	-0.352	4	-0.363	0.55871	0.6486	50
436	etidronic acid	-0.351	4	-0.367	0.5457	0.6205	75
437	5666823	-0.351	1	0.537	---	---	0
438	cefuroxime	-0.35	4	-0.261	0.88108	0.9064	50
439	seneciphylline	-0.349	4	-0.484	0.21421	0.1718	50
440	isradipine	-0.349	4	-0.376	0.51336	0.4355	75
441	fluorometholone	-0.349	4	-0.334	0.65673	0.6899	75
442	buflomedil	-0.348	4	-0.283	0.82174	0.8689	75
443	colchicine	-0.347	6	-0.337	0.40928	0.4507	83
444	oxolinic acid	-0.347	5	-0.352	0.46559	0.5562	60
445	indometacin	-0.347	8	-0.221	0.75604	0.7935	75
446	monocrotaline	-0.345	4	-0.393	0.45794	0.3904	75
447	amiloride	-0.345	5	-0.29	0.70297	0.7604	80
448	canrenoic acid	-0.344	4	-0.493	0.19706	0.221	75
449	bromopride	-0.344	6	-0.326	0.45096	0.5353	50
450	spironolactone	-0.344	5	-0.349	0.4738	0.5294	80
451	ticlopidine	-0.344	5	-0.284	0.72652	0.6621	80
452	Prestwick-685	-0.342	5	-0.314	0.60857	0.7579	60
453	LY-294002	-0.341	61	-0.189	0.0223	0.7178	65
454	terconazole	-0.341	4	-0.452	0.28684	0.2403	75
455	pentetrazol	-0.341	4	-0.413	0.39259	0.4826	75
456	bendroflumethiazide	-0.34	6	-0.333	0.42146	0.6149	66
457	molindone	-0.34	4	-0.344	0.62386	0.776	75
458	furaltadone	-0.34	6	-0.25	0.76914	0.8324	66
459	mercaptopurine	-0.34	2	0.535	---	---	0
460	doxylamine	-0.339	5	-0.328	0.55236	0.7005	60
461	bephenium hydroxynaphthoate	-0.339	5	-0.309	0.62681	0.7458	60
462	betazole	-0.338	5	-0.402	0.30329	0.2867	80
463	sulfamethoxypyridazine	-0.337	5	-0.349	0.47552	0.7376	60
464	scopolamine	-0.337	4	-0.257	0.89192	0.8776	75
465	acetazolamide	-0.335	4	-0.537	0.13308	0.0939	75
466	ozagrel	-0.335	4	-0.471	0.24218	0.2139	75
467	dexpanthenol	-0.335	4	-0.267	0.86499	0.8514	50
468	helveticoside	-0.333	6	0.423	---	---	0
469	5707885	-0.332	4	-0.388	0.47339	0.521	50
470	PHA-00816795	-0.332	2	-0.285	0.99052	0.9949	50
471	esculetin	-0.331	3	-0.427	0.52065	0.5385	66
472	Y-27632	-0.331	2	-0.44	0.70925	0.8907	50
473	antazoline	-0.33	4	-0.338	0.64382	0.6667	75
474	tribenoside	-0.33	4	-0.247	0.91661	0.9268	75
475	depudecin	-0.33	2	-0.278	0.99388	0.9934	50
476	R-atenolol	-0.329	4	-0.461	0.26497	0.1429	75
477	azaperone	-0.329	4	-0.425	0.35988	0.3846	50
478	pentolonium	-0.328	5	-0.448	0.1967	0.1605	60
479	ipratropium bromide	-0.326	3	-0.523	0.27946	0.5423	66
480	azathioprine	-0.326	7	-0.258	0.64991	0.6027	57
481	chlorphenesin	-0.326	4	-0.304	0.75681	0.8592	50
482	erythromycin	-0.323	5	-0.301	0.66004	0.6566	80
483	trichlormethiazide	-0.32	4	-0.347	0.61157	0.625	50
484	androsterone	-0.319	4	-0.405	0.41932	0.2821	75
485	aminocaproic acid	-0.317	3	-0.579	0.173	0.2194	66
486	splitomicin	-0.317	1	0.542	---	---	0
487	selegiline	-0.316	4	-0.252	0.90272	0.9045	75
488	adrenosterone	-0.315	4	-0.406	0.41624	0.5058	50
489	molsidomine	-0.315	4	-0.332	0.66464	0.6	75
490	ethambutol	-0.314	5	-0.287	0.71367	0.7528	80
491	flucytosine	-0.313	4	-0.311	0.73347	0.7457	75
492	chlorprothixene	-0.312	4	-0.38	0.49933	0.449	75
493	kinetin	-0.312	4	-0.25	0.9067	0.8554	75
494	cisapride	-0.311	4	-0.294	0.78701	0.7687	50
495	nisoxetine	-0.311	4	-0.294	0.78764	0.8476	75
496	piracetam	-0.311	4	-0.267	0.86622	0.8293	50
497	estrone	-0.31	4	-0.231	0.95277	0.9655	75
498	chloroquine	-0.308	4	-0.36	0.56757	0.5852	75
499	midecamycin	-0.308	5	-0.211	0.94303	0.9171	60
500	nalidixic acid	-0.307	5	-0.387	0.34703	0.3568	60
501	butyl hydroxybenzoate	-0.307	5	-0.315	0.60405	0.585	60
502	SB-202190	-0.307	5	-0.269	0.78158	0.7685	80
503	(+)-isoprenaline	-0.307	4	-0.282	0.82383	0.8067	50
504	primaquine	-0.306	4	-0.371	0.53146	0.5	75
505	etoposide	-0.306	4	-0.35	0.60393	0.6838	50
506	torasemide	-0.306	4	-0.323	0.69502	0.7376	75
507	rolipram	-0.306	4	-0.317	0.71656	0.7566	50
508	alcuronium chloride	-0.306	2	-0.302	0.97805	0.9887	50
509	withaferin A	-0.305	4	-0.426	0.35658	0.5738	50
510	etanidazole	-0.305	4	-0.39	0.46707	0.5956	50
511	sulfasalazine	-0.303	5	0.303	---	---	20
512	iobenguane	-0.302	4	-0.314	0.72412	0.7366	75
513	dosulepin	-0.302	4	-0.259	0.88558	0.8803	50
514	piroxicam	-0.301	4	-0.423	0.3651	0.4678	50
515	tropicamide	-0.301	6	-0.318	0.48165	0.546	50
516	loperamide	-0.3	6	-0.351	0.36326	0.5702	50
517	acacetin	-0.3	6	-0.24	0.80777	0.8729	66
518	rofecoxib	-0.3	6	-0.209	0.90966	0.9257	66
519	STOCK1N-28457	-0.3	3	0.483	---	---	0
520	prasterone	-0.298	4	-0.345	0.61891	0.56	50
521	proglumide	-0.297	5	0.434	---	---	0
522	isoxsuprine	-0.296	5	-0.279	0.74599	0.6781	80
523	dilazep	-0.296	5	-0.259	0.81672	0.8345	60
524	diclofenac	-0.296	5	-0.257	0.82309	0.837	80
525	edrophonium chloride	-0.296	5	-0.246	0.85733	0.8861	60
526	AH-6809	-0.295	2	0.327	---	---	0
527	carbinoxamine	-0.294	4	-0.317	0.71489	0.7018	75
528	tubocurarine chloride	-0.294	4	-0.276	0.84157	0.8883	75
529	coralyne	-0.294	4	0.299	---	---	0
530	parbendazole	-0.293	4	-0.348	0.60849	0.7017	75
531	5230742	-0.293	2	-0.391	0.84182	0.8907	50
532	phenacetin	-0.292	4	-0.297	0.777	0.8132	50
533	ethoxyquin	-0.292	5	-0.282	---	---	40
534	isopropamide iodide	-0.291	4	-0.335	0.65396	0.6229	75
535	mepacrine	-0.291	2	0.339	---	---	0
536	dropropizine	-0.291	4	0.295	---	---	0
537	naftopidil	-0.29	3	-0.441	0.48335	0.5492	66
538	enoxacin	-0.29	4	-0.368	0.54033	0.463	75
539	cyclopentolate	-0.29	4	-0.336	0.65012	0.6688	75
540	piperacetazine	-0.29	4	-0.307	0.74521	0.7372	50
541	perhexiline	-0.289	4	-0.426	0.35604	0.4706	50
542	tiapride	-0.289	5	-0.277	0.75418	0.7727	60
543	fenbendazole	-0.289	4	-0.265	0.87161	0.7769	75
544	valdecoxib	-0.289	3	0.502	---	---	0
545	metitepine	-0.288	4	-0.344	0.62446	0.6783	50
546	ribostamycin	-0.287	4	-0.477	0.22917	0.2321	75
547	physostigmine	-0.287	4	-0.276	0.84046	0.8365	75
548	pregnenolone	-0.287	4	0.271	---	---	0
549	ketoprofen	-0.287	6	0.227	---	---	16
550	diethylcarbamazine	-0.286	4	-0.549	0.11797	0.0415	75
551	sulfaguanidine	-0.286	5	-0.328	0.55306	0.6882	60
552	benzonatate	-0.285	5	-0.337	0.51851	0.4181	60
553	fluphenazine	-0.281	18	-0.223	0.28786	0.5714	61
554	oxantel	-0.281	4	0.305	---	---	25
555	methoxsalen	-0.28	3	-0.386	0.63388	0.5977	66
556	chloropyramine	-0.28	4	-0.299	0.77324	0.7368	75
557	solasodine	-0.279	6	-0.284	0.62477	0.7076	50
558	BCB000038	-0.279	4	-0.326	0.68579	0.672	75
559	hecogenin	-0.279	4	-0.281	0.82627	0.8398	75
560	dimethadione	-0.276	4	-0.292	0.79472	0.8434	75
561	5182598	-0.276	2	0.382	---	---	0
562	hydrocotarnine	-0.275	4	-0.406	0.41706	0.5824	50
563	cinnarizine	-0.275	4	-0.295	0.78313	0.8171	50
564	staurosporine	-0.275	4	-0.292	0.79228	0.8356	50
565	cefalotin	-0.275	4	-0.282	0.82345	0.8392	75
566	levocabastine	-0.274	4	-0.469	0.24643	0.2579	75
567	octopamine	-0.274	4	-0.258	0.88918	0.9	75
568	digitoxigenin	-0.274	4	0.363	---	---	0
569	chlorphenamine	-0.273	4	-0.218	0.97195	0.9893	75
570	cefmetazole	-0.272	4	-0.303	0.75762	0.6738	75
571	lomefloxacin	-0.271	6	-0.251	0.76503	0.8359	50
572	nicergoline	-0.27	5	-0.378	---	---	40
573	gallamine triethiodide	-0.269	5	-0.248	0.8499	0.8466	60
574	minaprine	-0.269	5	0.197	---	---	20
575	cinchocaine	-0.265	5	-0.424	---	---	40
576	ticarcillin	-0.265	3	0.371	---	---	0
577	sertaconazole	-0.263	4	-0.416	0.38272	0.4492	50
578	diflunisal	-0.263	5	-0.276	0.75638	0.7327	60
579	neomycin	-0.262	5	-0.176	0.99033	0.9947	60
580	tiratricol	-0.262	4	0.343	---	---	25
581	sirolimus	-0.261	44	-0.187	0.07995	0.7397	61
582	benperidol	-0.261	4	-0.413	0.39446	0.3681	50
583	sulfathiazole	-0.261	5	-0.181	0.98622	0.984	60
584	bupivacaine	-0.259	4	-0.323	0.69375	0.6111	75
585	phenelzine	-0.258	6	-0.218	0.8827	0.8389	66
586	lobelanidine	-0.258	4	0.257	---	---	25
587	mephentermine	-0.258	5	0.221	---	---	20
588	fluorocurarine	-0.257	4	0.323	---	---	25
589	etodolac	-0.256	5	-0.291	---	---	40
590	alclometasone	-0.255	4	-0.324	0.69182	0.7013	50
591	nicardipine	-0.254	4	-0.254	0.89884	0.8516	75
592	theobromine	-0.253	4	-0.236	0.94247	0.9341	50
593	raubasine	-0.253	4	0.436	---	---	0
594	NS-398	-0.252	3	-0.412	0.56237	0.6039	66
595	sulpiride	-0.252	5	-0.214	0.93746	0.949	60
596	hydralazine	-0.25	6	-0.188	0.95658	0.9524	50
597	tremorine	-0.249	4	-0.291	0.79856	0.895	50
598	nimesulide	-0.249	4	0.378	---	---	0
599	econazole	-0.248	4	-0.406	0.41497	0.5727	50
600	hydrocortisone	-0.248	3	-0.295	0.90213	0.9474	66
601	apomorphine	-0.245	5	-0.221	0.92378	0.9337	60
602	pralidoxime	-0.244	4	0.302	---	---	25
603	hyoscyamine	-0.243	5	-0.36	---	---	40
604	naringin	-0.242	4	-0.395	0.45042	0.5388	50
605	aztreonam	-0.242	5	0.262	---	---	20
606	epivincamine	-0.241	4	-0.316	0.71875	0.7538	50
607	fusidic acid	-0.241	4	-0.253	0.90083	0.8931	75
608	benzthiazide	-0.24	4	-0.423	0.36549	0.4235	75
609	homosalate	-0.24	4	0.256	---	---	25
610	sulfamethizole	-0.238	4	-0.254	0.89753	0.887	50
611	tolmetin	-0.237	4	-0.269	0.86037	0.8232	50
612	SC-58125	-0.236	4	-0.385	0.48324	0.4892	50
613	mifepristone	-0.236	4	-0.246	0.91961	0.8734	50
614	minocycline	-0.236	5	-0.204	0.95576	0.9295	60
615	10-methoxyharmalan	-0.236	4	0.466	---	---	0
616	C-75	-0.235	4	-0.331	0.66717	0.6641	75
617	riluzole	-0.235	5	0.232	---	---	20
618	monorden	-0.234	22	-0.16	0.57009	0.832	59
619	epirizole	-0.232	5	-0.303	0.65073	0.6193	60
620	dioxybenzone	-0.232	4	-0.301	0.76536	0.8387	50
621	sulfadoxine	-0.232	3	-0.356	---	---	33
622	pyrimethamine	-0.229	5	0.258	---	---	20
623	tetryzoline	-0.228	3	-0.454	0.44862	0.2549	66
624	chlorcyclizine	-0.227	6	-0.218	0.88393	0.8839	66
625	todralazine	-0.226	5	-0.279	0.74761	0.8032	60
626	sulfamerazine	-0.226	5	-0.268	0.78666	0.7654	60
627	pentamidine	-0.226	5	-0.2	0.96175	0.9724	60
628	terguride	-0.226	8	0.16	---	---	25
629	dihydroergotamine	-0.225	5	-0.189	0.97893	0.9918	60
630	prilocaine	-0.225	6	0.208	---	---	16
631	zoxazolamine	-0.224	4	-0.21	0.98031	0.995	50
632	methocarbamol	-0.223	3	-0.297	0.8956	0.9415	66
633	oxedrine	-0.222	4	-0.354	0.58901	0.4884	50
634	tolazoline	-0.222	5	-0.208	0.94795	0.9286	60
635	testosterone	-0.221	5	0.206	---	---	20
636	carbarsone	-0.22	4	-0.283	0.82126	0.7466	50
637	BCB000039	-0.22	3	-0.285	0.92242	0.9627	66
638	Prestwick-1080	-0.22	4	0.326	---	---	25
639	retrorsine	-0.217	4	-0.231	0.9519	0.9468	50
640	quinethazone	-0.217	4	0.33	---	---	25
641	ceftazidime	-0.215	3	0.355	---	---	33
642	xylometazoline	-0.213	4	-0.361	0.56397	0.6519	50
643	pyrantel	-0.213	5	-0.279	---	---	40
644	equilin	-0.212	5	-0.254	0.83094	0.8116	60
645	acetylsalicylsalicylic acid	-0.212	4	-0.252	0.90272	0.9101	50
646	praziquantel	-0.212	4	0.39	---	---	25
647	CAY-10397	-0.212	3	0.276	---	---	0
648	verapamil	-0.212	6	0.201	---	---	33
649	cefalonium	-0.211	3	0.397	---	---	0
650	risperidone	-0.209	3	-0.256	0.96633	0.979	66
651	carisoprodol	-0.209	4	0.242	---	---	25
652	gossypol	-0.208	6	-0.209	0.90803	0.9318	50
653	altizide	-0.208	4	0.294	---	---	25
654	gramine	-0.207	4	-0.21	0.9807	0.9727	50
655	erastin	-0.207	4	-0.21	0.98086	0.9776	75
656	etacrynic acid	-0.207	3	-0.449	---	---	33
657	guaifenesin	-0.206	6	-0.196	0.94156	0.9742	50
658	stachydrine	-0.205	4	-0.253	0.90054	0.8199	75
659	salsolinol	-0.204	3	-0.232	0.98676	0.9461	66
660	griseofulvin	-0.202	5	0.252	---	---	20
661	adipiodone	-0.201	4	-0.205	0.98426	0.9944	50
662	clonidine	-0.2	4	-0.291	0.79542	0.6593	50
663	naphazoline	-0.2	5	0.297	---	---	20
664	disulfiram	-0.199	5	-0.366	---	---	40
665	baclofen	-0.199	5	-0.339	---	---	40
666	clindamycin	-0.198	5	-0.245	0.86138	0.8966	60
667	bicuculline	-0.197	4	-0.226	0.96031	0.9492	50
668	cromoglicic acid	-0.195	2	0.525	---	---	0
669	5194442	-0.195	4	0.433	---	---	25
670	MG-262	-0.195	3	-0.415	---	---	33
671	sulfachlorpyridazine	-0.195	5	0.232	---	---	20
672	thiethylperazine	-0.194	4	0.326	---	---	25
673	bucladesine	-0.194	6	0.216	---	---	16
674	mexiletine	-0.194	6	0.211	---	---	33
675	procarbazine	-0.193	3	-0.203	0.9978	1	66
676	semustine	-0.192	4	-0.409	---	---	25
677	16,16-dimethylprostaglandin E2	-0.192	3	0.328	---	---	33
678	zardaverine	-0.191	4	0.232	---	---	25
679	mesoridazine	-0.19	4	0.303	---	---	0
680	chlorpropamide	-0.19	6	0.192	---	---	16
681	Prestwick-864	-0.187	4	-0.299	0.77324	0.7568	50
682	theophylline	-0.187	4	-0.246	0.91868	0.9157	50
683	beclometasone	-0.187	3	0.29	---	---	33
684	propantheline bromide	-0.187	4	0.277	---	---	25
685	azlocillin	-0.185	4	-0.302	0.76272	0.8333	50
686	raloxifene	-0.184	7	-0.201	---	---	42
687	orlistat	-0.183	5	-0.203	0.95658	0.9368	60
688	ramipril	-0.183	4	-0.215	0.97577	0.9777	50
689	fluoxetine	-0.183	4	0.382	---	---	0
690	15-delta prostaglandin J2	-0.182	15	-0.251	---	---	40
691	cefazolin	-0.182	5	0.238	---	---	40
692	metoclopramide	-0.182	6	0.219	---	---	33
693	sulfadiazine	-0.182	5	-0.219	---	---	40
694	ritodrine	-0.181	4	-0.337	0.64736	0.5517	50
695	ketoconazole	-0.181	4	-0.207	0.98293	0.9814	50
696	ofloxacin	-0.181	5	0.318	---	---	20
697	aminoglutethimide	-0.18	3	-0.27	0.94916	0.9583	66
698	atropine oxide	-0.18	5	0.293	---	---	20
699	alprenolol	-0.179	4	-0.273	0.84901	0.8358	50
700	nomifensine	-0.176	5	0.277	---	---	20
701	AG-012559	-0.173	3	0.361	---	---	33
702	trimethylcolchicinic acid	-0.172	4	-0.479	0.22423	0.2	50
703	tamoxifen	-0.171	7	0.243	---	---	14
704	fluvastatin	-0.171	4	0.171	---	---	25
705	mecamylamine	-0.17	3	0.439	---	---	0
706	methyldopa	-0.169	5	-0.332	0.53806	0.5902	60
707	nifedipine	-0.169	7	0.222	---	---	14
708	quercetin	-0.168	6	0.34	---	---	16
709	acetohexamide	-0.168	4	0.209	---	---	25
710	sotalol	-0.167	4	-0.238	0.93911	0.955	50
711	flumequine	-0.167	4	0.348	---	---	25
712	domperidone	-0.166	4	-0.277	0.83932	0.7907	50
713	monastrol	-0.166	8	0.431	---	---	25
714	colforsin	-0.166	5	0.309	---	---	20
715	metrifonate	-0.166	5	0.213	---	---	20
716	moxisylyte	-0.165	5	-0.321	0.57927	0.6688	60
717	Prestwick-689	-0.165	4	0.253	---	---	25
718	biotin	-0.164	3	0.247	---	---	33
719	3-acetylcoumarin	-0.164	5	0.246	---	---	20
720	Prestwick-984	-0.164	4	0.207	---	---	25
721	nocodazole	-0.163	6	-0.183	0.96345	0.9758	50
722	indapamide	-0.163	6	-0.164	0.98671	0.9943	50
723	(-)-isoprenaline	-0.163	4	0.35	---	---	25
724	pirenzepine	-0.163	5	0.275	---	---	20
725	spiramycin	-0.163	6	0.265	---	---	16
726	asiaticoside	-0.162	4	-0.179	0.99664	0.9935	50
727	netilmicin	-0.161	4	0.259	---	---	25
728	flurbiprofen	-0.159	5	0.243	---	---	40
729	dicloxacillin	-0.154	4	0.277	---	---	25
730	sulfadimidine	-0.153	6	0.183	---	---	33
731	epitiostanol	-0.152	4	0.3	---	---	25
732	levodopa	-0.15	5	0.223	---	---	20
733	phenylpropanolamine	-0.15	4	0.2	---	---	25
734	harman	-0.149	4	0.264	---	---	25
735	4-hydroxyphenazone	-0.147	5	0.462	---	---	20
736	ciclopirox	-0.147	4	0.439	---	---	25
737	kawain	-0.146	5	0.275	---	---	20
738	ursolic acid	-0.145	4	-0.271	0.85518	0.8759	50
739	succinylsulfathiazole	-0.145	4	-0.236	0.94247	0.9177	50
740	phentolamine	-0.145	7	0.206	---	---	28
741	letrozole	-0.144	4	0.333	---	---	25
742	F0447-0125	-0.143	4	0.236	---	---	25
743	5211181	-0.142	2	-0.484	0.5605	0.3778	50
744	valproic acid	-0.142	57	0.141	---	---	21
745	arachidonic acid	-0.141	3	0.513	---	---	0
746	nifuroxazide	-0.141	4	0.365	---	---	0
747	hycanthone	-0.141	4	0.345	---	---	25
748	nicotinic acid	-0.14	4	0.207	---	---	25
749	dienestrol	-0.139	3	0.329	---	---	33
750	lomustine	-0.137	4	0.28	---	---	25
751	dyclonine	-0.135	4	0.238	---	---	25
752	corticosterone	-0.133	4	0.384	---	---	25
753	PF-00562151-00	-0.133	8	0.339	---	---	25
754	etamivan	-0.133	4	0.287	---	---	25
755	flumetasone	-0.132	6	0.338	---	---	16
756	amphotericin B	-0.132	4	0.323	---	---	25
757	sparteine	-0.131	4	0.287	---	---	25
758	pirlindole	-0.129	3	0.528	---	---	0
759	perphenazine	-0.129	5	-0.375	---	---	20
760	phenformin	-0.128	7	0.391	---	---	14
761	hydroflumethiazide	-0.127	5	-0.305	0.64564	0.6804	60
762	puromycin	-0.127	4	0.441	---	---	0
763	sulfaphenazole	-0.126	4	-0.419	0.37449	0.4555	50
764	CP-319743	-0.126	4	0.255	---	---	25
765	cyclopenthiazide	-0.125	4	0.286	---	---	25
766	meprylcaine	-0.124	4	0.295	---	---	25
767	santonin	-0.124	4	0.25	---	---	25
768	dirithromycin	-0.123	3	0.333	---	---	33
769	suxibuzone	-0.123	4	0.268	---	---	25
770	mefenamic acid	-0.122	5	0.354	---	---	40
771	velnacrine	-0.122	4	0.283	---	---	25
772	SC-19220	-0.12	4	0.396	---	---	25
773	profenamine	-0.117	4	0.273	---	---	25
774	hesperidin	-0.116	4	-0.369	0.53846	0.5029	50
775	azacyclonol	-0.116	5	-0.236	0.88639	0.9314	60
776	cefixime	-0.115	4	-0.476	0.23112	0.226	50
777	amrinone	-0.115	4	0.393	---	---	25
778	lynestrenol	-0.114	5	0.245	---	---	40
779	naftidrofuryl	-0.11	4	-0.263	0.87686	0.8039	50
780	sulfanilamide	-0.11	4	0.336	---	---	25
781	prednisolone	-0.11	5	0.263	---	---	40
782	tinidazole	-0.109	6	0.285	---	---	16
783	boldine	-0.108	4	0.341	0.62866	0.5957	50
784	2,6-dimethylpiperidine	-0.107	5	0.256	---	---	40
785	hydrastinine	-0.104	5	0.267	---	---	40
786	iopanoic acid	-0.103	4	-0.297	0.77827	0.83	50
787	7-aminocephalosporanic acid	-0.103	4	0.339	---	---	25
788	zalcitabine	-0.103	4	0.231	---	---	25
789	decamethonium bromide	-0.103	4	0.231	---	---	25
790	15(S)-15-methylprostaglandin E2	-0.101	4	0.45	---	---	25
791	flutamide	-0.1	5	0.462	---	---	20
792	methanthelinium bromide	-0.099	4	0.414	---	---	25
793	tolbutamide	-0.098	7	0.291	---	---	42
794	glipizide	-0.098	5	0.218	---	---	40
795	nadide	-0.096	4	0.446	---	---	25
796	triamcinolone	-0.096	5	0.324	---	---	20
797	phensuximide	-0.095	4	0.416	---	---	25
798	bisoprolol	-0.095	4	0.253	---	---	25
799	LM-1685	-0.095	3	-0.249	---	---	33
800	bethanechol	-0.094	4	0.404	---	---	25
801	pramocaine	-0.093	5	0.308	---	---	20
802	H-89	-0.092	3	0.409	---	---	33
803	pinacidil	-0.09	4	0.368	---	---	25
804	etifenin	-0.087	4	0.416	---	---	25
805	tetraethylenepentamine	-0.086	6	0.407	---	---	16
806	dizocilpine	-0.083	5	0.335	---	---	40
807	cyclobenzaprine	-0.081	4	0.349	---	---	25
808	PNU-0230031	-0.081	8	0.323	---	---	25
809	docosahexaenoic acid ethyl ester	-0.079	2	0.29	0.98763	0.9794	50
810	prednicarbate	-0.078	3	0.428	---	---	33
811	famotidine	-0.078	5	0.287	---	---	40
812	dihydroergocristine	-0.077	4	0.323	---	---	25
813	strophanthidin	-0.077	4	0.276	---	---	25
814	zidovudine	-0.076	4	0.381	---	---	25
815	amylocaine	-0.075	5	0.406	---	---	20
816	6-bromoindirubin-3'-oxime	-0.075	7	0.253	---	---	28
817	16-phenyltetranorprostaglandin E2	-0.074	4	0.383	---	---	25
818	PF-01378883-00	-0.074	4	0.349	---	---	25
819	PF-00539758-00	-0.073	3	0.308	---	---	33
820	trimethadione	-0.07	4	0.409	---	---	25
821	cefoxitin	-0.07	4	0.399	---	---	25
822	cefotaxime	-0.069	5	0.347	---	---	40
823	troglitazone	-0.068	16	0.24	---	---	31
824	cicloheximide	-0.067	4	0.523	---	---	25
825	lidocaine	-0.066	5	0.359	---	---	20
826	fendiline	-0.066	3	0.273	---	---	33
827	metixene	-0.065	4	0.454	---	---	25
828	enalapril	-0.065	4	0.313	---	---	25
829	gibberellic acid	-0.065	4	0.31	---	---	25
830	probenecid	-0.064	4	0.326	0.68187	0.5667	50
831	laudanosine	-0.063	4	0.327	0.67909	0.5504	50
832	lumicolchicine	-0.062	3	0.394	---	---	33
833	zuclopenthixol	-0.06	4	0.331	0.66494	0.5956	50
834	noscapine	-0.06	4	-0.327	0.68038	0.5507	50
835	glimepiride	-0.058	4	0.294	0.78555	0.6788	50
836	sulfabenzamide	-0.057	4	0.321	0.69777	0.6475	50
837	danazol	-0.056	4	0.278	0.83274	0.8364	50
838	hexylcaine	-0.055	4	0.273	0.84812	0.7589	50
839	diflorasone	-0.054	4	0.265	0.86871	0.8609	50
840	fulvestrant	-0.052	40	0.206	---	---	35
841	butirosin	-0.051	4	0.279	0.83067	0.8252	50
842	iproniazid	-0.049	5	0.464	---	---	40
843	altretamine	-0.049	4	0.455	---	---	25
844	atropine methonitrate	-0.047	3	0.215	---	---	33
845	mesalazine	-0.046	5	0.334	---	---	40
846	3-hydroxy-DL-kynurenine	-0.045	6	0.258	0.73436	0.6241	50
847	clopamide	-0.045	4	0.444	---	---	25
848	sodium phenylbutyrate	-0.044	7	0.49	---	---	28
849	orphenadrine	-0.043	6	0.389	---	---	33
850	lobeline	-0.042	4	0.379	---	---	25
851	cephaeline	-0.041	5	0.433	---	---	20
852	SR-95531	-0.04	4	0.427	---	---	25
853	nifurtimox	-0.039	4	0.298	0.77111	0.7315	50
854	dicoumarol	-0.036	6	0.279	0.64674	0.4697	50
855	triamterene	-0.036	5	0.237	---	---	40
856	hydroxyachillin	-0.035	4	0.375	---	---	25
857	idoxuridine	-0.035	5	0.213	---	---	40
858	melatonin	-0.034	4	0.286	0.80974	0.8846	50
859	mometasone	-0.034	4	0.35	---	---	25
860	paromomycin	-0.032	4	0.323	0.69086	0.6527	50
861	meglumine	-0.03	4	0.266	0.86727	0.7658	50
862	benserazide	-0.03	5	0.311	---	---	40
863	mycophenolic acid	-0.029	3	0.342	---	---	33
864	5253409	-0.028	2	0.448	0.68553	0.6462	50
865	dexibuprofen	-0.028	4	0.353	---	---	25
866	pirinixic acid	-0.028	5	0.341	---	---	40
867	moracizine	-0.027	4	0.359	0.56643	0.4907	50
868	alpha-ergocryptine	-0.027	6	0.274	---	---	33
869	clenbuterol	-0.026	5	0.428	---	---	40
870	metolazone	-0.026	5	0.269	---	---	40
871	tacrine	-0.025	4	0.298	0.77302	0.6793	50
872	cimetidine	-0.025	5	0.409	---	---	20
873	clozapine	-0.025	17	0.247	---	---	35
874	hydroxyzine	-0.024	5	0.296	---	---	40
875	alimemazine	-0.023	4	0.341	---	---	25
876	chlormezanone	-0.022	4	0.29	0.79673	0.8503	50
877	paroxetine	-0.021	4	0.272	0.84987	0.7721	50
878	PHA-00851261E	-0.02	8	0.445	---	---	12
879	anisomycin	-0.02	4	0.431	---	---	25
880	0225151-0000	-0.02	3	0.422	---	---	33
881	alfadolone	-0.02	3	0.401	---	---	33
882	serotonin	-0.02	5	0.281	---	---	40
883	NU-1025	-0.016	2	0.525	0.4496	0.4127	50
884	tropine	-0.016	4	0.448	---	---	25
885	vitexin	-0.015	4	0.441	0.30906	0.1655	50
886	ergocalciferol	-0.015	4	0.35	0.59932	0.681	50
887	citalopram	-0.015	4	0.391	---	---	25
888	spiradoline	-0.013	4	0.372	---	---	25
889	SB-203580	-0.013	5	0.239	---	---	40
890	dl-alpha tocopherol	-0.011	4	0.415	0.38077	0.2248	50
891	AG-028671	-0.01	3	0.312	---	---	33
892	vinburnine	-0.009	4	0.431	---	---	25
893	nifenazone	-0.009	5	0.407	---	---	20
894	securinine	-0.004	4	0.425	---	---	25
895	tetrahydroalstonine	-0.003	4	0.311	0.73133	0.75	50
896	Prestwick-972	-0.002	3	0.431	---	---	33
897	glycopyrronium bromide	-0.002	5	0.303	---	---	40
898	haloperidol	-0.001	32	0.231	---	---	43
899	5162773	0	1	0.711	---	---	0
900	STOCK1N-35874	0	2	0.701	---	---	0
901	imatinib	0	2	0.697	---	---	0
902	phenyl biguanide	0	1	0.684	---	---	0
903	oligomycin	0	1	0.684	---	---	0
904	U0125	0	1	0.674	---	---	0
905	exisulind	0	2	0.654	---	---	0
906	MK-886	0	2	0.633	---	---	0
907	5140203	0	1	0.62	---	---	0
908	HNMPA-(AM)3	0	1	0.619	---	---	0
909	pararosaniline	0	1	0.594	---	---	0
910	MG-132	0	1	0.591	---	---	0
911	phenanthridinone	0	1	0.589	---	---	0
912	2-deoxy-D-glucose	0	1	0.584	---	---	0
913	tyrphostin AG-1478	0	1	0.577	---	---	0
914	5286656	0	1	0.577	---	---	0
915	demecolcine	0	1	0.568	---	---	0
916	HC toxin	0	1	0.562	---	---	0
917	Prestwick-981	0	3	0.558	---	---	0
918	cytochalasin B	0	1	0.545	---	---	0
919	fursultiamine	0	4	0.387	---	---	25
920	sulindac	0.001	7	0.36	---	---	42
921	loxapine	0.001	4	0.351	---	---	25
922	probucol	0.002	6	0.37	0.29903	0.1544	50
923	syrosingopine	0.003	4	0.308	---	---	25
924	ciclosporin	0.003	6	0.242	---	---	33
925	lactobionic acid	0.004	4	0.373	0.5199	0.3778	50
926	thioproperazine	0.004	5	0.379	---	---	20
927	pentetic acid	0.004	5	0.267	---	---	40
928	novobiocin	0.005	9	0.392	---	---	44
929	bemegride	0.009	4	0.449	0.28789	0.1167	50
930	hemicholinium	0.009	4	0.43	---	---	25
931	tridihexethyl	0.01	4	0.475	---	---	25
932	lithocholic acid	0.01	6	0.344	---	---	33
933	benzamil	0.011	6	0.368	0.30652	0.414	50
934	triprolidine	0.011	4	0.324	0.68647	0.6471	50
935	harmaline	0.013	4	0.394	---	---	25
936	niflumic acid	0.013	4	0.382	---	---	25
937	sisomicin	0.014	4	0.255	0.89485	0.8671	50
938	Prestwick-1083	0.014	3	0.364	---	---	33
939	nystatin	0.015	3	0.319	---	---	33
940	lanatoside C	0.016	6	0.37	---	---	33
941	diazoxide	0.016	5	0.319	---	---	40
942	PHA-00846566E	0.016	3	0.304	---	---	33
943	AG-013608	0.017	8	0.252	0.60482	0.695	50
944	aceclofenac	0.018	4	0.377	0.50596	0.363	50
945	hymecromone	0.018	4	0.515	---	---	25
946	nefopam	0.02	5	0.491	---	---	40
947	betulin	0.021	3	0.43	---	---	33
948	leflunomide	0.022	4	0.405	---	---	25
949	oxyphenbutazone	0.023	4	0.351	0.59631	0.8238	50
950	cefadroxil	0.023	4	0.343	0.62164	0.5357	50
951	adenosine phosphate	0.024	4	0.421	0.36462	0.2733	50
952	neostigmine bromide	0.024	4	0.324	0.68752	0.6304	50
953	5155877	0.025	4	0.401	---	---	25
954	ikarugamycin	0.025	3	0.353	---	---	33
955	furazolidone	0.026	4	0.535	---	---	25
956	N-acetylmuramic acid	0.027	4	0.438	---	---	25
957	pipemidic acid	0.027	3	0.284	---	---	33
958	CP-944629	0.028	4	0.385	---	---	25
959	captopril	0.029	5	0.415	---	---	40
960	wortmannin	0.03	18	0.243	---	---	38
961	clofibrate	0.031	2	0.531	0.4399	0.4303	50
962	isocorydine	0.031	4	0.377	0.50538	0.4485	50
963	cefotetan	0.031	3	0.467	---	---	33
964	debrisoquine	0.032	4	0.381	0.49046	0.4014	50
965	tiletamine	0.032	4	0.466	---	---	25
966	tetrandrine	0.033	4	0.31	0.73431	0.8431	50
967	megestrol	0.033	4	0.434	---	---	25
968	acenocoumarol	0.033	5	0.313	---	---	40
969	flucloxacillin	0.034	4	0.36	0.5617	0.5974	50
970	clofilium tosylate	0.035	3	0.311	---	---	33
971	dinoprost	0.037	4	0.462	---	---	25
972	calycanthine	0.038	4	0.302	0.76097	0.7752	50
973	isotretinoin	0.039	4	0.344	0.61917	0.7151	50
974	mefexamide	0.041	4	0.392	0.45615	0.5583	50
975	flecainide	0.041	6	0.303	0.54201	0.477	50
976	N6-methyladenosine	0.042	4	0.371	---	---	25
977	nimodipine	0.043	4	0.323	0.69039	0.7593	50
978	dexamethasone	0.043	8	0.341	---	---	37
979	carbenoxolone	0.044	4	0.398	0.43683	0.5098	50
980	mafenide	0.046	5	0.359	---	---	40
981	dimenhydrinate	0.046	4	0.348	---	---	25
982	prazosin	0.046	6	0.308	---	---	33
983	ciclacillin	0.048	4	0.273	0.84633	0.8346	50
984	yohimbine	0.048	5	0.399	---	---	40
985	celecoxib	0.05	5	0.501	---	---	40
986	suprofen	0.052	4	0.489	0.20205	0.1487	50
987	tenoxicam	0.052	4	0.456	0.26983	0.2831	50
988	piperine	0.054	4	0.437	0.31988	0.2254	50
989	(+/-)-catechin	0.055	4	0.463	0.25379	0.2115	50
990	propranolol	0.055	4	0.363	0.55324	0.4773	50
991	L-methionine sulfoximine	0.055	4	0.417	---	---	25
992	CP-690334-01	0.057	8	0.374	0.16313	0.4667	50
993	etilefrine	0.057	4	0.308	0.7397	0.7836	50
994	benzydamine	0.057	4	0.524	---	---	25
995	proguanil	0.057	3	0.4	---	---	33
996	metformin	0.057	10	0.339	---	---	40
997	convolamine	0.058	4	0.335	---	---	25
998	nafcillin	0.059	4	0.393	0.45249	0.4741	50
999	propoxycaine	0.059	4	0.315	0.71625	0.6382	50
1000	foliosidine	0.062	6	0.34	0.39583	0.5391	50
1001	Trolox C	0.062	4	0.371	0.52551	0.4146	50
1002	betamethasone	0.063	3	0.476	0.39093	0.2781	66
1003	triflupromazine	0.066	4	0.422	0.36058	0.5561	50
1004	rotenone	0.066	4	0.407	0.40512	0.5322	50
1005	paclitaxel	0.066	6	0.492	---	---	33
1006	diclofenamide	0.067	4	0.467	---	---	25
1007	diperodon	0.068	3	0.444	0.4725	0.388	66
1008	chlortetracycline	0.073	5	0.424	---	---	40
1009	cyclic adenosine monophosphate	0.075	4	0.461	---	---	25
1010	fluticasone	0.076	4	0.38	0.49277	0.6129	50
1011	trimethoprim	0.076	5	0.462	---	---	40
1012	cefepime	0.078	4	0.461	0.25889	0.2839	50
1013	amiprilose	0.078	4	0.417	0.37653	0.3521	50
1014	pepstatin	0.079	4	0.403	0.42004	0.4306	50
1015	doxycycline	0.08	5	0.388	---	---	40
1016	N-acetyl-L-aspartic acid	0.081	4	0.452	0.27991	0.2625	50
1017	brompheniramine	0.083	4	0.434	0.32849	0.3059	50
1018	cefaclor	0.083	4	0.422	0.36245	0.4792	50
1019	vanoxerine	0.084	4	0.518	---	---	25
1020	mimosine	0.084	3	0.496	---	---	33
1021	gelsemine	0.085	4	0.465	0.24894	0.1631	50
1022	piperacillin	0.085	5	0.357	0.44742	0.4367	60
1023	co-dergocrine mesilate	0.085	4	0.369	0.53261	0.7318	50
1024	oxamniquine	0.087	4	0.49	0.19859	0.1057	50
1025	sulfamethoxazole	0.088	5	0.397	0.31755	0.2302	60
1026	vigabatrin	0.093	3	0.478	---	---	33
1027	levothyroxine sodium	0.094	4	0.491	0.1972	0.2177	50
1028	Prestwick-682	0.094	4	0.399	0.43223	0.497	50
1029	primidone	0.095	4	0.408	0.40198	0.3125	50
1030	ciprofloxacin	0.095	5	0.404	---	---	40
1031	articaine	0.097	3	0.534	---	---	33
1032	diprophylline	0.097	5	0.429	---	---	40
1033	estradiol	0.097	37	0.284	---	---	48
1034	scoulerine	0.103	4	0.351	0.5941	0.6425	50
1035	carteolol	0.105	4	0.522	---	---	25
1036	hydrochlorothiazide	0.105	5	0.509	---	---	40
1037	ascorbic acid	0.11	4	0.402	0.42131	0.4514	50
1038	bacampicillin	0.112	4	0.448	0.29042	0.3164	50
1039	PF-00875133-00	0.112	3	0.45	0.45645	0.4096	66
1040	zaprinast	0.113	4	0.479	0.2195	0.2617	50
1041	(+)-chelidonine	0.114	4	0.407	0.40745	0.5824	50
1042	amikacin	0.114	4	0.381	0.49162	0.3982	50
1043	minoxidil	0.117	5	0.437	0.22423	0.1407	60
1044	rosiglitazone	0.118	14	0.293	0.14768	0.245	50
1045	tiaprofenic acid	0.118	4	0.453	0.27699	0.2432	50
1046	naringenin	0.118	4	0.45	0.28373	0.6649	50
1047	nilutamide	0.118	4	0.396	0.44407	0.4365	50
1048	suramin sodium	0.119	4	0.488	0.20349	0.1918	50
1049	ampicillin	0.121	4	0.477	0.22382	0.2418	50
1050	genistein	0.125	17	0.371	0.01355	0.2151	52
1051	cobalt chloride	0.127	3	0.452	0.45177	0.4973	66
1052	oxolamine	0.128	4	0.471	0.23569	0.489	50
1053	mevalolactone	0.128	3	0.5	0.33281	0.146	66
1054	ciprofibrate	0.129	4	0.457	0.26911	0.3026	50
1055	piretanide	0.129	4	0.364	0.54978	0.5985	50
1056	clebopride	0.13	4	0.577	---	---	25
1057	aconitine	0.131	4	0.489	0.2008	0.1895	50
1058	propidium iodide	0.131	4	0.44	0.31111	0.3416	50
1059	pioglitazone	0.131	11	0.381	---	---	45
1060	dihydrostreptomycin	0.134	5	0.38	0.3677	0.274	60
1061	digoxigenin	0.134	5	0.485	---	---	40
1062	Prestwick-967	0.135	4	0.49	0.19982	0.1615	50
1063	cloxacillin	0.137	4	0.46	0.26106	0.2857	50
1064	tolnaftate	0.137	5	0.596	---	---	20
1065	hexetidine	0.142	4	0.481	0.2164	0.6018	50
1066	arcaine	0.146	4	0.445	0.29764	0.3169	50
1067	eticlopride	0.147	4	0.478	0.22197	0.6278	50
1068	PHA-00767505E	0.147	4	0.573	---	---	25
1069	STOCK1N-35696	0.148	2	0.491	0.53358	0.7289	50
1070	dantrolene	0.149	6	0.45	0.12469	0.1987	50
1071	clidinium bromide	0.149	4	0.485	0.20721	0.1611	50
1072	bergenin	0.149	4	0.384	0.48113	0.5127	50
1073	nitrofural	0.149	4	0.568	---	---	25
1074	amitriptyline	0.15	6	0.377	0.27987	0.7476	50
1075	harmalol	0.153	3	0.435	0.49684	0.5684	66
1076	estropipate	0.155	4	0.427	0.34679	0.3772	50
1077	meclocycline	0.157	4	0.432	0.33476	0.4556	50
1078	0316684-0000	0.157	4	0.337	0.6425	0.6154	50
1079	CP-863187	0.159	4	0.453	0.27623	0.331	50
1080	IC-86621	0.159	4	0.416	0.37795	0.3742	50
1081	gliquidone	0.161	4	0.314	0.72034	0.6646	50
1082	pizotifen	0.162	4	0.597	---	---	25
1083	Prestwick-675	0.163	4	0.505	0.17404	0.2627	50
1084	cinchonidine	0.163	4	0.345	0.61636	0.5602	50
1085	homatropine	0.164	5	0.489	0.12713	0.1558	60
1086	betonicine	0.165	6	0.477	0.08871	0.1104	50
1087	levobunolol	0.165	4	0.44	0.31029	0.5	50
1088	PNU-0251126	0.166	6	0.603	---	---	33
1089	mebeverine	0.169	4	0.459	0.26324	0.2759	50
1090	W-13	0.17	2	0.722	0.15376	0.1595	50
1091	cytisine	0.171	4	0.515	0.1592	0.1677	75
1092	cefapirin	0.171	4	0.466	0.24661	0.2462	50
1093	prednisone	0.172	5	0.497	0.11653	0.1696	60
1094	oxybenzone	0.173	4	0.495	0.19079	0.4529	50
1095	TTNPB	0.173	2	0.664	0.22645	0.2485	50
1096	mephenytoin	0.177	4	0.502	0.17896	0.1953	75
1097	sulfacetamide	0.177	4	0.449	0.28668	0.1795	50
1098	butamben	0.177	4	0.428	0.34381	0.4716	50
1099	etynodiol	0.178	4	0.611	---	---	25
1100	diphemanil metilsulfate	0.178	5	0.527	---	---	40
1101	vincamine	0.179	6	0.651	---	---	33
1102	bretylium tosilate	0.18	4	0.5	0.18311	0.1538	75
1103	kaempferol	0.181	4	0.513	0.16175	0.2031	50
1104	BCB000040	0.182	4	0.437	0.32058	0.3314	50
1105	thapsigargin	0.182	3	0.586	---	---	33
1106	carmustine	0.184	3	0.498	0.33697	0.4573	66
1107	lincomycin	0.185	3	0.473	0.39678	0.3386	66
1108	dicycloverine	0.187	5	0.442	0.21414	0.4144	60
1109	SR-95639A	0.188	4	0.498	0.18618	0.1697	50
1110	naproxen	0.191	9	0.43	---	---	44
1111	tacrolimus	0.193	3	0.69	---	---	33
1112	PNU-0293363	0.194	3	0.5	0.33255	0.283	66
1113	naltrexone	0.194	5	0.571	---	---	40
1114	nizatidine	0.195	4	0.52	0.15272	0.1333	75
1115	benzbromarone	0.196	3	0.617	---	---	33
1116	acebutolol	0.196	5	0.507	---	---	40
1117	harmol	0.197	4	0.664	---	---	25
1118	Chicago Sky Blue 6B	0.199	4	0.479	0.21926	0.4606	50
1119	ifosfamide	0.199	3	0.442	0.47847	0.415	66
1120	loracarbef	0.201	4	0.425	0.35382	0.3719	50
1121	naftifine	0.203	4	0.43	0.34017	0.3648	50
1122	lycorine	0.204	5	0.526	0.08265	0.4506	60
1123	dehydrocholic acid	0.208	5	0.471	0.15694	0.0781	60
1124	karakoline	0.209	6	0.449	0.12655	0.2513	50
1125	0317956-0000	0.211	8	0.527	0.01368	0.0222	50
1126	josamycin	0.213	5	0.59	---	---	40
1127	pheniramine	0.214	5	0.518	0.09102	0.048	60
1128	gabexate	0.214	4	0.474	0.22941	0.4177	50
1129	diethylstilbestrol	0.214	6	0.57	---	---	33
1130	clofazimine	0.215	5	0.472	0.15398	0.4176	60
1131	chlorhexidine	0.215	5	0.605	---	---	40
1132	pergolide	0.216	4	0.455	0.27363	0.3842	50
1133	phenazone	0.216	3	0.587	---	---	33
1134	tetracaine	0.218	3	0.515	0.29771	0.3824	66
1135	dinoprostone	0.221	4	0.445	0.29877	0.4444	50
1136	thiamine	0.223	3	0.503	0.3259	0.4113	66
1137	hydroquinine	0.223	4	0.43	0.33985	0.4678	50
1138	isocarboxazid	0.227	5	0.608	---	---	40
1139	fenofibrate	0.23	3	0.571	---	---	33
1140	isosorbide	0.232	4	0.521	0.15085	0.1229	75
1141	bumetanide	0.232	4	0.492	0.19549	0.4573	50
1142	pirenperone	0.235	5	0.487	0.13057	0.1842	60
1143	moroxydine	0.235	5	0.449	0.19748	0.2345	60
1144	ethisterone	0.236	6	0.474	0.09153	0.129	66
1145	khellin	0.237	5	0.504	0.10858	0.1747	60
1146	metrizamide	0.237	4	0.499	0.18439	0.363	75
1147	copper sulfate	0.238	4	0.615	0.05652	0.0739	50
1148	arachidonyltrifluoromethane	0.243	2	0.728	0.14702	0.1635	50
1149	fasudil	0.243	2	0.669	0.2183	0.0593	50
1150	myricetin	0.245	4	0.553	0.11025	0.1294	75
1151	halofantrine	0.245	3	0.542	0.24021	0.4368	66
1152	SC-560	0.245	3	0.474	0.3946	0.6259	66
1153	diphenylpyraline	0.247	6	0.484	0.08069	0.1579	66
1154	tetracycline	0.247	5	0.384	0.35512	0.4967	60
1155	lovastatin	0.249	4	0.613	0.05731	0.1202	50
1156	cefoperazone	0.249	3	0.532	0.26134	0.3775	66
1157	iocetamic acid	0.253	4	0.506	0.17265	0.1648	75
1158	ramifenazone	0.255	4	0.505	0.17422	0.1548	75
1159	bambuterol	0.258	4	0.554	0.10868	0.0596	50
1160	butacaine	0.261	4	0.502	0.17997	0.1575	75
1161	valinomycin	0.262	4	0.557	0.10555	0.4767	50
1162	sulfaquinoxaline	0.264	3	0.714	0.04591	0.1133	66
1163	rilmenidine	0.264	4	0.512	0.1633	0.1807	75
1164	alprostadil	0.268	7	0.467	0.06403	0.3262	57
1165	CP-320650-01	0.27	8	0.528	0.01334	0.1214	75
1166	clemastine	0.27	3	0.578	---	---	33
1167	yohimbic acid	0.272	3	0.631	---	---	33
1168	myosmine	0.276	6	0.6	0.01307	0.0611	50
1169	metoprolol	0.276	4	0.601	0.06595	0.0829	75
1170	brinzolamide	0.278	4	0.562	0.10032	0.0709	50
1171	AR-A014418	0.28	3	0.719	---	---	33
1172	tolazamide	0.282	3	0.615	0.12225	0.1299	66
1173	maprotiline	0.286	4	0.589	0.0752	0.2423	50
1174	etiocholanolone	0.287	6	0.627	0.00826	0.1013	50
1175	chlorogenic acid	0.288	4	0.585	0.07886	0.116	75
1176	ceforanide	0.29	4	0.523	0.14848	0.3103	75
1177	Prestwick-642	0.293	4	0.504	0.17621	0.4671	75
1178	pindolol	0.301	5	0.517	0.09262	0.2711	60
1179	lansoprazole	0.302	4	0.561	0.10175	0.0769	75
1180	disopyramide	0.303	4	0.713	0.01363	0.028	50
1181	colistin	0.304	4	0.603	0.06437	0.1978	50
1182	thiamazole	0.306	6	0.523	0.04724	0.108	66
1183	ondansetron	0.311	4	0.535	0.13292	0.2905	75
1184	monensin	0.312	6	0.566	0.02459	0.3704	50
1185	thioperamide	0.312	5	0.541	0.06849	0.3258	60
1186	pivmecillinam	0.32	4	0.62	0.05264	0.0687	75
1187	Prestwick-857	0.324	4	0.57	0.09274	0.2323	75
1188	azapropazone	0.325	3	0.53	0.2652	0.2546	66
1189	betulinic acid	0.327	4	0.551	0.11307	0.172	75
1190	mebhydrolin	0.33	4	0.599	0.0671	0.1399	75
1191	meclofenamic acid	0.335	5	0.526	0.08215	0.1734	60
1192	chlortalidone	0.337	4	0.544	0.12097	0.1608	75
1193	quinpirole	0.339	4	0.508	0.16911	0.4068	75
1194	metampicillin	0.343	5	0.642	0.01694	0.0747	80
1195	nomegestrol	0.345	3	0.627	0.10806	0.1875	66
1196	levopropoxyphene	0.347	4	0.666	0.02787	0.0252	75
1197	quipazine	0.347	4	0.595	0.07032	0.0719	50
1198	tocainide	0.349	4	0.681	0.02216	0.051	50
1199	vancomycin	0.352	4	0.641	0.04056	0.1377	50
1200	iloprost	0.354	3	0.724	0.04136	0.1447	66
1201	fludrocortisone	0.357	8	0.655	0.00076	0.0353	62
1202	ethionamide	0.368	3	0.691	0.05801	0.0724	66
1203	memantine	0.368	4	0.551	0.11244	0.1225	50
1204	metronidazole	0.372	5	0.547	0.06286	0.2275	80
1205	alpha-yohimbine	0.374	3	0.63	0.10566	0.1677	66
1206	levomepromazine	0.375	4	0.574	0.0887	0.4342	75
1207	methoxamine	0.376	4	0.571	0.09187	0.0701	75
1208	chloropyrazine	0.376	4	0.563	0.09941	0.2658	75
1209	pilocarpine	0.38	4	0.587	0.07707	0.2516	75
1210	amantadine	0.382	4	0.58	0.08319	0.2013	75
1211	heptaminol	0.383	5	0.621	0.02289	0.2229	60
1212	iohexol	0.384	4	0.684	0.02154	0.0514	75
1213	iopamidol	0.387	4	0.631	0.04585	0.1698	50
1214	harpagoside	0.387	4	0.534	0.13358	0.2452	75
1215	xamoterol	0.387	3	0.601	0.14057	0.1747	66
1216	carbimazole	0.39	3	0.714	0.04577	0.1386	66
1217	finasteride	0.391	6	0.629	0.00814	0.0541	83
1218	streptomycin	0.391	4	0.536	0.13121	0.2245	75
1219	penbutolol	0.392	3	0.566	0.19614	0.4407	66
1220	indoprofen	0.394	4	0.71	0.0145	0.0494	75
1221	folic acid	0.396	4	0.658	0.03151	0.0114	75
1222	tomelukast	0.396	1	0.752	---	---	100
1223	guanabenz	0.4	5	0.687	0.00765	0.044	60
1224	atractyloside	0.401	5	0.706	0.00519	0.0889	60
1225	trihexyphenidyl	0.401	3	0.649	0.08795	0.3631	66
1226	bacitracin	0.401	3	0.585	0.16477	0.1769	66
1227	benzocaine	0.403	4	0.55	0.11325	0.2577	75
1228	Prestwick-983	0.407	3	0.679	0.06532	0.1747	66
1229	1,5-isoquinolinediol	0.407	1	0.756	---	---	100
1230	isoniazid	0.408	5	0.599	0.0318	0.0729	60
1231	cefotiam	0.411	4	0.637	0.04251	0.0886	75
1232	iodixanol	0.412	3	0.677	0.06672	0.0309	66
1233	streptozocin	0.422	4	0.647	0.0373	0.0595	75
1234	methyldopate	0.426	4	0.704	0.01597	0.0171	75
1235	diloxanide	0.429	4	0.608	0.06045	0.1337	75
1236	sulmazole	0.43	3	0.602	0.14019	0.363	66
1237	lasalocid	0.434	4	0.703	0.01607	0.1078	75
1238	cinchonine	0.437	4	0.726	0.01132	0.1067	75
1239	dapsone	0.439	5	0.724	0.00366	0.0055	80
1240	ampyrone	0.439	5	0.676	0.00913	0	80
1241	demecarium bromide	0.442	4	0.673	0.02499	0.0429	75
1242	5151277	0.444	1	0.769	---	---	100
1243	Prestwick-1082	0.445	3	0.742	0.03357	0.1105	66
1244	chenodeoxycholic acid	0.448	4	0.731	0.01038	0.0495	75
1245	diphenhydramine	0.453	5	0.676	0.00935	0.0565	80
1246	ajmaline	0.457	3	0.669	0.07289	0.2456	66
1247	sulindac sulfide	0.457	1	0.776	---	---	100
1248	ambroxol	0.458	4	0.638	0.04193	0.1438	75
1249	canadine	0.463	4	0.623	0.05067	0.2761	75
1250	biperiden	0.464	5	0.647	0.01534	0.1879	80
1251	merbromin	0.464	5	0.624	0.02195	0.1111	80
1252	trimethobenzamide	0.464	5	0.606	0.02876	0.2025	80
1253	racecadotril	0.464	4	0.624	0.04991	0.0321	75
1254	iopromide	0.475	4	0.698	0.01719	0.0171	75
1255	furosemide	0.476	4	0.604	0.06419	0.0867	75
1256	atracurium besilate	0.479	3	0.573	0.18376	0.3873	66
1257	guanadrel	0.481	5	0.622	0.02251	0.0977	80
1258	clorsulon	0.486	4	0.594	0.07148	0.1988	75
1259	PF-00539745-00	0.488	3	0.759	0.02778	0.0396	100
1260	ribavirin	0.499	4	0.683	0.02166	0.0438	75
1261	spaglumic acid	0.5	2	0.765	0.11183	0.1746	100
1262	arecoline	0.506	4	0.591	0.07398	0.12	75
1263	5213008	0.506	1	0.804	---	---	100
1264	pyrithyldione	0.513	4	0.588	0.07671	0.1353	75
1265	cefamandole	0.516	4	0.736	0.00953	0.0208	75
1266	PHA-00745360	0.527	8	0.661	0.00068	0.0219	75
1267	sulfamonomethoxine	0.527	4	0.604	0.0641	0.1304	75
1268	vinblastine	0.528	3	0.644	0.09292	0.232	66
1269	pentoxifylline	0.531	5	0.64	0.0172	0.0843	80
1270	aciclovir	0.541	6	0.663	0.00417	0.0062	83
1271	isoxicam	0.551	5	0.706	0.00519	0.0732	80
1272	acemetacin	0.558	4	0.695	0.01804	0.0393	75
1273	rifampicin	0.565	4	0.816	0.00217	0.0116	100
1274	trapidil	0.566	3	0.811	0.0138	0.0133	100
1275	ketotifen	0.567	4	0.658	0.03141	0.0737	75
1276	5279552	0.571	2	0.852	0.04428	0.0486	100
1277	midodrine	0.572	5	0.802	0.0007	0	100
1278	terazosin	0.579	4	0.775	0.00491	0	100
1279	pheneticillin	0.592	4	0.801	0.00296	0.0063	100
1280	5186223	0.592	1	0.869	---	---	100
1281	isometheptene	0.594	4	0.76	0.00631	0.012	100
1282	benzathine benzylpenicillin	0.602	4	0.775	0.00487	0.0171	100
1283	12,13-EODE	0.602	1	0.876	---	---	100
1284	felbinac	0.603	4	0.801	0.00296	0.0292	100
1285	Prestwick-1103	0.613	4	0.78	0.00442	0.0186	100
1286	2-aminobenzenesulfonamide	0.618	4	0.748	0.0077	0.0119	100
1287	nadolol	0.623	4	0.806	0.00265	0.022	100
1288	timolol	0.629	4	0.845	0.00088	0.0056	100
1289	5149715	0.634	1	0.9	---	---	100
1290	lisuride	0.636	5	0.765	0.00162	0.0211	100
1291	sulfadimethoxine	0.637	5	0.75	0.00234	0.0339	100
1292	tranexamic acid	0.638	5	0.86	0.0001	0	100
1293	podophyllotoxin	0.648	4	0.749	0.00764	0.0809	100
1294	topiramate	0.648	1	0.914	---	---	100
1295	3-acetamidocoumarin	0.649	4	0.759	0.00631	0.076	100
1296	Prestwick-691	0.657	3	0.744	0.03267	0.0938	100
1297	decitabine	0.658	1	0.918	---	---	100
1298	calcium folinate	0.666	5	0.808	0.0006	0.0111	100
1299	meteneprost	0.668	4	0.787	0.004	0.0054	100
1300	5186324	0.683	1	0.934	---	---	100
1301	BW-B70C	0.685	1	0.936	---	---	100
1302	Prestwick-692	0.691	4	0.847	0.00078	0.0303	100
1303	viomycin	0.697	4	0.788	0.00398	0.0578	100
1304	gentamicin	0.698	4	0.91	6e-05	0.0063	100
1305	thiamphenicol	0.721	5	0.885	6e-05	0.0062	100
1306	Gly-His-Lys	0.757	3	0.876	0.00357	0	100
1307	adiphenine	0.809	5	0.96	0	0	100
1308	isoflupredone	0.822	3	0.96	0.0001	0	100
1309	DL-PPMP	0.823	1	0.99	---	---	100

## Sheet: e. IC50 values
EC Cell lines	Sulconazole	Menadione	GW8510
KYSE30	58.32±1.77	10.46±6.48	12.43
KYSE150	40.88±0.55	22.93±1.42	14.65
KYSE450	41.33±2.06	29.23±2.88	21.25
TE1	42.65±2.45	20.37±1.11	21.78
TE3	44.36±5.72	29.60±6.96	24.69
TE5	58.06±1.94	23.56±1.23	19.63

## Sheet: f. Proteomic data of KYSE150
UniProt ID	Gene symbol	KYSE150.Control	GW8510-1	GW8510-2	GW8510-3	Menadione-1	Menadione-2	Menadione-3	Sulconazole-1	Sulconazole-2	Sulconazole-3
Q09666	AHNAK	0.963	0.935	0.89	0.901	0.884	0.823	0.937	0.745	0.739	0.728
Q15149	PLEC	1.901	2.012	2.031	1.973	1.947	1.764	1.882	1.613	1.558	1.619
P21333	FLNA	0.33	0.399	0.392	0.407	0.355	0.381	0.398	0.405	0.419	0.362
P35579	MYH9	0.495	0.566	0.563	0.57	0.523	0.558	0.54	0.742	0.791	0.745
P78527	PRKDC	1.976	1.775	1.853	1.737	1.987	1.86	1.931	1.956	1.895	1.94
Q9UPN3	MACF1	1.108	1.158	1.09	1.139	1.048	1.146	1.091	1.236	1.209	1.236
Q14204	DYNC1H1	0.626	0.697	0.691	0.711	0.687	0.758	0.702	0.966	0.943	0.966
P46013	MKI67	4.556	3.636	3.373	3.46	3.382	3.297	3.307	2.868	2.746	2.807
P15924	DSP	0.432	0.464	0.442	0.468	0.37	0.364	0.378	0.327	0.34	0.284
O75369	FLNB	1.098	1.239	1.197	1.248	1.167	1.206	1.273	1.212	1.168	1.185
Q13813	SPTAN1	1.355	1.509	1.5	1.506	1.323	1.25	1.302	1.171	1.143	1.178
Q9Y490	TLN1	0.39	0.404	0.397	0.417	0.393	0.45	0.423	0.533	0.533	0.504
Q01082	SPTBN1	1.44	1.797	1.741	1.78	1.413	1.388	1.352	1.292	1.245	1.284
Q8WXH0	SYNE2	1.061	1.003	0.986	1.022	0.94	0.936	0.918	0.679	0.696	0.677
P49792	RANBP2	2.363	2.211	2.135	2.139	2.206	2.116	2.183	1.82	1.737	1.777
Q14980	NUMA1	2.341	2.178	2.054	2.112	2.111	2.019	2.077	1.72	1.66	1.704
P35749	MYH11	0.042	0.046	0.052	0.05	0.044	0.047	0.042	0.047	0.082	0.041
P12270	TPR	2.459	2.405	2.286	2.368	2.455	2.349	2.391	2.06	1.979	2.011
Q14789	GOLGB1	1.707	1.395	1.357	1.404	1.724	1.734	1.747	1.206	1.165	1.192
P49454	CENPF	3.905	1.8	1.796	1.814	3.635	3.452	3.56	2.215	2.154	2.158
Q9NZM1	MYOF	1.678	2.263	2.153	2.131	1.809	1.712	1.694	1.443	1.411	1.451
P46939	UTRN	1.617	1.479	1.413	1.444	1.457	1.435	1.427	1.145	1.117	1.159
Q5T4S7	UBR4	0.893	0.909	0.911	0.937	0.958	1.078	0.99	1.306	1.284	1.319
Q9NU22	MDN1	2.122	2.291	2.224	2.201	1.982	1.874	1.836	1.836	1.783	1.839
P46940	IQGAP1	0.589	0.849	0.855	0.885	0.663	0.671	0.666	0.776	0.762	0.741
Q8IVF2	AHNAK2	0.289	0.282	0.281	0.289	0.314	0.324	0.337	0.261	0.284	0.248
O75643	SNRNP200	2.077	2.478	2.476	2.474	2.173	2.106	2.002	2.086	2.022	2.06
P49327	FASN	1.292	1.285	1.278	1.35	1.186	1.344	1.266	1.818	1.737	1.863
Q5UIP0	RIF1	4.098	3.626	3.388	3.318	3.676	3.643	3.469	2.343	2.336	2.338
Q14315	FLNC	0.087	0.069	0.084	0.073	0.087	0.078	0.094	0.079	0.142	0.086
Q9P2E9	RRBP1	2.089	1.944	1.821	1.84	2.055	1.912	2.162	1.445	1.434	1.455
O60437	PPL	0.592	0.633	0.587	0.62	0.527	0.511	0.528	0.458	0.464	0.438
Q7Z6Z7	HUWE1	1.199	1.056	1.043	1.039	1.277	1.387	1.377	1.504	1.526	1.588
Q13439	GOLGA4	1.948	1.909	1.802	1.881	1.985	1.945	1.976	1.578	1.529	1.547
P12111	COL6A3	0.038	0.038	0.041	0.042	0.039	0.041	0.039	0.041	0.073	0.032
Q92616	GCN1	1.205	1.224	1.214	1.244	1.273	1.468	1.358	1.714	1.672	1.738
P18206	VCL	0.336	0.362	0.358	0.373	0.33	0.384	0.359	0.515	0.516	0.439
Q6P2Q9	PRPF8	1.879	1.854	1.898	1.861	1.822	1.654	1.773	1.727	1.679	1.722
Q86UP2	KTN1	1.699	1.994	1.834	1.962	1.558	1.53	1.504	1.276	1.226	1.244
Q99996	AKAP9	1.768	1.243	1.218	1.254	1.718	1.896	1.803	1.599	1.597	1.619
P35580	MYH10	0.523	0.513	0.501	0.502	0.545	0.548	0.552	0.599	0.609	0.6
P07814	EPRS1	1.568	1.762	1.7	1.752	1.735	1.889	1.849	2.307	2.191	2.342
O43707	ACTN4	0.81	1.118	1.134	1.129	0.805	0.766	0.744	0.896	0.88	0.879
P42704	LRPPRC	2.215	2.687	2.769	2.548	2.109	1.888	1.876	1.77	1.732	1.804
Q13428	TCOF1	4.303	4.259	4.033	3.74	3.863	3.59	3.891	3.158	3.071	3.174
P34932	HSPA4	1.655	1.694	1.722	1.752	1.61	1.841	1.809	2.548	2.57	2.764
P58107	EPPK1	0.551	0.521	0.506	0.528	0.57	0.561	0.564	0.546	0.552	0.531
Q8WYP5	AHCTF1	2.717	2.273	2.209	2.239	2.506	2.448	2.429	1.767	1.734	1.732
P04114	APOB	0.106	0.099	0.104	0.109	0.118	0.111	0.116	0.085	0.117	0.07
Q00610	CLTC	0.991	1.153	1.192	1.158	1.005	0.975	0.965	1.068	1.033	1.058
P12814	ACTN1	0.489	0.693	0.696	0.719	0.494	0.479	0.469	0.58	0.583	0.553
Q9C0C2	TNKS1BP1	0.867	0.711	0.679	0.715	0.786	0.856	0.855	0.737	0.733	0.747
Q03001	DST	1.049	0.839	0.842	0.844	1.015	1.065	1.034	0.899	0.903	0.9
P05787	KRT8	1.499	1.802	1.917	1.817	1.504	1.366	1.481	1.434	1.427	1.456
P98160	HSPG2	0.079	0.077	0.079	0.082	0.083	0.086	0.083	0.079	0.112	0.069
Q14008	CKAP5	1.851	1.674	1.631	1.663	1.889	2.001	1.982	2.061	1.961	1.997
P16144	ITGB4	2.121	2.628	2.522	2.634	2.01	1.954	1.869	1.617	1.574	1.592
Q14683	SMC1A	2.269	2.105	2.061	2.1	2.171	2.136	2.187	2.024	1.927	1.964
Q15075	EEA1	1.375	1.322	1.193	1.313	1.267	1.269	1.28	0.982	0.965	0.969
Q14676	MDC1	2.867	2.468	2.34	2.44	2.482	2.482	2.53	1.916	1.878	1.92
Q92817	EVPL	0.238	0.196	0.192	0.201	0.217	0.222	0.225	0.187	0.212	0.165
Q9Y520	PRRC2C	2.072	1.694	1.548	1.644	2.012	2.063	2.039	1.957	1.911	1.942
P35555	FBN1	0.041	0.041	0.043	0.044	0.043	0.044	0.044	0.041	0.075	0.032
Q8NFC6	BOD1L1	2.322	1.772	1.663	1.704	2.19	2.202	2.228	1.529	1.519	1.526
Q9UQ35	SRRM2	2.165	1.756	1.727	1.719	2.223	2.164	2.254	1.559	1.555	1.549
Q12888	TP53BP1	1.773	1.464	1.407	1.453	1.682	1.693	1.74	1.151	1.125	1.123
P05023	ATP1A1	1.658	1.885	1.868	1.902	1.583	1.542	1.528	1.36	1.299	1.317
P33176	KIF5B	1.252	1.238	1.212	1.264	1.296	1.497	1.414	1.769	1.693	1.744
P27708	CAD	1.126	1.225	1.22	1.27	1.146	1.249	1.18	1.722	1.688	1.783
P55072	VCP	0.873	0.947	1.01	0.979	0.951	0.914	0.908	1.02	0.998	1.023
Q9UQE7	SMC3	2.359	2.044	1.988	2.024	2.228	2.179	2.26	2.011	1.937	1.956
Q14839	CHD4	2.184	2.183	2.136	2.098	2.154	1.941	1.986	1.869	1.81	1.842
P08238	HSP90AB1	1.121	1.205	1.26	1.24	1.139	1.201	1.233	1.767	1.811	1.907
Q14690	PDCD11	2.919	1.03	1.125	1.042	2.868	2.619	2.774	2.187	2.069	2.068
P02768	ALB	0.076	0.081	0.088	0.1	0.074	0.073	0.07	0.068	0.109	0.058
P35221	CTNNA1	1.529	1.867	1.884	1.834	1.443	1.395	1.375	1.133	1.094	1.094
Q9Y4L1	HYOU1	1.727	2.262	2.394	2.154	1.97	1.6	1.815	1.738	1.75	1.815
Q07157	TJP1	2	1.879	1.738	1.845	1.908	1.842	1.877	1.814	1.724	1.762
Q92598	HSPH1	1.473	1.822	1.897	1.859	1.523	1.664	1.591	2.476	2.419	2.749
P02545	LMNA	1.295	1.345	1.4	1.363	1.252	1.131	1.258	1.022	1.032	1.021
P52272	HNRNPM	1.812	1.282	1.339	1.252	1.743	1.569	1.678	1.805	1.835	1.885
Q9NR30	DDX21	2.342	2.485	2.551	2.411	2.363	2	2.318	2.118	1.999	2.121
Q7L014	DDX46	1.786	2.501	2.41	2.441	1.807	1.803	1.816	2.171	2.1	2.122
Q5JRA6	MIA3	2.181	2.041	1.93	2.001	2.257	2.231	2.213	1.642	1.583	1.597
P11142	HSPA8	1.597	1.606	1.717	1.639	1.637	1.633	1.865	1.975	2.123	2.166
P07900	HSP90AA1	1.188	1.176	1.2	1.172	1.129	1.265	1.319	1.774	1.766	1.829
Q9BTC0	DIDO1	2.283	2.022	1.883	1.986	2.301	2.291	2.289	1.727	1.667	1.707
O95425	SVIL	0.772	0.814	0.783	0.816	0.701	0.688	0.69	0.651	0.642	0.638
P02751	FN1	0.08	0.102	0.105	0.102	0.091	0.088	0.085	0.092	0.124	0.074
Q99715	COL12A1	0.095	0.095	0.098	0.097	0.093	0.092	0.091	0.092	0.121	0.079
P51610	HCFC1	1.815	1.799	1.746	1.789	1.788	1.762	1.791	1.617	1.575	1.568
Q04637	EIF4G1	1.505	1.45	1.452	1.454	1.606	1.601	1.573	1.935	2.054	2.085
P27816	MAP4	1.367	1.269	1.198	1.229	1.366	1.588	1.577	1.563	1.549	1.546
P14625	HSP90B1	1.134	1.439	1.497	1.479	1.265	1.16	1.202	1.063	1.04	1.042
Q92614	MYO18A	1.487	1.543	1.478	1.55	1.407	1.41	1.41	1.294	1.252	1.275
O43491	EPB41L2	2.198	2.496	2.321	2.422	2.239	2.216	2.186	1.728	1.685	1.724
A5YKK6	CNOT1	1.579	1.353	1.369	1.317	1.623	1.55	1.601	1.728	1.681	1.738
Q12906	ILF3	1.893	1.651	1.724	1.656	1.958	1.637	1.833	1.9	1.813	1.878
P16615	ATP2A2	1.713	1.552	1.787	1.517	1.632	1.291	1.687	1.305	1.299	1.35
P11388	TOP2A	2.591	3.101	2.932	3.012	2.367	2.319	2.246	1.978	1.947	1.953
P13639	EEF2	1.039	1.272	1.362	1.355	1.084	1.149	1.134	1.741	1.875	2.004
Q9Y4A5	TRRAP	1.421	1.405	1.379	1.398	1.425	1.359	1.305	1.137	1.131	1.133
P14618	PKM	0.896	1.126	1.159	1.179	0.919	1.014	0.976	1.508	1.504	1.701
Q9UIG0	BAZ1B	3.235	3.098	2.95	2.964	2.978	2.801	2.815	2.164	2.081	2.122
P60709	ACTB	0.64	0.893	0.925	0.92	0.643	0.633	0.617	0.708	0.731	0.7
Q92878	RAD50	2.485	2.583	2.492	2.42	2.438	2.269	2.527	2.019	1.99	2.043
A6NHR9	SMCHD1	1.758	1.906	1.884	1.926	1.836	1.824	1.818	1.66	1.611	1.633
Q02880	TOP2B	1.793	1.8	1.775	1.818	1.685	1.636	1.644	1.477	1.42	1.482
P11021	HSPA5	1.356	1.477	1.564	1.447	1.59	1.391	1.611	2.119	2.371	2.485
Q9Y4K1	CRYBG1	1.564	1.471	1.415	1.479	1.455	1.458	1.485	1.229	1.207	1.224
Q9H583	HEATR1	2.598	2.166	2.172	2.137	2.534	2.329	2.291	2.305	2.207	2.259
Q9BY89	KIAA1671	2.221	1.497	1.427	1.492	1.954	1.947	1.976	1.457	1.416	1.462
P13647	KRT5	0.423	0.479	0.47	0.478	0.408	0.368	0.41	0.347	0.366	0.321
P35658	NUP214	2.191	2.063	1.907	2.039	2.158	2.234	2.186	2.07	1.989	2.055
Q08211	DHX9	1.91	1.887	1.974	1.986	1.795	1.719	1.701	1.73	1.651	1.716
P05783	KRT18	2.698	2.976	3.052	2.976	2.743	2.521	2.726	2.36	2.339	2.436
P26358	DNMT1	2.195	2.435	2.346	2.366	2.281	2.267	2.396	2.34	2.302	2.391
Q14152	EIF3A	1.688	1.601	1.6	1.607	1.747	1.629	1.696	2.174	2.16	2.336
Q13435	SF3B2	2.539	2.28	2.258	2.255	2.354	2.397	2.367	2.146	2.05	2.096
P20700	LMNB1	2.231	2.244	2.322	2.238	1.949	1.847	2.012	1.758	1.642	1.701
P55196	AFDN	1.416	1.333	1.26	1.326	1.427	1.384	1.401	1.133	1.103	1.117
P10809	HSPD1	1.996	2.299	2.544	2.332	1.776	1.745	1.756	1.693	1.616	1.67
Q00341	HDLBP	1.132	0.704	0.725	0.738	1.183	1.175	1.221	1.144	1.118	1.117
P13667	PDIA4	1.175	1.491	1.509	1.5	1.256	1.182	1.2	0.96	0.936	0.921
P02533	KRT14	0.372	0.408	0.372	0.392	0.339	0.321	0.35	0.287	0.301	0.263
Q9BQG0	MYBBP1A	3.373	1.506	1.62	1.52	3.276	2.947	2.928	2.921	2.792	2.855
O15230	LAMA5	0.314	0.272	0.265	0.273	0.292	0.295	0.295	0.173	0.202	0.17
P25205	MCM3	1.782	1.916	2.043	1.933	2.157	2.116	2.195	2.265	2.222	2.281
P18583	SON	2.609	2.06	1.998	2.032	2.26	2.26	2.258	1.917	1.864	1.911
P10586	PTPRF	2.425	1.891	1.829	1.846	2.205	2.052	2.048	1.084	1.187	1.167
Q08378	GOLGA3	1.077	1.123	1.107	1.128	1.137	1.228	1.204	1.234	1.217	1.207
O75533	SF3B1	2.191	2.409	2.454	2.413	2.15	1.973	1.953	2.009	1.896	1.961
P38646	HSPA9	3.075	3.314	3.548	3.126	3.095	2.721	3.121	2.462	2.445	2.485
P09874	PARP1	1.376	1.76	1.713	1.68	1.558	1.532	1.614	1.742	1.729	1.763
Q9UDY2	TJP2	1.883	2.014	1.974	2.014	1.825	1.737	1.836	1.881	2.001	1.968
P07996	THBS1	1.104	0.584	0.605	0.612	1.503	1.465	1.595	2.059	1.974	2.11
P49321	NASP	1.042	1.003	1.002	1.02	1.076	1.268	1.285	1.668	1.615	1.634
Q03164	KMT2A	2.43	1.822	1.711	1.778	2.271	2.287	2.24	1.695	1.688	1.707
P49736	MCM2	1.788	1.898	1.992	1.811	2.091	1.913	2.227	2.203	2.073	2.12
P14923	JUP	0.41	0.46	0.458	0.474	0.364	0.357	0.363	0.257	0.279	0.226
P23229	ITGA6	2.128	2.582	2.54	2.489	1.866	1.743	1.888	1.383	1.331	1.327
Q8N163	CCAR2	1.801	1.555	1.526	1.554	1.846	1.894	1.95	1.611	1.629	1.584
P52948	NUP98	1.988	1.801	1.827	1.785	1.834	1.7	1.967	1.533	1.472	1.509
Q15643	TRIP11	1.845	1.726	1.644	1.707	2.017	2.037	2.011	1.217	1.222	1.155
P11047	LAMC1	0.252	0.202	0.19	0.194	0.225	0.226	0.228	0.151	0.178	0.132
Q8N3D4	EHBP1L1	1.312	1.205	1.154	1.219	1.344	1.399	1.403	1.013	1.018	1.016
P50990	CCT8	1.516	1.535	1.535	1.581	1.497	1.648	1.582	2.155	2.005	2.103
O75691	UTP20	3.113	1.58	1.629	1.551	2.698	2.293	2.539	2.321	2.197	2.248
P13646	KRT13	0.064	0.056	0.062	0.059	0.067	0.056	0.066	0.053	0.087	0.047
Q13263	TRIM28	1.979	1.048	1.149	1.11	2.093	2.202	2.29	1.838	1.783	1.781
P27824	CANX	1.747	2.469	2.533	2.538	1.901	1.706	1.638	1.777	1.676	1.77
Q9NYU2	UGGT1	1.354	1.718	1.664	1.682	1.341	1.292	1.245	1.057	1.032	1.029
O95714	HERC2	1.95	1.591	1.531	1.601	1.926	2.007	1.849	1.823	1.864	1.893
Q9NR09	BIRC6	1.208	1.039	1.043	1.071	1.196	1.355	1.303	1.469	1.43	1.455
P22102	GART	1.615	1.581	1.623	1.665	1.581	1.873	1.735	2.682	2.619	2.814
Q14966	ZNF638	2.431	2.054	2.003	2.045	2.348	2.33	2.301	1.814	1.761	1.802
Q9H2G2	SLK	1.089	1.194	1.129	1.199	1.078	1.25	1.2	1.358	1.316	1.339
Q93008	USP9X	0.8	0.769	0.762	0.74	0.829	0.848	0.825	1.052	1.031	1.054
Q15154	PCM1	2.65	1.765	1.685	1.701	2.671	2.679	2.705	2.1	2.035	2.046
P55265	ADAR	2.371	1.672	1.637	1.651	2.248	2.27	2.138	1.862	1.873	1.936
Q14203	DCTN1	0.746	0.713	0.684	0.717	0.77	0.891	0.867	0.954	0.934	0.963
P11586	MTHFD1	1.122	1.252	1.247	1.302	1.095	1.281	1.165	2.033	1.861	1.974
Q9Y5B9	SUPT16H	2.115	2.843	2.762	2.922	2.33	2.345	2.485	2.61	2.492	2.622
Q29RF7	PDS5A	1.741	1.755	1.794	1.749	1.788	1.783	1.795	1.676	1.631	1.643
Q7KZF4	SND1	1.639	1.595	1.668	1.571	1.506	1.412	1.611	1.491	1.453	1.549
P24821	TNC	0.052	0.053	0.055	0.056	0.054	0.053	0.052	0.051	0.089	0.039
Q16891	IMMT	2.6	2.489	2.431	2.38	2.364	2.108	2.416	1.623	1.617	1.628
Q14160	SCRIB	1.582	1.759	1.664	1.729	1.543	1.501	1.488	1.164	1.145	1.161
O60610	DIAPH1	1.522	1.591	1.554	1.635	1.526	1.761	1.666	2.362	2.212	2.355
Q96RT1	ERBIN	2.249	1.701	1.679	1.68	2.073	2.055	2.015	1.458	1.423	1.451
O15061	SYNM	0.049	0.05	0.053	0.054	0.051	0.05	0.049	0.051	0.084	0.037
Q13085	ACACA	1.311	1.208	1.182	1.25	1.249	1.401	1.281	1.752	1.691	1.787
Q14573	ITPR3	1.238	1.616	1.578	1.606	1.26	1.218	1.156	0.935	0.951	0.962
P00533	EGFR	2.687	2.611	2.521	2.54	2.771	2.631	2.607	2.244	2.148	2.172
Q5JTH9	RRP12	2.836	1.899	1.934	1.932	2.843	2.721	2.675	2.571	2.508	2.565
P02538	KRT6A	0.058	0.075	0.069	0.067	0.066	0.058	0.069	0.065	0.09	0.047
O60841	EIF5B	1.709	1.67	1.582	1.579	1.82	1.804	1.848	2.295	2.216	2.346
P19012	KRT15	0.547	0.49	0.484	0.503	0.422	0.407	0.453	0.385	0.394	0.387
P49588	AARS1	1.004	0.836	0.842	0.862	0.917	1.097	0.968	1.699	1.66	1.702
P48668	KRT6C	0.045	0.051	0.053	0.052	0.051	0.048	0.046	0.05	0.08	0.047
P53621	COPA	0.884	0.986	0.988	1.023	0.943	1.021	0.97	1.273	1.221	1.288
Q96T58	SPEN	2.521	1.964	1.894	1.967	2.52	2.524	2.497	1.904	1.878	1.918
Q15393	SF3B3	1.848	2.096	2.161	2.062	1.856	1.673	1.716	1.741	1.698	1.728
O95347	SMC2	2.236	2.314	2.251	2.32	2.288	2.507	2.532	2.775	2.649	2.719
P30622	CLIP1	0.869	0.771	0.757	0.794	0.883	1.045	0.987	1.033	1.021	1.05
O43290	SART1	2.466	1.811	1.806	1.703	2.344	2.205	2.286	1.846	1.861	1.898
Q9NTJ3	SMC4	2.106	2.206	2.138	2.209	2.155	2.39	2.454	2.486	2.374	2.406
A3KMH1	VWA8	1.692	2.093	2.022	2.069	1.566	1.521	1.443	1.314	1.296	1.32
P68133	ACTA1	0.202	0.568	0.693	0.68	0.268	0.247	0.203	0.477	0.487	0.481
P63267	ACTG2	0.215	0.252	0.277	0.276	0.233	0.228	0.209	0.237	0.272	0.24
O60264	SMARCA5	3.238	2.858	3.076	2.826	3.055	2.584	3.089	2.083	2.069	2.162
Q7KZ85	SUPT6H	1.419	1.235	1.281	1.272	1.581	1.5	1.536	1.406	1.373	1.383
Q12830	BPTF	2.701	2.279	2.169	2.256	2.617	2.586	2.607	1.862	1.829	1.866
Q9NQW6	ANLN	2.729	3.349	3.104	3.055	2.941	3.032	3.096	2.351	2.327	2.268
P24928	POLR2A	1.736	0.827	0.861	0.847	1.723	1.732	1.747	1.065	1.102	1.018
P49368	CCT3	1.332	1.549	1.657	1.627	1.392	1.406	1.383	1.975	2.147	2.284
Q9NYQ8	FAT2	2.113	0.644	0.721	0.68	1.869	1.62	1.796	0.602	0.61	0.564
O95071	UBR5	1.343	1.612	1.57	1.64	1.451	1.478	1.438	1.481	1.478	1.482
P46100	ATRX	2.18	1.913	1.827	1.885	1.972	1.971	2.033	1.193	1.195	1.156
Q99460	PSMD1	1.57	1.822	1.783	1.749	1.666	1.679	1.724	1.978	1.976	2.027
P40939	HADHA	1.114	1.591	1.576	1.591	1.073	1.011	0.999	0.849	0.839	0.829
O95602	POLR1A	2.478	1.626	1.663	1.659	2.334	2.242	2.206	1.94	1.861	1.935
Q6KC79	NIPBL	2.29	1.944	1.873	1.912	2.15	2.125	2.042	1.587	1.589	1.609
Q92621	NUP205	1.759	2.001	1.923	1.991	1.71	1.713	1.668	1.61	1.537	1.609
P78371	CCT2	1.322	1.421	1.485	1.502	1.35	1.48	1.402	1.865	1.895	2.002
P53396	ACLY	1.041	1.276	1.321	1.329	1.042	1.174	1.066	1.753	1.726	1.829
P04259	KRT6B	0.042	0.043	0.042	0.044	0.044	0.044	0.041	0.043	0.075	0.039
Q8IUD2	ERC1	1.243	1.63	1.487	1.601	1.376	1.477	1.451	1.41	1.389	1.442
P00558	PGK1	0.499	0.552	0.658	0.649	0.5	0.526	0.536	0.841	1.128	0.853
Q8WUM4	PDCD6IP	0.683	0.701	0.704	0.735	0.698	0.799	0.762	1.09	1.051	1.093
Q12802	AKAP13	0.876	0.743	0.718	0.748	0.935	1.041	1.011	0.962	0.958	0.96
P78347	GTF2I	2.206	2.27	2.321	2.287	2.091	1.98	2.031	1.795	1.73	1.755
P17987	TCP1	1.547	1.711	1.769	1.796	1.564	1.713	1.583	2.244	2.187	2.405
O00267	SUPT5H	1.53	1.414	1.435	1.454	1.682	1.749	1.754	1.777	1.725	1.754
P19367	HK1	1.306	1.545	1.622	1.518	1.418	1.233	1.454	1.045	1.094	1.073
P0DMV9	HSPA1B	0.413	0.416	0.42	0.43	0.409	0.424	0.415	0.584	0.56	0.538
P13797	PLS3	0.686	1.045	1.132	1.152	0.658	0.702	0.687	1.037	1.108	1.026
Q6ZRV2	FAM83H	0.869	0.607	0.604	0.615	0.862	0.875	0.883	0.656	0.659	0.653
P31939	ATIC	1.042	1.169	1.194	1.212	1.054	1.176	1.109	1.798	2.015	2.127
P68104	EEF1A1	1.026	1.322	1.384	1.335	1.149	1.228	1.171	1.673	1.88	1.887
Q5VYK3	ECPAS	1.165	1.26	1.288	1.291	1.29	1.432	1.335	1.894	1.816	1.869
Q15029	EFTUD2	1.641	1.641	1.633	1.647	1.627	1.571	1.529	1.484	1.422	1.461
Q92900	UPF1	1.095	0.86	0.894	0.905	1.247	1.281	1.211	1.327	1.29	1.299
Q9P2J5	LARS1	1.787	1.835	1.748	1.83	1.834	2.058	1.935	2.45	2.305	2.405
Q8IWJ2	GCC2	1.698	1.667	1.641	1.626	1.815	1.846	1.851	1.369	1.362	1.384
Q709C8	VPS13C	0.81	0.746	0.72	0.774	0.798	0.852	0.821	0.818	0.826	0.823
P19013	KRT4	0.039	0.037	0.039	0.041	0.041	0.039	0.04	0.038	0.07	0.026
P35222	CTNNB1	1.644	2.032	1.935	2.031	1.498	1.456	1.466	1.129	1.108	1.09
P33992	MCM5	1.837	2.06	2.151	2.206	2.127	2.225	2.193	2.461	2.339	2.39
Q13045	FLII	1.063	1.23	1.166	1.198	1.13	1.22	1.149	1.347	1.334	1.344
O95239	KIF4A	2.58	2.18	2.189	2.188	2.725	3.416	3.13	2.637	2.576	2.593
P68371	TUBB4B	0.9	0.938	1.013	0.972	0.89	0.973	0.95	1.428	1.51	1.58
Q5T5P2	KIAA1217	1.294	1.065	1.04	1.066	1.217	1.215	1.228	0.907	0.913	0.915
Q7Z406	MYH14	0.16	0.146	0.151	0.155	0.163	0.174	0.17	0.167	0.194	0.164
P11387	TOP1	2.776	3.418	3.393	3.403	2.73	2.514	2.64	2.506	2.465	2.484
P51659	HSD17B4	1.803	2.401	2.359	2.395	1.809	1.749	1.723	1.592	1.515	1.527
Q03252	LMNB2	2.369	2.339	2.295	2.345	2.085	2.054	2.121	1.777	1.718	1.759
P49790	NUP153	2.217	1.746	1.595	1.713	2.171	2.091	2.18	1.628	1.611	1.635
P07942	LAMB1	0.386	0.359	0.343	0.34	0.353	0.349	0.347	0.226	0.25	0.208
P26038	MSN	0.5	0.843	0.799	0.857	0.518	0.537	0.517	0.796	0.78	0.714
Q9NVP1	DDX18	2.94	2.62	2.726	2.6	2.803	2.636	2.647	2.566	2.416	2.481
Q8IWZ3	ANKHD1	1.202	0.905	0.938	0.942	1.278	1.417	1.352	1.414	1.384	1.411
P48643	CCT5	1.364	1.471	1.488	1.5	1.394	1.436	1.421	1.938	2.035	2.095
Q01813	PFKP	0.831	1.044	1.083	1.096	0.9	0.969	0.874	1.343	1.358	1.568
Q00839	HNRNPU	2.185	1.465	1.621	1.454	2.113	1.822	2.183	1.959	1.942	2.029
Q92945	KHSRP	1.895	1.09	1.12	1.093	1.977	1.925	1.945	1.939	1.988	2.028
P55060	CSE1L	1.461	1.484	1.57	1.515	1.466	1.441	1.587	2.063	2.263	2.249
P78344	EIF4G2	1.682	2.02	1.973	1.905	1.71	1.66	1.578	2.07	2.107	2.214
P50851	LRBA	0.582	0.625	0.618	0.638	0.59	0.661	0.625	0.766	0.762	0.789
P29144	TPP2	1.427	1.468	1.405	1.437	1.356	1.36	1.276	1.416	1.35	1.391
Q10567	AP1B1	1.203	1.357	1.473	1.455	1.206	1.204	1.303	1.204	1.238	1.275
Q15233	NONO	1.561	1.644	1.634	1.671	1.691	1.601	1.546	1.645	1.584	1.614
Q1KMD3	HNRNPUL2	1.917	1.411	1.41	1.419	1.764	1.645	1.754	1.415	1.348	1.394
P20810	CAST	0.818	0.744	0.729	0.72	0.793	0.859	0.902	1.016	1.003	1.058
P04075	ALDOA	0.739	0.869	0.857	0.905	0.747	0.88	0.819	1.377	1.28	1.323
Q8NE71	ABCF1	1.963	1.976	1.989	2.018	2.065	2.062	1.997	2.421	2.421	2.826
O00410	IPO5	1.193	1.368	1.376	1.406	1.233	1.388	1.286	1.895	1.919	2.083
Q16513	PKN2	1.256	1.305	1.366	1.267	1.388	1.255	1.272	0.981	1.038	1.079
O14497	ARID1A	1.967	1.614	1.565	1.624	1.841	1.827	1.821	1.49	1.473	1.505
Q86VP6	CAND1	0.713	0.722	0.74	0.738	0.739	0.82	0.813	1.2	1.167	1.235
P49748	ACADVL	1.011	1.469	1.541	1.564	1.015	0.966	0.912	0.884	0.866	0.859
Q12789	GTF3C1	2.274	2.315	2.247	2.312	2.26	2.19	2.094	1.574	1.578	1.537
O75534	CSDE1	1.797	1.612	1.669	1.569	1.856	1.809	1.865	2.005	2.001	2.163
P21359	NF1	1.193	1.354	1.337	1.376	1.23	1.304	1.208	1.427	1.39	1.418
Q99959	PKP2	5.012	4.496	4.32	4.357	4.303	4.047	4.184	3.155	2.986	3.04
Q8IWI9	MGA	2.402	1.449	1.426	1.424	2.105	2.097	2.1	1.347	1.364	1.327
P22314	UBA1	0.666	0.801	0.826	0.836	0.695	0.825	0.759	1.353	1.281	1.359
Q92620	DHX38	1.529	1.833	1.734	1.813	1.632	1.67	1.687	1.583	1.596	1.599
Q32MZ4	LRRFIP1	0.932	0.977	0.923	0.969	0.959	1.121	1.085	1.285	1.23	1.352
P50991	CCT4	1.699	1.7	1.754	1.778	1.657	1.818	1.764	2.223	2.095	2.291
Q5VWN6	TASOR2	2.843	2.033	2.006	2.041	2.63	2.64	2.684	1.815	1.817	1.816
Q63HN8	RNF213	0.497	0.439	0.446	0.463	0.547	0.597	0.585	0.508	0.519	0.503
P01024	C3	0.049	0.062	0.057	0.062	0.051	0.05	0.05	0.049	0.082	0.04
O75146	HIP1R	1.733	1.694	1.613	1.697	1.731	1.789	1.774	1.715	1.662	1.718
P43243	MATR3	2.303	1.562	1.659	1.581	2.139	2.107	2.097	1.912	1.788	1.843
O15020	SPTBN2	0.48	0.539	0.528	0.552	0.517	0.504	0.487	0.431	0.452	0.436
Q02952	AKAP12	0.434	0.457	0.405	0.406	0.497	0.552	0.567	0.349	0.382	0.34
P42285	MTREX	2.964	2.068	2.072	2.006	2.758	2.737	2.585	2.304	2.278	2.296
Q96L91	EP400	2.064	1.593	1.608	1.663	2.102	2.091	2.083	1.512	1.479	1.482
Q8WWI1	LMO7	1.041	0.922	0.873	0.895	0.92	0.926	0.917	0.682	0.678	0.682
Q99832	CCT7	1.538	1.663	1.661	1.635	1.544	1.625	1.575	2.128	2.118	2.293
Q92576	PHF3	2.751	1.691	1.658	1.694	2.462	2.452	2.48	1.727	1.707	1.731
Q15424	SAFB	2.561	2.555	2.468	2.555	2.381	2.353	2.372	1.995	1.904	1.959
P36776	LONP1	1.683	2.325	2.29	2.328	1.666	1.571	1.53	1.407	1.347	1.362
O15031	PLXNB2	1.349	1.401	1.352	1.396	1.283	1.239	1.244	0.84	0.836	0.833
P31948	STIP1	1.309	1.372	1.314	1.389	1.342	1.43	1.448	1.98	1.939	2.097
O60287	URB1	2.377	2.539	2.478	2.509	2.424	2.276	2.12	1.972	1.938	1.959
Q92841	DDX17	1.566	1.089	1.267	1.094	1.536	1.274	1.511	1.205	1.261	1.398
P07437	TUBB	0.785	0.931	1.027	1.006	0.817	0.902	0.813	1.388	1.356	1.466
P08779	KRT16	0.09	0.1	0.098	0.104	0.089	0.088	0.09	0.084	0.114	0.07
P13796	LCP1	0.437	0.596	0.61	0.618	0.443	0.501	0.462	0.666	0.7	0.655
P48634	PRRC2A	1.194	1.152	1.068	1.14	1.186	1.234	1.196	1.135	1.142	1.135
P02786	TFRC	1.378	2.757	2.813	2.688	1.645	1.595	1.492	1.976	1.864	1.918
Q04695	KRT17	0.339	0.442	0.395	0.419	0.337	0.341	0.349	0.289	0.31	0.259
Q16531	DDB1	1.335	1.484	1.54	1.525	1.411	1.467	1.465	1.454	1.392	1.414
Q13200	PSMD2	1.511	1.788	1.733	1.756	1.607	1.657	1.697	2.084	1.988	2.056
Q9P2M7	CGN	2.545	1.695	1.647	1.72	2.26	2.274	2.228	1.855	1.791	1.851
Q14669	TRIP12	2.639	2.215	2.05	2.131	2.718	2.575	2.422	2.179	2.2	2.202
Q9BQS8	FYCO1	1.184	1.165	1.168	1.183	1.381	1.466	1.467	1.267	1.235	1.265
O14578	CIT	2.496	2.284	2.216	2.287	2.614	2.603	2.55	1.775	1.749	1.76
P41252	IARS1	1.037	1.316	1.335	1.335	1.182	1.185	1.137	1.644	1.633	1.732
O43795	MYO1B	2.529	3.002	3.063	3.046	2.727	2.571	2.485	2.424	2.278	2.37
Q7Z5J4	RAI1	2.623	1.877	1.777	1.869	2.023	2.029	2.027	1.544	1.549	1.588
Q13751	LAMB3	0.844	1.054	0.947	1.037	1.174	1.128	1.128	0.713	0.729	0.725
Q96Q89	KIF20B	3.62	2.417	2.254	2.287	2.944	2.901	2.82	1.573	1.602	1.544
O95202	LETM1	1.595	2.201	2.164	2.176	1.565	1.526	1.459	1.446	1.385	1.427
P63010	AP2B1	1.268	1.616	1.612	1.656	1.354	1.334	1.35	1.136	1.096	1.095
Q99798	ACO2	0.774	1.122	1.108	1.155	0.763	0.722	0.705	0.611	0.617	0.596
Q02218	OGDH	1.018	1.393	1.392	1.394	1.048	1.009	0.933	0.804	0.788	0.798
Q92797	SYMPK	2.119	2.191	2.141	2.179	2.155	2.148	2.107	1.849	1.762	1.819
O95782	AP2A1	1.352	1.886	1.808	1.903	1.378	1.361	1.274	1.293	1.28	1.283
Q9UKV3	ACIN1	2.878	2.377	2.26	2.282	2.651	2.631	2.496	1.964	1.944	1.973
Q14974	KPNB1	1.487	1.782	1.917	1.866	1.468	1.47	1.405	1.858	1.869	2.023
O75153	CLUH	1.504	1.33	1.318	1.353	1.542	1.711	1.623	1.962	1.883	1.947
Q9ULT8	HECTD1	1.396	0.756	0.795	0.789	1.487	1.726	1.572	1.714	1.679	1.694
Q8TEQ6	GEMIN5	1.751	1.945	1.835	1.926	1.854	1.975	1.817	2.26	2.166	2.236
P06737	PYGL	0.861	1.032	1.029	1.068	0.889	1.011	0.899	1.393	1.334	1.381
Q92922	SMARCC1	2.483	2.65	2.55	2.637	2.336	2.336	2.331	2.147	2.126	2.132
Q14126	DSG2	1.932	2.048	1.954	2.085	1.652	1.591	1.554	1.198	1.181	1.212
Q9Y4I1	MYO5A	1.17	1.055	1.007	1.072	1.253	1.309	1.26	1.24	1.22	1.261
P56192	MARS1	1.239	1.474	1.469	1.481	1.381	1.496	1.315	1.972	1.905	1.979
O60716	CTNND1	1.901	1.873	1.767	1.886	1.787	1.7	1.764	1.417	1.38	1.41
O60313	OPA1	1.843	2.07	2.043	1.939	1.597	1.443	1.485	1.486	1.434	1.471
Q8NI35	PATJ	2.897	2.675	2.566	2.628	2.934	2.981	2.961	2.069	2.04	2.262
P06576	ATP5F1B	1.047	1.29	1.432	1.354	1.065	0.961	0.985	0.955	0.984	0.971
P25705	ATP5F1A	1.868	2.066	2.1	2.014	1.685	1.622	1.627	1.425	1.402	1.402
Q86V48	LUZP1	1.652	1.538	1.424	1.478	1.706	1.696	1.762	1.339	1.318	1.306
Q08J23	NSUN2	1.225	1.33	1.393	1.343	1.384	1.498	1.452	2.05	2.031	2.081
P46087	NOP2	3.4	2.855	2.802	2.768	3.377	3.105	3.406	2.769	2.661	2.728
P42166	TMPO	1.639	1.817	1.85	1.774	1.687	1.624	1.711	1.622	1.533	1.555
O60271	SPAG9	0.857	0.814	0.779	0.835	0.87	1.018	0.954	1.176	1.152	1.187
Q8N1F7	NUP93	2.62	2.974	2.894	2.962	2.543	2.386	2.391	2.537	2.421	2.473
P51532	SMARCA4	2.877	2.961	2.849	2.902	2.571	2.498	2.519	2.027	1.955	1.972
Q9NZB2	FAM120A	1.303	1.583	1.501	1.566	1.346	1.334	1.354	1.425	1.383	1.407
P11717	IGF2R	1.406	1.158	1.092	1.138	1.323	1.355	1.328	0.96	0.96	0.941
P35251	RFC1	1.891	1.685	1.697	1.708	2.029	2.038	2.14	1.719	1.653	1.682
P33991	MCM4	1.746	2.074	2.153	2.097	2.052	2.007	2.095	2.363	2.315	2.321
O75592	MYCBP2	0.9	0.768	0.747	0.784	0.885	0.917	0.871	0.838	0.846	0.855
O60506	SYNCRIP	2.134	1.657	1.914	1.732	2.128	1.907	2.071	2.201	2.331	2.258
P23246	SFPQ	2.464	1.818	1.868	1.756	2.319	2.092	2.329	1.973	1.938	2.006
Q6P2E9	EDC4	1.125	1.087	1.178	1.093	1.168	1.118	1.371	1.195	1.213	1.368
P39880	CUX1	1.864	2.11	1.933	2.069	1.783	1.745	1.748	1.346	1.335	1.349
Q9BVJ6	UTP14A	4.084	0.941	1.122	0.99	3.888	3.809	3.836	2.967	2.817	2.892
Q9BXP5	SRRT	1.817	2.28	2.276	2.275	1.959	1.933	1.918	2.089	2.02	2.048
P54136	RARS1	1.631	1.806	1.891	1.849	1.753	1.889	1.882	2.958	2.91	3.032
P08195	SLC3A2	2.236	2.596	3.08	2.618	2.636	2.072	2.588	2.098	2.111	2.266
Q15459	SF3A1	2.053	2.246	2.164	2.209	2.058	2.096	2.138	2.056	1.978	1.984
P49411	TUFM	1.923	2.453	2.625	2.575	1.84	1.585	1.72	1.532	1.465	1.473
Q14566	MCM6	1.925	2.204	2.279	2.347	2.298	2.3	2.473	2.573	2.474	2.676
Q9UHB6	LIMA1	3.468	3.607	3.257	3.366	3.509	3.457	3.476	2.557	2.483	2.47
O43143	DHX15	1.812	1.917	1.901	1.93	1.791	1.774	1.754	1.833	1.752	1.818
P50395	GDI2	0.596	0.695	0.724	0.742	0.631	0.734	0.664	1.22	1.155	1.207
P80723	BASP1	3.138	2.971	2.626	2.76	2.738	2.812	2.885	2.13	2.076	2.064
Q05682	CALD1	0.106	0.121	0.109	0.118	0.114	0.124	0.128	0.122	0.151	0.091
P26640	VARS1	0.805	0.939	0.944	0.959	0.879	0.959	0.927	1.122	1.095	1.129
P08240	SRPRA	1.797	2.55	2.572	2.559	1.969	1.819	1.746	1.865	1.753	1.855
Q7L2E3	DHX30	2.04	2.001	1.987	1.977	2.088	1.996	1.948	1.516	1.464	1.465
Q8TAQ2	SMARCC2	2.638	2.632	2.454	2.567	2.487	2.49	2.431	2.038	1.993	2.023
P06733	ENO1	0.574	0.611	0.664	0.636	0.573	0.612	0.618	0.963	1.105	0.996
Q9UM54	MYO6	0.839	0.955	0.908	0.963	0.897	0.968	0.945	1.08	1.053	1.059
Q9H307	PNN	2.828	2.294	2.331	2.239	2.591	2.305	2.655	2.186	2.089	2.16
O14617	AP3D1	0.906	1.05	1.036	1.087	0.984	1.065	1.012	1.384	1.316	1.38
Q93009	USP7	1.171	1.291	1.306	1.297	1.279	1.242	1.275	1.396	1.343	1.363
Q9Y4G6	TLN2	0.709	0.671	0.634	0.675	0.729	0.81	0.76	0.728	0.745	0.732
Q12788	TBL3	2.274	2.391	2.361	2.315	2.186	2.017	2.006	1.951	1.902	1.95
Q86XP3	DDX42	1.504	1.514	1.541	1.586	1.565	1.513	1.49	1.695	1.61	1.647
P49750	YLPM1	2.071	1.783	1.657	1.765	2.053	2.036	2.045	1.519	1.496	1.525
O00159	MYO1C	1.231	1.333	1.294	1.246	1.197	1.105	1.096	0.904	0.895	0.884
Q5JSZ5	PRRC2B	2.118	1.917	1.858	1.914	2.078	2.128	2.098	1.771	1.709	1.746
Q9NSE4	IARS2	2.095	2.697	2.782	2.728	1.87	1.757	1.855	1.772	1.668	1.733
P12268	IMPDH2	1.345	1.652	1.596	1.615	1.43	1.482	1.466	2.276	2.191	2.388
Q9H2M9	RAB3GAP2	1.576	1.505	1.501	1.527	1.646	1.735	1.696	1.834	1.786	1.782
Q8IY81	FTSJ3	2.948	2.403	2.511	2.449	2.915	2.735	2.742	2.84	2.619	2.823
O75165	DNAJC13	0.824	0.834	0.824	0.849	0.845	0.83	0.793	0.773	0.764	0.767
P14866	HNRNPL	2.044	1.428	1.482	1.499	1.895	1.881	1.978	1.89	1.778	1.835
P01023	A2M	0.081	0.087	0.088	0.094	0.083	0.082	0.083	0.075	0.109	0.062
P52789	HK2	1.345	1.812	1.777	1.844	1.866	1.889	1.906	1.324	1.297	1.277
Q86W92	PPFIBP1	1.678	2.667	2.619	2.61	1.998	1.989	1.926	1.599	1.559	1.552
Q13835	PKP1	0.139	0.063	0.072	0.068	0.103	0.103	0.103	0.073	0.106	0.061
Q14C86	GAPVD1	1.272	1.272	1.261	1.295	1.327	1.484	1.34	1.767	1.711	1.802
O95573	ACSL3	2.383	2.538	2.653	2.525	2.255	2.096	2.079	1.954	1.962	2.025
P29966	MARCKS	1.782	2.211	2.465	2.065	1.978	1.739	2.148	1.493	1.703	1.634
O15027	SEC16A	1.331	1.384	1.341	1.407	1.647	1.716	1.706	1.444	1.396	1.43
Q14764	MVP	0.494	0.493	0.482	0.502	0.488	0.55	0.52	0.546	0.546	0.548
Q5VTR2	RNF20	2.033	1.881	1.909	1.904	2.272	2.411	2.566	2.013	2	1.952
P53618	COPB1	0.944	1.113	1.114	1.146	1.082	1.15	1.065	1.565	1.519	1.681
O75150	RNF40	2.238	2.107	2.041	2.065	2.444	2.578	2.683	2.185	2.142	2.129
P07237	P4HB	1.034	1.318	1.407	1.306	1.072	0.976	0.985	0.884	0.878	0.833
O75122	CLASP2	1.224	1.463	1.391	1.427	1.252	1.406	1.332	1.422	1.388	1.399
P11940	PABPC1	1.472	1.868	1.878	1.855	1.595	1.634	1.545	1.864	1.765	1.818
Q96GQ7	DDX27	3.957	1.901	2.028	1.787	3.954	3.048	3.511	3.255	3.104	3.266
Q9NTI5	PDS5B	1.718	1.712	1.651	1.687	1.598	1.591	1.581	1.526	1.48	1.533
P82094	TMF1	1.985	1.504	1.451	1.515	1.9	1.908	1.955	1.329	1.297	1.336
P07355	ANXA2	0.856	1.169	1.259	1.203	0.927	0.879	0.904	0.973	0.966	0.964
O43719	HTATSF1	2.364	2.461	2.191	2.313	2.369	2.385	2.291	1.772	1.814	1.75
Q9BSJ8	ESYT1	1.13	1.837	1.913	1.788	1.164	1.066	0.998	1.241	1.191	1.242
P42356	PI4KA	1.209	1.215	1.196	1.222	1.219	1.214	1.217	0.891	0.902	0.877
P17844	DDX5	2.436	1.59	1.802	1.476	2.473	1.997	2.217	1.76	1.901	1.945
Q96KR1	ZFR	2.248	1.285	1.328	1.3	2.13	2.138	2.239	1.585	1.552	1.533
P52701	MSH6	1.394	1.234	1.286	1.26	1.524	1.753	1.788	2.189	2.122	2.241
Q9UPU5	USP24	0.924	1.122	1.142	1.169	0.98	1.063	0.991	1.424	1.392	1.468
Q7Z2W4	ZC3HAV1	1.479	1.742	1.614	1.747	1.583	1.688	1.638	1.498	1.487	1.463
O75152	ZC3H11A	2.502	2.161	2.086	2.146	2.358	2.346	2.355	1.65	1.618	1.592
Q4V328	GRIPAP1	0.935	0.995	1.014	1.051	1.067	1.212	1.156	1.275	1.253	1.279
P29401	TKT	1.088	1.06	1.175	1.129	1.151	1.368	1.448	2.167	2.236	2.232
Q99666	RGPD5	1.899	1.492	1.467	1.511	2.163	2.279	2.086	1.413	1.433	1.401
Q9Y2A7	NCKAP1	1.218	1.44	1.427	1.453	1.24	1.277	1.2	1.372	1.334	1.367
Q9UBC2	EPS15L1	0.989	1.1	1.063	1.107	1.017	1.043	1.044	1.055	1.036	1.054
Q8TCS8	PNPT1	1.89	2.51	2.371	2.451	1.823	1.748	1.659	1.665	1.598	1.637
P15311	EZR	1.148	1.726	1.744	1.839	1.199	1.327	1.259	2.041	1.922	1.927
P06748	NPM1	3.173	2.853	3.178	2.835	3.206	2.945	3.103	3.049	3.166	3.279
O95757	HSPA4L	0.984	1.005	0.986	1.032	0.959	1.099	1.035	1.397	1.356	1.389
Q6WCQ1	MPRIP	1.57	1.597	1.48	1.552	1.482	1.467	1.447	1.234	1.206	1.232
O15231	ZNF185	0.195	0.168	0.157	0.168	0.185	0.191	0.19	0.142	0.178	0.137
P02787	TF	0.045	0.048	0.049	0.051	0.046	0.046	0.047	0.045	0.077	0.036
Q8N3C0	ASCC3	1.708	1.702	1.643	1.689	1.645	1.707	1.629	1.561	1.532	1.531
Q9Y678	COPG1	0.974	1.043	1.039	1.071	1.08	1.178	1.116	1.435	1.394	1.427
Q7RTP6	MICAL3	1.326	1.182	1.141	1.223	1.296	1.442	1.423	1.388	1.353	1.386
Q12931	TRAP1	2.117	2.804	2.671	2.759	2.021	1.957	1.82	1.867	1.81	1.845
P28331	NDUFS1	1.192	1.534	1.504	1.502	1.073	0.988	0.959	0.413	0.442	0.387
Q99613	EIF3C	1.624	1.516	1.506	1.424	1.606	1.594	1.518	1.891	1.93	1.988
Q13136	PPFIA1	1.447	1.994	1.898	1.98	1.579	1.651	1.605	1.514	1.473	1.5
Q9H0A0	NAT10	2.904	2.458	2.378	2.362	2.801	2.298	2.598	2.511	2.363	2.502
O00567	NOP56	1.697	1.739	1.727	1.742	1.694	1.615	1.613	1.551	1.469	1.519
Q9Y2W1	THRAP3	2.381	2.434	2.241	2.398	2.359	2.37	2.342	2.021	1.948	1.995
Q14151	SAFB2	2.073	2.117	1.983	2.048	1.938	1.987	1.869	1.667	1.642	1.657
O75376	NCOR1	1.73	1.555	1.439	1.537	1.719	1.7	1.746	1.297	1.307	1.313
O95163	ELP1	1.182	1.31	1.298	1.342	1.287	1.454	1.294	1.524	1.529	1.501
Q8WUM0	NUP133	1.88	2.138	2.101	2.171	1.865	1.831	1.714	1.653	1.589	1.669
Q13885	TUBB2A	0.137	0.162	0.163	0.159	0.155	0.163	0.142	0.219	0.246	0.13
Q9BYW2	SETD2	2.619	1.831	1.82	1.803	2.308	2.295	2.32	1.623	1.587	1.601
Q27J81	INF2	2.67	2.781	2.693	2.77	2.477	2.443	2.381	1.859	1.86	1.875
Q7Z460	CLASP1	1.27	1.265	1.242	1.252	1.229	1.363	1.292	1.266	1.248	1.272
Q02790	FKBP4	1.286	1.385	1.344	1.413	1.275	1.501	1.39	2.026	2	2.106
P43304	GPD2	1.863	2.082	2.438	2.322	1.449	1.533	1.469	1.506	1.448	1.513
Q5VZK9	CARMIL1	1.393	1.634	1.576	1.683	1.375	1.525	1.436	1.927	1.865	1.962
Q96RL7	VPS13A	1.827	2.003	1.928	1.968	1.863	1.879	1.842	1.544	1.508	1.543
P08670	VIM	0.051	0.053	0.056	0.056	0.054	0.054	0.054	0.052	0.083	0.042
Q6PL18	ATAD2	1.81	1.115	1.117	1.112	1.781	1.711	1.664	1.128	1.143	1.158
Q8N201	INTS1	1.641	1.723	1.683	1.711	1.677	1.624	1.613	1.254	1.233	1.24
Q92538	GBF1	1.219	1.292	1.228	1.267	1.355	1.429	1.29	1.432	1.443	1.477
P35606	COPB2	1.175	1.16	1.12	1.21	1.226	1.306	1.334	1.676	1.626	1.645
P04350	TUBB4A	0.19	0.235	0.26	0.257	0.196	0.198	0.182	0.332	0.362	0.333
P13637	ATP1A3	1.472	1.519	1.446	1.529	1.504	1.444	1.408	1.248	1.232	1.294
P42345	MTOR	1.245	1.397	1.369	1.406	1.267	1.316	1.242	1.291	1.273	1.295
P04406	GAPDH	1.135	1.323	1.432	1.379	1.106	1.268	1.156	2.024	2.146	2.239
Q96AE4	FUBP1	1.438	0.925	0.969	0.967	1.506	1.603	1.693	1.907	1.827	1.851
O00515	LAD1	1.188	1.169	1.081	1.135	1.19	1.183	1.202	0.909	0.898	0.879
P46060	RANGAP1	1.936	2.173	2.157	2.151	1.827	1.816	1.788	1.472	1.409	1.436
Q8TEM1	NUP210	1.669	1.908	1.985	1.955	1.471	1.374	1.388	1.297	1.231	1.269
Q5JPE7	NOMO2	1.702	2.059	2.009	2.07	1.685	1.636	1.584	1.355	1.333	1.346
P19338	NCL	2.24	1.824	2.058	1.628	2.739	2.318	2.805	2.416	2.918	2.857
P33993	MCM7	2.03	2.154	2.232	2.249	2.289	2.444	2.436	2.387	2.297	2.339
P04083	ANXA1	0.172	0.181	0.199	0.198	0.18	0.207	0.195	0.34	0.363	0.284
Q96N67	DOCK7	1.578	1.634	1.573	1.608	1.6	1.668	1.573	1.756	1.696	1.743
Q15042	RAB3GAP1	1.253	1.083	1.217	1.118	1.305	1.226	1.425	1.448	1.511	1.614
Q9BVA1	TUBB2B	0.406	0.378	0.365	0.365	0.384	0.363	0.371	0.304	0.325	0.409
Q7L576	CYFIP1	1.06	1.234	1.209	1.161	1.081	1.056	1.022	1.091	1.068	1.066
O60306	AQR	1.813	1.775	1.77	1.808	1.861	1.848	1.805	1.685	1.606	1.621
O75179	ANKRD17	1.909	1.282	1.299	1.29	1.995	2.18	2.091	1.932	1.887	2.096
Q8WVM8	SCFD1	1.685	1.628	1.58	1.619	1.648	1.563	1.564	1.45	1.424	1.454
Q15021	NCAPD2	2.427	2.317	2.252	2.316	2.508	2.614	2.519	2.717	2.762	2.565
Q9BQ52	ELAC2	2.546	2.5	2.595	2.525	2.434	2.577	2.462	2.978	2.88	2.942
P55884	EIF3B	1.308	1.356	1.393	1.375	1.338	1.337	1.264	1.712	1.609	1.669
Q9Y265	RUVBL1	1.622	1.956	1.956	1.87	1.684	1.686	1.687	1.973	1.925	2.031
P35998	PSMC2	1.7	1.862	1.826	1.779	1.812	1.87	1.85	2.123	2.083	2.189
P14868	DARS1	1.068	1.208	1.237	1.256	1.121	1.229	1.207	1.633	1.507	1.58
Q14697	GANAB	1.729	2.094	2.137	2.098	1.627	1.579	1.579	1.111	1.079	1.067
Q9Y2U8	LEMD3	2.004	1.994	1.879	1.767	1.964	1.7	1.833	1.621	1.557	1.621
Q14562	DHX8	1.916	1.311	1.315	1.329	1.79	1.743	1.756	1.354	1.315	1.313
P27797	CALR	0.461	0.723	0.745	0.711	0.527	0.508	0.467	0.531	0.518	0.482
P08727	KRT19	0.067	0.06	0.06	0.062	0.067	0.068	0.061	0.06	0.103	0.053
P14314	PRKCSH	1.79	2.276	2.09	2.175	1.873	1.892	1.835	1.249	1.233	1.21
P54886	ALDH18A1	1.786	2.123	2.024	2.072	1.651	1.611	1.602	1.469	1.442	1.435
P60842	EIF4A1	0.873	0.926	0.985	0.99	0.99	1.004	0.967	1.549	1.518	1.577
Q99459	CDC5L	1.698	1.594	1.546	1.58	1.668	1.632	1.654	1.432	1.376	1.401
P32926	DSG3	0.18	0.116	0.12	0.122	0.155	0.156	0.158	0.102	0.129	0.074
Q9NVI1	FANCI	1.911	3.006	2.804	2.866	2.005	2.13	2.061	1.98	1.941	1.941
Q71U36	TUBA1A	0.619	0.674	0.931	0.907	0.643	0.7	0.657	1.102	1.345	1.097
P28290	ITPRID2	2.325	2.342	2.198	2.26	2.183	2.161	2.159	1.664	1.619	1.639
Q9BZF9	UACA	2.248	2.014	1.795	1.944	2.079	2.121	2.139	1.632	1.627	1.601
Q9GZR7	DDX24	3.141	0.876	1.017	0.927	3.131	2.937	3.086	2.038	1.975	1.971
Q9NWH9	SLTM	2.234	2.042	1.889	2.018	2.14	2.152	2.031	1.805	1.766	1.819
P30101	PDIA3	1.151	1.425	1.488	1.385	1.087	1.011	1.094	0.906	0.906	0.875
P17980	PSMC3	1.181	1.373	1.393	1.39	1.322	1.329	1.323	1.618	1.546	1.59
Q9UHD8	SEPTIN9	1.21	1.459	1.408	1.496	1.258	1.397	1.363	1.461	1.412	1.414
Q9Y6D6	ARFGEF1	0.655	0.652	0.641	0.666	0.684	0.782	0.736	0.888	0.871	0.897
Q9Y230	RUVBL2	1.658	1.976	2.042	2.011	1.7	1.789	1.736	2.134	1.972	2.084
P12956	XRCC6	1.154	1.122	1.162	1.122	1.305	1.203	1.275	1.704	1.676	1.735
O00291	HIP1	1.978	1.91	1.837	1.926	1.804	1.687	1.828	1.42	1.386	1.462
O94906	PRPF6	2.549	2.403	2.293	2.338	2.385	2.372	2.4	1.927	1.917	1.913
P20020	ATP2B1	1.056	1.12	1.078	1.086	1.072	1.052	1.012	0.892	0.896	0.906
O60231	DHX16	2.949	2.719	2.735	2.725	3.153	3.261	3.204	3.467	3.431	3.432
O94826	TOMM70	2.031	2.077	2.137	2.028	1.927	1.827	1.849	1.719	1.641	1.669
Q92896	GLG1	1.381	0.679	0.679	0.669	0.986	0.962	0.97	0.462	0.478	0.443
Q9Y4W6	AFG3L2	1.813	1.808	1.733	1.776	1.65	1.598	1.582	1.274	1.246	1.262
Q76FK4	NOL8	2.373	2.064	1.948	2.008	2.28	2.253	2.254	1.787	1.732	1.768
Q14571	ITPR2	1.347	1.29	1.312	1.284	1.176	1.175	1.161	0.955	0.955	0.979
Q01970	PLCB3	1.157	1.746	1.688	1.817	1.243	1.294	1.251	1.441	1.38	1.434
P55786	NPEPPS	0.397	0.486	0.498	0.506	0.392	0.401	0.384	0.657	0.669	0.686
O14974	PPP1R12A	0.739	0.686	0.636	0.658	0.724	0.732	0.711	0.642	0.646	0.603
P69849	NOMO3	10.097	9.525	8.512	8.935	9.176	9.24	8.388	5.568	5.834	6.91
Q07065	CKAP4	0.417	0.423	0.407	0.42	0.395	0.392	0.402	0.291	0.307	0.277
Q2NKX8	ERCC6L	2.104	1.841	1.792	1.9	2.009	2.4	2.314	2.704	2.685	2.655
Q9NRL2	BAZ1A	1.938	1.781	1.644	1.728	1.745	1.739	1.721	1.065	1.05	1.044
Q9Y263	PLAA	1.044	0.922	0.946	0.95	1.124	1.286	1.286	1.432	1.412	1.447
O00571	DDX3X	2.014	1.609	1.591	1.515	1.88	1.801	1.797	1.799	1.784	1.824
Q9H0D6	XRN2	1.59	1.616	1.64	1.657	1.715	1.636	1.75	2.025	1.933	1.96
Q16658	FSCN1	0.981	1.579	1.547	1.542	1.012	1.115	1.025	1.69	1.655	1.72
Q96T23	RSF1	2.363	2.232	2.116	2.2	2.219	2.229	2.287	1.516	1.482	1.485
Q9H4G0	EPB41L1	1.102	1.266	1.259	1.283	1.023	0.994	0.985	0.897	0.873	0.89
Q9Y5S2	CDC42BPB	0.791	0.873	0.863	0.883	0.787	0.828	0.783	0.809	0.806	0.82
Q8TBA6	GOLGA5	1.832	1.667	1.591	1.66	1.938	1.947	1.912	1.342	1.296	1.308
Q9BUQ8	DDX23	2.419	2.283	2.234	2.24	2.211	2.101	2.132	1.833	1.798	1.834
Q13315	ATM	1.154	1.272	1.28	1.308	1.303	1.28	1.412	1.313	1.324	1.286
Q7Z6E9	RBBP6	3.028	2.459	2.307	2.357	3.049	2.946	3.016	2.054	2.025	2.056
P50748	KNTC1	1.495	1.489	1.495	1.536	1.553	1.723	1.55	1.984	1.946	1.93
O60488	ACSL4	1.754	2.483	2.671	2.666	1.916	1.859	1.707	1.932	1.895	1.941
Q99615	DNAJC7	2.057	1.937	1.911	1.995	2.042	2.343	2.305	3.097	2.959	3.05
Q9Y6D5	ARFGEF2	1.021	1.181	1.202	1.212	1.128	1.27	1.178	1.398	1.38	1.416
Q6YHK3	CD109	1.147	1.316	1.309	1.303	1.013	0.948	0.887	0.499	0.525	0.511
O76094	SRP72	1.613	2.065	1.951	1.9	1.81	1.662	1.651	1.823	1.776	1.831
Q01780	EXOSC10	2.867	1.939	1.969	1.932	2.649	2.595	2.655	2.049	1.969	1.999
Q9H2Y7	ZNF106	3.701	1.932	1.911	1.867	3.369	3.331	3.253	2.015	1.994	1.98
Q5T0W9	FAM83B	1.951	1.578	1.517	1.556	1.797	1.759	1.749	1.576	1.566	1.564
Q9H3S7	PTPN23	0.89	0.92	0.923	0.973	1.002	1.095	1.032	1.288	1.259	1.28
O14980	XPO1	1.189	1.315	1.383	1.375	1.21	1.264	1.194	1.68	1.641	1.709
P17661	DES	0.042	0.042	0.045	0.046	0.043	0.044	0.044	0.044	0.078	0.034
Q99590	SCAF11	2.669	2.082	1.965	2.024	2.395	2.406	2.471	1.795	1.754	1.791
Q15155	NOMO1	1.103	1.481	1.389	1.402	1.156	1.162	1.145	1.034	0.988	1.006
O00429	DNM1L	0.965	1.082	1.051	1.102	0.995	1.169	1.107	1.526	1.458	1.533
Q12769	NUP160	1.697	2.108	2.203	2.173	1.739	1.679	1.574	1.794	1.702	1.781
P35573	AGL	0.728	0.852	0.824	0.861	0.766	0.732	0.738	1.048	1.024	1.059
P20042	EIF2S2	1.975	1.905	1.854	1.902	2.068	1.928	2.115	2.385	2.209	2.295
Q5K651	SAMD9	1.133	1.082	1.076	1.017	1.178	1.185	1.173	1.339	1.379	1.437
P49419	ALDH7A1	1.594	1.928	1.865	1.932	1.488	1.525	1.499	1.491	1.426	1.463
O60292	SIPA1L3	2.136	2.05	1.925	1.973	2.131	2.068	1.994	1.69	1.682	1.695
Q9BXJ9	NAA15	1.11	1.122	1.086	1.147	1.264	1.424	1.3	1.839	1.786	1.843
P09960	LTA4H	0.32	0.335	0.347	0.35	0.332	0.394	0.37	0.581	0.568	0.499
Q14134	TRIM29	0.789	0.82	0.768	0.842	0.681	0.677	0.706	0.589	0.588	0.589
Q8WWQ0	PHIP	1.937	2.034	1.942	1.985	1.808	1.806	1.77	1.387	1.397	1.387
O60934	NBN	1.789	2.009	1.953	2.004	1.887	1.743	1.838	1.575	1.545	1.537
P51858	HDGF	1.122	1.119	1.083	1.106	1.074	1.326	1.229	1.806	1.842	1.942
Q01518	CAP1	0.94	0.967	0.964	0.989	0.917	0.992	1.039	1.252	1.323	1.269
Q9H3U1	UNC45A	1.142	1.033	1.021	0.913	1.18	1.059	1.114	1.048	1.183	1.24
O94874	UFL1	1.419	1.689	1.635	1.671	1.487	1.444	1.409	1.228	1.182	1.197
P0DJD0	RGPD1	2.158	1.649	1.69	1.659	2.001	2.139	2.151	1.41	1.352	1.386
Q9UBT2	UBA2	0.911	0.922	0.973	0.944	0.952	1.095	1.073	1.746	1.82	1.895
Q9BQE3	TUBA1C	0.867	0.891	1.077	0.96	0.862	0.926	0.956	1.427	1.683	1.499
Q9NYF8	BCLAF1	2.826	2.838	3.135	2.828	3.041	2.602	2.979	2.357	2.468	2.484
P68366	TUBA4A	0.371	0.547	0.692	0.593	0.408	0.449	0.397	0.759	0.876	0.911
Q96I24	FUBP3	2.65	1.661	1.635	1.575	2.509	2.38	2.631	2.089	2.096	2.27
Q6UB35	MTHFD1L	3.759	4.067	3.928	3.954	3.575	3.503	3.489	2.538	2.515	2.44
P54577	YARS1	1.263	1.189	1.197	1.23	1.342	1.566	1.391	2.171	2.075	2.147
P12109	COL6A1	0.047	0.049	0.052	0.055	0.053	0.05	0.048	0.048	0.083	0.044
O14646	CHD1	2.29	2.368	2.226	2.317	2.143	2.103	2.12	1.892	1.821	1.867
Q9UJF2	RASAL2	2.153	2.219	2.053	2.085	2.189	2.301	2.207	2.293	2.243	2.309
P30876	POLR2B	1.986	1.074	1.086	1.034	1.938	1.842	1.863	1.362	1.343	1.293
P23921	RRM1	1.632	1.743	1.725	1.775	1.589	1.755	1.57	2.36	2.394	2.622
P07910	HNRNPC	2.364	2.208	2.628	2.226	2.136	2.064	2.134	1.985	2.011	2.174
P30153	PPP2R1A	0.936	0.942	0.954	0.963	0.951	0.945	0.959	1.098	1.124	1.14
P33527	ABCC1	1.422	1.599	1.531	1.389	1.441	1.185	1.291	1.075	1.051	1.071
Q9P265	DIP2B	0.781	0.796	0.794	0.798	0.793	0.825	0.804	0.87	0.853	0.845
P32004	L1CAM	2.492	3.505	3.095	3.264	2.224	2.191	2.156	1.576	1.606	1.61
Q9HAV4	XPO5	1.12	1.162	1.182	1.176	1.194	1.351	1.332	1.725	1.652	1.695
Q641Q2	WASHC2A	1.167	1.051	1.005	1.057	1.314	1.457	1.445	1.319	1.303	1.326
O60664	PLIN3	0.97	0.964	0.942	0.991	0.903	1.094	1.024	1.281	1.298	1.312
Q9HCS7	XAB2	2.515	2.237	2.235	2.223	2.54	2.462	2.363	2.05	1.998	2.026
Q12965	MYO1E	0.956	0.948	0.958	0.994	0.998	1.116	1.026	1.395	1.346	1.367
P0C0L5	C4B	0.06	0.071	0.072	0.073	0.062	0.06	0.059	0.061	0.09	0.047
P0C0L4	C4A	0.094	0.138	0.157	0.162	0.126	0.137	0.097	0.159	0.194	0.168
Q16666	IFI16	0.708	0.751	0.747	0.784	0.811	0.848	0.9	0.958	0.932	0.93
P42224	STAT1	0.316	0.359	0.377	0.377	0.33	0.379	0.342	0.45	0.497	0.451
O60293	ZFC3H1	3.172	2.125	2.072	2.084	2.908	2.64	2.795	2.177	2.1	2.17
Q8N1P7	CRYBG2	0.931	0.85	0.835	0.884	1.071	1.11	1.144	0.865	0.861	0.861
P04264	KRT1	0.265	0.381	0.395	0.418	0.35	0.354	0.211	0.346	0.415	0.306
Q9UQ80	PA2G4	1.878	1.643	1.789	1.66	1.963	1.914	2.395	2.341	2.682	2.557
Q53SF7	COBLL1	0.908	0.905	0.86	0.909	0.974	0.981	0.998	0.734	0.743	0.748
Q8TD16	BICD2	1.377	1.427	1.382	1.445	1.427	1.548	1.5	1.538	1.485	1.502
Q9NW13	RBM28	3.953	1.43	1.545	1.45	3.753	3.695	3.675	2.934	2.811	2.823
P00367	GLUD1	1.822	2.231	2.279	2.212	1.557	1.531	1.603	1.361	1.321	1.301
O00468	AGRN	0.694	0.564	0.541	0.554	0.627	0.652	0.638	0.411	0.428	0.402
P62195	PSMC5	1.099	1.328	1.311	1.348	1.204	1.271	1.244	1.495	1.421	1.449
P49589	CARS1	1.121	1.075	1.098	1.124	1.265	1.415	1.318	1.744	1.661	1.721
P55268	LAMB2	0.097	0.098	0.101	0.105	0.108	0.109	0.105	0.081	0.116	0.084
P55011	SLC12A2	2.156	2.648	2.402	2.501	2.149	2.083	2.1	1.549	1.52	1.504
Q15046	KARS1	1.137	1.488	1.483	1.524	1.287	1.361	1.239	1.907	1.817	1.936
P62258	YWHAE	0.966	1.001	1.038	1.052	0.983	1.031	1.067	1.367	1.352	1.332
Q86UE4	MTDH	1.63	1.734	1.62	1.708	1.544	1.486	1.526	1.139	1.104	1.105
P11498	PC	1.41	1.536	1.45	1.362	1.323	1.129	1.252	0.929	0.922	0.928
Q07866	KLC1	1.054	0.986	0.941	0.992	1.077	1.253	1.148	1.499	1.405	1.455
Q96K76	USP47	0.97	0.791	0.788	0.814	0.996	1.176	1.075	1.322	1.267	1.301
O43390	HNRNPR	1.665	1.211	1.312	1.184	1.663	1.449	1.467	1.525	1.49	1.648
Q9HCK8	CHD8	1.639	1.532	1.548	1.541	1.802	1.861	1.842	1.698	1.709	1.699
Q9H2P0	ADNP	2.493	2.215	2.158	2.185	2.339	2.29	2.227	1.8	1.749	1.783
P21796	VDAC1	2.014	2.49	2.794	2.675	1.873	1.697	1.818	1.792	1.686	1.766
Q15746	MYLK	0.034	0.033	0.036	0.036	0.036	0.036	0.036	0.037	0.07	0.027
Q13509	TUBB3	0.757	0.739	0.794	0.806	0.778	0.89	0.858	1.128	1.114	1.116
O75694	NUP155	1.766	1.93	1.95	1.958	1.768	1.619	1.691	1.602	1.525	1.582
A0AVT1	UBA6	0.526	0.628	0.659	0.662	0.557	0.596	0.564	0.991	0.991	1.066
P46063	RECQL	0.951	1.043	1.047	1.052	1.06	1.232	1.145	1.744	1.688	1.716
Q16787	LAMA3	0.416	0.405	0.358	0.403	0.544	0.504	0.605	0.315	0.334	0.316
Q14247	CTTN	1.428	1.038	1.039	0.974	1.233	1.291	1.357	0.992	0.991	0.968
P54652	HSPA2	0.082	0.092	0.095	0.097	0.089	0.094	0.091	0.107	0.137	0.087
Q5JRX3	PITRM1	1.675	2.169	2.01	2.119	1.626	1.575	1.518	1.414	1.412	1.418
P13010	XRCC5	1.233	1.155	1.228	1.127	1.339	1.321	1.412	1.619	1.58	1.625
Q02241	KIF23	4.822	3.294	3.247	3.215	4.343	4.2	4.257	3.145	3.078	3.008
O75410	TACC1	1.068	1.136	1.064	1.108	1.147	1.156	1.142	0.782	0.783	0.766
Q7Z2K8	GPRIN1	3.832	1.987	1.988	2.051	2.904	2.97	2.991	1.687	1.753	1.983
P26639	TARS1	0.882	0.904	0.944	0.938	0.919	1.063	0.945	1.397	1.334	1.37
Q9UGP8	SEC63	1.838	2.171	2.033	2.124	1.847	1.795	1.748	1.568	1.49	1.547
Q9BY44	EIF2A	1.259	1.27	1.263	1.301	1.387	1.359	1.417	1.62	1.597	1.646
Q14692	BMS1	3.176	1.216	1.278	1.146	2.922	2.557	2.583	2.612	2.469	2.587
P49756	RBM25	1.431	1.798	1.757	1.808	1.387	1.37	1.25	1.605	1.54	1.602
Q08379	GOLGA2	3.325	2.557	2.442	2.306	2.978	2.781	2.936	1.555	1.531	1.467
O94973	AP2A2	0.664	0.852	0.812	0.879	0.726	0.711	0.699	0.659	0.658	0.672
Q9Y2X3	NOP58	2.064	2.013	1.912	1.819	1.987	1.634	1.94	1.795	1.715	1.743
Q8TDD1	DDX54	1.574	0.739	0.805	0.777	1.527	1.495	1.484	1.322	1.267	1.304
Q9UQB8	BAIAP2	1.454	1.637	1.561	1.569	1.553	1.424	1.51	1.101	1.09	1.069
Q06210	GFPT1	0.661	0.802	0.793	0.827	0.705	0.834	0.737	1.352	1.284	1.319
P35241	RDX	1.741	2.585	2.345	2.524	1.805	1.989	1.807	2.052	2.094	2.205
O15226	NKRF	2.534	2.094	2.07	2.136	2.55	2.51	2.562	2.234	2.12	2.163
P18858	LIG1	2.182	2.127	2.12	2.135	2.259	2.601	2.563	2.955	2.812	2.924
Q9ULW0	TPX2	3.342	2.588	2.396	2.251	2.96	2.587	2.701	2.266	2.202	2.248
P49959	MRE11	2.64	3.12	3.041	2.918	2.682	2.504	2.518	2.295	2.206	2.249
O95613	PCNT	1.076	0.976	0.97	0.989	1.142	1.183	1.183	1.003	1.024	1.022
P45880	VDAC2	1.584	2.119	2.147	2.157	1.239	1.246	1.257	1.423	1.33	1.373
P46459	NSF	1.079	1.031	0.986	1.016	1.054	0.971	1.02	0.98	0.958	0.953
P23588	EIF4B	2.168	1.827	1.763	1.743	2.061	2.054	2.218	2.206	2.22	2.329
Q9BX66	SORBS1	0.06	0.062	0.064	0.067	0.062	0.062	0.061	0.057	0.09	0.049
O95831	AIFM1	2.123	2.439	2.519	2.431	1.943	1.916	1.879	1.642	1.595	1.605
P27694	RPA1	1.057	1.313	1.346	1.341	1.202	1.313	1.283	1.752	1.675	1.712
P31150	GDI1	0.367	0.413	0.425	0.437	0.387	0.464	0.411	0.615	0.605	0.525
Q9Y446	PKP3	1.029	1.154	1.084	1.085	0.997	0.956	0.986	0.867	0.85	0.816
P28838	LAP3	0.494	0.602	0.589	0.613	0.482	0.503	0.484	0.536	0.532	0.496
Q8IX12	CCAR1	3.003	2.511	2.366	2.461	2.903	2.807	2.665	2.347	2.316	2.334
Q92499	DDX1	1.131	1.159	1.164	1.179	1.166	1.206	1.185	1.526	1.492	1.494
P07384	CAPN1	0.521	0.601	0.618	0.648	0.534	0.604	0.553	0.889	0.86	0.879
Q9UMD9	COL17A1	1.829	1.507	1.422	1.462	1.751	1.732	1.806	1.065	1.062	1.054
P21980	TGM2	0.615	0.647	0.652	0.657	0.577	0.671	0.631	1.064	1.031	1.015
Q8NI36	WDR36	2.587	2.736	2.794	2.734	2.507	2.381	2.367	2.292	2.16	2.19
Q9ULU4	ZMYND8	3.08	2.316	2.084	2.214	2.669	2.711	2.583	1.96	2.006	1.954
P07339	CTSD	1.061	1.275	1.258	1.305	1.104	0.998	1.072	0.825	0.816	0.811
Q13464	ROCK1	0.551	0.55	0.526	0.545	0.632	0.671	0.643	0.596	0.596	0.586
Q86UK7	ZNF598	1.896	1.667	1.63	1.669	2.179	2.272	2.136	2.102	2.084	2.168
O60318	MCM3AP	1.661	1.646	1.592	1.665	1.65	1.649	1.607	1.276	1.281	1.262
P29317	EPHA2	1.553	1.717	1.629	1.673	1.762	1.701	1.675	1.337	1.301	1.301
Q8NC51	SERBP1	1.686	1.776	1.914	1.75	1.878	1.775	1.856	2.479	2.87	2.76
Q92973	TNPO1	1.102	1.632	1.709	1.663	1.169	1.177	1.063	1.592	1.581	1.7
P02671	FGA	0.039	0.041	0.046	0.048	0.044	0.042	0.04	0.045	0.075	0.04
Q13177	PAK2	0.727	0.745	0.744	0.778	0.753	0.883	0.845	1.142	1.103	1.129
Q99575	POP1	2.588	1.848	1.896	1.778	2.524	2.292	2.475	2.312	2.235	2.219
Q9UHB9	SRP68	1.637	1.815	1.788	1.785	1.84	1.616	1.836	1.593	1.781	1.701
P40926	MDH2	2.217	2.773	2.792	2.789	2.119	1.985	2.051	1.857	1.773	1.789
Q6PJG2	MIDEAS	1.667	1.357	1.322	1.371	1.561	1.571	1.607	1.282	1.252	1.266
Q9NVI7	ATAD3A	2.255	2.687	2.709	2.692	2.269	2.149	2.114	1.861	1.782	1.792
Q9UHX1	PUF60	1.459	1.618	1.566	1.539	1.496	1.409	1.478	1.647	1.538	1.564
Q14157	UBAP2L	1.741	1.303	1.183	1.25	1.853	1.869	1.853	1.851	1.846	1.875
O75116	ROCK2	0.355	0.381	0.371	0.382	0.411	0.418	0.392	0.392	0.418	0.402
P53992	SEC24C	0.87	0.884	0.857	0.874	0.946	0.974	1.013	1.125	1.086	1.094
P67809	YBX1	1.997	1.131	1.229	1.113	2.059	2.031	2.259	2.119	2.157	2.145
P50895	BCAM	1.695	2.269	2.186	2.198	1.398	1.378	1.439	0.958	0.942	0.947
Q13753	LAMC2	0.666	0.765	0.613	0.67	0.769	0.695	0.792	0.482	0.508	0.484
Q6NZY4	ZCCHC8	2.161	1.886	1.848	1.711	2.087	1.79	1.79	1.762	1.702	1.743
P50454	SERPINH1	1.128	1.697	2.035	2.004	1.188	1.112	1.072	0.696	0.694	0.627
Q8WWM7	ATXN2L	1.762	1.823	1.684	1.789	1.937	2.084	2.081	2.052	2.006	2.046
Q96JH7	VCPIP1	1.429	1.314	1.338	1.339	1.498	1.673	1.627	1.757	1.75	1.696
Q7Z478	DHX29	2.348	1.992	1.891	1.939	2.245	2.418	2.326	2.243	2.155	2.207
P13645	KRT10	0.305	0.333	0.321	0.352	0.345	0.397	0.239	0.35	0.396	0.338
O15439	ABCC4	2.069	2.45	2.297	2.308	1.944	1.856	1.817	1.598	1.55	1.602
O95793	STAU1	1.93	1.86	1.801	1.854	2.139	2.207	2.11	2.182	2.054	2.15
Q14517	FAT1	1.887	0.824	0.857	0.82	1.844	1.751	1.817	0.793	0.811	0.836
Q14651	PLS1	2.026	3.416	3.198	3.384	1.91	2.09	1.855	2.623	2.451	2.623
Q96JM3	CHAMP1	1.586	1.299	1.232	1.285	1.578	1.587	1.668	1.314	1.273	1.297
Q6PKG0	LARP1	1.725	1.463	1.436	1.469	1.811	1.903	1.891	1.892	1.827	1.845
P52732	KIF11	2.219	2.029	1.919	2.024	2.152	2.317	2.231	2.233	2.161	2.278
P09884	POLA1	1.937	1.792	1.819	1.808	1.978	2.235	2.231	2.289	2.209	2.103
P23526	AHCY	1.234	1.543	1.558	1.616	1.296	1.483	1.34	2.303	2.293	2.535
Q9NZM3	ITSN2	1.091	1.107	1.016	1.087	1.118	1.124	1.121	0.963	0.964	0.964
Q12905	ILF2	1.632	1.671	1.687	1.692	1.813	1.64	1.643	1.951	1.797	1.917
Q10570	CPSF1	1.944	1.906	1.859	1.866	1.952	1.934	1.853	1.61	1.595	1.612
Q9UK61	TASOR	2.342	2.399	2.299	2.353	2.193	2.195	2.109	1.688	1.639	1.714
O43815	STRN	1.094	1.221	1.226	1.237	1.103	1.124	1.019	1.135	1.097	1.132
P43246	MSH2	1.133	1.08	1.107	1.104	1.217	1.278	1.427	1.737	1.64	1.686
Q9H4L5	OSBPL3	1.791	2.428	2.312	2.413	1.947	1.961	1.827	2.066	1.98	2.063
P42167	TMPO	2.257	2.361	2.26	2.383	2.067	2.091	2.043	1.763	1.7	1.745
P05198	EIF2S1	1.519	1.66	1.618	1.582	1.614	1.558	1.598	1.989	1.944	2.049
Q9HD20	ATP13A1	1.261	1.754	1.667	1.703	1.269	1.23	1.192	1.032	1.003	1.011
P18031	PTPN1	1.965	2.225	2.246	2.168	2.082	2	1.87	1.829	1.791	1.852
P45974	USP5	0.541	0.572	0.581	0.603	0.553	0.646	0.618	0.704	0.716	0.65
Q96I99	SUCLG2	1.365	1.766	1.673	1.711	1.217	1.175	1.175	0.926	0.907	0.879
Q8TEX9	IPO4	1.266	1.478	1.552	1.578	1.333	1.487	1.354	2.083	1.996	2.079
Q9NYV4	CDK12	2.466	2.114	2.031	2.074	2.502	2.479	2.424	2.04	1.98	2.037
O75717	WDHD1	1.841	1.973	2.017	1.981	1.966	2.14	2.232	1.925	1.937	1.831
Q8IZL8	PELP1	2.304	2.335	2.203	2.323	2.351	2.316	2.286	1.966	1.881	1.954
O60763	USO1	0.512	0.544	0.554	0.558	0.548	0.589	0.599	0.63	0.629	0.619
Q9Y3I0	RTCB	1.292	1.21	1.235	1.244	1.308	1.356	1.351	1.661	1.558	1.584
Q13308	PTK7	1.283	1.299	1.25	1.26	1.117	1.089	1.092	0.625	0.645	0.601
A8K2U0	A2ML1	0.042	0.043	0.046	0.047	0.045	0.045	0.044	0.046	0.078	0.025
P23634	ATP2B4	0.42	0.396	0.404	0.405	0.381	0.384	0.392	0.322	0.345	0.327
P61011	SRP54	1.335	1.828	1.813	1.797	1.547	1.514	1.49	1.567	1.531	1.586
Q86YP4	GATAD2A	2.416	2.062	1.948	2.037	2.244	2.26	2.35	1.683	1.648	1.661
Q9HCC0	MCCC2	1.747	2.571	2.472	2.532	1.654	1.639	1.574	1.388	1.339	1.363
Q15020	SART3	1.58	1.43	1.642	1.454	1.666	1.478	2.034	1.632	1.666	1.826
O43432	EIF4G3	1.073	1.019	1.004	1.047	1.164	1.262	1.232	1.273	1.237	1.254
Q5SRE5	NUP188	2.079	2.041	1.944	2.006	2.1	2.128	2.067	1.662	1.625	1.633
Q9Y4E1	WASHC2C	1.159	1.076	1.05	1.126	1.308	1.502	1.39	1.386	1.316	1.365
O94832	MYO1D	1.425	1.92	1.847	1.903	1.373	1.326	1.32	1.016	1.016	0.977
P10515	DLAT	1.695	1.888	2.063	1.899	1.56	1.354	1.379	1.483	1.401	1.459
Q8NI27	THOC2	2.973	3.02	2.836	2.668	2.694	2.386	2.527	2.151	2.095	2.145
A0MZ66	SHTN1	1.231	1.115	1.024	1.124	1.13	1.234	1.185	1.54	1.626	1.71
O94979	SEC31A	0.418	0.472	0.476	0.492	0.462	0.516	0.494	0.697	0.694	0.647
O60216	RAD21	1.521	1.516	1.528	1.541	1.522	1.449	1.413	1.259	1.226	1.225
Q5T1M5	FKBP15	0.883	0.801	0.754	0.807	0.986	1.08	1.038	1.086	1.083	1.108
Q9C0C9	UBE2O	1.226	1.087	1.106	1.139	1.222	1.4	1.334	1.656	1.571	1.638
Q02388	COL7A1	0.229	0.198	0.189	0.206	0.206	0.207	0.207	0.159	0.188	0.157
Q7Z417	NUFIP2	1.748	1.909	1.773	1.821	1.926	2.005	1.889	1.955	1.939	1.981
Q96FV9	THOC1	2.222	2.32	2.159	2.086	2.042	1.86	1.916	1.675	1.634	1.658
O00232	PSMD12	1.427	1.706	1.716	1.761	1.553	1.615	1.618	2.069	1.983	2.029
Q6PGP7	TTC37	0.82	0.77	0.755	0.781	0.87	0.98	0.906	1.061	1.04	1.066
Q6Y7W6	GIGYF2	1.713	1.301	1.284	1.287	1.784	1.84	1.813	1.68	1.708	1.689
Q9H0B6	KLC2	1.443	1.425	1.365	1.433	1.53	1.711	1.639	1.789	1.722	1.783
Q9H9Y6	POLR1B	2.685	1.93	1.919	1.931	2.635	2.592	2.498	2.224	2.15	2.217
Q6T4R5	NHS	2.259	1.744	1.706	1.724	1.925	1.977	2.013	1.692	1.662	1.696
Q9UJS0	SLC25A13	1.631	2.398	2.343	2.366	1.557	1.425	1.337	1.449	1.396	1.424
P02675	FGB	0.048	0.046	0.051	0.052	0.05	0.052	0.049	0.05	0.086	0.046
O95235	KIF20A	2.408	2.261	2.126	2.168	1.856	1.826	1.83	1.202	1.199	1.158
P27348	YWHAQ	0.828	0.845	0.913	0.874	0.83	0.892	0.892	1.222	1.315	1.269
P61978	HNRNPK	1.617	1.222	1.26	1.224	1.552	1.517	1.744	1.581	1.634	1.659
Q9HAU0	PLEKHA5	1.506	1.44	1.367	1.41	1.504	1.495	1.43	1.233	1.229	1.255
Q13620	CUL4B	1.525	1.875	1.819	1.855	1.579	1.733	1.71	2.027	1.961	2.033
P51114	FXR1	1.403	1.268	1.232	1.225	1.386	1.418	1.344	1.416	1.416	1.411
Q03701	CEBPZ	2.354	1.889	1.871	1.726	2.359	2.061	2.09	2.124	2.003	2.072
P43686	PSMC4	1.044	1.287	1.409	1.351	1.21	1.152	1.106	1.542	1.548	1.677
Q15648	MED1	2.204	1.862	1.767	1.832	2.109	2.121	2.083	1.617	1.613	1.611
Q15058	KIF14	3.097	2.855	2.763	2.878	2.8	2.767	2.782	2.228	2.181	2.188
Q9UBU9	NXF1	1.913	2.225	2.119	2.139	2.161	2.153	1.982	1.975	1.957	2.003
Q96SI9	STRBP	3.049	1.171	1.257	1.21	2.742	2.75	2.694	2.297	2.194	2.291
O00116	AGPS	1.993	2.705	2.642	2.67	2.067	1.969	1.887	2.02	1.932	1.994
P42566	EPS15	0.877	0.996	0.935	1.02	0.882	0.945	0.945	1.021	1.003	1.009
Q7Z5K2	WAPL	1.799	1.624	1.599	1.629	1.931	1.996	2.097	1.782	1.746	1.769
P61158	ACTR3	0.833	0.916	0.945	0.965	0.793	0.84	0.8	1.018	0.973	0.982
Q96T37	RBM15	2.132	2.034	1.939	1.991	2.125	2.109	2.055	1.803	1.764	1.865
O15446	POLR1G	2.559	2.451	2.347	2.404	2.497	2.48	2.575	2.204	2.089	2.194
Q9Y4W2	LAS1L	1.951	2.195	2.035	2.133	2.008	2.014	2.009	1.696	1.632	1.65
O43242	PSMD3	1.392	1.573	1.532	1.47	1.481	1.471	1.515	1.656	1.654	1.7
P47897	QARS1	1.131	1.363	1.348	1.285	1.21	1.192	1.243	1.395	1.416	1.49
Q8N1G4	LRRC47	1.041	1.017	1.002	1.032	1.109	1.22	1.118	1.542	1.494	1.543
Q9BWU0	SLC4A1AP	1.098	1.392	1.302	1.389	1.203	1.315	1.277	1.38	1.361	1.363
Q9BQ39	DDX50	2.4	1.916	1.927	1.932	2.361	2.301	2.294	1.84	1.768	1.786
P04843	RPN1	1.626	2.043	2.177	1.999	1.496	1.369	1.419	1.395	1.359	1.361
O94776	MTA2	2.256	2.114	2.025	2.066	2.198	2.115	2.148	1.753	1.707	1.676
Q9H223	EHD4	0.884	1.035	1.155	1.181	0.888	0.974	0.938	1.024	1.007	1.001
Q13948	CUX1	0.809	1.044	0.959	0.995	0.803	0.804	0.757	0.532	0.566	0.55
P48147	PREP	0.807	0.83	0.852	0.862	0.81	0.946	0.819	1.55	1.498	1.572
P60174	TPI1	0.584	0.64	0.673	0.648	0.567	0.581	0.604	0.964	1.181	1.085
O43166	SIPA1L1	2.296	2.03	1.977	2.015	2.27	2.261	2.213	1.872	1.827	1.911
Q5VT52	RPRD2	1.464	0.827	0.84	0.853	1.431	1.446	1.475	1.05	1.04	1.105
P31943	HNRNPH1	1.357	1.4	1.448	1.41	1.421	1.228	1.263	1.548	1.479	1.589
Q96RP9	GFM1	2.592	3.042	2.853	2.926	2.303	2.206	2.141	1.773	1.705	1.73
P40227	CCT6A	1.482	1.587	1.701	1.583	1.544	1.428	1.497	2.036	2.214	2.435
Q8WUF5	PPP1R13L	0.984	0.804	0.824	0.842	1.062	1.168	1.107	1.226	1.193	1.218
Q9UKN8	GTF3C4	2.199	2.086	2.141	2.111	2.152	2.199	2.168	2.02	2.02	1.954
Q14146	URB2	2.146	2.313	2.3	2.319	2.135	2.042	1.982	1.752	1.7	1.725
Q86SQ0	PHLDB2	1.085	1.081	1.054	1.079	1.397	1.412	1.396	1.296	1.286	1.286
Q9BZE4	GTPBP4	3.951	2.094	2.255	2.137	3.92	3.51	3.689	3.392	3.216	3.233
O14802	POLR3A	1.7	1.914	1.864	1.908	1.972	2.068	2.005	2.006	1.983	1.988
P62191	PSMC1	1.497	1.791	1.79	1.836	1.632	1.763	1.72	2.131	1.99	2.029
Q12873	CHD3	1.243	1.121	1.101	1.138	1.188	1.181	1.174	0.834	0.843	0.828
P49915	GMPS	1.502	1.347	1.353	1.357	1.501	1.683	1.748	2.341	2.264	2.431
Q9UJV9	DDX41	1.92	1.863	1.917	1.755	2.038	1.809	1.913	1.563	1.698	1.832
P61221	ABCE1	0.911	0.971	0.965	0.994	0.964	1.055	0.979	1.363	1.296	1.329
Q8N3U4	STAG2	2.137	2.198	2.073	1.986	2.032	1.735	1.559	1.721	1.718	1.771
Q9Y6N5	SQOR	1.073	1.195	1.152	1.2	1.048	1.014	1	0.673	0.674	0.628
Q9BZH6	WDR11	1.611	1.885	1.792	1.719	1.685	1.584	1.529	1.718	1.68	1.732
Q5H9R7	PPP6R3	1.431	1.241	1.253	1.242	1.362	1.536	1.449	1.782	1.693	1.755
Q01995	TAGLN	0.046	0.047	0.052	0.052	0.049	0.05	0.048	0.05	0.081	0.04
Q9UDT6	CLIP2	1.499	1.33	1.298	1.333	1.569	1.785	1.716	1.597	1.57	1.641
Q96JM2	ZNF462	3.649	2.407	2.333	2.365	2.916	2.944	2.897	2.112	2.038	2.107
P57740	NUP107	1.526	1.659	1.582	1.67	1.543	1.524	1.5	1.357	1.289	1.331
Q05086	UBE3A	1.249	1.224	1.216	1.229	1.319	1.5	1.479	1.714	1.66	1.737
P08237	PFKM	0.457	0.634	0.66	0.673	0.5	0.565	0.474	0.844	0.854	0.839
Q96PC5	MIA2	1.954	1.897	1.749	1.854	2.053	2.057	1.923	1.752	1.748	1.77
Q05707	COL14A1	0.063	0.068	0.071	0.074	0.065	0.066	0.066	0.07	0.102	0.061
Q14997	PSME4	1.467	1.651	1.653	1.629	1.59	1.732	1.643	1.849	1.837	1.868
Q9BPX3	NCAPG	2.393	2.354	2.353	2.407	2.43	2.22	2.491	3.068	3.113	3.443
Q9C0D5	TANC1	1.681	1.506	1.475	1.495	1.662	1.707	1.615	1.567	1.574	1.603
Q9BZ29	DOCK9	0.94	0.93	0.863	0.893	0.858	0.861	0.862	0.692	0.69	0.696
Q86VI3	IQGAP3	1.003	0.972	1.009	1.034	1.256	1.267	1.19	0.648	0.672	0.622
Q92917	GPKOW	2.248	2.074	2.078	2.074	2.457	2.562	2.666	2.73	2.631	2.645
P38919	EIF4A3	1.764	1.214	1.267	1.265	1.829	1.654	1.666	1.94	1.874	1.987
Q16706	MAN2A1	1.499	1.872	1.832	1.846	1.443	1.372	1.312	1.061	1.056	1.054
O15042	U2SURP	2.411	2.522	2.426	2.485	2.347	2.291	2.194	2.053	1.981	2.057
Q9BUJ2	HNRNPUL1	1.916	1.63	1.665	1.636	1.971	1.95	2.003	1.928	1.816	1.856
P35908	KRT2	0.529	0.674	0.628	0.634	0.582	0.744	0.418	0.716	0.774	0.649
P24752	ACAT1	2.472	2.96	2.701	2.915	2.236	2.144	2.298	1.864	1.798	1.809
O00541	PES1	2.502	1.51	1.543	1.542	2.551	2.514	2.491	2.196	2.095	2.136
Q96L73	NSD1	2.745	1.335	1.325	1.334	2.171	2.191	2.191	1.278	1.298	1.273
Q9UIW2	PLXNA1	2.523	2.02	1.941	1.96	2.316	2.257	2.239	1.612	1.574	1.582
P55809	OXCT1	1.443	1.875	1.778	1.853	1.327	1.305	1.284	1.181	1.167	1.148
P11216	PYGB	0.307	0.374	0.37	0.388	0.332	0.38	0.342	0.513	0.511	0.49
Q96QK1	VPS35	0.771	1.048	1.117	1.126	0.885	0.949	0.934	1.175	1.121	1.155
Q9UIF9	BAZ2A	2.408	2.072	2.006	2.076	2.15	2.166	2.146	1.46	1.44	1.424
P40763	STAT3	0.479	0.447	0.448	0.458	0.486	0.547	0.511	0.667	0.663	0.608
Q92667	AKAP1	2.407	1.952	1.856	1.912	2.214	2.219	2.251	1.742	1.689	1.711
O75746	SLC25A12	1.306	1.485	1.439	1.473	1.177	1.145	1.109	1.055	1.014	1.026
P02788	LTF	0.146	0.173	0.18	0.18	0.155	0.146	0.142	0.132	0.18	0.118
P49916	LIG3	1.192	1.428	1.394	1.424	1.445	1.484	1.512	1.445	1.413	1.435
P13489	RNH1	0.635	0.592	0.578	0.611	0.628	0.749	0.702	0.943	0.924	0.919
O75874	IDH1	0.56	0.586	0.624	0.623	0.542	0.649	0.616	0.993	1.002	0.923
P37802	TAGLN2	0.541	0.62	0.61	0.642	0.527	0.597	0.572	0.917	0.876	0.815
Q5T9A4	ATAD3B	2.574	3.308	3.174	3.258	2.449	2.36	2.273	2.352	2.284	2.434
Q15269	PWP2	1.635	2.001	2.013	2.018	1.814	1.687	1.469	1.682	1.694	1.7
P22105	TNXB	0.115	0.119	0.128	0.13	0.123	0.124	0.119	0.124	0.153	0.124
Q07864	POLE	1.174	1.149	1.177	1.172	1.287	1.275	1.258	0.813	0.897	0.792
P51116	FXR2	1.491	1.51	1.498	1.543	1.553	1.588	1.551	1.643	1.591	1.624
Q14684	RRP1B	3.444	3.253	3.083	3.184	3.397	3.255	3.217	2.689	2.567	2.588
Q9H6T3	RPAP3	1.793	1.717	1.645	1.708	1.796	2.036	1.888	2.259	2.158	2.278
Q93074	MED12	1.7	1.389	1.402	1.414	1.747	1.757	1.804	1.31	1.306	1.274
P48444	ARCN1	1.008	1.038	1.027	1.092	1.097	1.212	1.15	1.509	1.457	1.55
Q9Y2H6	FNDC3A	1.644	1.689	1.608	1.658	1.591	1.613	1.589	1.306	1.291	1.3
Q9Y3Z3	SAMHD1	0.221	0.256	0.267	0.264	0.245	0.285	0.275	0.37	0.378	0.339
Q96PK6	RBM14	1.964	1.966	1.88	2.005	1.955	1.826	1.974	1.728	1.667	1.7
Q9C0J8	WDR33	2.494	1.978	1.906	2.04	2.394	2.327	2.301	1.848	1.786	1.826
O75083	WDR1	0.528	0.58	0.564	0.558	0.506	0.522	0.55	0.653	0.648	0.608
Q9HCE1	MOV10	1.313	1.44	1.423	1.486	1.424	1.458	1.339	1.327	1.29	1.33
Q6VMQ6	ATF7IP	2.317	2.06	2.017	1.793	2.414	2.133	2.374	1.564	1.563	1.578
Q9Y3P9	RABGAP1	0.983	0.907	0.88	0.911	1	1.158	1.077	1.282	1.255	1.299
Q8N7H5	PAF1	2.125	2.082	1.951	2.019	2.278	2.25	2.273	1.659	1.604	1.617
Q13618	CUL3	0.921	0.719	0.731	0.732	0.948	1.066	1.049	1.195	1.184	1.196
Q9H501	ESF1	2.444	1.635	1.671	1.63	2.614	2.57	2.531	2.213	2.143	2.174
Q15365	PCBP1	1.102	0.924	0.964	0.973	1.096	1.148	1.138	1.426	1.356	1.395
Q13823	GNL2	3.031	1.379	1.46	1.445	3.078	2.865	3.016	2.628	2.527	2.577
Q9H0S4	DDX47	2.719	2.052	2.411	1.906	2.726	2.098	2.897	2.326	2.341	2.602
Q9BUF5	TUBB6	0.332	0.353	0.367	0.371	0.341	0.39	0.344	0.575	0.57	0.576
Q86UU1	PHLDB1	1.335	1.583	1.513	1.571	1.442	1.558	1.495	1.478	1.471	1.522
P11177	PDHB	1.58	1.987	1.912	2.009	1.465	1.413	1.445	1.244	1.185	1.246
P41091	EIF2S3	1.337	1.64	1.613	1.682	1.465	1.573	1.521	2.045	1.904	2.111
Q9H1A4	ANAPC1	2.052	1.894	1.784	1.837	2.008	2.095	1.939	1.684	1.657	1.704
A2RRP1	NBAS	1.285	1.175	1.118	1.146	1.228	1.237	1.219	0.858	0.848	0.84
Q5M775	SPECC1	2.477	2.002	1.875	1.954	2.297	2.314	2.272	1.753	1.764	1.755
P06396	GSN	0.14	0.143	0.141	0.15	0.14	0.152	0.145	0.187	0.207	0.157
P50570	DNM2	0.551	0.648	0.643	0.671	0.607	0.653	0.603	0.828	0.813	0.82
Q9UNX4	WDR3	2.266	2.262	2.328	2.264	2.148	2.066	2.142	1.832	1.775	1.834
O15371	EIF3D	1.879	1.554	1.566	1.487	1.872	1.612	1.753	1.859	1.906	1.993
Q15477	SKIV2L	1.046	0.949	0.951	0.984	1.118	1.241	1.173	1.333	1.285	1.317
Q9BVP2	GNL3	2.306	0.874	0.982	0.937	2.124	1.915	2.126	1.776	1.7	1.683
Q9UIA9	XPO7	1.117	1.02	1.015	1.022	1.067	1.228	1.158	1.542	1.481	1.554
O00203	AP3B1	0.866	0.884	0.878	0.904	0.894	1.001	0.953	1.141	1.096	1.113
Q13459	MYO9B	0.821	0.792	0.766	0.812	0.85	0.988	0.933	1.115	1.108	1.133
P22223	CDH3	1.38	1.298	1.277	1.319	1.38	1.291	1.283	0.942	0.915	0.896
O14776	TCERG1	1.524	1.231	1.259	1.255	1.646	1.683	1.725	1.905	1.842	1.847
O15355	PPM1G	1.513	1.655	1.742	1.671	1.611	1.996	1.913	2.773	2.708	2.886
O43395	PRPF3	2.696	1.991	2.109	2.013	2.552	2.539	2.478	2.501	2.397	2.449
Q9H4A3	WNK1	0.757	0.671	0.66	0.681	0.788	0.925	0.862	0.898	0.929	0.914
Q13330	MTA1	1.917	2.664	2.545	2.62	1.872	1.812	1.756	1.616	1.58	1.625
O00622	CCN1	1.38	1.012	0.924	1.052	2.185	2.021	2.829	5.665	5.506	6.749
Q9UBG3	CRNN	0.037	0.038	0.042	0.043	0.04	0.04	0.038	0.038	0.073	0.031
P31930	UQCRC1	1.939	2.385	2.212	2.382	1.842	1.779	1.661	1.302	1.283	1.302
Q15276	RABEP1	1.105	0.933	0.927	0.97	1.097	1.28	1.211	1.395	1.357	1.425
P63104	YWHAZ	0.523	0.594	0.631	0.636	0.527	0.589	0.603	0.831	0.863	0.776
O60281	ZNF292	2.63	1.738	1.672	1.691	2.041	2.037	1.997	1.462	1.477	1.496
Q6DD88	ATL3	0.923	1.364	1.373	1.372	0.962	0.917	0.933	0.843	0.802	0.799
O00443	PIK3C2A	1.586	1.386	1.355	1.407	1.589	1.629	1.564	1.539	1.482	1.529
O95373	IPO7	0.88	1.267	1.318	1.306	0.982	1.044	0.97	1.81	1.69	1.812
Q9P2N5	RBM27	2.26	2.31	2.333	2.285	2.4	2.408	2.437	2.415	2.302	2.344
P98175	RBM10	3.414	2.847	2.661	2.78	3.205	2.997	3.114	2.576	2.504	2.532
Q13310	PABPC4	1.699	1.597	1.797	1.575	1.822	1.602	1.703	1.776	1.86	1.961
Q8WTT2	NOC3L	2.285	2.272	2.094	2.192	2.228	2.163	2.006	1.715	1.669	1.639
P22626	HNRNPA2B1	1.901	1.532	1.616	1.594	1.788	1.694	1.749	1.609	1.59	1.654
P40222	TXLNA	1.886	1.377	1.334	1.38	2.088	2.356	2.361	2.023	1.967	1.955
Q6R327	RICTOR	1.487	1.534	1.441	1.544	1.52	1.66	1.545	1.577	1.561	1.543
Q15003	NCAPH	1.422	1.263	1.236	1.301	1.376	1.603	1.573	1.873	1.803	1.865
Q6PI48	DARS2	1.813	2.635	2.532	2.602	1.667	1.617	1.538	1.465	1.447	1.496
P05455	SSB	1.077	1.267	1.303	1.278	1.11	1.281	1.282	1.949	1.812	1.866
Q9NSD9	FARSB	1.094	1.207	1.204	1.219	1.245	1.31	1.226	1.6	1.53	1.563
Q15437	SEC23B	1.059	1.047	1.052	1.072	1.202	1.314	1.299	1.618	1.55	1.561
Q9BZJ0	CRNKL1	2.361	1.782	1.815	1.677	2.297	2.022	2.244	1.884	1.781	1.79
P04844	RPN2	1.768	2.105	2.017	2.017	1.643	1.631	1.622	1.223	1.193	1.202
Q96AY3	FKBP10	1.409	2.095	1.975	2.003	1.466	1.41	1.287	0.91	0.951	0.921
Q6PD62	CTR9	2.131	2.37	2.417	2.383	2.282	1.789	2.154	1.897	1.827	1.818
Q9BZZ5	API5	1.611	1.37	1.461	1.434	1.751	1.808	1.856	2.278	2.117	2.185
Q96HP0	DOCK6	0.963	1.143	1.113	1.164	1.022	1.058	0.994	0.877	0.881	0.894
Q8IVT2	MISP	3.517	3.522	3.381	3.404	3.407	3.431	3.395	2.804	2.759	2.829
Q6P1N0	CC2D1A	1.057	0.736	0.739	0.76	1.081	1.209	1.149	1.221	1.19	1.219
O00231	PSMD11	1.014	1.214	1.273	1.257	1.102	1.199	1.149	1.469	1.383	1.383
Q9NS87	KIF15	1.714	1.264	1.248	1.302	1.608	1.878	1.735	1.958	1.909	1.982
P39023	RPL3	2.06	2.08	2.045	1.948	2.454	2.148	2.12	2.59	2.743	2.88
Q8N8A6	DDX51	2.68	2.513	2.441	2.481	2.563	2.571	2.509	2.097	2.031	2.107
O76031	CLPX	3.204	2.425	2.353	2.133	2.896	2.5	2.72	1.443	1.412	1.351
P51531	SMARCA2	1.314	1.084	1.05	1.073	1.174	1.173	1.212	0.902	0.891	0.87
O60341	KDM1A	1.602	1.493	1.533	1.516	1.548	1.523	1.556	1.43	1.418	1.468
Q15084	PDIA6	1.719	2.066	2.329	2.105	1.704	1.532	1.618	1.315	1.321	1.324
P00505	GOT2	2.277	2.823	3.225	2.817	2.179	1.885	2.052	1.935	1.936	2.01
P56182	RRP1	4.211	3.237	3.058	2.977	4.059	3.14	3.705	3.252	3.075	3.203
Q16643	DBN1	1.576	1.502	1.401	1.358	1.471	1.339	1.458	1.09	1.068	1.068
Q9P2R7	SUCLA2	1.265	1.622	1.577	1.607	1.117	1.076	1.093	0.944	0.91	0.904
Q6WKZ4	RAB11FIP1	1.73	1.401	1.343	1.35	1.634	1.64	1.595	1.315	1.291	1.311
P34931	HSPA1L	1.161	1.31	1.365	1.378	1.412	1.366	1.463	1.722	1.71	1.651
Q9NUQ6	SPATS2L	2.411	2.365	2.266	2.301	2.258	2.364	2.403	2.588	2.475	2.54
Q5T8P6	RBM26	1.867	1.681	1.703	1.698	2.07	2.13	2.211	2.036	1.98	2.005
O75400	PRPF40A	2.394	2.801	2.424	2.664	2.298	2.127	2.068	1.948	1.902	1.865
Q7LBC6	KDM3B	1.875	1.408	1.427	1.435	2.018	2.26	2.382	1.5	1.506	1.43
Q9UL03	INTS6	1.615	1.589	1.594	1.605	1.647	1.599	1.568	1.267	1.243	1.246
Q9ULH0	KIDINS220	1.968	1.925	1.876	1.979	1.907	1.855	1.827	1.446	1.408	1.486
Q9UNY4	TTF2	1.908	1.471	1.403	1.462	1.822	1.892	1.867	1.493	1.479	1.419
Q9NZN5	ARHGEF12	0.877	0.895	0.877	0.918	0.943	1.039	0.962	0.999	1.012	1.022
P31040	SDHA	1.809	1.815	1.644	1.795	1.429	1.436	1.463	1.278	1.235	1.22
Q93052	LPP	0.209	0.238	0.23	0.247	0.222	0.246	0.238	0.297	0.322	0.288
Q9Y3F4	STRAP	1.539	1.345	1.293	1.371	1.52	1.607	1.609	1.871	1.719	1.74
Q9UKX7	NUP50	1.665	1.794	1.637	1.728	1.708	1.713	1.664	1.499	1.439	1.49
Q16555	DPYSL2	0.226	0.236	0.241	0.252	0.238	0.267	0.255	0.325	0.335	0.285
P54578	USP14	1.18	1.106	1.103	1.11	1.184	1.37	1.272	1.732	1.66	1.728
Q15057	ACAP2	0.823	0.74	0.715	0.754	0.834	0.972	0.887	1.098	1.084	1.114
Q9H0H5	RACGAP1	3.069	2.237	2.245	2.181	2.777	2.781	2.75	2.155	2.269	2.185
O15067	PFAS	1.495	1.452	1.451	1.468	1.409	1.664	1.474	2.48	2.37	2.546
Q12959	DLG1	1.875	1.761	1.734	1.749	1.783	1.767	1.748	1.396	1.334	1.415
O43776	NARS1	1.062	1.26	1.274	1.297	1.195	1.244	1.159	1.749	1.909	1.899
Q70CQ2	USP34	1.076	1.196	1.184	1.22	1.204	1.256	1.3	1.167	1.178	1.147
Q92888	ARHGEF1	0.731	0.741	0.737	0.76	0.742	0.833	0.772	1.015	0.997	1.011
A3KN83	SBNO1	1.283	1.2	1.247	1.212	1.308	1.474	1.421	1.634	1.603	1.591
P22695	UQCRC2	2.027	2.306	2.216	2.164	1.853	1.809	1.843	1.221	1.186	1.181
Q9UMS6	SYNPO2	0.059	0.059	0.064	0.066	0.061	0.061	0.063	0.067	0.099	0.067
Q8NCN5	PDPR	1.786	2.16	2.179	2.156	1.72	1.618	1.551	1.425	1.358	1.392
Q9Y6C2	EMILIN1	0.053	0.058	0.063	0.064	0.059	0.058	0.055	0.058	0.09	0.048
Q9Y2K7	KDM2A	2.378	2.308	2.239	2.297	2.258	2.161	2.092	1.678	1.673	1.722
O43264	ZW10	1.462	1.711	1.732	1.745	1.641	1.731	1.651	1.719	1.684	1.662
Q99661	KIF2C	3.154	2.249	2.251	2.261	2.849	3.11	3.093	3.635	3.46	3.586
P05556	ITGB1	1.091	1.112	1.153	1.067	0.994	0.884	0.962	0.594	0.602	0.556
P41250	GARS1	1.566	1.609	1.61	1.651	1.67	1.772	1.657	2.592	2.515	2.724
P26196	DDX6	0.948	0.925	0.897	0.947	1.059	1.128	1.099	1.223	1.266	1.193
O75962	TRIO	0.789	0.781	0.755	0.787	0.824	0.888	0.83	0.938	0.95	0.965
Q92547	TOPBP1	1.784	1.733	1.688	1.722	1.775	1.804	1.852	1.537	1.569	1.598
P28370	SMARCA1	2.428	1.94	1.902	1.933	2.333	2.319	2.256	1.524	1.477	1.531
Q9UPN9	TRIM33	1.551	1.903	1.913	1.942	1.815	1.803	1.757	1.86	1.839	1.899
P22234	PAICS	1.223	1.481	1.537	1.407	1.246	1.285	1.21	1.878	1.901	2.155
Q96SB8	SMC6	2.269	2.177	2.079	2.196	2.377	2.398	2.269	2.003	1.948	2.051
Q9H7D0	DOCK5	1.462	1.806	1.738	1.777	1.551	1.595	1.502	1.556	1.555	1.579
Q07954	LRP1	0.481	0.382	0.37	0.403	0.384	0.385	0.374	0.259	0.283	0.265
Q99623	PHB2	2.527	2.658	2.897	2.561	2.323	1.872	2.357	1.931	1.841	1.882
Q14137	BOP1	2.471	1.604	1.714	1.66	2.539	2.418	2.368	2.436	2.307	2.413
P62495	ETF1	1.089	1.183	1.233	1.257	1.178	1.26	1.169	1.993	1.806	1.936
O00268	TAF4	2.62	2.318	2.198	2.301	2.492	2.439	2.489	1.958	1.896	1.931
Q9Y2L1	DIS3	1.48	1.216	1.272	1.236	1.54	1.719	1.682	1.881	1.857	1.773
Q8TDM6	DLG5	1.973	1.722	1.601	1.677	1.929	1.944	1.912	1.391	1.43	1.403
P55795	HNRNPH2	0.921	1.089	1.166	1.185	0.982	0.918	0.867	1.178	1.153	1.162
Q9H9B1	EHMT1	2.315	2.077	2.003	2.088	2.238	2.24	2.212	1.688	1.626	1.668
Q9H6S3	EPS8L2	0.855	0.932	0.906	0.949	0.858	0.967	0.915	1.1	1.069	1.111
Q12768	WASHC5	0.965	1.035	1.023	1.064	1.088	1.172	1.121	1.191	1.165	1.195
Q14694	USP10	1.647	1.584	1.556	1.581	1.722	1.813	1.735	1.633	1.57	1.645
Q9BTE3	MCMBP	1.319	1.206	1.256	1.254	1.385	1.607	1.544	2.104	2.074	2.149
O75475	PSIP1	2.316	2.792	2.517	2.691	2.204	2.194	2.244	1.886	1.817	1.823
P22059	OSBP	1.123	0.868	0.893	0.902	1.101	1.187	1.143	1.423	1.39	1.428
Q6NZI2	CAVIN1	1.055	1.246	1.224	1.26	0.851	0.83	0.837	0.547	0.556	0.512
Q9UJC3	HOOK1	1.139	1.123	1.111	1.162	1.16	1.31	1.241	1.417	1.396	1.423
Q2KHR3	QSER1	1.474	1.51	1.473	1.511	1.551	1.621	1.644	1.274	1.293	1.266
Q9Y266	NUDC	1.614	1.508	1.497	1.568	1.577	1.883	1.796	2.505	2.413	2.588
P06400	RB1	1.395	1.564	1.532	1.528	1.379	1.631	1.503	2.197	2.137	2.204
Q14195	DPYSL3	0.06	0.061	0.063	0.065	0.062	0.066	0.065	0.074	0.109	0.057
Q96ST3	SIN3A	2.334	1.976	1.881	1.941	2.117	2.138	2.072	1.769	1.711	1.742
Q8NFD5	ARID1B	1.468	1.343	1.248	1.304	1.403	1.404	1.341	1.15	1.171	1.177
P34897	SHMT2	1.694	2.598	2.609	2.433	1.69	1.593	1.515	1.579	1.545	1.553
Q7L0Y3	TRMT10C	2.466	2.504	2.459	2.462	2.243	2.225	2.244	1.728	1.704	1.721
O15381	NVL	1.962	1.872	1.808	1.879	1.932	1.861	1.862	1.578	1.526	1.604
P38606	ATP6V1A	0.947	1.069	1.049	1.09	1.038	1.136	1.08	1.19	1.136	1.159
P04792	HSPB1	0.361	0.364	0.342	0.373	0.321	0.361	0.332	0.461	0.464	0.428
O60701	UGDH	0.47	0.549	0.571	0.566	0.546	0.635	0.598	1.044	0.977	0.992
Q96PY5	FMNL2	1.968	2.404	2.299	2.389	2.059	2.014	1.901	1.722	1.696	1.734
P55036	PSMD4	1.192	1.46	1.497	1.483	1.323	1.403	1.337	1.624	1.569	1.597
Q9Y4E8	USP15	1.055	1.089	1.083	1.091	1.112	1.242	1.115	1.503	1.51	1.664
Q99567	NUP88	2.482	2.333	2.225	2.293	2.349	2.466	2.461	2.307	2.177	2.234
P30530	AXL	2.82	4.415	3.98	4.011	2.974	2.775	2.519	1.722	1.748	1.662
Q9BYX2	TBC1D2	1.459	1.744	1.715	1.757	1.733	1.745	1.69	1.916	1.903	1.921
Q7KZI7	MARK2	0.983	1.107	1.031	1.062	1.032	1.036	1.082	0.84	0.843	0.82
P07195	LDHB	1.07	1.326	1.36	1.344	1.07	1.179	1.102	1.79	1.932	2.028
P12081	HARS1	1.356	1.3	1.31	1.339	1.345	1.557	1.469	2.228	2.096	2.154
A1L0T0	ILVBL	1.673	2.17	2.155	2.251	1.762	1.702	1.632	1.641	1.572	1.659
O43592	XPOT	0.83	1.135	1.226	1.191	0.972	1.054	0.898	1.838	1.805	1.926
Q9UNF1	MAGED2	1.791	1.864	1.858	1.891	1.975	2.286	2.295	2.35	2.257	2.272
Q8N4X5	AFAP1L2	1.454	1.455	1.446	1.455	1.479	1.511	1.538	1.911	1.875	2
Q86VM9	ZC3H18	3.591	3.056	2.724	2.847	3.278	3.334	3.14	2.611	2.619	2.685
P00390	GSR	0.836	0.82	0.811	0.845	0.835	0.966	0.91	1.176	1.14	1.177
Q13206	DDX10	1.612	1.472	1.46	1.347	1.581	1.333	1.353	1.513	1.461	1.463
Q14978	NOLC1	5.1	4.994	4.509	4.367	4.544	4.389	4.318	3.296	3.446	3.444
O00151	PDLIM1	1.272	1.426	1.338	1.449	1.267	1.269	1.294	1.554	1.489	1.513
Q5JSH3	WDR44	0.505	0.489	0.479	0.505	0.542	0.621	0.597	0.699	0.707	0.709
O60885	BRD4	1.644	1.546	1.553	1.568	1.522	1.493	1.413	1.319	1.303	1.349
Q9UIQ6	LNPEP	1.064	1.264	1.289	1.314	1.161	1.131	1.098	1.004	0.97	0.985
Q92974	ARHGEF2	1.314	1.251	1.187	1.227	1.558	1.682	1.581	1.945	1.915	1.986
Q9H6R4	NOL6	3.083	1.696	1.723	1.697	2.932	2.942	2.916	2.458	2.379	2.425
Q03169	TNFAIP2	0.891	0.98	0.951	0.973	0.986	1.023	1.006	0.889	0.886	0.873
O75822	EIF3J	1.062	1.126	1.073	1.162	1.133	1.188	1.122	1.46	1.446	1.559
O14981	BTAF1	1.291	1.207	1.223	1.209	1.428	1.602	1.547	1.717	1.724	1.67
Q14240	EIF4A2	0.253	0.333	0.34	0.355	0.3	0.298	0.269	0.473	0.471	0.473
Q69YN4	VIRMA	2.126	2.118	2.085	2.086	2.089	1.99	1.901	1.746	1.716	1.743
P23381	WARS1	0.371	0.35	0.39	0.36	0.403	0.425	0.499	0.636	0.76	0.561
P46777	RPL5	1.169	1.214	1.237	1.281	1.343	1.358	1.369	1.856	1.739	1.824
Q96TA2	YME1L1	2.189	2.211	2.197	2.163	2.326	2.216	2.081	1.634	1.605	1.623
Q9NVN8	GNL3L	3.193	1.668	1.792	1.728	3.036	2.973	2.949	1.892	1.907	1.782
P36952	SERPINB5	0.29	0.278	0.284	0.286	0.307	0.346	0.341	0.511	0.559	0.471
P12004	PCNA	1.894	1.692	1.852	1.755	1.984	1.996	2.126	2.49	2.429	2.584
P17301	ITGA2	1.176	1.173	1.128	1.145	1.126	1.09	1.099	0.86	0.841	0.83
P06744	GPI	0.627	0.711	0.763	0.753	0.615	0.714	0.661	1.14	1.063	1.123
Q9Y6D9	MAD1L1	1.788	1.929	1.948	1.989	2.32	2.425	2.412	2.048	2.11	2.082
Q96KP4	CNDP2	0.423	0.456	0.472	0.473	0.428	0.508	0.448	0.767	0.775	0.783
Q86XL3	ANKLE2	1.573	1.325	1.252	1.306	1.65	1.62	1.603	1.115	1.129	1.099
Q8WXF1	PSPC1	2.052	1.54	1.623	1.603	2.14	1.886	2.068	1.936	1.844	1.902
Q16543	CDC37	1.518	1.724	1.714	1.605	1.585	1.638	1.609	2.017	2.246	2.284
Q14149	MORC3	1.266	1.126	1.156	1.174	1.373	1.347	1.484	1.229	1.246	1.184
P36957	DLST	1.421	1.635	1.577	1.612	1.425	1.438	1.42	1.181	1.174	1.139
Q9UKF6	CPSF3	1.629	1.641	1.668	1.694	1.622	1.621	1.546	1.599	1.526	1.569
Q13740	ALCAM	2.631	3.007	2.83	2.898	2.458	2.366	2.392	1.688	1.609	1.606
P19447	ERCC3	3.02	2.677	2.606	2.638	3.15	3.058	3.026	2.27	2.136	2.205
Q8N4C8	MINK1	1.928	1.718	1.6	1.683	1.914	1.91	1.966	1.533	1.504	1.48
Q9H6Z4	RANBP3	1.165	1.04	1.059	1.061	1.278	1.485	1.481	1.959	1.888	1.914
Q13561	DCTN2	0.683	0.816	0.846	0.829	0.769	0.851	0.768	1.033	1.008	1.024
Q9H9E3	COG4	1.266	1.114	1.135	1.132	1.431	1.652	1.672	1.487	1.459	1.503
Q8NB90	SPATA5	1.543	1.602	1.563	1.599	1.655	1.773	1.612	2.035	1.929	2.057
P16435	POR	1.408	1.85	1.858	1.856	1.456	1.43	1.364	1.473	1.446	1.48
Q9H6S0	YTHDC2	1.762	1.664	1.574	1.655	1.779	1.945	1.736	1.952	1.934	1.986
P16152	CBR1	0.308	0.321	0.342	0.332	0.321	0.364	0.321	0.573	0.592	0.481
P18754	RCC1	1.98	2.12	2.02	2.129	1.989	2.014	2.036	1.763	1.697	1.721
Q8TDY2	RB1CC1	1.497	1.112	1.088	1.118	1.551	1.708	1.677	1.482	1.46	1.523
O75955	FLOT1	1.828	2.057	2.155	2.218	1.6	1.548	1.54	1.239	1.185	1.215
O43615	TIMM44	2.731	2.652	2.814	2.604	2.626	2.398	2.502	2.302	2.218	2.248
O95453	PARN	2.844	1.928	1.962	1.941	2.552	2.494	2.612	2.029	1.912	1.931
Q6PJT7	ZC3H14	1.852	1.175	1.081	1.103	1.667	1.507	1.616	1.249	1.247	1.143
Q12996	CSTF3	2.327	2.074	2.038	2.076	2.371	2.327	2.32	1.942	1.847	1.866
Q15063	POSTN	0.04	0.051	0.055	0.055	0.043	0.042	0.042	0.047	0.08	0.039
Q9NRY4	ARHGAP35	1.27	1.172	1.129	1.191	1.172	1.396	1.322	1.523	1.476	1.537
P30519	HMOX2	2.229	2.425	2.324	2.369	2.1	2.026	1.965	1.72	1.649	1.678
P31946	YWHAB	1.071	1.016	1.026	1.065	1.063	1.211	1.266	1.467	1.47	1.494
Q9UKJ3	GPATCH8	2.7	2.553	2.372	2.431	2.87	2.858	2.779	2.418	2.433	2.48
P23368	ME2	1.303	1.915	1.827	1.863	1.233	1.166	1.098	1.077	1.061	1.059
O76021	RSL1D1	5.565	0.871	1.193	0.933	5.06	3.952	4.752	3.848	3.703	3.906
Q16204	CCDC6	0.916	0.892	0.871	0.913	0.892	1.017	0.974	1.265	1.24	1.362
Q15366	PCBP2	1.344	1.036	1.043	1.036	1.32	1.293	1.421	1.511	1.572	1.493
Q6ZRS2	SRCAP	1.642	1.6	1.57	1.591	1.674	1.63	1.598	1.365	1.351	1.372
Q9NUQ9	CYRIB	1.416	1.528	1.523	1.54	1.464	1.451	1.3	1.429	1.432	1.517
P05187	ALPP	2.351	3.783	3.626	3.609	2.145	2.137	2.024	2.301	2.208	2.34
Q9Y450	HBS1L	1.377	1.245	1.218	1.264	1.384	1.533	1.4	1.687	1.646	1.7
Q6NUK1	SLC25A24	1.738	2.479	2.432	2.42	1.566	1.513	1.505	1.389	1.323	1.361
Q99439	CNN2	0.871	0.946	0.947	0.955	0.784	0.916	0.919	1.272	1.25	1.227
Q9UKK3	PARP4	0.732	0.604	0.61	0.621	0.81	0.892	0.846	0.717	0.719	0.708
Q6P4R8	NFRKB	1.941	1.665	1.599	1.685	1.949	1.999	1.943	1.668	1.638	1.699
Q2NL82	TSR1	2.176	1.635	1.706	1.645	2.501	2.72	2.651	3.135	3.033	3.097
P62333	PSMC6	0.941	1.23	1.216	1.244	1.029	1.064	0.988	1.241	1.223	1.338
Q9P2R3	ANKFY1	1.081	1.089	1.096	1.119	1.132	1.149	1.118	0.995	0.984	0.981
Q9P0K7	RAI14	0.904	0.948	0.876	0.918	0.836	0.833	0.842	0.744	0.734	0.728
Q16401	PSMD5	0.609	0.72	0.749	0.752	0.675	0.727	0.633	1.142	1.109	1.168
P55084	HADHB	1.177	1.56	1.629	1.428	1.034	1.087	1.04	0.812	0.791	0.773
Q5QJE6	DNTTIP2	3.761	1.663	1.728	1.666	3.565	3.474	3.418	2.749	2.711	2.736
O60568	PLOD3	2.023	2.817	2.807	2.805	2.074	1.995	1.878	1.589	1.543	1.545
Q7Z3K3	POGZ	2.3	1.917	1.857	1.912	2.186	2.153	2.164	1.601	1.58	1.582
P63244	RACK1	1.435	1.379	1.45	1.384	1.635	1.506	1.557	1.818	1.73	1.825
Q6YN16	HSDL2	1.744	2.295	2.243	2.304	1.631	1.577	1.567	1.381	1.321	1.338
Q9Y262	EIF3L	1.552	1.615	1.611	1.611	1.612	1.612	1.524	1.798	1.799	1.884
O14686	KMT2D	1.761	1.477	1.462	1.525	1.694	1.699	1.672	1.39	1.379	1.409
P12830	CDH1	1.305	1.382	1.308	1.383	1.158	1.147	1.177	0.866	0.834	0.827
P26368	U2AF2	1.894	2.065	2.254	1.958	1.918	1.683	1.666	1.97	1.99	2.088
P78332	RBM6	2.587	2.182	2.032	2.161	2.434	2.431	2.411	1.726	1.689	1.708
P08758	ANXA5	0.298	0.322	0.335	0.304	0.293	0.326	0.307	0.471	0.632	0.513
P36578	RPL4	1.814	1.784	1.809	1.722	2.045	1.948	2.088	2.247	2.279	2.357
Q14746	COG2	1.366	1.276	1.279	1.251	1.54	1.803	1.717	1.728	1.717	1.776
O43149	ZZEF1	0.742	0.713	0.688	0.722	0.793	0.858	0.804	0.963	0.955	0.963
Q7Z4S6	KIF21A	1.021	0.922	0.902	0.951	0.989	1.105	1.023	1.2	1.205	1.222
P31947	SFN	0.462	0.399	0.406	0.401	0.485	0.564	0.528	0.636	0.693	0.64
P35249	RFC4	1.889	1.851	1.896	1.885	2.111	2.172	2.172	2.213	2.091	2.146
Q96KQ7	EHMT2	2.023	1.809	1.815	1.815	1.929	1.926	1.897	1.458	1.433	1.48
Q9Y2Z0	SUGT1	1.222	1.204	1.182	1.26	1.276	1.438	1.422	2.067	1.911	1.998
O94913	PCF11	1.471	1.362	1.382	1.397	1.832	1.803	1.832	1.502	1.481	1.476
Q8IY17	PNPLA6	1.343	1.662	1.567	1.643	1.317	1.318	1.271	1.037	1.022	1.056
Q06124	PTPN11	0.884	0.805	0.801	0.821	0.852	0.966	0.896	1.167	1.175	1.184
Q68DQ2	CRYBG3	1.24	1.118	1.085	1.116	1.285	1.433	1.397	1.095	1.133	1.11
Q15181	PPA1	0.524	0.665	0.721	0.715	0.558	0.645	0.558	1.153	1.149	1.218
P29375	KDM5A	1.986	1.75	1.764	1.783	2.024	1.981	1.891	1.334	1.349	1.327
Q12929	EPS8	1.751	1.955	1.863	1.912	1.667	1.635	1.662	1.305	1.298	1.306
O00192	ARVCF	2.804	2.163	2.135	2.179	2.709	2.714	2.609	1.699	1.681	1.7
Q8NC60	NOA1	3.001	2.874	2.8	2.794	2.889	2.788	2.692	1.636	1.639	1.59
Q9H7F0	ATP13A3	2.554	2.946	2.731	2.842	2.539	2.452	2.341	1.665	1.619	1.634
Q96I25	RBM17	2.189	1.944	1.902	1.949	2.035	1.997	2.1	1.756	1.648	1.68
Q13501	SQSTM1	2.082	1.63	1.613	1.597	2.998	3.132	3.085	1.904	1.801	1.84
O95140	MFN2	1.826	1.49	1.494	1.493	1.325	1.268	1.233	1.249	1.205	1.243
Q92673	SORL1	1.817	1.363	1.371	1.419	1.489	1.453	1.444	0.719	0.759	0.721
O14647	CHD2	1.928	1.401	1.391	1.378	1.87	1.88	1.775	1.486	1.536	1.523
Q9H8H0	NOL11	3.602	2.707	2.62	2.604	3.162	3.082	3.052	2.735	2.588	2.669
P55010	EIF5	1.384	1.22	1.241	1.213	1.511	1.624	1.42	2.183	2.016	2.261
P14735	IDE	0.934	0.978	0.943	0.986	0.923	0.895	0.916	1.123	1.168	1.251
O00330	PDHX	2.322	2.477	2.28	2.455	2.057	2.034	2.081	1.703	1.671	1.673
Q9NYL9	TMOD3	1.184	1.352	1.214	1.195	1.118	1.07	1.096	1.193	1.147	1.145
P29692	EEF1D	1.026	1.294	1.337	1.33	1.136	1.229	1.15	1.599	1.491	1.57
Q92805	GOLGA1	1.885	1.804	1.752	1.809	2.255	2.208	2.192	1.297	1.265	1.261
Q96IF1	AJUBA	1.89	1.703	1.6	1.698	1.927	2.145	2.06	2.153	2.075	2.062
Q9UJZ1	STOML2	1.63	1.939	1.82	1.888	1.512	1.514	1.572	1.204	1.264	1.174
Q96A65	EXOC4	1.183	1.09	1.063	1.098	1.217	1.305	1.275	1.191	1.17	1.172
O94915	FRYL	0.767	0.957	0.929	0.958	0.807	0.856	0.795	0.938	0.935	0.951
O43847	NRDC	0.994	0.936	0.94	0.949	0.989	1.145	1.013	1.358	1.337	1.361
Q9Y4C8	RBM19	2.927	1.416	1.488	1.436	2.764	2.704	2.728	2.117	2.063	2.047
Q9Y618	NCOR2	1.154	1.165	1.11	1.194	1.114	1.13	1.174	0.93	0.923	0.954
Q8IY37	DHX37	3.736	1.595	1.657	1.612	3.415	3.442	3.502	2.477	2.407	2.388
P22033	MMUT	1.52	1.315	1.296	1.3	1.372	1.336	1.347	0.841	0.855	0.841
Q8TEW0	PARD3	1.201	0.977	0.956	0.971	1.094	1.097	1.089	0.861	0.87	0.823
P51149	RAB7A	1.633	1.816	1.949	1.712	1.625	1.464	1.552	1.377	1.327	1.334
Q5SYE7	NHSL1	1.637	1.582	1.414	1.54	1.674	1.898	1.82	1.611	1.57	1.691
Q12774	ARHGEF5	1.18	0.915	0.92	0.925	1.228	1.352	1.271	1.157	1.142	1.261
Q8WTW3	COG1	1.284	1.165	1.158	1.178	1.457	1.655	1.672	1.528	1.496	1.538
P46379	BAG6	1.076	1.263	1.267	1.298	1.204	1.3	1.281	1.412	1.385	1.409
P02679	FGG	0.035	0.038	0.042	0.042	0.038	0.038	0.037	0.038	0.072	0.028
Q9UPT8	ZC3H4	1.156	1.017	0.978	1.021	1.234	1.274	1.348	1.068	1.074	1.074
Q9P0V3	SH3BP4	1.504	1.341	1.32	1.331	1.513	1.476	1.442	1.087	1.056	1.07
Q9UHI6	DDX20	1.998	2.299	2.246	2.26	2.145	2.302	2.159	2.427	2.322	2.374
P54132	BLM	1.676	1.3	1.277	1.282	1.688	1.659	1.584	1.264	1.239	1.251
P33240	CSTF2	2.317	2.103	2.064	2.099	2.377	2.327	2.319	2.079	2.024	2.078
P43490	NAMPT	0.377	0.413	0.425	0.433	0.414	0.419	0.412	0.727	0.76	0.684
Q99700	ATXN2	1.893	1.991	1.856	1.943	2.157	2.304	2.305	2.436	2.309	2.379
Q96CS3	FAF2	1.905	2.316	2.29	2.325	2.041	1.991	1.875	1.95	1.867	1.935
O14936	CASK	1.614	1.723	1.677	1.712	1.498	1.478	1.467	1.217	1.167	1.211
Q13283	G3BP1	1.709	1.668	1.721	1.674	1.929	1.921	1.816	1.827	1.773	1.751
P29590	PML	1.248	1.042	0.978	1.032	1.183	1.221	1.183	0.944	0.959	0.959
Q7Z2K6	ERMP1	2.51	3.569	3.492	3.618	2.583	2.495	2.434	2.234	2.12	2.201
O75367	MACROH2A1	1.315	1.702	1.77	1.711	1.229	1.115	1.2	1.096	1.044	1.065
Q9BZQ8	NIBAN1	0.502	0.683	0.64	0.681	0.516	0.561	0.543	0.576	0.581	0.563
Q8IWA0	WDR75	2.293	1.924	1.933	1.885	2.105	2.039	1.905	2.112	2.05	2.131
Q5VYS8	TUT7	0.895	0.848	0.858	0.875	1.03	1.114	1.044	1.132	1.12	1.122
Q16822	PCK2	0.935	0.969	0.973	0.986	1.315	1.284	1.178	0.776	0.778	0.762
Q96BP3	PPWD1	1.826	1.561	1.538	1.585	2.004	2.072	1.961	2.306	2.202	2.276
P06756	ITGAV	0.784	0.75	0.697	0.727	0.701	0.7	0.706	0.451	0.455	0.433
Q9Y295	DRG1	1.229	1.195	1.223	1.233	1.384	1.262	1.332	1.902	1.757	1.849
Q9Y6Y8	SEC23IP	1.15	1.188	1.176	1.207	1.205	1.35	1.249	1.715	1.686	1.686
Q12797	ASPH	0.951	1.168	1.131	1.109	0.949	0.918	0.877	0.615	0.613	0.603
P54819	AK2	2.116	2.592	2.408	2.493	1.394	1.422	1.377	1.671	1.624	1.636
Q5T5U3	ARHGAP21	2.561	2.2	2.052	2.147	2.328	2.369	2.253	1.939	1.972	1.971
O94822	LTN1	1.383	1.26	1.265	1.29	1.472	1.659	1.578	1.661	1.649	1.684
P50579	METAP2	0.988	1.128	1.097	1.128	1.321	1.444	1.298	1.779	1.725	1.818
Q8IY18	SMC5	2.438	2.232	2.119	2.162	2.5	2.479	2.493	1.931	1.895	1.913
P35232	PHB	2.283	2.409	2.577	2.301	2.084	1.841	2.027	1.818	1.734	1.779
P49189	ALDH9A1	0.607	0.741	0.719	0.747	0.609	0.64	0.636	0.714	0.701	0.697
O14976	GAK	1.057	1.044	1.031	1.056	1.142	1.297	1.209	1.274	1.298	1.271
Q8TCG1	CIP2A	2.532	2.571	2.503	2.628	2.361	2.704	2.418	3.141	3.034	3.094
Q9NQC3	RTN4	0.922	1.041	0.952	1.004	0.89	0.881	0.878	0.722	0.707	0.743
P13804	ETFA	2.348	2.666	2.797	2.603	1.974	1.891	1.996	1.605	1.537	1.556
Q9HB71	CACYBP	1.244	1.536	1.57	1.616	1.291	1.472	1.415	2.133	2.135	2.369
Q9UGI8	TES	0.415	0.387	0.387	0.397	0.459	0.527	0.497	0.643	0.656	0.596
Q99714	HSD17B10	1.599	2.377	2.241	2.364	1.551	1.489	1.508	1.321	1.267	1.289
P52209	PGD	0.164	0.192	0.198	0.206	0.195	0.225	0.202	0.312	0.32	0.258
Q9NY33	DPP3	0.474	0.527	0.536	0.554	0.497	0.588	0.523	0.881	0.876	0.893
Q9UG63	ABCF2	2.217	2.132	2.027	2.12	2.139	2.249	1.998	2.27	2.247	2.286
Q9UMX0	UBQLN1	1.048	1.316	1.485	1.431	1.126	1.163	1.098	1.637	1.5	1.535
P07954	FH	1.308	1.646	1.604	1.645	1.232	1.204	1.179	1.169	1.133	1.13
P08133	ANXA6	0.041	0.046	0.048	0.048	0.045	0.044	0.043	0.043	0.073	0.033
P11413	G6PD	0.685	0.79	0.813	0.831	0.766	0.881	0.831	1.144	1.1	1.117
Q8WX93	PALLD	0.097	0.096	0.097	0.101	0.096	0.106	0.104	0.114	0.143	0.087
P49591	SARS1	0.708	0.547	0.641	0.579	0.815	0.807	1.025	0.924	1.146	0.92
P17655	CAPN2	0.532	0.679	0.634	0.608	0.616	0.595	0.567	0.832	0.861	0.811
Q13111	CHAF1A	4.78	3.335	3.164	3.197	4.356	4.305	4.314	2.592	2.547	2.514
P68871	HBB	0.043	0.052	0.055	0.053	0.046	0.045	0.044	0.046	0.078	0.04
P11532	DMD	0.22	0.185	0.192	0.192	0.206	0.206	0.21	0.152	0.181	0.153
Q14498	RBM39	2.263	2.054	2.094	2.025	2.236	2.077	2.25	2.356	2.211	2.325
Q9NUU7	DDX19A	0.737	0.691	0.682	0.704	0.768	0.892	0.822	1.195	1.135	1.1
O43396	TXNL1	0.674	0.596	0.59	0.606	0.737	0.83	0.792	1.007	0.959	0.967
P35527	KRT9	0.684	0.933	0.908	0.945	0.982	1.016	0.541	0.794	0.974	1.299
P05141	SLC25A5	1.454	2.214	2.852	2.504	1.43	1.301	1.221	1.487	1.449	1.543
Q1ED39	KNOP1	2.24	1.658	1.661	1.67	2.355	2.286	2.282	1.818	1.765	1.819
Q15334	LLGL1	1.161	1.5	1.507	1.55	1.219	1.238	1.184	1.148	1.117	1.163
P09211	GSTP1	0.305	0.368	0.392	0.401	0.332	0.378	0.343	0.628	0.631	0.539
Q9H6F5	CCDC86	2.834	2.746	2.551	2.627	2.868	2.851	2.679	2.855	2.86	2.836
Q9P2I0	CPSF2	2.003	2.006	2.007	1.796	1.944	1.683	1.81	1.677	1.619	1.664
P28340	POLD1	2.17	2.124	2.153	2.087	2.291	2.457	2.25	1.782	1.772	1.697
Q12874	SF3A3	1.834	2.342	2.364	2.442	1.909	1.837	1.811	2.309	2.091	2.167
Q92696	RABGGTA	0.776	0.729	0.728	0.761	0.806	0.934	0.838	1.131	1.104	1.13
Q9BXW9	FANCD2	2.457	4.011	3.715	3.802	2.549	2.714	2.674	2.165	2.158	2.111
P17858	PFKL	0.503	0.634	0.65	0.674	0.532	0.608	0.537	0.848	0.819	0.773
Q96PU4	UHRF2	3.567	3.466	3.277	3.403	3.73	3.731	3.724	2.816	2.713	2.69
P61981	YWHAG	2.36	2.028	2.253	2.074	2.244	2.371	2.607	2.81	3.146	2.617
P23396	RPS3	1.444	1.237	1.25	1.271	1.552	1.592	1.558	1.631	1.574	1.639
Q9Y4B6	DCAF1	1.792	1.746	1.766	1.775	2.01	2.032	2.057	2.193	2.148	2.183
Q15050	RRS1	4.306	2.352	2.461	2.442	4.145	3.996	3.613	3.985	3.968	4.055
Q08188	TGM3	0.04	0.045	0.047	0.048	0.041	0.041	0.04	0.044	0.077	0.036
Q9H2U1	DHX36	1.317	1.104	1.13	1.115	1.417	1.425	1.257	1.734	1.708	1.774
Q9NRY5	FAM114A2	1.524	1.783	1.708	1.853	1.745	1.885	1.83	1.773	1.677	1.735
O60518	RANBP6	2.504	2.131	2.256	2.126	2.658	2.713	2.494	1.967	1.979	1.882
Q16851	UGP2	0.551	0.568	0.579	0.601	0.552	0.639	0.604	0.823	0.798	0.796
Q5SW79	CEP170	1.424	1.262	1.213	1.222	1.506	1.626	1.566	1.435	1.438	1.46
Q13123	IK	2.135	1.444	1.477	1.435	2.058	1.984	2.025	1.742	1.68	1.721
Q04917	YWHAH	1.28	1.064	1.03	1.071	1.186	1.352	1.303	1.639	1.611	1.601
Q9H0U4	RAB1B	1.66	2.003	2.087	2.027	1.59	1.503	1.512	1.655	1.572	1.612
Q5VU43	PDE4DIP	1.718	1.384	1.327	1.416	1.749	1.929	1.85	1.788	1.734	1.79
Q9Y6G9	DYNC1LI1	0.753	0.914	0.941	0.957	0.873	0.955	0.879	1.381	1.308	1.379
Q9NRZ9	HELLS	3.723	2.367	2.426	2.309	3.504	3.664	3.858	2.416	2.357	2.354
Q14258	TRIM25	0.823	1.018	0.986	1.055	0.923	0.986	0.945	1.357	1.304	1.335
Q03468	ERCC6	1.744	1.629	1.692	1.632	2.119	2.109	2.109	1.62	1.636	1.592
P60228	EIF3E	1.418	1.307	1.338	1.256	1.441	1.333	1.464	1.608	1.543	1.671
Q92544	TM9SF4	2.137	2.588	2.464	2.564	2.239	2.182	2.141	1.52	1.443	1.445
O60343	TBC1D4	1.276	1.243	1.211	1.269	1.223	1.422	1.315	1.806	1.775	1.838
P54920	NAPA	0.599	0.76	0.797	0.801	0.608	0.595	0.549	0.79	0.767	0.789
Q8N766	EMC1	1.087	1.691	1.596	1.692	1.272	1.173	1.037	1.214	1.163	1.214
P30260	CDC27	2.626	2.365	2.193	2.056	2.478	2.295	2.289	2.054	2.007	2.033
Q14BN4	SLMAP	0.432	0.406	0.392	0.401	0.422	0.419	0.404	0.313	0.334	0.292
Q14166	TTLL12	0.566	0.567	0.588	0.596	0.569	0.651	0.611	0.902	0.9	0.889
Q9NQW7	XPNPEP1	0.668	0.736	0.755	0.77	0.651	0.757	0.683	1.207	1.17	1.194
Q9UNZ2	NSFL1C	0.671	0.605	0.647	0.632	0.686	0.795	0.754	0.948	0.965	1.064
O75131	CPNE3	0.61	0.692	0.693	0.726	0.639	0.74	0.728	1.11	1.088	1.043
Q9UBF2	COPG2	1.107	1.2	1.195	1.244	1.193	1.286	1.221	1.487	1.426	1.487
Q9UJU6	DBNL	0.819	0.724	0.676	0.73	0.767	0.842	0.882	0.958	0.937	0.918
Q13596	SNX1	0.703	0.734	0.753	0.76	0.748	0.855	0.814	1.006	0.991	1.002
P08603	CFH	0.052	0.058	0.061	0.065	0.055	0.055	0.054	0.056	0.087	0.049
P07602	PSAP	0.716	0.563	0.574	0.537	0.676	0.626	0.659	0.352	0.378	0.331
Q07617	SPAG1	3.327	4.093	3.624	3.817	3.449	3.264	3.442	3.12	3.001	3.106
P48735	IDH2	0.479	0.729	0.713	0.738	0.479	0.462	0.446	0.398	0.406	0.375
P13861	PRKAR2A	0.965	1.198	1.19	1.176	0.983	1.016	0.993	1.082	1.061	1.078
Q8N9T8	KRI1	2.116	1.834	1.807	1.848	2.192	2.104	2.033	1.726	1.643	1.691
P49848	TAF6	1.739	1.647	1.573	1.603	1.7	1.65	1.616	1.413	1.436	1.432
P12110	COL6A2	0.064	0.063	0.068	0.069	0.066	0.067	0.066	0.067	0.099	0.056
Q9UMR2	DDX19B	1.779	1.467	1.532	1.572	1.722	2.198	2.023	2.412	2.347	2.41
Q567U6	CCDC93	1.141	0.961	0.953	0.98	1.259	1.435	1.384	1.43	1.402	1.438
Q9NX02	NLRP2	1.86	1.761	1.767	1.844	1.917	2.205	2.056	2.589	2.429	2.482
Q8IYB8	SUPV3L1	1.744	1.839	1.78	1.828	1.712	1.682	1.637	1.361	1.31	1.329
P48506	GCLC	0.732	0.647	0.679	0.694	1.145	1.389	1.222	1.29	1.24	1.265
P23193	TCEA1	1.234	0.991	1.052	1.016	1.289	1.549	1.593	1.858	1.739	1.75
Q8IX01	SUGP2	2.889	1.992	1.994	1.98	2.673	2.638	2.632	1.735	1.734	1.671
A0FGR8	ESYT2	0.902	1.229	1.207	1.237	0.951	0.891	0.849	0.772	0.775	0.787
O94905	ERLIN2	1.057	1.127	1.198	1.094	1.049	0.936	1.032	0.655	0.657	0.614
P18669	PGAM1	0.521	0.581	0.594	0.621	0.523	0.601	0.564	0.982	0.938	0.938
P78406	RAE1	1.882	1.956	1.978	2.046	1.89	1.902	1.818	2.103	2.009	2.09
Q8NG31	KNL1	2.611	3.16	2.937	3.001	2.691	2.67	2.619	2.036	2.059	2.028
O95817	BAG3	0.759	0.523	0.482	0.523	0.746	0.876	0.828	0.857	0.835	0.84
Q96G03	PGM2	0.515	0.48	0.495	0.503	0.501	0.587	0.566	0.866	0.84	0.862
P29323	EPHB2	3.113	3.104	2.964	3.089	2.817	2.721	2.653	1.94	1.87	1.947
O95433	AHSA1	1.449	1.475	1.586	1.531	1.445	1.662	1.519	2.342	2.238	2.389
Q9Y613	FHOD1	1.083	1.053	1.029	1.093	1.102	1.229	1.12	1.364	1.36	1.426
P00738	HP	0.049	0.054	0.055	0.057	0.052	0.051	0.049	0.05	0.084	0.034
P26599	PTBP1	1.241	0.88	0.914	0.882	1.272	1.206	1.209	1.394	1.352	1.414
Q5T3I0	GPATCH4	3.717	2.367	2.366	2.372	3.832	3.676	3.798	3.241	3.18	3.233
Q6ZS17	RIPOR1	1.146	2.064	1.98	1.986	1.226	1.222	1.13	1.067	1.095	1.081
P08621	SNRNP70	2.928	2.435	2.311	2.146	2.694	2.2	2.327	2.432	2.463	2.502
Q96A33	CCDC47	2.176	2.762	2.563	2.499	2.169	2.128	2.102	1.836	1.729	1.763
O14639	ABLIM1	1.399	1.664	1.479	1.597	1.363	1.375	1.372	1.069	1.049	1.061
Q9H089	LSG1	1.717	1.52	1.499	1.521	1.79	1.736	1.668	1.551	1.483	1.534
Q96A49	SYAP1	1.433	1.807	1.77	1.862	1.636	1.818	1.687	2.239	2.12	2.235
Q14202	ZMYM3	2.622	2.407	2.264	2.367	2.403	2.416	2.319	1.214	1.246	1.152
Q9UBS4	DNAJB11	1.685	1.996	2.039	1.979	1.678	1.682	1.626	1.496	1.43	1.46
Q96EY7	PTCD3	2.217	2.633	2.544	2.561	2.12	1.982	1.86	1.287	1.285	1.252
Q9ULV4	CORO1C	1.406	1.685	1.719	1.746	1.391	1.245	1.215	1.541	1.487	1.519
O43148	RNMT	1.3	1.048	1.139	1.055	1.417	1.407	1.408	1.616	1.605	1.643
P47895	ALDH1A3	0.725	0.813	0.811	0.864	1.362	1.605	1.464	1.178	1.13	1.144
P16403	H1-2	5.826	4.824	4.71	4.274	4.933	4.373	4.876	4.027	4.325	4.414
Q6L8Q7	PDE12	1.721	1.701	1.688	1.711	1.733	1.788	1.713	1.825	1.77	1.784
P42696	RBM34	2.848	0.937	1.021	0.971	2.786	2.704	2.732	1.831	1.795	1.754
P78316	NOP14	3.695	1.722	1.822	1.722	3.565	3.474	3.185	3.045	2.966	3.088
Q96Q15	SMG1	1.053	0.909	0.869	0.94	1.085	1.18	1.099	1.259	1.253	1.277
Q08AM6	VAC14	1.019	1.054	1.032	1.059	1.046	1.14	1.077	1.28	1.25	1.29
Q9UBE0	SAE1	1.26	1.192	1.246	1.2	1.223	1.505	1.425	2.381	2.227	2.284
Q8WXI9	GATAD2B	3.099	2.545	2.502	2.534	2.806	2.864	3.016	2.474	2.331	2.366
P25685	DNAJB1	0.924	0.779	0.791	0.803	0.947	1.009	0.981	1.505	1.515	1.654
Q15436	SEC23A	0.808	0.906	0.869	0.908	0.812	0.837	0.832	0.863	0.861	0.845
Q9UNS1	TIMELESS	1.65	1.286	1.353	1.314	1.58	1.772	1.848	1.444	1.484	1.423
O00299	CLIC1	0.42	0.545	0.555	0.564	0.436	0.517	0.474	0.753	0.807	0.736
Q9BTW9	TBCD	0.867	1.038	1.073	1.109	0.897	1.006	0.93	1.37	1.323	1.407
Q14677	CLINT1	1.49	1.474	1.369	1.439	1.551	1.672	1.681	1.486	1.396	1.437
Q4LE39	ARID4B	2.904	2.111	2.019	2.037	2.548	2.542	2.439	1.927	1.923	1.981
Q6NUQ4	TMEM214	1.622	1.78	1.744	1.766	1.751	1.685	1.656	1.381	1.327	1.365
P17480	UBTF	2.528	2.765	2.61	2.733	2.539	2.57	2.354	2.436	2.351	2.406
Q08945	SSRP1	1.414	2.158	2.603	2.585	1.667	1.624	1.582	2.238	2.139	2.25
Q9Y3T9	NOC2L	3.06	2.731	2.828	2.653	2.904	2.565	2.698	2.614	2.457	2.561
Q09161	NCBP1	2.168	2.453	2.406	2.443	2.195	1.996	2.156	2.677	2.511	2.627
Q5T5Y3	CAMSAP1	1.139	0.983	0.971	1.001	1.13	1.275	1.233	1.347	1.336	1.329
O95218	ZRANB2	1.547	1.821	1.786	1.854	1.679	1.801	1.702	2.021	1.993	2.22
Q02252	ALDH6A1	0.629	0.722	0.686	0.711	0.614	0.608	0.61	0.456	0.469	0.45
P08243	ASNS	1.21	1.446	1.511	1.398	1.677	1.596	1.6	2.468	2.456	2.77
O94901	SUN1	1.558	1.838	1.784	1.84	1.621	1.582	1.595	1.055	1.028	1.023
Q03518	TAP1	0.656	0.768	0.748	0.775	0.682	0.667	0.653	0.516	0.54	0.508
P52292	KPNA2	2.184	1.772	1.806	1.842	1.944	1.983	1.936	1.884	1.81	1.784
Q6P1J9	CDC73	2.956	2.915	2.724	2.822	2.986	2.942	3.096	2.368	2.223	2.229
Q9UBW7	ZMYM2	2.133	1.614	1.568	1.624	2.046	2.151	2.068	1.302	1.348	1.182
O14672	ADAM10	1.822	1.494	1.36	1.505	1.558	1.586	1.574	1.244	1.191	1.211
Q8IWC1	MAP7D3	1.634	1.679	1.565	1.591	1.821	1.933	1.973	1.56	1.512	1.532
Q9Y5Q9	GTF3C3	3.311	2.895	2.682	2.748	3.125	3.145	2.94	1.893	1.907	1.814
Q9NXF1	TEX10	2.469	2.561	2.461	2.52	2.436	2.31	2.224	2.045	1.96	2.037
P51003	PAPOLA	1.033	1.027	1.078	1.05	1.103	1.25	1.215	1.688	1.639	1.758
P26641	EEF1G	1.244	1.645	1.662	1.623	1.341	1.386	1.411	1.798	1.745	1.848
Q7Z3U7	MON2	0.825	0.897	0.924	0.943	0.906	1.001	0.922	1.245	1.239	1.309
Q9NP81	SARS2	1.305	1.508	1.423	1.488	1.284	1.247	1.195	1.022	1.033	1.027
Q68D10	SPTY2D1	2.936	2.013	1.94	1.962	3.053	3.053	3.014	2.677	2.645	2.719
O43823	AKAP8	1.456	1.042	1.065	1.062	1.329	1.32	1.304	1.124	1.074	1.083
Q12904	AIMP1	1.702	2.047	1.968	2.038	1.826	1.745	1.9	1.863	2.202	2.544
Q99873	PRMT1	1.823	2.788	2.883	2.793	2.162	2.102	2.175	2.909	2.724	2.852
Q96HC4	PDLIM5	0.402	0.493	0.469	0.493	0.446	0.502	0.47	0.701	0.684	0.619
Q8WVM7	STAG1	1.549	1.502	1.472	1.511	1.502	1.459	1.352	1.262	1.271	1.282
P35269	GTF2F1	3.028	2.658	2.699	2.646	3.186	3.815	3.866	4.563	4.381	4.478
Q8N1G0	ZNF687	2.372	1.835	1.859	1.881	2.223	2.254	2.257	1.757	1.735	1.74
Q9UKS6	PACSIN3	1.943	2.214	2.151	2.188	1.998	1.945	1.907	1.566	1.526	1.569
Q9NZ08	ERAP1	0.46	0.599	0.595	0.59	0.458	0.428	0.405	0.242	0.268	0.232
Q9H582	ZNF644	2.931	1.883	1.91	1.893	2.64	2.634	2.603	1.854	1.821	1.94
P10412	H1-4	2.874	2.321	2.334	2.206	2.524	2.296	2.633	2.073	2.134	2.155
O94804	STK10	1.488	1.626	1.538	1.604	1.616	1.793	1.683	1.806	1.793	1.872
Q99543	DNAJC2	1.753	1.574	1.537	1.603	1.867	2.108	1.987	2.671	2.573	2.671
Q9BZK7	TBL1XR1	1.294	1.456	1.401	1.474	1.275	1.274	1.239	1.251	1.236	1.25
Q9H845	ACAD9	1.187	1.631	1.576	1.62	1.156	1.098	1.062	0.896	0.895	0.877
P36871	PGM1	0.487	0.503	0.498	0.518	0.469	0.55	0.507	0.858	0.812	0.792
Q6IN85	PPP4R3A	1.524	1.977	1.958	1.933	1.766	1.882	2.018	1.889	1.826	1.809
O14745	SLC9A3R1	0.617	0.815	0.765	0.818	0.598	0.678	0.669	0.702	0.694	0.685
P57678	GEMIN4	1.489	1.888	1.831	1.875	1.582	1.637	1.504	1.748	1.67	1.715
O43399	TPD52L2	0.864	1.148	1.083	1.164	0.935	1.036	0.976	1.233	1.159	1.203
P16989	YBX3	2.011	1.135	1.146	1.151	2.014	2.157	2.334	2.051	1.939	1.935
Q9Y6M1	IGF2BP2	1.969	1.999	1.926	1.971	1.96	1.963	1.834	2.265	2.204	2.271
P05165	PCCA	0.873	0.913	0.865	0.89	0.783	0.792	0.758	0.656	0.671	0.654
Q9NVH2	INTS7	1.723	1.827	1.796	1.814	1.786	1.715	1.632	1.488	1.456	1.466
P27448	MARK3	1.696	1.575	1.467	1.513	1.673	1.742	1.793	1.343	1.352	1.36
Q9BSJ2	TUBGCP2	1.113	1.245	1.236	1.28	1.235	1.34	1.234	1.569	1.506	1.576
Q15811	ITSN1	0.796	0.971	0.902	0.995	0.795	0.811	0.808	0.935	0.89	0.896
Q7Z3B4	NUP54	2.224	2.241	2.158	2.217	2.1	2.104	2.001	1.88	1.895	1.913
O95171	SCEL	0.107	0.088	0.086	0.091	0.086	0.089	0.089	0.072	0.101	0.053
Q9UHB7	AFF4	2.162	2.199	2.122	2.109	2.236	2.173	2.117	1.224	1.247	1.211
Q5VZ89	DENND4C	0.682	0.701	0.703	0.722	0.774	0.806	0.77	0.82	0.828	0.821
Q8IZH2	XRN1	0.901	0.891	0.851	0.898	0.965	1.052	0.99	0.968	0.998	0.978
P35052	GPC1	1.537	1.251	1.302	1.3	1.583	1.469	1.447	0.637	0.658	0.659
Q99536	VAT1	0.421	0.671	0.682	0.681	0.506	0.542	0.539	0.591	0.588	0.575
Q99570	PIK3R4	1.096	0.88	0.888	0.915	1.192	1.309	1.27	1.244	1.215	1.205
P18615	NELFE	1.925	1.733	1.69	1.648	2.033	2.228	2.202	2.084	2.053	2.046
Q9Y2W2	WBP11	2.377	1.548	1.617	1.578	2.316	2.418	2.634	2.294	2.16	2.175
Q8NCM8	DYNC2H1	1.185	0.99	1.001	1.023	1.229	1.342	1.28	1.133	1.159	1.189
Q9UEY8	ADD3	0.738	0.855	0.825	0.869	0.681	0.671	0.664	0.494	0.504	0.483
Q9Y512	SAMM50	1.639	2.135	2.101	2.119	1.652	1.534	1.508	1.43	1.388	1.409
P19838	NFKB1	0.736	0.695	0.7	0.73	0.741	0.825	0.765	0.979	0.972	0.993
Q9BYT8	NLN	1.727	2.231	2.24	2.194	1.666	1.674	1.55	1.928	1.869	1.92
Q92541	RTF1	1.195	1.172	1.182	1.196	1.32	1.506	1.632	1.75	1.678	1.691
Q8TED0	UTP15	3.024	2.326	2.303	2.328	2.751	2.761	2.745	2.491	2.365	2.455
Q96PZ0	PUS7	1.151	1.126	1.188	1.158	1.185	1.306	1.26	1.809	1.743	1.788
Q9NTZ6	RBM12	0.912	0.989	1.02	1.021	1.047	1.146	1.179	1.43	1.441	1.52
Q99569	PKP4	1.801	1.51	1.405	1.495	1.629	1.608	1.639	1.148	1.152	1.14
Q92615	LARP4B	1.909	1.617	1.566	1.605	1.898	1.793	1.868	2.173	2.086	2.141
Q8WXA3	RUFY2	1.773	1.565	1.506	1.59	1.813	1.939	2.016	1.382	1.376	1.328
Q6NYC8	PPP1R18	1.656	1.648	1.566	1.633	1.778	1.761	1.715	1.489	1.44	1.463
Q15554	TERF2	1.725	1.735	1.741	1.745	2.127	2.122	2.022	1.608	1.575	1.598
Q9P2B2	PTGFRN	1.745	1.17	1.262	1.16	1.437	1.314	1.333	1.022	1.002	1.004
P15170	GSPT1	0.92	1.004	0.973	1.063	0.97	1.114	1.018	1.595	1.502	1.584
O95819	MAP4K4	1.114	1.276	1.204	1.234	1.14	1.164	1.164	1.017	1.015	1.004
P09525	ANXA4	0.357	0.381	0.421	0.421	0.373	0.43	0.419	0.643	0.635	0.629
P0DOX5	NA	0.043	0.046	0.05	0.051	0.046	0.045	0.045	0.046	0.082	0.036
Q9HBL0	TNS1	0.154	0.16	0.178	0.175	0.156	0.164	0.163	0.184	0.208	0.179
Q13573	SNW1	2.472	1.074	1.173	1.084	2.335	2.194	2.416	2.114	1.989	2.023
P09651	HNRNPA1	2.924	1.886	2.03	1.867	2.779	2.603	2.901	2.346	2.217	2.22
P08581	MET	2.516	1.491	1.526	1.47	2.253	2.206	2.178	1.473	1.463	1.414
Q93034	CUL5	0.82	0.9	0.922	0.919	0.925	0.991	0.971	1.132	1.106	1.13
Q13619	CUL4A	1.217	1.408	1.429	1.401	1.347	1.42	1.423	1.654	1.587	1.627
Q9NYH9	UTP6	2.956	0.6	0.739	0.651	2.691	2.692	2.753	2.17	2.068	2.092
Q06830	PRDX1	0.573	0.602	0.593	0.58	0.582	0.611	0.656	0.786	0.823	0.8
Q9UH65	SWAP70	0.947	0.841	0.844	0.874	0.879	1.041	0.99	1.28	1.22	1.26
Q9P2D1	CHD7	2.796	2.298	2.327	2.375	2.603	2.571	2.502	1.979	1.955	2.006
P40692	MLH1	2.049	1.535	1.567	1.565	2.211	2.472	2.361	2.368	2.327	2.341
Q9P206	KIAA1522	2.255	1.964	1.839	1.916	1.924	1.989	1.947	1.458	1.439	1.435
A0AV96	RBM47	1.569	0.873	0.929	0.935	1.592	1.561	1.531	1.525	1.456	1.496
Q96QE3	ATAD5	3.01	1.883	1.84	1.84	2.633	2.578	2.527	1.626	1.656	1.639
Q9Y4F5	CEP170B	0.964	0.849	0.828	0.855	1.074	1.167	1.17	0.988	0.991	0.972
P40937	RFC5	1.941	1.938	1.977	1.948	2.063	2.119	2.062	2.179	2.086	2.196
P09972	ALDOC	0.337	0.362	0.377	0.381	0.347	0.389	0.369	0.46	0.472	0.421
Q5T200	ZC3H13	2.844	2.432	2.298	2.365	2.709	2.661	2.675	2.003	1.937	1.95
P02452	COL1A1	0.051	0.053	0.05	0.061	0.052	0.055	0.056	0.06	0.09	0.044
Q68CZ2	TNS3	1.326	1.222	1.186	1.259	1.114	1.281	1.242	1.476	1.432	1.444
P00387	CYB5R3	0.459	0.712	0.707	0.717	0.485	0.453	0.442	0.444	0.451	0.438
O75051	PLXNA2	1.074	1.076	1.054	1.07	1.03	0.983	0.953	0.865	0.9	0.88
Q96JB2	COG3	1.018	1.016	1.017	1.026	1.193	1.359	1.361	1.379	1.351	1.374
Q5C9Z4	NOM1	3.552	2.359	2.306	2.055	3.675	3.145	3.271	2.831	2.681	2.741
Q8NEV8	EXPH5	2.468	1.228	1.24	1.25	2.273	2.24	2.276	1.031	1.038	0.972
Q9UJ83	HACL1	3.097	3.036	2.954	3.031	3.142	3.075	3.016	2.479	2.331	2.365
O94925	GLS	2.73	4.002	3.535	3.724	2.808	2.689	2.546	1.043	1.085	0.973
P23786	CPT2	1.604	1.958	1.892	1.944	1.572	1.485	1.549	1.314	1.276	1.261
P23743	DGKA	0.521	0.537	0.524	0.549	0.543	0.629	0.618	0.733	0.729	0.725
O75976	CPD	1.56	1.854	1.757	1.839	1.697	1.678	1.606	0.958	0.984	0.933
Q16630	CPSF6	2.683	3.03	2.866	3.041	2.735	2.743	2.741	2.588	2.51	2.564
Q5JTV8	TOR1AIP1	2.266	2.446	2.29	2.362	2.103	2.102	2.073	1.611	1.6	1.58
Q9HC35	EML4	0.758	0.698	0.685	0.695	0.762	0.884	0.839	1.041	1.021	1.027
Q9H4M9	EHD1	0.622	0.756	0.745	0.771	0.644	0.698	0.644	0.796	0.809	0.793
P49590	HARS2	2.434	2.334	2.301	2.332	2.332	2.291	2.229	1.697	1.648	1.626
Q9H9A6	LRRC40	0.879	0.862	0.869	0.905	0.883	1.013	0.939	1.232	1.201	1.244
P30154	PPP2R1B	1.951	1.024	1.086	1.054	2.076	2.196	2.065	1.694	1.695	1.595
Q96T51	RUFY1	1.009	0.934	0.913	0.953	1.034	1.095	1.127	0.985	0.974	0.976
P51148	RAB5C	1.627	1.935	2.383	1.995	1.602	1.315	1.402	1.572	1.523	1.587
Q9BT78	COPS4	0.867	1.121	1.159	1.165	0.963	1.054	1.026	1.35	1.31	1.327
Q15019	SEPTIN2	0.749	1.019	1.037	1.038	0.796	0.874	0.86	0.921	0.883	0.887
Q6P1M0	SLC27A4	1.332	1.516	1.499	1.512	1.405	1.329	1.256	1.219	1.226	1.231
P22307	SCP2	0.958	1.208	1.149	1.246	0.974	0.955	0.919	0.891	0.863	0.856
O75821	EIF3G	2.181	1.807	1.692	1.781	2.176	2.381	2.465	2.356	2.146	2.131
Q9P2D3	HEATR5B	1.188	1.07	1.085	1.086	1.182	1.336	1.271	1.303	1.298	1.304
P98194	ATP2C1	1.386	1.803	1.685	1.784	1.42	1.377	1.34	0.968	0.935	0.942
P67936	TPM4	0.551	0.718	0.691	0.732	0.585	0.654	0.653	0.861	0.874	0.839
Q3KQU3	MAP7D1	1.452	1.198	1.179	1.209	1.525	1.695	1.604	1.558	1.585	1.563
Q6ZNB6	NFXL1	1.875	1.847	1.665	1.773	2.017	2.034	2.02	0.778	0.787	0.681
P52907	CAPZA1	0.74	0.908	0.918	0.941	0.746	0.784	0.755	0.862	0.832	0.871
Q9NYB0	TERF2IP	1.273	1.149	1.112	1.156	1.424	1.454	1.5	1.283	1.252	1.247
O95785	WIZ	1.603	1.636	1.59	1.65	1.659	1.635	1.704	1.358	1.319	1.312
O15294	OGT	1.659	1.184	1.215	1.213	1.888	1.922	1.879	1.409	1.37	1.363
O43865	AHCYL1	1.385	1.409	1.445	1.461	1.357	1.437	1.413	1.442	1.376	1.392
Q9P258	RCC2	1.183	1.153	1.167	1.164	1.223	1.434	1.395	2.185	2.151	2.218
P12236	SLC25A6	0.929	1.593	1.706	1.607	0.959	0.856	0.789	1.008	0.983	1.008
P30419	NMT1	1.768	1.529	1.486	1.504	1.928	2.064	1.875	2.192	2.162	2.167
P38117	ETFB	1.681	2.139	2.037	2.07	1.455	1.437	1.437	1.287	1.221	1.223
P53814	SMTN	0.098	0.093	0.095	0.098	0.1	0.102	0.103	0.103	0.132	0.085
Q9UKV8	AGO2	0.724	0.622	0.61	0.649	0.757	0.804	0.78	0.821	0.83	0.829
Q15785	TOMM34	1.675	1.701	1.743	1.751	1.759	1.989	1.887	2.531	2.378	2.485
P60900	PSMA6	1.177	1.427	1.379	1.437	1.264	1.188	1.293	1.488	1.485	1.524
Q15059	BRD3	1.997	1.581	1.545	1.6	1.638	1.633	1.67	1.493	1.455	1.462
Q86VP1	TAX1BP1	1.943	2.053	1.874	2.005	1.979	2.051	1.979	1.733	1.714	1.7
P21127	CDK11B	1.718	1.83	1.817	1.839	1.79	1.704	1.74	1.481	1.443	1.414
Q8NCN4	RNF169	3.544	1.681	1.671	1.675	3.133	3.104	3.113	2.076	2.12	2.182
O96005	CLPTM1	2.3	2.518	2.637	2.57	2.346	2.233	2.173	1.715	1.669	1.687
P23497	SP100	1.587	1.52	1.484	1.381	1.754	1.524	1.553	2.182	2.123	2.085
Q96HW7	INTS4	1.763	1.866	1.838	1.893	1.808	1.804	1.774	1.466	1.43	1.432
Q13535	ATR	1.555	1.549	1.541	1.541	1.719	1.737	1.66	1.323	1.369	1.332
O43172	PRPF4	3.16	2.14	2.19	1.914	2.998	2.527	3.064	2.371	2.566	2.617
Q9BRZ2	TRIM56	1.241	1.309	1.269	1.328	1.429	1.493	1.379	1.639	1.644	1.668
Q9BVQ7	SPATA5L1	0.979	1.091	1.133	1.162	1.053	1.084	0.99	1.332	1.326	1.369
Q9NR12	PDLIM7	0.499	0.541	0.537	0.56	0.54	0.543	0.53	0.602	0.605	0.547
Q15582	TGFBI	0.044	0.049	0.052	0.054	0.045	0.047	0.046	0.051	0.085	0.042
Q96AG4	LRRC59	2.492	2.649	2.648	2.447	2.461	2.262	2.23	2.099	2.071	2.136
Q9HCG8	CWC22	2.311	2.019	2.044	2.014	2.264	2.248	2.287	1.913	1.883	1.942
Q14807	KIF22	1.823	1.397	1.454	1.474	1.955	1.873	1.824	1.577	1.535	1.561
Q8NDI1	EHBP1	1.405	1.371	1.314	1.354	1.44	1.57	1.477	1.453	1.474	1.466
Q9BST9	RTKN	1.452	1.62	1.605	1.601	1.564	1.666	1.56	1.801	1.725	1.782
Q9UPY3	DICER1	0.994	0.957	0.944	0.965	1.098	1.169	1.12	1.113	1.126	1.13
Q9UPT5	EXOC7	0.726	0.826	0.821	0.852	0.812	0.852	0.822	0.849	0.841	0.829
P62937	PPIA	0.851	0.971	0.986	1.016	0.871	0.913	0.844	1.368	1.433	1.451
Q9NVU7	SDAD1	2.466	1.724	1.713	1.761	2.658	2.61	2.579	2.245	2.15	2.199
Q15291	RBBP5	1.986	1.796	1.754	1.775	1.9	1.837	1.838	1.451	1.415	1.427
Q96J02	ITCH	1.522	1.473	1.439	1.466	1.576	1.598	1.481	1.424	1.41	1.389
O95678	KRT75	0.082	0.077	0.109	0.085	0.071	0.074	0.073	0.083	0.11	0.069
Q9H0P0	NT5C3A	2.29	3.217	3.071	3.133	2.575	2.415	2.23	2.076	2.017	2.053
P12532	CKMT1A	0.586	0.93	0.928	0.942	0.602	0.575	0.521	0.613	0.624	0.587
Q15008	PSMD6	1.117	1.497	1.485	1.513	1.243	1.242	1.271	1.805	1.666	1.711
Q99549	MPHOSPH8	2.496	2.131	2.157	2.194	2.317	2.25	2.32	1.854	1.748	1.803
Q14444	CAPRIN1	2.627	2.209	2.354	2.369	2.53	2.617	2.667	2.248	2.09	2.104
P31689	DNAJA1	1.186	1.167	1.149	1.143	1.326	1.478	1.427	1.812	1.721	1.786
Q6ZMI0	PPP1R21	0.622	0.511	0.524	0.544	0.676	0.754	0.768	0.664	0.667	0.669
P14550	AKR1A1	0.275	0.296	0.309	0.316	0.285	0.332	0.291	0.533	0.528	0.46
Q9NVA2	SEPTIN11	0.56	0.906	0.877	0.924	0.605	0.645	0.642	0.734	0.732	0.621
Q96CW1	AP2M1	1.18	1.683	1.641	1.665	1.294	1.245	1.265	1.11	1.068	1.08
P98196	ATP11A	1.891	2.185	2.051	2.138	1.946	1.94	1.857	1.54	1.556	1.524
Q96CW5	TUBGCP3	1.346	1.333	1.353	1.362	1.42	1.566	1.492	1.875	1.829	1.882
P09110	ACAA1	0.874	1.093	1.077	1.109	0.929	0.92	0.864	0.841	0.849	0.829
Q13443	ADAM9	3.055	3.43	3.006	3.305	2.599	2.694	2.677	1.664	1.664	1.628
P21281	ATP6V1B2	0.953	1.024	0.991	1.059	1.057	1.134	1.086	1.128	1.102	1.109
P62701	RPS4X	1.469	1.317	1.356	1.189	1.613	1.346	1.477	1.594	1.653	1.763
P05388	RPLP0	1.137	1.765	1.873	1.911	1.411	1.301	1.226	1.702	1.709	1.858
O60826	CCDC22	0.862	0.855	0.87	0.908	0.965	1.026	0.975	1.13	1.108	1.133
Q96SN8	CDK5RAP2	1.433	0.877	0.911	0.901	1.472	1.521	1.449	1	1.048	1.054
O95758	PTBP3	1.353	1.154	1.198	1.174	1.335	1.366	1.283	1.528	1.515	1.531
Q08380	LGALS3BP	0.978	0.883	0.838	0.855	0.991	0.959	0.947	0.509	0.528	0.487
Q16698	DECR1	0.768	1.072	1.026	1.054	0.756	0.714	0.707	0.595	0.604	0.599
Q9BQL6	FERMT1	0.756	0.922	0.889	0.749	0.745	0.639	0.744	0.856	0.992	1.07
Q9NX58	LYAR	4.347	3.975	3.921	3.8	3.899	3.658	3.809	3.107	3.028	3.064
Q99614	TTC1	2.109	1.9	1.764	1.968	2.095	2.122	2.208	2.638	2.608	2.775
Q16181	SEPTIN7	0.916	1.139	1.081	1.154	0.953	0.98	1.041	1.147	1.12	1.136
Q9UHR4	BAIAP2L1	1.54	1.892	1.769	1.859	1.727	1.668	1.676	1.179	1.151	1.136
P22570	FDXR	0.931	1.294	1.216	1.308	0.895	0.878	0.854	0.81	0.802	0.797
Q7L2H7	EIF3M	1.068	1.554	1.703	1.677	1.262	1.168	1.019	2.231	2.16	2.27
Q9Y570	PPME1	1.225	1.004	1.018	1.031	1.124	1.356	1.272	1.894	1.967	2.11
Q96P11	NSUN5	1.765	1.279	1.289	1.284	2.221	2.204	2.186	2.176	2.081	2.125
Q96KM6	ZNF512B	2.155	1.81	1.709	1.809	2.003	2.035	2.071	1.587	1.563	1.562
P37837	TALDO1	0.46	0.484	0.499	0.504	0.475	0.565	0.538	0.906	0.869	0.801
Q9UNN5	FAF1	1.375	1.378	1.409	1.423	1.367	1.544	1.437	2.12	1.992	2.117
Q7L5N7	LPCAT2	2.359	3.05	2.846	2.961	2.248	2.179	2.095	1.675	1.667	1.67
P11274	BCR	1.147	1.519	1.427	1.469	1.251	1.295	1.255	1.232	1.25	1.21
Q14254	FLOT2	1.913	2.138	2.06	2.136	1.62	1.602	1.631	1.177	1.154	1.176
Q9UQ88	CDK11A	2.443	2.675	2.663	2.733	2.654	2.478	2.467	2.164	2.089	2.094
Q2TAY7	SMU1	3.48	2.353	2.325	2.374	3.208	2.884	3.394	2.625	2.512	2.509
P13798	APEH	1.102	1.1	1.069	1.116	1.065	1.272	1.113	1.679	1.615	1.684
Q96HE7	ERO1A	0.586	0.831	0.783	0.81	0.572	0.543	0.52	0.464	0.482	0.438
Q9NZT2	OGFR	1.289	1.099	1.074	1.124	1.314	1.569	1.472	1.844	1.816	1.833
O95747	OXSR1	0.883	0.875	0.879	0.96	0.892	1.016	0.93	1.529	1.456	1.535
O94880	PHF14	2.092	1.628	1.557	1.596	1.901	1.928	1.902	1.322	1.31	1.301
Q9NQR4	NIT2	1.053	1.243	1.262	1.262	1.031	1.167	1.085	1.585	1.51	1.566
Q15435	PPP1R7	0.643	0.661	0.671	0.69	0.662	0.75	0.673	1.177	1.123	1.161
Q96QC0	PPP1R10	3.596	2.373	2.208	2.299	3.718	3.68	3.609	2.543	2.481	2.494
P51812	RPS6KA3	0.798	0.687	0.708	0.731	0.783	0.881	0.856	1.165	1.162	1.13
O60749	SNX2	0.701	0.709	0.729	0.745	0.744	0.843	0.795	1.038	1.012	1.023
P07476	IVL	0.039	0.038	0.039	0.04	0.042	0.042	0.043	0.041	0.076	0.029
Q16512	PKN1	0.896	1.024	0.967	1.029	1.006	1.164	1.084	1.042	1.066	1.043
Q8ND24	RNF214	1.316	1.124	1.124	1.186	1.334	1.526	1.508	1.454	1.439	1.453
Q8IWT6	LRRC8A	1.652	1.703	1.667	1.701	1.738	1.631	1.57	1.251	1.204	1.251
Q02818	NUCB1	1.862	1.719	1.704	1.531	2.136	2.08	1.868	0.621	0.658	0.61
P04899	GNAI2	0.946	1.188	1.205	1.193	0.947	0.903	0.864	0.808	0.808	0.804
Q08345	DDR1	2.651	1.532	1.585	1.637	2.545	2.459	2.319	1.242	1.256	1.212
Q9NXV6	CDKN2AIP	1.108	0.837	0.812	0.829	1.319	1.461	1.464	1.27	1.3	1.268
P62820	RAB1A	2.996	2.369	2.773	2.434	3.096	2.212	3.531	1.968	2.036	2.332
P11171	EPB41	1.191	1.163	1.093	1.134	1.071	1.09	1.087	0.852	0.847	0.854
O14777	NDC80	2.171	1.488	1.507	1.522	2.057	2.284	2.122	2.005	1.956	1.949
P54098	POLG	2.158	1.936	1.885	1.934	2.014	2.006	2.003	1.327	1.309	1.271
Q96EA4	SPDL1	1.742	1.61	1.609	1.605	1.756	1.928	1.906	1.935	1.932	1.942
P05166	PCCB	0.919	1.049	1.003	1.042	0.841	0.844	0.83	0.692	0.689	0.675
Q96KP1	EXOC2	0.69	0.82	0.817	0.836	0.784	0.808	0.75	0.841	0.841	0.851
Q14671	PUM1	1.724	0.887	0.882	0.902	1.668	1.783	1.733	1.633	1.566	1.62
P16070	CD44	2.403	2.497	2.383	2.315	2.461	2.237	2.444	1.708	1.67	1.657
P07686	HEXB	1.46	2.006	2.03	1.965	1.442	1.366	1.34	1.176	1.137	1.149
P52597	HNRNPF	1.481	1.263	1.281	1.296	1.579	1.332	1.516	1.687	1.584	1.637
Q16740	CLPP	1.936	2.678	2.575	2.639	1.925	1.836	1.759	1.68	1.585	1.655
P17174	GOT1	0.898	0.799	0.829	0.841	0.916	1.111	0.961	1.523	1.474	1.576
O43493	TGOLN2	2.421	2.216	1.973	2.062	3.013	3.032	3.007	0.991	1.025	0.954
Q92804	TAF15	1.716	1.832	1.705	1.848	1.789	1.681	1.693	1.7	1.609	1.619
Q5SSJ5	HP1BP3	0.935	1.056	1.002	1.044	0.898	0.878	0.863	0.686	0.684	0.67
Q9UMS4	PRPF19	2.117	2.139	2.082	2.127	2.116	2.124	2.098	1.889	1.83	1.834
P09543	CNP	0.899	1.018	0.992	1.019	0.882	0.846	0.832	0.703	0.688	0.685
P35611	ADD1	0.635	0.624	0.602	0.635	0.584	0.595	0.607	0.448	0.439	0.442
Q99961	SH3GL1	0.888	0.916	0.882	0.922	0.906	1.034	0.964	1.322	1.299	1.313
Q66K14	TBC1D9B	0.723	0.823	0.817	0.85	0.739	0.835	0.795	0.917	0.901	0.914
Q14004	CDK13	1.768	1.517	1.508	1.542	1.746	1.761	1.763	1.383	1.392	1.45
P23528	CFL1	0.939	1.065	1.133	1.112	0.912	0.955	0.935	1.294	1.477	1.334
O95391	SLU7	3.292	1.769	1.786	1.738	3.228	3.261	3.322	2.399	2.39	2.315
P12429	ANXA3	1.059	1.126	1.192	1.186	1.077	1.2	1.15	2.074	2.064	2.26
Q9H4A4	RNPEP	0.493	0.555	0.59	0.601	0.534	0.604	0.535	0.96	0.928	0.952
O60832	DKC1	2.306	2.15	2.054	2.107	2.369	2.317	2.349	2.052	1.986	2.028
P20073	ANXA7	0.47	0.494	0.515	0.519	0.51	0.595	0.573	0.886	0.849	0.852
O43837	IDH3B	1.808	2.554	2.491	2.441	1.703	1.603	1.583	1.296	1.292	1.254
P12277	CKB	0.059	0.056	0.096	0.096	0.068	0.066	0.052	0.08	0.11	0.068
Q9NZW5	MPP6	2.59	2.352	2.259	2.294	2.517	2.466	2.5	1.779	1.691	1.693
Q8WVB6	CHTF18	1.33	1.542	1.547	1.602	1.545	1.671	1.681	1.642	1.658	1.659
P51608	MECP2	0.89	0.818	0.798	0.829	0.854	0.848	0.892	0.704	0.695	0.676
Q6P996	PDXDC1	0.864	0.981	0.998	0.969	1.101	1.235	1.289	0.95	0.972	0.908
P11766	ADH5	0.326	0.312	0.313	0.319	0.31	0.379	0.342	0.577	0.562	0.527
Q4G0J3	LARP7	1.417	1.191	1.176	1.219	1.284	1.313	1.367	1.244	1.212	1.234
P04040	CAT	0.634	0.617	0.603	0.634	0.651	0.634	0.614	0.462	0.491	0.459
Q15124	PGM5	0.107	0.133	0.132	0.136	0.11	0.106	0.105	0.11	0.136	0.107
P02042	HBD	0.062	0.066	0.074	0.074	0.065	0.065	0.063	0.068	0.101	0.063
P30084	ECHS1	1.696	2.127	1.914	2.088	1.521	1.492	1.493	1.251	1.224	1.23
Q9Y285	FARSA	1.158	1.188	1.177	1.207	1.319	1.386	1.35	1.539	1.517	1.557
P78362	SRPK2	2.279	2.04	1.891	1.991	2.333	2.539	2.479	2.35	2.288	2.288
Q14847	LASP1	1.042	0.997	0.912	1.013	0.994	1.167	1.101	1.34	1.364	1.454
P42858	HTT	0.648	0.707	0.709	0.741	0.666	0.7	0.673	0.691	0.712	0.689
Q8WU90	ZC3H15	2.109	1.506	1.666	1.511	2.172	2.011	2.482	2.363	2.839	2.85
Q9C0B7	TANGO6	1.092	0.963	0.983	0.981	1.086	1.197	1.114	1.248	1.24	1.244
P42695	NCAPD3	1.41	1.561	1.567	1.582	1.563	1.574	1.535	1.207	1.216	1.174
Q9ULV0	MYO5B	0.576	0.512	0.52	0.544	0.596	0.627	0.63	0.574	0.625	0.562
Q9UBV2	SEL1L	1.651	1.777	1.679	1.731	1.71	1.651	1.552	1.3	1.266	1.276
Q96T88	UHRF1	3.333	1.218	1.355	1.265	2.953	2.943	2.769	1.857	1.932	1.969
O60508	CDC40	2.506	1.133	1.226	0.933	2.46	1.852	2.123	1.821	1.708	1.705
O00411	POLRMT	2.517	2.551	2.576	2.526	2.245	2.193	2.136	1.315	1.338	1.299
Q5T0Z8	C6orf132	0.606	0.627	0.57	0.604	0.609	0.619	0.637	0.461	0.472	0.449
Q9Y277	VDAC3	1.394	1.704	1.612	1.661	1.218	1.168	1.046	1.174	1.153	1.176
Q8TC07	TBC1D15	1.58	1.598	1.61	1.655	1.619	1.809	1.726	2.244	2.17	2.285
P08559	PDHA1	2.698	2.573	2.557	2.351	2.406	1.986	2.438	1.698	1.663	1.725
Q92609	TBC1D5	0.882	0.899	0.886	0.914	0.829	0.909	0.862	0.936	0.917	0.929
P22087	FBL	2.632	2.712	2.621	2.792	2.674	2.629	2.709	2.55	2.351	2.461
Q13523	PRPF4B	1.506	1.575	1.58	1.52	1.472	1.39	1.465	1.243	1.311	1.253
P22830	FECH	2.083	2.255	2.099	2.165	2.056	2.064	1.991	1.15	1.153	1.091
P04150	NR3C1	1.366	1.201	1.226	1.236	1.459	1.64	1.616	1.701	1.653	1.633
Q05209	PTPN12	1.251	0.967	0.959	0.988	1.256	1.503	1.409	1.505	1.494	1.543
Q8IWZ8	SUGP1	1.455	1.004	0.988	1.021	1.504	1.527	1.585	1.267	1.219	1.266
P08729	KRT7	0.056	0.065	0.071	0.07	0.064	0.059	0.06	0.057	0.087	0.047
P00338	LDHA	0.999	0.976	1.034	1.009	0.921	1.053	1	1.607	1.654	1.634
P50995	ANXA11	0.441	0.504	0.554	0.538	0.452	0.516	0.485	0.838	0.828	0.831
Q7Z2T5	TRMT1L	1.626	1.132	1.206	1.156	1.872	1.961	2.005	1.522	1.487	1.487
Q14155	ARHGEF7	0.82	0.866	0.837	0.877	0.888	0.996	0.961	1.176	1.134	1.16
Q5BKZ1	ZNF326	1.928	1.781	1.695	1.758	1.8	1.803	1.821	1.412	1.415	1.379
Q96B97	SH3KBP1	0.91	0.938	0.934	0.971	1.061	1.186	1.137	1.401	1.332	1.402
P47756	CAPZB	0.75	0.817	0.8	0.845	0.72	0.749	0.745	0.788	0.763	0.766
Q9NXE4	SMPD4	1.627	1.864	1.82	1.909	1.657	1.608	1.571	1.498	1.473	1.476
O14744	PRMT5	1.142	1.23	1.18	1.235	1.242	1.36	1.323	1.796	1.739	1.976
Q9BSC4	NOL10	3.342	2.913	2.855	2.908	3.204	2.981	2.992	2.696	2.528	2.591
Q6P4Q7	CNNM4	1.914	2.071	1.987	2.084	1.927	1.859	1.81	1.51	1.465	1.54
Q52LW3	ARHGAP29	2.068	1.754	1.682	1.73	2.233	2.28	2.178	2.147	2.149	2.128
Q9NW82	WDR70	1.648	1.305	1.348	1.314	1.72	1.926	1.817	2.071	2.013	2.01
Q9P2B4	CTTNBP2NL	1.364	1.356	1.308	1.355	1.411	1.55	1.56	1.49	1.466	1.582
O75477	ERLIN1	2.554	3.067	2.906	3.05	2.501	2.378	2.434	1.588	1.523	1.465
Q53EP0	FNDC3B	1.288	0.722	0.732	0.716	1.057	1.061	1.072	0.812	0.819	0.794
Q9UL18	AGO1	0.725	0.597	0.583	0.594	0.747	0.787	0.77	0.804	0.794	0.8
Q9BWH6	RPAP1	1.017	1.137	1.199	1.232	1.153	1.269	1.162	1.372	1.374	1.447
Q9UHD1	CHORDC1	2.007	2.048	1.934	2.1	1.823	2.162	1.96	3.528	3.264	3.518
O96019	ACTL6A	2.897	2.529	2.412	2.465	2.63	2.668	2.689	2.419	2.292	2.326
Q14257	RCN2	1.68	2.461	2.697	2.636	1.601	1.49	1.485	0.937	0.953	0.865
Q00653	NFKB2	0.748	0.627	0.627	0.641	0.757	0.871	0.793	0.85	0.867	0.841
Q460N5	PARP14	0.491	0.425	0.409	0.432	0.549	0.624	0.584	0.383	0.419	0.388
P05091	ALDH2	0.038	0.043	0.046	0.046	0.041	0.041	0.04	0.041	0.074	0.034
Q9NQT8	KIF13B	0.829	0.758	0.765	0.78	0.832	0.908	0.871	0.924	0.936	0.958
O95232	LUC7L3	2.806	3.12	2.979	2.991	3.041	3.03	2.89	3.256	3.296	3.273
Q9C0B5	ZDHHC5	1.526	1.252	1.151	1.215	1.537	1.513	1.558	1.048	1.029	1.039
P15531	NME1	0.763	0.853	0.863	0.9	0.791	0.875	0.787	1.326	1.403	1.496
Q9Y5M8	SRPRB	1.393	1.77	1.808	1.757	1.444	1.407	1.442	1.282	1.253	1.232
O75147	OBSL1	1.641	2.096	1.98	2.081	1.694	1.735	1.676	1.189	1.189	1.166
Q8N1N4	KRT78	0.049	0.053	0.058	0.058	0.055	0.054	0.052	0.047	0.082	0.038
P56945	BCAR1	1.555	1.087	1.099	1.131	1.638	1.913	1.792	2.231	2.164	2.207
Q02487	DSC2	0.352	0.171	0.172	0.179	0.178	0.178	0.185	0.158	0.18	0.157
P48637	GSS	0.818	0.845	0.855	0.872	0.891	1.071	0.938	1.327	1.289	1.318
P52888	THOP1	1.069	1.048	1.1	1.122	1.07	1.253	1.177	1.919	1.829	1.905
Q9Y617	PSAT1	1.17	1.256	1.324	1.291	1.506	1.703	1.469	2.854	2.737	2.952
Q9P0L0	VAPA	2.418	2.532	2.377	2.386	2.362	2.2	2.273	2.042	1.904	1.953
Q53F19	NCBP3	2.058	1.557	1.557	1.609	2.061	2.009	2.014	1.588	1.538	1.565
P51648	ALDH3A2	1.978	2.236	2.359	2.426	1.931	1.863	1.941	1.581	1.502	1.523
Q92925	SMARCD2	1.437	1.64	1.582	1.653	1.42	1.377	1.345	1.306	1.285	1.27
O94966	USP19	1.303	1.15	1.154	1.188	1.349	1.448	1.405	1.334	1.328	1.36
Q9HAU5	UPF2	1.123	1.073	1.072	1.081	1.152	1.198	1.142	1.401	1.36	1.429
Q9BTU6	PI4K2A	1.508	1.43	1.398	1.376	1.634	1.628	1.481	1.449	1.444	1.478
P62136	PPP1CA	1.137	1.185	1.414	1.26	1.21	1.096	1.084	1.308	1.486	1.333
P48739	PITPNB	0.739	0.597	0.616	0.624	0.749	0.891	0.889	1.256	1.181	1.165
O60524	NEMF	0.895	0.83	0.805	0.831	0.944	1.04	0.995	1.143	1.139	1.156
Q96P70	IPO9	0.583	0.685	0.692	0.709	0.636	0.699	0.626	1.006	1.005	1.02
Q9Y5L0	TNPO3	1.298	1.444	1.428	1.46	1.385	1.448	1.363	1.792	1.764	1.802
P82933	MRPS9	2.244	2.29	2.2	2.23	2.045	1.969	1.886	1.301	1.318	1.282
Q9H5V8	CDCP1	2.095	2.622	2.591	2.587	2.403	2.244	2.143	1.817	1.751	1.779
Q9NTK5	OLA1	1.172	1.308	1.281	1.352	1.175	1.374	1.247	2.12	1.952	2.054
Q9UBB4	ATXN10	1.067	0.822	0.857	0.868	1.014	1.184	1.124	1.284	1.226	1.242
P17812	CTPS1	1.479	1.437	1.433	1.495	1.509	1.747	1.625	2.405	2.256	2.336
Q14139	UBE4A	1.345	1.487	1.455	1.492	1.517	1.47	1.377	1.299	1.29	1.297
P49023	PXN	1.808	1.457	1.361	1.44	1.767	2.16	1.984	2.495	2.431	2.493
Q92520	FAM3C	2.107	2.074	2.067	2.058	1.985	1.881	1.831	1.709	1.61	1.646
Q9Y6K5	OAS3	0.437	0.633	0.654	0.67	0.516	0.525	0.488	0.643	0.64	0.646
Q99797	MIPEP	2.229	2.651	2.638	2.633	1.981	1.879	1.755	1.785	1.719	1.771
Q8IWV8	UBR2	1.175	0.923	0.951	0.945	1.123	1.246	1.212	1.19	1.2	1.183
Q9UJA5	TRMT6	1.81	2.384	2.433	2.386	2.192	2.198	2.153	3.151	3.015	3.09
Q13188	STK3	1.19	0.975	0.957	0.969	1.177	1.23	1.17	1.369	1.334	1.346
Q9NZN4	EHD2	0.237	0.288	0.308	0.306	0.243	0.244	0.23	0.203	0.229	0.2
Q9Y383	LUC7L2	1.548	1.815	1.773	1.878	1.669	1.805	1.885	2.595	2.4	2.472
Q9NXC5	MIOS	0.907	0.84	0.854	0.866	0.968	1.012	0.964	0.976	0.967	0.986
P25786	PSMA1	1.696	1.97	1.979	1.971	1.798	1.864	1.927	2.239	2.149	2.203
Q96GM5	SMARCD1	1.766	1.636	1.586	1.611	1.703	1.658	1.628	1.418	1.346	1.376
P50552	VASP	0.689	0.813	0.771	0.818	0.696	0.768	0.738	0.927	0.929	0.917
P61106	RAB14	1.793	1.649	1.844	1.656	1.65	1.585	1.968	1.409	1.483	1.557
Q9BTT6	LRRC1	2.004	2.786	2.802	2.867	2.205	2.049	1.758	2.334	2.274	2.398
Q9UHD9	UBQLN2	0.648	0.701	0.707	0.751	0.701	0.756	0.749	1.096	1.043	1.072
Q8TAF3	WDR48	1.264	1.309	1.231	1.278	1.323	1.352	1.358	1.29	1.25	1.273
P0DP25	CALM3	1.4	1.426	1.441	1.296	1.383	1.294	1.341	1.186	1.125	1.127
P07948	LYN	1.289	1.457	1.532	1.485	1.316	1.279	1.268	0.977	0.946	0.945
Q9UBB9	TFIP11	2.188	2.303	2.195	2.292	2.226	2.28	2.155	2.125	2.11	2.152
P46977	STT3A	1.721	2.224	2.094	2.132	1.624	1.549	1.443	1.288	1.272	1.252
P20585	MSH3	1.677	1.634	1.589	1.64	1.866	2.05	2.026	2.312	2.242	2.308
Q86TU7	SETD3	1.651	1.51	1.457	1.508	1.809	1.963	1.881	2.045	1.999	2.077
Q9NYY8	FASTKD2	2.429	2.402	2.443	2.374	2.387	2.184	2.068	1.36	1.333	1.331
Q16881	TXNRD1	1.331	1.134	1.129	1.16	1.862	2.106	2.021	2.147	2.091	2.118
Q96RQ3	MCCC1	1.171	1.627	1.57	1.618	1.124	1.108	1.065	0.823	0.817	0.81
Q9BW92	TARS2	1.793	1.61	1.62	1.585	1.51	1.455	1.385	1.146	1.171	1.296
Q9BZF1	OSBPL8	1.551	1.844	1.724	1.759	1.476	1.434	1.333	1.183	1.179	1.19
Q6P158	DHX57	1.074	0.964	0.96	0.998	1.171	1.241	1.22	1.318	1.285	1.304
Q8TF05	PPP4R1	0.964	0.947	0.968	0.995	0.984	1.099	1.044	1.345	1.298	1.359
O96028	NSD2	3.78	3.182	2.906	3.06	3.212	3.236	3.145	2.017	1.993	1.984
Q86SF2	GALNT7	1.996	2.754	2.595	2.749	2.021	1.955	1.855	1.622	1.563	1.611
Q9H6R0	DHX33	2.625	1.847	1.861	1.867	2.649	2.616	2.495	2.241	2.166	2.197
Q15942	ZYX	0.473	0.46	0.44	0.469	0.484	0.552	0.548	0.64	0.643	0.624
Q96TA1	NIBAN2	0.533	0.642	0.622	0.654	0.526	0.61	0.59	0.7	0.693	0.646
P61247	RPS3A	1.438	1.282	1.388	1.247	1.579	1.423	1.631	1.56	1.716	1.869
Q9UI10	EIF2B4	0.974	0.989	0.965	1.021	1.052	1.161	1.113	1.333	1.317	1.343
Q86Y56	DNAAF5	1.193	1.446	1.479	1.503	1.311	1.438	1.291	1.547	1.549	1.563
O75439	PMPCB	2.357	2.107	2.027	2.096	2.174	2.135	2.221	1.682	1.612	1.609
Q13126	MTAP	0.787	0.846	0.925	0.909	0.829	0.871	0.815	1.405	1.327	1.371
Q9UGU0	TCF20	1.372	1.135	1.087	1.13	1.31	1.338	1.328	1.127	1.113	1.149
Q9UKY7	CDV3	0.896	0.648	0.688	0.645	0.928	1.019	1.021	1.187	1.137	1.192
Q14318	FKBP8	1.646	1.786	1.737	1.802	1.615	1.617	1.502	1.282	1.297	1.298
P04181	OAT	2.463	2.811	2.851	2.801	2.403	2.276	2.264	1.991	1.913	1.906
P38159	RBMX	4.394	4.558	4.375	4.332	3.984	3.969	3.621	3.642	3.588	3.66
Q13043	STK4	0.863	0.47	0.477	0.481	0.869	0.964	0.913	1.039	1.051	1.033
Q9Y6E2	BZW2	1.35	1.37	1.363	1.401	1.337	1.482	1.398	1.865	1.716	1.803
P11182	DBT	1.198	1.684	1.649	1.638	1.154	1.117	1.06	1.02	1.012	1.02
P62140	PPP1CB	0.708	0.843	0.88	0.908	0.775	0.786	0.73	1.053	1.013	1.038
Q96R06	SPAG5	1.536	1.32	1.351	1.347	1.646	1.756	1.693	1.413	1.425	1.4
Q15738	NSDHL	2.417	2.337	2.223	2.229	2.32	2.276	2.26	1.838	1.811	1.817
Q8NHV4	NEDD1	2.033	1.586	1.486	1.576	1.985	2.298	2.181	2.159	2.047	2.129
O60684	KPNA6	0.768	0.968	1.014	1.01	0.818	0.859	0.786	1.09	1.049	1.079
P08708	RPS17	1.286	1.334	1.434	1.439	1.549	1.338	1.499	1.972	1.928	2.067
Q9Y5B6	PAXBP1	1.945	2.196	2.126	2.199	1.924	1.861	1.797	1.672	1.603	1.631
O15382	BCAT2	1.363	2.039	2.003	2.061	1.374	1.31	1.253	1.271	1.22	1.238
Q8N3F8	MICALL1	1.529	1.379	1.321	1.391	1.505	1.607	1.505	1.435	1.452	1.46
Q9UNM6	PSMD13	1.363	1.707	1.667	1.702	1.518	1.595	1.514	1.865	1.76	1.79
P33981	TTK	1.732	1.084	1.111	1.12	1.464	1.552	1.55	1.507	1.529	1.437
Q15418	RPS6KA1	0.987	0.854	0.876	0.876	0.934	1.046	0.998	1.455	1.399	1.436
O43520	ATP8B1	1.613	1.677	1.666	1.708	1.52	1.496	1.445	1.247	1.219	1.257
P13674	P4HA1	0.738	0.963	0.888	0.949	0.68	0.647	0.63	0.569	0.584	0.559
Q8TAT6	NPLOC4	1.172	0.916	0.947	0.945	1.201	1.226	1.269	1.206	1.183	1.184
Q9Y305	ACOT9	1.662	2.027	1.949	1.981	1.611	1.562	1.469	1.435	1.388	1.407
P35659	DEK	1.243	1.988	2.064	2.052	1.383	1.363	1.38	1.369	1.309	1.299
Q69YQ0	SPECC1L	1.484	1.702	1.611	1.686	1.687	1.687	1.69	1.408	1.395	1.371
P00450	CP	0.035	0.037	0.039	0.039	0.038	0.039	0.037	0.036	0.067	0.025
Q9P275	USP36	3.078	2.042	2.009	2.01	2.997	2.976	2.918	2.475	2.415	2.455
Q96JY6	PDLIM2	1.142	1.288	1.187	1.258	1.32	1.374	1.523	1.418	1.419	1.407
P80303	NUCB2	0.737	0.937	0.963	0.963	0.865	0.819	0.784	0.563	0.578	0.533
Q8IWX8	CHERP	1.912	2.008	2.046	2.002	1.907	1.851	1.771	1.79	1.699	1.746
Q13724	MOGS	0.704	0.813	0.776	0.806	0.697	0.67	0.626	0.526	0.537	0.435
Q8IXT5	RBM12B	2.211	2.111	1.995	2.075	2.07	2.046	1.919	1.635	1.652	1.656
Q9UNS2	COPS3	1.376	1.598	1.679	1.677	1.485	1.641	1.639	1.893	1.806	1.838
P49711	CTCF	3.04	2.978	2.754	2.913	2.979	2.969	2.955	2.607	2.48	2.573
Q9BY77	POLDIP3	3.07	0.77	0.94	0.836	2.778	2.8	3.05	1.994	1.931	1.924
O75828	CBR3	0.257	0.242	0.249	0.253	0.263	0.309	0.277	0.471	0.465	0.468
Q14574	DSC3	0.462	0.397	0.387	0.405	0.423	0.408	0.418	0.234	0.258	0.216
Q8N6T3	ARFGAP1	1.71	1.567	1.521	1.553	1.747	1.901	1.765	1.636	1.641	1.619
P08582	MELTF	2.521	2.741	2.597	2.693	2.472	2.373	2.241	1.493	1.458	1.45
Q8IU81	IRF2BP1	1.706	1.788	1.847	1.868	2.175	1.943	2.36	2.293	2.192	2.236
Q9NQS7	INCENP	1.942	1.724	1.627	1.673	1.776	1.762	1.81	1.291	1.356	1.235
O60333	KIF1B	0.901	0.804	0.841	0.865	0.925	1.015	0.954	1.142	1.125	1.149
Q92734	TFG	1.076	1.023	1.017	1.035	1.075	1.248	1.216	1.559	1.464	1.471
Q8N6H7	ARFGAP2	1.43	1.134	1.134	1.164	1.526	1.755	1.697	1.936	1.873	1.887
P19174	PLCG1	0.631	0.558	0.606	0.601	0.614	0.699	0.648	0.838	0.842	0.845
Q8TD19	NEK9	0.416	0.412	0.409	0.432	0.485	0.559	0.528	0.606	0.612	0.601
Q9P253	VPS18	0.94	0.823	0.804	0.844	0.984	1.049	1.002	0.946	0.966	0.951
Q9NR50	EIF2B3	0.771	0.894	0.863	0.903	0.855	0.931	0.88	1.171	1.127	1.171
Q7Z6B7	SRGAP1	1.442	1.445	1.427	1.474	1.59	1.695	1.59	1.869	1.829	1.859
Q9UNE7	STUB1	1.488	1.587	1.518	1.584	1.577	1.778	1.712	1.851	1.778	1.82
Q9NY61	AATF	3.622	3.349	3.457	3.326	3.53	3.394	3.391	3.03	2.828	2.967
Q8NBJ4	GOLM1	1.069	0.846	0.825	0.831	0.859	0.824	0.831	0.473	0.498	0.465
Q9P0V9	SEPTIN10	0.78	1.116	1.091	1.126	0.877	0.951	0.894	0.988	0.961	0.974
Q9ULK4	MED23	1.744	1.994	2.013	1.991	1.897	1.804	1.634	1.643	1.647	1.662
Q08AD1	CAMSAP2	1.61	1.398	1.371	1.396	1.663	1.818	1.725	1.895	1.845	1.899
Q9HCD6	TANC2	1.54	1.538	1.437	1.521	1.608	1.673	1.652	1.487	1.499	1.495
Q15007	WTAP	2.687	2.144	2.033	2.1	2.423	2.368	2.433	1.818	1.732	1.733
P22392	NME2	0.663	0.783	0.822	0.836	0.664	0.759	0.701	1.25	1.205	1.255
P27695	APEX1	0.533	0.568	0.609	0.592	0.627	0.708	0.722	1.063	1.015	1.053
P24534	EEF1B2	0.702	0.872	1.145	0.963	0.814	0.791	0.794	0.999	1.111	1.174
P07737	PFN1	0.622	0.656	0.618	0.675	0.615	0.686	0.644	1.014	0.984	0.982
P09493	TPM1	0.116	0.156	0.155	0.152	0.127	0.132	0.126	0.154	0.183	0.141
P12931	SRC	1.513	1.47	1.396	1.431	1.373	1.372	1.434	1.081	1.03	1.014
Q9H7N4	SCAF1	2.782	2.156	1.967	2.019	2.492	2.512	2.343	1.975	1.986	2.001
Q96S66	CLCC1	2.497	2.88	2.589	2.467	2.499	2.524	2.468	1.798	1.745	1.768
O95248	SBF1	0.534	0.711	0.722	0.76	0.596	0.615	0.569	0.639	0.659	0.658
O43747	AP1G1	1.359	1.613	1.607	1.612	1.39	1.446	1.377	1.687	1.597	1.648
Q13011	ECH1	1.531	1.571	1.686	1.561	1.363	1.192	1.316	1.087	1.051	1.065
P62424	RPL7A	1.805	1.413	1.422	1.311	1.969	1.632	2.067	1.69	1.742	1.891
Q9UKL0	RCOR1	2.216	1.931	1.915	1.91	2.038	2.04	1.846	1.711	1.759	1.808
Q9ULX6	AKAP8L	2.479	1.978	2.017	2.017	2.323	2.4	2.329	2.224	2.18	2.24
Q8NBS9	TXNDC5	1	1.324	1.238	1.274	0.951	0.939	0.904	0.754	0.761	0.748
Q09472	EP300	1.123	1.129	1.133	1.157	1.276	1.307	1.322	1.343	1.348	1.355
Q7Z4Q2	HEATR3	1.323	1.941	1.997	1.937	1.45	1.595	1.461	2.5	2.379	2.461
P55209	NAP1L1	1.317	1.609	1.668	1.677	1.43	1.469	1.353	1.783	2.081	1.929
Q01968	OCRL	0.907	0.843	0.84	0.878	0.94	1.03	0.986	1.044	1.049	1.051
O96008	TOMM40	2.563	2.922	3.376	2.917	2.24	2.004	2.103	2.38	2.247	2.364
Q13895	BYSL	2.611	1.154	1.194	1.18	2.891	2.811	2.439	2.613	2.759	3.213
Q92785	DPF2	1.334	1.417	1.349	1.417	1.437	1.406	1.311	1.308	1.277	1.323
Q08257	CRYZ	0.892	1.326	1.408	1.516	0.897	0.882	0.795	1.163	1.104	1.114
Q14232	EIF2B1	1.133	1.3	1.324	1.31	1.228	1.361	1.249	2.003	1.909	1.956
O14964	HGS	1.17	1.077	1.03	1.084	1.221	1.334	1.281	1.429	1.374	1.418
Q13409	DYNC1I2	0.686	0.595	0.554	0.519	0.717	0.734	0.783	0.765	0.798	0.76
Q07960	ARHGAP1	0.815	0.858	0.854	0.899	0.892	0.999	0.912	1.388	1.348	1.397
Q7Z589	EMSY	1.897	1.465	1.442	1.472	1.861	1.823	1.884	1.303	1.287	1.285
O00186	STXBP3	1.506	1.737	1.763	1.743	1.611	1.53	1.483	1.351	1.328	1.35
Q9BYG3	NIFK	2.431	0.974	1.107	1.037	2.671	2.603	2.495	2.724	2.509	2.692
P09622	DLD	2.451	2.333	2.578	2.25	2.275	1.871	2.297	1.396	1.501	1.498
Q9UFC0	LRWD1	1.69	2.004	1.938	1.991	1.869	1.916	1.926	1.639	1.597	1.599
Q9H078	CLPB	2.296	2.054	2.015	2.044	2.137	1.634	2.067	1.893	1.815	1.886
P51911	CNN1	0.039	0.046	0.05	0.05	0.043	0.041	0.039	0.044	0.077	0.039
Q6ISB3	GRHL2	2.697	1.759	1.665	1.681	2.53	2.601	2.476	1.68	1.716	1.715
Q8WWY3	PRPF31	1.9	1.028	1.099	1.027	1.784	1.773	1.827	1.55	1.502	1.529
O43175	PHGDH	0.431	0.423	0.433	0.449	0.467	0.559	0.537	0.633	0.622	0.55
Q9Y5Q8	GTF3C5	1.613	1.587	1.595	1.61	1.589	1.579	1.531	1.36	1.383	1.348
Q00325	SLC25A3	1.756	2.307	2.323	2.257	1.703	1.68	1.665	1.545	1.493	1.519
P04632	CAPNS1	0.418	0.498	0.527	0.533	0.435	0.476	0.446	0.691	0.671	0.674
Q8NB49	ATP11C	1.54	2.035	2.034	2.035	1.556	1.507	1.37	1.386	1.369	1.417
Q969S3	ZNF622	1.662	1.517	1.516	1.573	2.189	2.316	2.328	2.682	2.601	2.675
O43278	SPINT1	1.44	0.915	0.937	0.881	1.394	1.362	1.344	0.813	0.832	0.769
O75676	RPS6KA4	1.117	1.05	1.051	1.075	1.112	1.239	1.199	1.355	1.41	1.344
Q86TI2	DPP9	1.027	1.126	1.127	1.149	1.038	1.187	1.09	1.624	1.553	1.618
P13995	MTHFD2	2.592	3.089	3.027	3.04	3.198	2.963	2.851	2.119	2.056	2.022
Q96RU2	USP28	1.27	1.372	1.412	1.438	1.386	1.444	1.432	1.478	1.453	1.514
O75436	VPS26A	0.847	0.953	1.005	1.023	0.912	0.978	0.998	1.091	1.06	1.081
Q9Y3L3	SH3BP1	0.871	0.888	0.871	0.918	0.884	0.872	0.957	1.188	1.12	1.168
Q10713	PMPCA	2.844	3.217	3.122	3.158	2.779	2.674	2.552	2.465	2.38	2.426
Q71RC2	LARP4	2.353	1.935	1.887	1.85	2.454	2.521	2.515	2.003	1.914	1.958
Q8NBJ5	COLGALT1	1.787	1.915	2.234	1.987	1.604	1.357	1.501	1.316	1.328	1.304
Q96CN9	GCC1	1.476	1.503	1.487	1.523	1.82	1.9	1.888	1.256	1.245	1.236
Q9UPN4	CEP131	1.445	1.008	1.027	1.019	1.434	1.478	1.519	1.095	1.131	1.103
P30038	ALDH4A1	0.7	0.805	0.757	0.781	0.662	0.662	0.633	0.475	0.506	0.465
Q13185	CBX3	2.187	1.738	1.913	1.842	2.078	2.026	2.368	2.195	2.034	2.129
O75390	CS	1.496	1.991	1.923	1.962	1.377	1.347	1.331	1.281	1.236	1.233
Q9HCD5	NCOA5	1.586	1.879	1.86	1.953	1.674	1.627	1.588	1.555	1.498	1.553
O75330	HMMR	1.458	1.829	1.724	1.714	1.531	1.617	1.499	1.517	1.508	1.549
Q86VS8	HOOK3	0.75	0.672	0.638	0.677	0.764	0.883	0.837	0.895	0.876	0.892
Q9Y597	KCTD3	2.79	1.557	1.53	1.57	2.647	3.013	3.003	2.552	2.47	2.513
P39748	FEN1	2.147	1.918	2.042	1.983	2.216	2.458	2.397	3.419	3.385	3.599
Q99497	PARK7	0.784	0.704	0.65	0.711	0.735	0.808	0.805	1.009	1.022	0.98
Q9Y4B5	MTCL1	1.675	1.3	1.258	1.272	1.704	1.809	1.788	1.632	1.595	1.602
Q8NEN9	PDZD8	1.132	1.136	1.119	1.145	1.144	1.083	1.059	0.889	0.913	0.912
Q5ST30	VARS2	1.28	1.295	1.225	1.315	1.245	1.219	1.223	0.724	0.739	0.72
O75665	OFD1	2.036	1.462	1.47	1.5	2.277	2.349	2.21	1.713	1.729	1.663
Q9Y4P3	TBL2	2.246	2.487	2.46	2.493	2.202	2.163	2.136	1.938	1.839	1.973
Q6UWE0	LRSAM1	1.195	0.888	0.927	0.974	1.365	1.544	1.485	1.278	1.256	1.319
Q6P0N0	MIS18BP1	2	1.327	1.3	1.293	1.757	1.715	1.686	1.092	1.111	1.084
P36915	GNL1	0.974	0.993	1.015	1.044	1.027	1.187	1.09	1.585	1.544	1.588
Q15361	TTF1	3.297	2.381	2.353	2.279	3.126	3.039	3.055	2.033	1.955	2.012
Q9NV06	DCAF13	2.86	0.834	1.015	0.917	2.842	2.776	2.783	2.661	2.481	2.596
Q9NTX5	ECHDC1	0.858	1.026	1.042	1.045	0.881	0.906	0.844	1.094	1.049	1.065
Q9Y608	LRRFIP2	1.129	1.192	1.122	1.16	1.216	1.242	1.197	1.264	1.278	1.28
Q53GS9	USP39	2.088	1.958	2.207	1.94	1.913	1.584	1.608	1.893	1.802	1.86
O14828	SCAMP3	2.296	2.039	2.398	2.074	2.414	1.983	2.358	2.191	2.127	2.194
Q8WXG6	MADD	1.336	1.083	1.101	1.156	1.355	1.538	1.477	1.566	1.534	1.568
Q9H9A5	CNOT10	1.392	1.049	1.017	1.047	1.414	1.448	1.397	1.338	1.345	1.34
Q15650	TRIP4	0.973	1.025	1	1.03	1.033	1.063	0.952	1.191	1.22	1.223
Q13423	NNT	0.196	0.21	0.207	0.213	0.184	0.183	0.175	0.16	0.191	0.16
O95292	VAPB	2.082	2.268	2.112	2.212	2.035	2.01	2.06	1.746	1.659	1.652
O60814	H2BC12	1.589	2.034	2.068	2.051	1.639	1.513	1.42	1.622	1.64	1.711
Q92597	NDRG1	0.211	0.259	0.255	0.27	0.217	0.251	0.248	0.38	0.378	0.259
P34896	SHMT1	0.874	0.889	0.885	0.916	0.901	1.075	0.99	1.373	1.31	1.393
Q5VW36	FOCAD	1.157	1.275	1.308	1.343	1.176	1.248	1.16	1.579	1.516	1.593
Q6UN15	FIP1L1	2.429	2.069	2.019	2.021	2.204	2.184	2.233	1.748	1.69	1.721
Q3L8U1	CHD9	1.571	1.505	1.498	1.532	1.565	1.658	1.637	1.403	1.381	1.389
O75448	MED24	1.421	1.531	1.507	1.551	1.504	1.461	1.429	1.23	1.246	1.257
Q9P287	BCCIP	1.313	1.363	1.414	1.409	1.299	1.426	1.366	1.92	1.882	1.9
P42694	HELZ	1.485	1.341	1.278	1.358	1.435	1.49	1.434	1.322	1.334	1.35
Q13131	PRKAA1	0.991	0.958	0.946	0.958	1.151	1.219	1.118	1.295	1.318	1.319
P00491	PNP	0.776	0.766	0.776	0.817	0.836	0.97	0.842	1.502	1.462	1.498
Q15061	WDR43	3.648	2.751	2.648	2.628	3.388	3.46	3.931	3.001	2.806	2.858
Q06323	PSME1	0.52	0.614	0.637	0.656	0.521	0.621	0.585	0.955	0.908	0.936
Q5JTZ9	AARS2	1.718	1.704	1.628	1.659	1.403	1.4	1.377	0.997	1.011	1.002
Q96AC1	FERMT2	0.106	0.126	0.122	0.128	0.112	0.12	0.119	0.137	0.164	0.103
Q9BXK5	BCL2L13	1.596	1.604	1.532	1.572	1.681	1.632	1.635	1.213	1.202	1.18
Q562R1	ACTBL2	1.227	1.622	1.791	1.877	1.229	1.187	1.234	1.447	1.318	1.35
Q9Y3B7	MRPL11	2.413	3.315	3.171	3.26	2.305	2.203	2.134	1.499	1.495	1.471
O15014	ZNF609	3.632	2.543	2.406	2.511	3.435	3.509	3.609	2.668	2.614	2.741
O15084	ANKRD28	1.247	1.213	1.138	1.236	1.16	1.278	1.197	1.509	1.487	1.558
P18124	RPL7	1.253	1.205	1.3	1.25	1.434	1.423	1.412	1.608	1.605	1.681
Q9H1B7	IRF2BPL	1.301	1.462	1.418	1.5	1.869	1.913	2.103	1.621	1.579	1.569
Q96KG9	SCYL1	0.765	0.717	0.718	0.744	0.801	0.879	0.8	1.058	1.078	1.081
Q15758	SLC1A5	4.219	4.329	4.67	4.18	4.635	3.986	4.479	3.566	3.348	3.517
Q7Z333	SETX	1.535	1.145	1.189	1.161	1.634	1.713	1.745	0.761	0.777	0.708
Q9NWT1	PAK1IP1	2.948	2.405	2.403	2.386	2.83	2.758	2.653	2.488	2.444	2.516
Q96JB5	CDK5RAP3	1.243	1.636	1.601	1.616	1.391	1.34	1.274	1.184	1.166	1.172
O94762	RECQL5	3.069	2.035	1.995	1.989	3.222	3.277	3.298	2.156	2.163	2.142
Q15691	MAPRE1	0.947	0.943	0.963	0.981	0.964	1.076	1.004	1.533	1.443	1.512
Q9UJX2	CDC23	1.631	2.202	2.186	2.217	1.754	1.744	1.657	1.733	1.693	1.737
P02647	APOA1	0.037	0.053	0.057	0.058	0.041	0.039	0.036	0.046	0.08	0.033
Q9BV73	CEP250	1.431	1.019	1.045	1.039	1.472	1.586	1.499	1.179	1.204	1.164
P31350	RRM2	1.191	1.078	1.126	1.12	1.587	1.693	1.594	1.716	1.658	1.688
Q06481	APLP2	2.232	1.769	1.707	1.788	2.229	2.19	2.078	1.569	1.55	1.509
P62917	RPL8	1.698	1.685	1.871	1.708	1.97	1.685	1.942	2.351	2.673	2.763
Q8N392	ARHGAP18	1.123	1.048	1.008	1.049	1.088	1.232	1.171	1.569	1.535	1.558
O94851	MICAL2	1.464	1.051	1.046	1.028	1.662	1.639	1.61	1.076	1.07	1.046
Q9UKG1	APPL1	0.79	0.804	0.777	0.823	0.741	0.856	0.825	0.931	0.911	0.921
P31153	MAT2A	1.563	1.565	1.628	1.63	1.638	1.767	1.745	2.539	2.653	2.726
O95486	SEC24A	0.869	1.003	0.993	1.029	0.97	1.09	1.006	1.412	1.347	1.379
P00734	F2	0.093	0.1	0.106	0.112	0.095	0.096	0.096	0.101	0.131	0.082
P30740	SERPINB1	0.09	0.079	0.082	0.084	0.089	0.103	0.098	0.123	0.158	0.099
P50416	CPT1A	0.689	0.783	0.747	0.626	0.765	0.543	0.621	0.519	0.627	0.725
P13928	ANXA8	0.648	0.648	0.677	0.681	0.699	0.758	0.71	1.003	1.302	1.132
Q15047	SETDB1	2.308	1.92	1.878	1.913	2.416	2.509	2.538	1.773	1.753	1.745
P62241	RPS8	1.369	1.417	1.506	1.484	1.53	1.497	1.437	1.94	1.811	1.876
Q8TCJ2	STT3B	2.853	3.275	2.95	3.153	2.697	2.903	2.785	2.11	2.135	2.082
Q53H12	AGK	2.332	2.738	2.589	2.682	2.159	2.102	2.079	1.783	1.71	1.735
Q93050	ATP6V0A1	1.188	1.401	1.427	1.413	1.261	1.237	1.181	1.031	1.007	1.025
Q9HC84	MUC5B	0.126	0.13	0.134	0.138	0.134	0.136	0.13	0.126	0.159	0.126
Q9H9B4	SFXN1	2.029	2.697	2.624	2.689	1.859	1.779	1.74	1.824	1.719	1.765
Q7Z2Z2	EFL1	0.913	0.84	0.845	0.872	0.986	1.188	1.122	1.377	1.392	1.494
Q9ULV3	CIZ1	2.184	1.635	1.489	1.548	2.121	2.101	2.174	1.236	1.241	1.254
Q92766	RREB1	2.013	1.23	1.22	1.224	1.655	1.586	1.59	1.18	1.173	1.155
Q02127	DHODH	3.034	3.169	2.886	3.06	2.838	2.788	2.65	2.069	1.946	2.057
P05026	ATP1B1	2.28	2.347	2.292	2.322	2.135	2.1	2.126	1.682	1.579	1.591
Q9UNH7	SNX6	0.693	0.69	0.673	0.715	0.722	0.847	0.808	1.048	1.03	1.049
O15066	KIF3B	1.585	1.375	1.33	1.41	1.641	1.895	1.771	2.154	2.089	2.21
Q66K74	MAP1S	0.989	1.008	1.009	1.037	1.085	1.19	1.069	1.358	1.355	1.376
Q8IWA4	MFN1	2.091	1.478	1.441	1.415	1.416	1.38	1.366	1.351	1.335	1.286
Q32P44	EML3	1	1.068	1.006	1.067	1.058	1.207	1.141	1.169	1.131	1.162
Q9NY27	PPP4R2	1.676	2.093	2.018	2.086	1.829	1.967	2.034	2.095	2.06	2.043
Q13838	DDX39B	0.99	1.032	1.158	1.164	1.09	0.993	0.891	1.468	1.399	1.471
Q70UQ0	IKBIP	2.467	3.025	2.824	2.902	2.301	2.204	2.197	1.692	1.617	1.651
Q9UDY8	MALT1	0.991	1.004	0.976	1.033	0.964	1.099	1.043	1.404	1.392	1.365
O75886	STAM2	0.651	0.649	0.656	0.698	0.708	0.777	0.737	0.844	0.801	0.826
Q7L7X3	TAOK1	1.108	1.256	1.215	1.283	1.226	1.235	1.222	1.355	1.296	1.303
Q93084	ATP2A3	0.1	0.091	0.094	0.099	0.102	0.1	0.091	0.094	0.164	0.099
Q53LP3	SOWAHC	1.395	1.285	1.256	1.319	1.398	1.594	1.511	1.733	1.712	1.75
Q9H3P7	ACBD3	0.941	0.999	1.008	0.982	1.049	1.02	1.061	0.872	0.877	0.842
Q6NSJ5	LRRC8E	2.378	2.069	2.029	2.038	2.247	2.161	2.26	1.34	1.3	1.308
P26006	ITGA3	1.693	1.985	1.843	1.868	1.784	1.663	1.591	0.981	1.018	0.96
P48449	LSS	1.022	1.125	1.096	1.141	0.957	0.934	0.936	0.89	0.886	0.878
Q5VZL5	ZMYM4	2.362	2.001	1.884	1.977	2.219	2.231	2.158	1.306	1.317	1.236
Q9NY93	DDX56	3.351	0.922	1.119	1.02	3.601	3.477	3.469	2.561	2.534	2.517
Q96SB3	PPP1R9B	1.466	1.09	1.034	1.039	1.447	1.428	1.377	1.025	1.052	1.038
Q8WXW3	PIBF1	2.129	1.217	1.243	1.234	2.022	2.103	2.102	1.562	1.576	1.543
Q9P289	STK26	1.111	1.203	1.216	1.227	1.168	1.342	1.321	1.501	1.438	1.448
Q9NWK9	ZNHIT6	2.632	3.362	3.272	3.286	3.101	3.124	3.181	1.65	1.604	1.518
O15164	TRIM24	2.571	1.636	1.687	1.656	2.204	2.216	2.194	1.703	1.723	1.795
Q8IUR7	ARMC8	0.905	0.922	0.913	0.924	0.962	1.025	0.992	0.999	0.999	1.004
Q13547	HDAC1	1.894	1.914	1.851	1.876	1.874	1.852	1.827	1.613	1.61	1.587
Q8N5C6	SRBD1	1.266	1.447	1.445	1.492	1.513	1.492	1.46	1.426	1.395	1.476
Q9Y2R9	MRPS7	2.071	2.899	2.939	2.914	2.136	2.013	1.889	1.61	1.526	1.504
Q9UKM9	RALY	3.391	1.895	1.911	1.7	2.905	2.599	2.857	2.332	2.175	2.239
Q9Y2Z4	YARS2	3.689	3.903	3.751	3.431	3.521	2.942	3.183	2.832	2.718	2.82
P25054	APC	2.134	1.762	1.794	1.763	2.113	2.106	2.101	1.56	1.564	1.591
Q96JG6	VPS50	1.006	1.136	1.12	1.153	1.083	1.2	1.057	1.259	1.277	1.312
P08572	COL4A2	0.149	0.157	0.153	0.166	0.141	0.14	0.141	0.125	0.153	0.114
Q9NUQ3	TXLNG	2.141	1.771	1.672	1.733	2.313	2.564	2.537	2.467	2.413	2.455
O95861	BPNT1	0.944	0.942	0.971	0.987	0.942	1.067	1.008	1.622	1.549	1.588
Q13033	STRN3	0.874	0.92	0.903	0.922	0.909	0.954	0.916	0.972	0.951	0.975
P52294	KPNA1	1.418	1.665	1.679	1.684	1.406	1.504	1.436	1.76	1.708	1.751
Q9BTX1	NDC1	2.147	2.091	2.086	2.083	2.092	1.999	1.956	1.482	1.444	1.478
O15213	WDR46	2.937	0.811	1.003	0.9	2.759	2.306	2.698	2.356	2.232	2.323
Q8IYI6	EXOC8	1.106	1.138	1.053	1.107	1.171	1.26	1.137	1.226	1.239	1.248
P08123	COL1A2	0.056	0.054	0.055	0.056	0.057	0.058	0.057	0.053	0.083	0.046
Q10471	GALNT2	1.787	2.103	2.081	2.11	1.692	1.639	1.623	1.267	1.241	1.251
Q9NQ48	LZTFL1	1.387	1.244	1.204	1.277	1.346	1.588	1.51	1.916	1.867	1.9
Q8IWV7	UBR1	0.716	0.746	0.766	0.768	0.77	0.86	0.793	1.034	1.021	1.064
O43660	PLRG1	2.629	2.362	2.298	2.319	2.588	2.586	2.438	2.133	2.094	2.11
Q2TB10	ZNF800	3.006	2.365	2.194	2.281	3.113	3.206	3.131	2.262	2.236	2.249
Q9NUL3	STAU2	1.13	0.866	0.829	0.871	1.092	1.123	1.099	0.919	0.939	0.935
Q68CQ4	DIEXF	1.868	0.877	0.943	0.902	1.936	1.904	1.976	1.554	1.547	1.539
O60502	OGA	1.133	0.824	0.849	0.861	1.291	1.583	1.46	1.501	1.453	1.49
Q7L8L6	FASTKD5	2.951	2.383	2.355	2.325	2.553	2.411	2.331	1.452	1.466	1.423
P55263	ADK	0.688	0.829	0.896	0.896	0.712	0.828	0.789	1.799	1.615	1.702
Q9BW27	NUP85	2.307	2.466	2.326	2.421	2.178	2.173	2.123	1.948	1.849	1.922
Q9Y5K6	CD2AP	0.901	1.064	1.02	1.056	0.941	1.08	0.968	1.32	1.288	1.307
P51572	BCAP31	2.92	3.446	3.156	3.163	2.849	2.753	2.704	1.846	1.799	1.783
O95487	SEC24B	0.76	0.737	0.742	0.749	0.804	0.843	0.779	0.907	0.934	0.927
P41227	NAA10	1.63	1.455	1.436	1.459	1.768	1.985	1.98	2.225	2.114	2.14
Q15678	PTPN14	1.973	1.904	1.808	1.902	1.895	1.984	1.866	2.463	2.38	2.433
O14950	MYL12B	0.317	0.355	0.37	0.368	0.326	0.357	0.334	0.445	0.453	0.427
O60443	GSDME	1.348	1.183	1.21	1.262	1.374	1.636	1.553	2.186	2.087	2.149
O00566	MPHOSPH10	3.191	1.724	1.847	1.741	3.246	3.115	2.749	3.083	3.057	3.182
Q7L1Q6	BZW1	1.561	1.616	1.577	1.587	1.609	1.699	1.636	1.743	1.639	1.637
Q49A26	GLYR1	1.581	1.515	1.475	1.516	1.49	1.463	1.521	1.138	1.082	1.123
Q86YS7	C2CD5	1.482	1.278	1.26	1.295	1.354	1.401	1.34	1.262	1.227	1.253
P16401	H1-5	0.964	0.837	0.839	0.82	0.811	0.804	0.924	0.689	0.696	0.618
Q9BXB4	OSBPL11	1.146	1.223	1.174	1.237	1.25	1.268	1.163	1.208	1.247	1.235
Q14141	SEPTIN6	0.41	0.509	0.495	0.515	0.445	0.52	0.503	0.477	0.477	0.48
Q13492	PICALM	1.028	1.292	1.244	1.262	1.127	1.099	1.09	0.89	0.879	0.882
P52756	RBM5	1.652	1.125	1.128	1.122	1.736	1.669	1.581	1.391	1.387	1.377
Q8NEM2	SHCBP1	4.069	4.526	4.277	4.376	4.322	4.407	4.402	3.258	3.291	3.097
P82675	MRPS5	2.98	2.727	2.985	2.706	2.547	2.621	2.611	1.631	1.576	1.618
Q9Y496	KIF3A	0.934	0.975	0.96	1.016	1.051	1.176	1.054	1.374	1.365	1.42
Q9UHN6	CEMIP2	1.39	1.146	1.166	1.163	1.463	1.479	1.392	1.004	1	1.004
P50402	EMD	1.705	1.946	1.836	1.925	1.665	1.689	1.656	1.438	1.414	1.424
Q9UJW0	DCTN4	0.844	0.835	0.846	0.87	0.969	1.035	0.912	1.1	1.073	1.098
P31937	HIBADH	1.948	2.279	2.205	2.266	1.767	1.754	1.803	1.404	1.361	1.365
Q05655	PRKCD	0.842	0.758	0.798	0.751	0.921	0.902	0.81	0.749	0.74	0.742
Q12792	TWF1	0.78	0.938	0.918	0.953	0.784	0.838	0.751	0.998	0.972	1.012
O60884	DNAJA2	1.676	1.787	1.834	1.855	1.83	1.845	1.909	2.627	2.44	2.593
Q16778	H2BC21	0.733	1.506	1.704	1.58	0.843	0.696	0.56	1.124	1.09	1.163
Q9NVM9	INTS13	1.477	1.508	1.449	1.509	1.486	1.478	1.414	1.311	1.288	1.301
P06493	CDK1	1.362	0.975	1.02	0.996	1.337	1.471	1.415	1.411	1.424	1.289
Q8IZ69	TRMT2A	1.188	1.042	1.047	1.057	1.38	1.464	1.486	1.534	1.539	1.506
P15880	RPS2	1.153	1.147	1.153	1.074	1.289	1.196	1.221	1.374	1.368	1.486
P00751	CFB	0.036	0.039	0.04	0.042	0.039	0.04	0.04	0.039	0.072	0.03
P30041	PRDX6	0.573	0.578	0.606	0.608	0.555	0.636	0.642	0.936	0.933	0.961
O43426	SYNJ1	1.25	1.34	1.311	1.386	1.335	1.415	1.366	1.399	1.382	1.442
Q9UQR1	ZNF148	1.61	1.483	1.418	1.472	1.545	1.551	1.51	1.243	1.204	1.206
Q9NXG2	THUMPD1	0.731	0.873	0.891	0.864	0.836	0.941	0.901	1.592	1.536	1.571
P49643	PRIM2	2.34	2.023	2.056	2.091	2.388	2.568	2.457	2.557	2.54	2.604
O95155	UBE4B	0.741	0.701	0.748	0.758	0.74	0.837	0.791	0.921	0.942	0.926
Q9NZL9	MAT2B	1.23	1.485	1.507	1.551	1.353	1.563	1.447	2.655	2.519	2.642
O00139	KIF2A	1.668	1.664	1.698	1.662	1.678	1.801	1.732	1.969	1.877	1.906
P12235	SLC25A4	0.03	0.038	0.041	0.044	0.044	0.039	0.04	0.043	0.073	0.024
Q9Y5J1	UTP18	2.018	1.158	1.273	1.225	1.892	1.822	1.814	1.789	1.731	1.796
P22735	TGM1	0.073	0.071	0.077	0.075	0.076	0.078	0.072	0.074	0.107	0.07
O95625	ZBTB11	3.313	1.902	1.88	1.861	3.381	3.389	3.343	2.076	2.136	2.064
P05387	RPLP2	1.047	1.621	1.59	1.669	1.212	1.238	1.16	1.39	1.31	1.358
O75027	ABCB7	2.101	2.061	2.032	2.051	1.98	1.932	1.995	1.606	1.549	1.547
Q96RS6	NUDCD1	1.483	1.467	1.519	1.532	1.514	1.77	1.585	2.566	2.444	2.533
Q9NXH9	TRMT1	1.531	1.72	1.792	1.792	1.664	1.826	1.821	2.368	2.31	2.339
P54709	ATP1B3	1.19	1.759	1.838	1.793	1.25	1.177	1.112	1.202	1.158	1.189
A8CG34	POM121C	1.591	1.542	1.489	1.565	1.66	1.649	1.806	1.38	1.282	1.486
P62805	H4-16	1.432	1.744	2.054	1.833	1.439	1.262	1.221	1.404	1.411	1.42
P01876	IGHA1	0.025	0.029	0.031	0.032	0.028	0.027	0.027	0.03	0.063	0.02
P02774	GC	0.092	0.108	0.113	0.114	0.096	0.092	0.094	0.08	0.118	0.065
P43034	PAFAH1B1	0.701	0.707	0.729	0.747	0.722	0.839	0.796	1.249	1.142	1.176
Q13769	THOC5	2.836	2.728	2.542	2.656	2.592	2.665	2.544	2.268	2.174	2.254
P05362	ICAM1	1.458	1.233	1.151	1.195	1.331	1.301	1.328	0.924	0.893	0.901
Q8N3X1	FNBP4	2.41	2.056	1.996	2.024	2.258	2.267	2.298	1.911	1.876	1.872
O00461	GOLIM4	1.631	1.293	1.217	1.239	1.459	1.433	1.421	0.888	0.907	0.901
Q07955	SRSF1	1.548	1.504	1.555	1.538	1.531	1.34	1.383	1.37	1.397	1.433
O75683	SURF6	4.124	1.122	1.238	1.159	3.894	3.905	3.782	3.203	3.178	3.371
Q5VSL9	STRIP1	0.736	0.94	0.934	0.976	0.817	0.832	0.79	1.024	1.015	1.032
Q9Y5K5	UCHL5	0.828	1.164	1.204	1.168	0.891	0.91	0.867	1.043	1.024	1.034
P20936	RASA1	0.89	0.839	0.876	0.894	0.958	1.072	0.979	1.493	1.447	1.495
Q9NQ55	PPAN	2.524	1.557	1.504	1.357	2.365	2.035	2.25	1.849	1.737	1.773
P54760	EPHB4	2.075	1.489	1.417	1.458	1.714	1.692	1.588	1.141	1.157	1.181
Q8IX03	WWC1	2.541	1.966	1.892	1.963	2.19	2.494	2.29	2.647	2.688	2.579
Q7Z3T8	ZFYVE16	0.894	0.837	0.832	0.874	1.091	1.074	1.043	0.828	0.882	0.821
P61289	PSME3	1.688	2.235	2.443	1.947	1.934	1.767	1.935	2.837	3.308	3.709
Q9Y5A9	YTHDF2	1.424	0.684	0.706	0.705	1.487	1.361	1.534	1.548	1.488	1.508
Q15067	ACOX1	0.871	0.92	0.917	0.931	0.974	0.938	0.922	0.729	0.719	0.694
P55199	ELL	2.427	2.218	2.2	2.171	2.523	2.625	2.624	2.157	2.139	2.106
O75151	PHF2	2.048	1.695	1.719	1.792	1.894	1.864	1.933	1.527	1.488	1.474
Q96C19	EFHD2	1.456	1.719	1.625	1.695	1.297	1.301	1.349	1.668	1.566	1.588
O60645	EXOC3	0.736	0.772	0.763	0.796	0.858	0.907	0.89	0.846	0.862	0.83
Q5VT79	ANXA8L1	0.342	0.335	0.35	0.36	0.373	0.432	0.402	0.604	0.595	0.604
P06753	TPM3	0.907	1.163	1.143	1.171	1.01	1.116	1.147	1.216	1.177	1.195
Q13617	CUL2	1.13	0.92	0.909	0.884	1.224	1.366	1.355	1.476	1.499	1.493
Q5VV41	ARHGEF16	1.396	1.18	1.213	1.26	1.51	1.696	1.582	1.691	1.584	1.63
P38432	COIL	2.774	2.583	2.518	2.589	2.655	2.624	2.624	1.98	1.912	1.94
O00161	SNAP23	1.589	2.198	1.878	2.262	1.476	1.489	1.46	1.18	1.167	1.117
P46199	MTIF2	2.228	2.429	2.317	2.395	2.171	2.084	1.947	1.445	1.451	1.42
P41214	EIF2D	0.98	0.945	0.92	0.973	1.012	1.086	0.987	1.042	1.024	1.039
Q969G3	SMARCE1	2.661	2.456	2.281	2.3	2.414	2.483	2.449	1.828	1.797	1.778
Q9BQ67	GRWD1	1.827	2.26	2.279	2.276	2.605	2.505	2.339	2.233	2.147	2.195
Q05193	DNM1	0.523	0.642	0.692	0.665	0.562	0.606	0.548	0.716	0.751	0.813
Q12849	GRSF1	2.201	2.147	2.133	2.114	2.156	2.099	2.022	1.492	1.524	1.539
Q5T6F2	UBAP2	1.492	1.144	1.127	1.166	1.568	1.738	1.791	1.544	1.512	1.539
Q86X29	LSR	2.416	2.767	2.559	2.647	2.383	2.275	2.212	1.786	1.717	1.773
Q9H2K8	TAOK3	1.257	1.325	1.221	1.301	1.329	1.36	1.255	1.332	1.345	1.363
Q01433	AMPD2	1.252	1.093	1.043	1.106	1.162	1.332	1.215	1.592	1.566	1.664
Q99848	EBNA1BP2	2.588	1.228	1.344	1.27	2.408	2.182	2.486	2.117	1.99	2.038
O95352	ATG7	0.664	0.695	0.71	0.723	0.692	0.752	0.693	1.021	1.026	1.035
Q15833	STXBP2	1.22	1.175	1.144	1.185	1.218	1.257	1.265	1.044	1.021	1.021
P43897	TSFM	2.485	2.653	2.557	2.59	2.234	2.159	2.151	1.312	1.312	1.222
Q6DT37	CDC42BPG	1.094	1.011	0.947	1.04	1.074	1.204	1.11	1.132	1.139	1.137
Q8NHH9	ATL2	1.789	1.748	1.666	1.726	1.76	1.74	1.696	1.64	1.569	1.697
P08865	RPSA	1.593	1.879	1.873	1.594	1.884	1.456	1.635	1.931	2.427	2.461
Q5RKV6	EXOSC6	2.779	2.059	2.064	2.084	2.676	2.763	2.755	2.417	2.329	2.4
Q3YEC7	RABL6	1.079	1.234	1.261	1.294	1.117	1.219	1.163	1.457	1.416	1.488
Q14103	HNRNPD	2.03	1.622	1.707	1.458	1.93	1.655	1.548	2.028	2.251	2.338
Q969V3	NCLN	1.54	1.872	1.858	1.814	1.528	1.47	1.432	1.184	1.175	1.176
Q9H0H0	INTS2	1.739	1.757	1.719	1.776	1.782	1.777	1.731	1.516	1.459	1.518
Q6KB66	KRT80	0.794	0.562	0.566	0.562	0.739	0.777	0.803	0.547	0.562	0.529
A1L390	PLEKHG3	2.27	1.929	1.746	1.967	2.078	2.077	1.954	1.6	1.606	1.599
Q9C0B1	FTO	1.205	1.055	1.09	1.071	1.182	1.45	1.327	2.032	1.997	2.039
Q14289	PTK2B	0.691	0.509	0.515	0.545	0.751	0.834	0.775	0.939	0.942	0.954
Q8N684	CPSF7	2.006	1.812	1.826	1.824	2.043	2.011	1.932	1.91	1.896	1.924
P52306	RAP1GDS1	0.494	0.515	0.523	0.537	0.503	0.58	0.528	0.763	0.737	0.732
O43237	DYNC1LI2	0.468	0.466	0.462	0.473	0.534	0.595	0.559	0.693	0.695	0.683
Q69YH5	CDCA2	3.794	2.714	2.651	2.62	3.141	3.126	3.129	1.935	1.959	1.903
[truncated: 7,178 more rows]

## Sheet: g. GW8510 treatment
	UniProt ID	Gene symbol	Fold change (S2 vs S1)	Cox P value	Average fold change (KYSE150+GW8510 vs KYSE150)	Fold change (KYSE150+GW8510-1 vs KYSE150)	Fold change (KYSE150+GW8510-2 vs KYSE150)	Fold change (KYSE150+GW8510-3 vs KYSE150)	Subtype-risk proteins
Up-regulated proteins in S2	O94768	STK17B	1.5681	0.0461776	0.30536	0.300187	0.314988	0.300905	Yes
	Q96NC0	ZMAT2	2.00432	0.0231127	0.320688	0.314677	0.325871	0.321517	Yes
	Q13151	HNRNPA0	1.55583	0.145712	0.354348	0.328707	0.391753	0.342585
	Q9Y2R4	DDX52	1.59536	0.23341	0.361869	0.35201	0.380546	0.353051
	Q99729	HNRNPAB	1.53468	0.0418111	0.493068	0.500462	0.497073	0.48167	Yes
	P16949	STMN1	2.0168	0.000432278	0.510502	0.497534	0.534247	0.499726	Yes
	Q9UBU8	MORF4L1	1.5076	0.141383	0.519367	0.525823	0.515171	0.517108
	Q9BW19	KIFC1	1.56343	0.0594303	0.52324	0.495162	0.541264	0.533295
	P62633	CNBP	1.88972	0.0576133	0.555075	0.611762	0.539969	0.513493
	Q9NR56	MBNL1	1.52705	0.84128	0.576112	0.615925	0.614884	0.497528
	O60870	KIN	1.64737	0.846775	0.590132	0.581133	0.599229	0.590033
	Q96AT1	KIAA1143	1.63869	0.000777489	0.595198	0.598409	0.597152	0.590034	Yes
	Q8IWI9	MGA	1.54899	0.0315663	0.596586	0.603247	0.593672	0.592839	Yes
	Q9H1E3	NUCKS1	1.74548	0.00168968	0.607127	0.606258	0.602347	0.612777	Yes
	Q92576	PHF3	1.61342	0.0174128	0.611051	0.614686	0.60269	0.615776	Yes
	O95983	MBD3	1.74464	0.000999295	0.611225	0.57029	0.714548	0.548835	Yes
	Q6PL18	ATAD2	1.74256	0.000945046	0.615838	0.616022	0.617127	0.614365	Yes
	Q96AT9	RPE	1.79729	0.0115046	0.620235	0.625967	0.605331	0.629407	Yes
	Q9Y2V2	CARHSP1	1.5931	0.00293652	0.632487	0.634518	0.62335	0.639594	Yes
	Q9NRZ9	HELLS	1.74406	0.0368104	0.635867	0.635778	0.651625	0.620199	Yes
	Q9H582	ZNF644	1.74806	0.107337	0.646651	0.642443	0.651655	0.645855
	P62081	RPS7	1.50757	0.0765188	0.651106	0.645396	0.76531	0.542612
	Q2TAY7	SMU1	1.59034	0.00168725	0.675479	0.676149	0.668103	0.682184	Yes
	Q13111	CHAF1A	1.50766	0.0112387	0.676151	0.697699	0.661925	0.668828	Yes
	O95104	SCAF4	1.78344	0.00591943	0.678235	0.683721	0.665832	0.685152	Yes
	O15014	ZNF609	1.62805	0.0231629	0.684655	0.700165	0.662445	0.691355	Yes
	Q9Y3B9	RRP15	1.5288	0.055435	0.684942	0.695367	0.69305	0.666409
	Q9BWJ5	SF3B5	1.78273	0.00387076	0.686197	0.723932	0.63853	0.696127	Yes
	Q9Y6K1	DNMT3A	1.67395	0.305363	0.711503	0.751156	0.675494	0.70786
	P51965	UBE2E1	1.87065	0.0315912	0.719603	0.724943	0.708924	0.724943	Yes
	Q9ULW0	TPX2	1.52504	0.00246707	0.721624	0.774387	0.716936	0.673549	Yes
	Q8N806	UBR7	1.558	0.000906073	0.733129	0.737648	0.730652	0.731089	Yes
	Q9Y3S2	ZNF330	1.52839	0.192335	0.737116	0.718587	0.731326	0.761436
	Q92545	TMEM131	1.50909	0.0708424	0.738029	0.761242	0.727417	0.725428
	Q9Y5L4	TIMM13	1.65126	0.0263259	0.744898	0.829822	0.66129	0.743581	Yes
	Q9HAV7	GRPEL1	1.51693	0.000324316	0.748972	0.792932	0.771584	0.6824	Yes
	P09234	SNRPC	1.72238	0.0283696	0.757233	0.780618	0.718193	0.772889	Yes
	P29034	S100A2	2.48671	0.152805	0.759341	0.747788	0.774336	0.7559
	Q96FZ2	HMCES	1.60663	0.0493183	0.763187	0.735391	0.778726	0.775443	Yes
	P46013	MKI67	1.50213	0.0292378	0.76595	0.798068	0.740342	0.759438	Yes
	Q92733	PRCC	1.75104	5.18091e-05	0.767536	0.758845	0.773743	0.770019	Yes
	Q92522	H1FX	1.72949	0.0158036	0.782294	0.773713	0.791328	0.781843	Yes
	Q7Z6E9	RBBP6	1.51573	0.10062	0.784126	0.812087	0.761889	0.778402
	Q9H3Z4	DNAJC5	1.5358	0.00931334	0.787329	0.82234	0.758446	0.7812	Yes
	Q5TA50	CPTP	1.93724	0.341987	0.78736	0.737615	0.815291	0.809174
	Q5JVF3	PCID2	1.71455	0.000959216	0.787606	0.781022	0.789609	0.792185	Yes
	P26373	RPL13	1.53742	0.0044185	0.804441	0.793338	0.840616	0.77937	Yes
	P49207	RPL34	1.62297	0.0417028	0.804738	0.825808	0.786193	0.802214	Yes
	P35080	PFN2	1.53787	0.000388084	0.808294	0.807512	0.78169	0.835681	Yes
	Q9UJY5	GGA1	1.51626	0.118998	0.813793	0.811034	0.796552	0.833793
	Q6ZU65	UBN2	1.6375	0.0564736	0.814895	0.81128	0.801157	0.832249
	P62857	RPS28	1.5033	0.213987	0.815225	0.841245	0.818565	0.785865
	Q13427	PPIG	1.78621	0.000424573	0.817248	0.839147	0.808331	0.804267	Yes
	P19338	NCL	1.54015	0.00455763	0.81994	0.814286	0.91875	0.726786	Yes
	P83731	RPL24	1.6799	0.0804554	0.821135	0.846443	0.833105	0.783858
	P17612	PRKACA	1.70317	0.0416749	0.82197	0.82197	0.799242	0.844697	Yes
	Q15648	MED1	1.59191	0.572789	0.825923	0.844828	0.801724	0.831216
	Q5VZL5	ZMYM4	1.50913	0.172867	0.827265	0.847163	0.797629	0.837003
	Q9ULG1	INO80	1.61968	0.306978	0.831754	0.847867	0.794313	0.853081
	Q96G25	MED8	1.65544	0.0187745	0.83345	0.853556	0.8159	0.830893	Yes
	Q6UN15	FIP1L1	1.52268	0.00458722	0.838342	0.851791	0.831206	0.83203	Yes
	Q13112	CHAF1B	1.52941	0.0902453	0.843588	0.864385	0.820624	0.845754
	P50238	CRIP1	1.90732	0.0621468	0.844828	0.844828	0.793103	0.896552
	O14732	IMPA2	1.61669	0.104342	0.846676	0.832606	0.851528	0.855895
	Q96EE3	SEH1L	1.5286	0.0297843	0.853425	0.871823	0.820988	0.867466	Yes
	P25208	NFYB	1.6433	0.00357152	0.856089	0.831313	0.880865	0.856089	Yes
	Q8IYL3	C1orf174	1.83872	0.0315016	0.856536	0.877765	0.832849	0.858994	Yes
	Q96P16	RPRD1A	1.67431	0.00366256	0.857605	0.815534	0.894822	0.86246	Yes
	Q8WW12	PCNP	1.55043	0.529695	0.868504	0.883249	0.852792	0.869471
	Q9BVV7	TIMM21	1.63013	0.289532	0.874384	0.896823	0.869141	0.857188
	Q969G3	SMARCE1	1.6716	0.00998966	0.881498	0.922961	0.857197	0.864337	Yes
	Q86TM6	SYVN1	2.13142	0.14844	0.882424	0.911456	0.852186	0.883628
	P18077	RPL35A	1.53318	0.0206294	0.883147	0.89368	0.863197	0.892565	Yes
	O00479	HMGN4	1.62312	0.341735	0.889	0.853435	1.02671	0.786861
	Q16864	ATP6V1F	1.84176	0.000120932	0.895403	0.913295	0.853014	0.919901	Yes
	P52732	KIF11	1.56024	0.00125454	0.897101	0.914376	0.864804	0.912123	Yes
	Q96B23	C18orf25	1.63589	0.208253	0.901791	0.908146	0.918544	0.878683
	Q9H6E5	TUT1	1.61387	0.106076	0.903333	0.889444	0.910556	0.91
	Q03111	MLLT1	1.68169	0.2536	0.903809	0.908899	0.866245	0.936282
	P52701	MSH6	1.52781	0.00180457	0.903874	0.885222	0.922525	0.903874	Yes
	P63165	SUMO1	1.74731	7.3332e-05	0.904412	0.93808	0.858359	0.916796	Yes
	P05114	HMGN1	1.89713	0.0702632	0.904603	0.979368	0.827454	0.906988
	Q16186	ADRM1	1.5256	0.0107906	0.920686	0.925126	0.916858	0.920073	Yes
	O75348	ATP6V1G1	2.54214	0.00815301	0.9307	0.943174	0.915454	0.933472	Yes
	Q14241	ELOA	1.64287	0.0044145	0.937761	0.961983	0.911453	0.939846	Yes
	Q15428	SF3A2	1.76683	0.357163	0.945174	0.968827	0.920016	0.946678
	P05204	HMGN2	2.32932	0.0212688	0.96219	0.997848	1.02023	0.868489	Yes
	P49321	NASP	1.58053	0.00164263	0.96769	0.962572	0.961612	0.978887	Yes
	P43246	MSH2	1.54042	0.00772292	0.968226	0.953222	0.977052	0.974404	Yes
	P18858	LIG1	1.60312	0.0404471	0.974947	0.974794	0.971586	0.97846	Yes
	Q9NVS2	MRPS18A	1.57591	0.00145554	0.977855	1.02578	0.89822	1.00957	Yes
	Q92995	USP13	1.5748	0.0110026	0.980551	0.969746	0.962723	1.00918	Yes
	Q8N8S7	ENAH	1.52054	0.00202682	0.981465	1.00456	0.941659	0.998177	Yes
	O43719	HTATSF1	1.53079	0.00375421	0.982092	1.04103	0.926819	0.978426	Yes
	Q9BPX3	NCAPG	1.66056	0.000124258	0.990946	0.983702	0.983285	1.00585	Yes
Down-regulated proteins in S2	P0DMN0	SULT1A4	0.622121	0.324395	1.00144	0.99569	1.00647	1.00216
	O14558	HSPB6	0.48984	0.429374	1.00805	1.03382	0.956522	1.03382
	P24844	MYL9	0.575632	0.1758	1.00901	0.972973	1	1.05405
	Q5VT79	ANXA8L1	0.639088	0.067304	1.01852	0.979532	1.02339	1.05263
	P02743	APCS	0.652969	0.340138	1.0202	0.939394	1.06061	1.06061
	Q15746	MYLK	0.562058	0.0934493	1.02941	0.970588	1.05882	1.05882
	P55268	LAMB2	0.574105	0.350534	1.04467	1.01031	1.04124	1.08247
	Q9UIV8	SERPINB13	0.644801	0.0685311	1.0457	1.02419	1.03226	1.08065
	P11217	PYGM	0.521315	0.298486	1.04646	1.02424	1.03636	1.07879
	Q7Z7G0	ABI3BP	0.642897	0.286837	1.07123	1.02564	1.06838	1.11966
	Q96AM1	MRGPRF	0.59089	0.154917	1.0791	1	1.10169	1.13559
	Q8WWA1	TMEM40	0.605521	0.167154	1.08098	1.10483	1.04493	1.09318
	Q9BW30	TPPP3	0.591689	0.539951	1.08571	1	1.14286	1.11429
	Q9ULC6	PADI1	0.619726	0.0455048	1.09273	0.969925	1.06767	1.2406	Yes
	Q13361	MFAP5	0.541939	0.18998	1.09804	1	1.04314	1.25098
	Q13683	ITGA7	0.621691	0.715592	1.10877	1.05263	1.09474	1.17895
	Q16853	AOC3	0.625837	0.210318	1.10985	1.09091	1.10227	1.13636
	Q15661	TPSAB1	0.654981	0.410774	1.11111	1.07692	1.10256	1.15385
	P15428	HPGD	0.408588	0.09492	1.11111	1.03175	1.14286	1.15873
	Q05707	COL14A1	0.661778	0.804309	1.12698	1.07937	1.12698	1.1746
	P27338	MAOB	0.628701	0.250446	1.12821	1.10256	1.15385	1.12821
	P15090	FABP4	0.322441	0.494689	1.13333	1.02857	1.2	1.17143
	P69905	HBA1	0.532164	0.427563	1.13661	1.08197	1.16393	1.16393
	P23946	CMA1	0.518889	0.00720725	1.13725	1.08824	1.05882	1.26471	Yes
	Q13228	SELENBP1	0.61931	0.127024	1.1381	1.08571	1.15714	1.17143
	P20774	OGN	0.557047	0.576803	1.13889	1.1	1.16667	1.15
	Q93052	LPP	0.658293	0.0972443	1.14035	1.13876	1.10048	1.18182
	P02042	HBD	0.654525	0.692056	1.15054	1.06452	1.19355	1.19355
	P13498	CYBA	0.59352	0.0463834	1.15556	1.1619	1.1	1.20476	Yes
	Q13642	FHL1	0.581772	0.482124	1.16	1.12	1.16	1.2
	O95994	AGR2	0.633812	0.0268213	1.1697	1.09091	1.2	1.21818	Yes
	Q6NZI2	CAVIN1	0.616469	0.463883	1.17852	1.18104	1.16019	1.19431
	Q9NVD7	PARVA	0.655934	0.151646	1.18397	1.20765	1.15301	1.19126
	P10301	RRAS	0.619862	0.0659697	1.1955	1.17027	1.20541	1.21081
	P02730	SLC4A1	0.666287	0.599123	1.19792	1.14062	1.20312	1.25
	Q2UY09	COL28A1	0.535753	0.269727	1.20192	1.13462	1.21154	1.25962
	P39059	COL15A1	0.612277	0.0733632	1.20599	1.13483	1.21348	1.26966
	P06276	BCHE	0.521845	0.0432494	1.22222	1.19298	1.22807	1.24561	Yes
	P23219	PTGS1	0.627891	0.00887332	1.22396	1.10938	1.21875	1.34375	Yes
	P18510	IL1RN	0.542369	0.00827369	1.23958	1.1875	1.21875	1.3125	Yes
	P68871	HBB	0.654187	0.774722	1.24031	1.2093	1.27907	1.23256
	P02765	AHSG	0.573365	0.192475	1.24425	1.22935	1.24781	1.25559
	Q03591	CFHR1	0.632557	0.915505	1.24561	1.15789	1.28947	1.28947
	P63267	ACTG2	0.524848	0.0762541	1.24806	1.17209	1.28837	1.28372
	O95445	APOM	0.618446	0.676412	1.24846	1.20077	1.18462	1.36
	Q9NS71	GKN1	0.398055	0.6253	1.25333	1.16	1.28	1.32
	P60981	DSTN	0.64734	0.53319	1.26081	1.21339	1.2636	1.30544
	P52943	CRIP2	0.650914	0.251175	1.26257	1.21788	1.24022	1.32961
	Q9NZN4	EHD2	0.610009	0.29038	1.26864	1.21519	1.29958	1.29114
	P0CG39	POTEJ	0.664081	0.0839842	1.26978	1.05882	1.50507	1.24544
	P15088	CPA3	0.620509	0.00348211	1.28333	1.2	1.35	1.3	Yes
	P35625	TIMP3	0.63767	0.120179	1.3062	1.23256	1.25581	1.43023
	P55083	MFAP4	0.401697	0.0355678	1.34409	1.19355	1.45161	1.3871	Yes
	Q9BQR3	PRSS27	0.608259	0.00290497	1.34848	1.0303	1.54545	1.4697	Yes
	P12235	SLC25A4	0.577854	0.315497	1.36667	1.26667	1.36667	1.46667
	P28289	TMOD1	0.613234	0.321386	1.37294	1.27723	1.42574	1.41584
	Q687X5	STEAP4	0.640812	0.455673	1.39891	1.2377	1.61066	1.34836
	P12277	CKB	0.585743	0.472119	1.40113	0.949153	1.62712	1.62712
	O75112	LDB3	0.557024	0.13765	1.44262	1.32787	1.5082	1.4918
	Q02750	MAP2K1	0.63311	0.158145	1.49386	1.40795	1.53756	1.53608
	Q8N8J7	FAM241A	0.655948	0.010436	1.85725	1.83775	1.90952	1.82449	Yes
	A5A3E0	POTEF	0.658061	0.604324	2.17094	1.95726	2.35043	2.20513
	Q9NZ45	CISD1	0.573683	0.00804838	2.74929	2.54701	2.77778	2.92308	Yes
	Q9H9S4	CAB39L	0.663599	0.0618317	2.9314	2.42444	3.63666	2.73312
	P68133	ACTA1	0.629063	0.170217	3.20297	2.81188	3.43069	3.36634

## Sheet: h. Menadione treatment
	UniProt ID	Gene symbol	Fold change (S2 vs S1)	Cox P value	Average fold change (KYSE150+Menadione vs KYSE150)	Fold change (KYSE150+Menadione-1 vs KYSE150)	Fold change (KYSE150+Menadione-2 vs KYSE150)	Fold change (KYSE150+Menadione-3 vs KYSE150)	Subtype risk proteins
Up-regulated proteins in S2	Q9Y5L4	TIMM13	1.65126	0.0263259	0.663485	0.666886	0.647795	0.675774	Yes
	P46013	MKI67	1.50213	0.0292378	0.730612	0.742318	0.723661	0.725856	Yes
	Q9HAV7	GRPEL1	1.51693	0.000324316	0.762571	0.843454	0.667457	0.776803	Yes
	O95983	MBD3	1.74464	0.000999295	0.792467	0.857989	0.658357	0.861054	Yes
	Q9BVV7	TIMM21	1.63013	0.289532	0.809479	0.804656	0.799308	0.824473
	Q96NC0	ZMAT2	2.00432	0.0231127	0.819237	0.883085	0.706468	0.868159	Yes
	Q9ULW0	TPX2	1.52504	0.00246707	0.822661	0.885697	0.774087	0.808199	Yes
	Q9Y2R4	DDX52	1.59536	0.23341	0.855725	0.977088	0.701104	0.888981
	Q96AT9	RPE	1.79729	0.0115046	0.867011	0.805675	0.964746	0.83061	Yes
	Q9H3Z4	DNAJC5	1.5358	0.00931334	0.87206	0.884394	0.857734	0.874052	Yes
	Q8IWI9	MGA	1.54899	0.0315663	0.874549	0.876353	0.873022	0.874271	Yes
	Q96C36	PYCR2	1.59443	0.00493848	0.877185	0.88346	0.876289	0.871806	Yes
	P51532	SMARCA4	1.52618	0.00105456	0.879157	0.893639	0.868266	0.875565	Yes
	O14732	IMPA2	1.61669	0.104342	0.881126	0.852984	0.981077	0.809316
	P16949	STMN1	2.0168	0.000432278	0.882192	0.847671	0.982466	0.816438	Yes
	P05114	HMGN1	1.89713	0.0702632	0.886911	0.894176	0.905824	0.860732
	Q13427	PPIG	1.78621	0.000424573	0.888814	0.903149	0.877413	0.885879	Yes
	Q9H582	ZNF644	1.74806	0.107337	0.895826	0.900716	0.898669	0.888093
	Q92576	PHF3	1.61342	0.0174128	0.895917	0.894947	0.891312	0.90149	Yes
	Q9Y2V2	CARHSP1	1.5931	0.00293652	0.898816	0.84264	0.962437	0.891371	Yes
	Q13111	CHAF1A	1.50766	0.0112387	0.904812	0.911297	0.900628	0.90251	Yes
	Q6UN15	FIP1L1	1.52268	0.00458722	0.908604	0.907369	0.899135	0.919308	Yes
	Q2TAY7	SMU1	1.59034	0.00168725	0.908621	0.921839	0.828736	0.975287	Yes
	P15954	COX7C	1.50046	0.000110458	0.911385	1.02636	0.932698	0.775098	Yes
	Q9BWJ5	SF3B5	1.78273	0.00387076	0.913494	0.97385	0.963257	0.803376	Yes
	O14524	NEMP1	1.55058	0.486832	0.913947	0.908421	0.920526	0.912895
	O00479	HMGN4	1.62312	0.341735	0.914744	0.962638	0.836886	0.944709
	Q9Y6K1	DNMT3A	1.67395	0.305363	0.91495	0.899958	0.931063	0.913829
	Q9NR56	MBNL1	1.52705	0.84128	0.920114	0.994015	0.798855	0.967473
	Q969G3	SMARCE1	1.6716	0.00998966	0.920205	0.907178	0.933108	0.920331	Yes
	Q13151	HNRNPA0	1.55583	0.145712	0.921094	0.941316	0.92387	0.898097
	P09234	SNRPC	1.72238	0.0283696	0.927765	0.958086	0.890012	0.935196	Yes
	Q9UBU8	MORF4L1	1.5076	0.141383	0.92791	0.954164	0.948677	0.880891
	Q9NVS2	MRPS18A	1.57591	0.00145554	0.929046	0.961733	0.927717	0.897688	Yes
	Q5VZL5	ZMYM4	1.50913	0.172867	0.932543	0.939458	0.944539	0.913633
	Q96EE3	SEH1L	1.5286	0.0297843	0.932704	0.933914	0.891431	0.972767	Yes
	P08582	MELTF	1.57693	0.00368907	0.93693	0.980563	0.941293	0.888933	Yes
	Q9ULG1	INO80	1.61968	0.306978	0.938073	0.946445	0.956398	0.911374
	Q99729	HNRNPAB	1.53468	0.0418111	0.938745	0.96719	0.978281	0.870764	Yes
	Q92922	SMARCC1	1.65746	0.0300578	0.940126	0.940797	0.940797	0.938784	Yes
	Q92522	H1FX	1.72949	0.0158036	0.940379	0.932249	0.945122	0.943767	Yes
	Q15428	SF3A2	1.76683	0.357163	0.943943	0.940935	0.92822	0.962674
	Q6PL18	ATAD2	1.74256	0.000945046	0.94954	0.983978	0.945304	0.919337	Yes
	P50238	CRIP1	1.90732	0.0621468	0.954023	0.913793	0.982759	0.965517
	Q15648	MED1	1.59191	0.572789	0.954779	0.956897	0.962341	0.9451
	O75475	PSIP1	1.5982	0.204575	0.955959	0.951641	0.947323	0.968912
	O60870	KIN	1.64737	0.846775	0.955997	1.0439	0.817562	1.00653
	Q9Y2Q9	MRPS28	1.75827	0.000557394	0.958025	1.0813	1.00712	0.785656	Yes
	P29034	S100A2	2.48671	0.152805	0.961406	0.856932	1.0649	0.962389
	Q8NBI6	XXYLT1	1.59001	0.0331727	0.964277	0.992609	0.966741	0.933481	Yes
	Q9Y3B9	RRP15	1.5288	0.055435	0.96538	0.949421	0.973359	0.973359
	O15014	ZNF609	1.62805	0.0231629	0.968521	0.94576	0.966134	0.993667	Yes
	O94768	STK17B	1.5681	0.0461776	0.969344	0.888633	1.06668	0.952723	Yes
	Q8N8S7	ENAH	1.52054	0.00202682	0.970222	0.938013	0.994531	0.978122	Yes
	Q13112	CHAF1B	1.52941	0.0902453	0.97357	0.959272	0.962305	0.999133
	P62857	RPS28	1.5033	0.213987	0.974332	1.00738	0.898207	1.01741
	O95197	RTN3	1.75338	0.0863353	0.974903	1.01506	0.98768	0.921971
	Q96AT1	KIAA1143	1.63869	0.000777489	0.980458	0.931742	0.91206	1.09757	Yes
	Q15427	SF3B4	1.52588	0.001186	0.981889	0.975526	0.920215	1.04993	Yes
	Q9NRZ9	HELLS	1.74406	0.0368104	0.987197	0.941176	0.984153	1.03626	Yes
	Q7Z6E9	RBBP6	1.51573	0.10062	0.991964	1.00694	0.972919	0.996037
	P49006	MARCKSL1	1.69366	0.0535828	0.992481	0.942356	1.00251	1.03258
	O43719	HTATSF1	1.53079	0.00375421	0.993373	1.00212	1.00888	0.96912	Yes
	Q9BPX3	NCAPG	1.66056	0.000124258	0.994707	1.01546	0.927706	1.04095	Yes
	Q5JVF3	PCID2	1.71455	0.000959216	0.997424	0.964792	1.00902	1.01846	Yes
Down-regulated proteins in S2	O95445	APOM	0.618446	0.676412	1.00769	1.11462	1.01692	0.891538
	Q9NZN4	EHD2	0.610009	0.29038	1.00844	1.02532	1.02954	0.970464
	Q13228	SELENBP1	0.61931	0.127024	1.00952	1.02857	1.01429	0.985714
	P20774	OGN	0.557047	0.576803	1.01111	1.1	1	0.933333
	Q13361	MFAP5	0.541939	0.18998	1.01176	0.964706	1.04706	1.02353
	O95994	AGR2	0.633812	0.0268213	1.01212	1.03636	1.01818	0.981818	Yes
	Q5SSG8	MUC21	0.602914	0.870543	1.02208	1.01104	1.01545	1.03974
	Q9BQR3	PRSS27	0.608259	0.00290497	1.02525	1.21212	1.01515	0.848485	Yes
	P19013	KRT4	0.606641	0.0667391	1.02564	1.05128	1	1.02564
	P39059	COL15A1	0.612277	0.0733632	1.02622	1.04494	1.03371	1
	P13498	CYBA	0.59352	0.0463834	1.03016	1.08571	1.02857	0.97619	Yes
	P02462	COL4A1	0.550338	0.435429	1.03261	1.03261	1.06522	1
	Q13884	SNTB1	0.634269	0.11909	1.033	1.0396	1.0495	1.0099
	P28289	TMOD1	0.613234	0.321386	1.033	1.07921	1.06931	0.950495
	P02042	HBD	0.654525	0.692056	1.03763	1.04839	1.04839	1.01613
	P02656	APOC3	0.615873	0.432366	1.0381	1.08571	1.02857	1
	Q9BW30	TPPP3	0.591689	0.539951	1.0381	1.05714	1.05714	1
	P69905	HBA1	0.532164	0.427563	1.03825	1.04918	1.04918	1.01639
	P02765	AHSG	0.573365	0.192475	1.03855	1.09718	0.970845	1.04762
	P63267	ACTG2	0.524848	0.0762541	1.03876	1.08372	1.06047	0.972093
	P23946	CMA1	0.518889	0.00720725	1.03922	1.05882	1.02941	1.02941	Yes
	Q687X5	STEAP4	0.640812	0.455673	1.04098	1.18033	1.01639	0.92623
	P15428	HPGD	0.408588	0.09492	1.04233	1.04762	1.06349	1.01587
	Q05707	COL14A1	0.661778	0.804309	1.04233	1.03175	1.04762	1.04762
	Q16853	AOC3	0.625837	0.210318	1.04545	1.02273	1.07955	1.03409
	P22352	GPX3	0.651851	0.360368	1.04651	1	1.04651	1.09302
	P68871	HBB	0.654187	0.774722	1.04651	1.06977	1.04651	1.02326
	P12277	CKB	0.585743	0.472119	1.05085	1.15254	1.11864	0.881356
	Q7Z7G0	ABI3BP	0.642897	0.286837	1.05128	1.01709	1.07692	1.05983
	Q15746	MYLK	0.562058	0.0934493	1.05882	1.05882	1.05882	1.05882
	A5A3E0	POTEF	0.658061	0.604324	1.06268	1.17094	1.05983	0.957265
	P02730	SLC4A1	0.666287	0.599123	1.06771	1.07812	1.0625	1.0625
	Q15661	TPSAB1	0.654981	0.410774	1.06838	1.05128	1.07692	1.07692
	P02743	APCS	0.652969	0.340138	1.07071	1.09091	1.06061	1.06061
	P60981	DSTN	0.64734	0.53319	1.07252	1.03347	1.13389	1.05021
	Q9ULC6	PADI1	0.619726	0.0455048	1.07769	1	1.07519	1.15789	Yes
	P24844	MYL9	0.575632	0.1758	1.08108	1.05405	1.08108	1.10811
	P21128	ENDOU	0.621803	0.0105864	1.08889	1.1	1.03333	1.13333	Yes
	Q8IVN8	SBSPON	0.619511	0.25418	1.08995	1.07143	1.0873	1.11111
	P55083	MFAP4	0.401697	0.0355678	1.09677	1.03226	1.09677	1.16129	Yes
	O14558	HSPB6	0.48984	0.429374	1.10145	1.06763	1.11594	1.12077
	P55268	LAMB2	0.574105	0.350534	1.10653	1.1134	1.12371	1.08247
	Q9NS71	GKN1	0.398055	0.6253	1.10667	1.12	1.12	1.08
	Q9UIV8	SERPINB13	0.644801	0.0685311	1.10753	1.07258	1.18548	1.06452
	O75112	LDB3	0.557024	0.13765	1.10929	1.19672	1.09836	1.03279
	P11217	PYGM	0.521315	0.298486	1.11111	1.07273	1.13939	1.12121
	P27338	MAOB	0.628701	0.250446	1.11111	1.10256	1.14103	1.08974
	P08294	SOD3	0.649124	0.405678	1.1155	1.07018	1.16228	1.11404
	P05413	FABP3	0.60962	0.105054	1.11712	1.0991	1.0991	1.15315
	Q02750	MAP2K1	0.63311	0.158145	1.11733	1.07658	1.20177	1.07364
	Q13642	FHL1	0.581772	0.482124	1.12	1.12	1.12	1.12
	Q9NVD7	PARVA	0.655934	0.151646	1.12386	1.03825	1.18579	1.14754
	P52943	CRIP2	0.650914	0.251175	1.12477	1.04469	1.18436	1.14525
	P23219	PTGS1	0.627891	0.00887332	1.125	1.07812	1.125	1.17188	Yes
	Q93052	LPP	0.658293	0.0972443	1.126	1.0622	1.17703	1.13876
	P0CG39	POTEJ	0.664081	0.0839842	1.12644	1.16836	1.09736	1.11359
	Q03591	CFHR1	0.632557	0.915505	1.13158	1.15789	1.15789	1.07895
	P15088	CPA3	0.620509	0.00348211	1.13333	1.2	1.1	1.1	Yes
	P18510	IL1RN	0.542369	0.00827369	1.14583	1.1875	1.15625	1.09375	Yes
	P06276	BCHE	0.521845	0.0432494	1.1462	1.10526	1.16667	1.16667	Yes
	Q2UY09	COL28A1	0.535753	0.269727	1.16026	1.17308	1.17308	1.13462
	P35625	TIMP3	0.63767	0.120179	1.17442	1.22093	1.17442	1.12791
	Q5VT79	ANXA8L1	0.639088	0.067304	1.17641	1.09064	1.26316	1.17544
	P68133	ACTA1	0.629063	0.170217	1.18482	1.32673	1.22277	1.00495
	Q9NZ45	CISD1	0.573683	0.00804838	1.18661	1.24359	1.26923	1.04701	Yes
	Q13683	ITGA7	0.621691	0.715592	1.20702	1.33684	1.12632	1.15789
	Q9H9S4	CAB39L	0.663599	0.0618317	1.22937	1.33441	1.23151	1.12219
	Q8WWA1	TMEM40	0.605521	0.167154	1.264	1.33111	1.29451	1.16639
	P12235	SLC25A4	0.577854	0.315497	1.36667	1.46667	1.3	1.33333

## Sheet: i. Sulconazole treatment
	UniProt ID	Gene symbol	Fold change (S2 vs S1)	Cox P value	Average fold change (KYSE150+sulconazole vs KYSE150)	Fold change (KYSE150+sulconazole-1 vs KYSE150)	Fold change (KYSE150+sulconazole-2 vs KYSE150)	Fold change (KYSE150+sulconazole-3 vs KYSE150)	Subtype risk proteins
Up-regulated proteins in S2	Q9NVS2	MRPS18A	1.57591	0.00145554	0.493401	0.508371	0.489237	0.482594	Yes
	Q96C36	PYCR2	1.59443	0.00493848	0.503212	0.51636	0.507844	0.485433	Yes
	Q92545	TMEM131	1.50909	0.0708424	0.531238	0.546359	0.529646	0.517708
	Q13111	CHAF1A	1.50766	0.0112387	0.533682	0.542259	0.532845	0.525941	Yes
	Q5VZL5	ZMYM4	1.50913	0.172867	0.544595	0.552921	0.557578	0.523285
	Q9BVV7	TIMM21	1.63013	0.289532	0.546189	0.553948	0.544511	0.540107
	O95983	MBD3	1.74464	0.000999295	0.558711	0.577646	0.547405	0.551083	Yes
	Q8IWI9	MGA	1.54899	0.0315663	0.560366	0.560783	0.56786	0.552456	Yes
	P08582	MELTF	1.57693	0.00368907	0.581912	0.592225	0.578342	0.575169	Yes
	O14524	NEMP1	1.55058	0.486832	0.58193	0.598158	0.565	0.582632
	Q9Y5L4	TIMM13	1.65126	0.0263259	0.584266	0.612903	0.56682	0.573074	Yes
	Q9UBU8	MORF4L1	1.5076	0.141383	0.597375	0.590704	0.611685	0.589735
	P46013	MKI67	1.50213	0.0292378	0.616111	0.6295	0.602722	0.616111	Yes
	Q92576	PHF3	1.61342	0.0174128	0.625833	0.627772	0.620502	0.629226	Yes
	Q9HAV7	GRPEL1	1.51693	0.000324316	0.627609	0.638046	0.619545	0.625237	Yes
	Q6PL18	ATAD2	1.74256	0.000945046	0.631492	0.623204	0.631492	0.639779	Yes
	Q9NRZ9	HELLS	1.74406	0.0368104	0.638105	0.648939	0.633092	0.632286	Yes
	Q9H582	ZNF644	1.74806	0.107337	0.638576	0.632549	0.62129	0.66189
	P05204	HMGN2	2.32932	0.0212688	0.645035	0.690271	0.616767	0.628067	Yes
	Q9H3Z4	DNAJC5	1.5358	0.00931334	0.649506	0.669271	0.628131	0.651115	Yes
	Q9Y6K1	DNMT3A	1.67395	0.305363	0.653496	0.64691	0.661202	0.652375
	P15954	COX7C	1.50046	0.000110458	0.656571	0.662928	0.672462	0.634324	Yes
	P05114	HMGN1	1.89713	0.0702632	0.66112	0.664892	0.661398	0.657072
	Q9ULW0	TPX2	1.52504	0.00246707	0.669858	0.678037	0.658887	0.672651	Yes
	Q7Z6E9	RBBP6	1.51573	0.10062	0.675363	0.678336	0.668758	0.678996
	P49006	MARCKSL1	1.69366	0.0535828	0.676692	0.666667	0.711779	0.651629
	Q969G3	SMARCE1	1.6716	0.00998966	0.676813	0.68696	0.67531	0.66817	Yes
	P51532	SMARCA4	1.52618	0.00105456	0.689839	0.704553	0.679527	0.685436	Yes
	Q13427	PPIG	1.78621	0.000424573	0.704368	0.717914	0.692516	0.702675	Yes
	Q13112	CHAF1B	1.52941	0.0902453	0.704939	0.724437	0.695841	0.694541
	Q9BWJ5	SF3B5	1.78273	0.00387076	0.705396	0.689176	0.706389	0.720622	Yes
	Q6UN15	FIP1L1	1.52268	0.00458722	0.707973	0.719638	0.69576	0.708522	Yes
	Q9ULG1	INO80	1.61968	0.306978	0.709637	0.721327	0.695735	0.711848
	Q6ZU65	UBN2	1.6375	0.0564736	0.713184	0.696312	0.720174	0.723066
	Q03111	MLLT1	1.68169	0.2536	0.71915	0.711427	0.730911	0.715113
	P09234	SNRPC	1.72238	0.0283696	0.725822	0.741082	0.709275	0.727111	Yes
	Q15648	MED1	1.59191	0.572789	0.732154	0.733666	0.731851	0.730944
	Q2TAY7	SMU1	1.59034	0.00168725	0.732375	0.75431	0.721839	0.720977	Yes
	O15014	ZNF609	1.62805	0.0231629	0.736325	0.734581	0.719714	0.754681	Yes
	Q8IYL3	C1orf174	1.83872	0.0315016	0.745996	0.759777	0.734078	0.744134	Yes
	O43719	HTATSF1	1.53079	0.00375421	0.752397	0.749577	0.767343	0.740271	Yes
	O94768	STK17B	1.5681	0.0461776	0.752694	0.765627	0.753988	0.738468	Yes
	Q9Y2Q9	MRPS28	1.75827	0.000557394	0.763026	0.787572	0.74651	0.754996	Yes
	O00479	HMGN4	1.62312	0.341735	0.763624	0.780717	0.746615	0.763541
	P63165	SUMO1	1.74731	7.3332e-05	0.766383	0.803019	0.749613	0.746517	Yes
	Q8NBI6	XXYLT1	1.59001	0.0331727	0.768169	0.780488	0.762749	0.761271	Yes
	Q96FZ2	HMCES	1.60663	0.0493183	0.775881	0.782009	0.795798	0.749836	Yes
	O75475	PSIP1	1.5982	0.204575	0.795337	0.814335	0.784542	0.787133
	Q13151	HNRNPA0	1.55583	0.145712	0.799894	0.789056	0.795797	0.81483
	Q96G25	MED8	1.65544	0.0187745	0.813343	0.834031	0.817294	0.788703	Yes
	Q96EE3	SEH1L	1.5286	0.0297843	0.815057	0.819898	0.816993	0.808279	Yes
	Q96NC0	ZMAT2	2.00432	0.0231127	0.815091	0.835821	0.822761	0.786692	Yes
	Q15651	HMGN3	2.14396	0.116111	0.833617	0.857699	0.840671	0.802481
	Q5JVF3	PCID2	1.71455	0.000959216	0.836267	0.861314	0.828252	0.819236	Yes
	Q15428	SF3A2	1.76683	0.357163	0.844681	0.875308	0.822806	0.835931
	O95104	SCAF4	1.78344	0.00591943	0.847585	0.85653	0.837925	0.848301	Yes
	P51965	UBE2E1	1.87065	0.0315912	0.849886	0.86865	0.854005	0.827002	Yes
	Q99729	HNRNPAB	1.53468	0.0418111	0.852434	0.824707	0.848121	0.884473	Yes
	Q9Y3B9	RRP15	1.5288	0.055435	0.85444	0.872201	0.838224	0.852896
	Q15427	SF3B4	1.52588	0.001186	0.857236	0.904552	0.837004	0.830152	Yes
	Q92922	SMARCC1	1.65746	0.0300578	0.859847	0.86468	0.856222	0.858639	Yes
	Q9Y2R4	DDX52	1.59536	0.23341	0.863848	0.879608	0.832327	0.879608
	Q92995	USP13	1.5748	0.0110026	0.871061	0.873042	0.896813	0.843328	Yes
	Q86TM6	SYVN1	2.13142	0.14844	0.875798	0.850018	0.859415	0.917962
	Q9BW19	KIFC1	1.56343	0.0594303	0.883514	0.882755	0.897553	0.870233
	P62081	RPS7	1.50757	0.0765188	0.905639	0.650107	1.02355	1.04325
	O95197	RTN3	1.75338	0.0863353	0.912389	0.91718	0.919233	0.900753
	Q8N8S7	ENAH	1.52054	0.00202682	0.912792	0.907019	0.924339	0.907019	Yes
	O60907	TBL1X	1.65131	0.0880865	0.93274	0.939664	0.941642	0.916914
	Q6ZWT7	MBOAT2	1.55681	0.081562	0.942991	0.953004	0.922965	0.953004
	P16949	STMN1	2.0168	0.000432278	0.950685	0.959452	0.87726	1.01534	Yes
	P62857	RPS28	1.5033	0.213987	0.951477	0.895042	0.941456	1.01793
	P50238	CRIP1	1.90732	0.0621468	0.954023	1.15517	1.53448	0.172414
	Q16864	ATP6V1F	1.84176	0.000120932	0.956785	0.957886	0.942197	0.970273	Yes
	Q92733	PRCC	1.75104	5.18091e-05	0.964618	0.957169	0.96648	0.970205	Yes
	Q14241	ELOA	1.64287	0.0044145	0.975297	0.989413	0.96872	0.967757	Yes
	Q9Y2V2	CARHSP1	1.5931	0.00293652	0.981726	0.88934	0.875127	1.18071	Yes
Down-regulated proteins in S2	Q8WWA1	TMEM40	0.605521	0.167154	1.02607	1.02329	0.993344	1.06156
	P05413	FABP3	0.60962	0.105054	1.05105	1	1.22523	0.927928
	P0CG39	POTEJ	0.664081	0.0839842	1.05544	1.05477	1.06288	1.04868
	O14558	HSPB6	0.48984	0.429374	1.05958	1.08696	1.11111	0.980676
	P0DMN0	SULT1A4	0.622121	0.324395	1.08621	1.0819	1.1875	0.989224
	Q7Z7G0	ABI3BP	0.642897	0.286837	1.08832	1	1.26496	1
	P20774	OGN	0.557047	0.576803	1.08889	0.966667	1.41667	0.883333
	P21128	ENDOU	0.621803	0.0105864	1.08889	1	1.93333	0.333333	Yes
	P02462	COL4A1	0.550338	0.435429	1.09058	0.967391	1.40217	0.902174
	Q13228	SELENBP1	0.61931	0.127024	1.10952	1.02857	1.44286	0.857143
	Q13361	MFAP5	0.541939	0.18998	1.11634	1.08235	1.16471	1.10196
	Q9BW30	TPPP3	0.591689	0.539951	1.13333	0.971429	2	0.428571
	P22352	GPX3	0.651851	0.360368	1.13953	0.953488	1.7907	0.674419
	P39059	COL15A1	0.612277	0.0733632	1.14232	1.08989	1.4382	0.898876
	P19013	KRT4	0.606641	0.0667391	1.1453	0.974359	1.79487	0.666667
	O95445	APOM	0.618446	0.676412	1.15487	1.14923	1.14308	1.17231
	Q16853	AOC3	0.625837	0.210318	1.1553	1.07955	1.39773	0.988636
	P63267	ACTG2	0.524848	0.0762541	1.16124	1.10233	1.26512	1.11628
	Q13683	ITGA7	0.621691	0.715592	1.16491	1.04211	1.44211	1.01053
	P06276	BCHE	0.521845	0.0432494	1.16959	1.07895	1.39474	1.03509	Yes
	P00325	ADH1B	0.548222	0.037773	1.17021	1	1.7234	0.787234	Yes
	Q8IVN8	SBSPON	0.619511	0.25418	1.18254	1.15079	1.3254	1.07143
	P08294	SOD3	0.649124	0.405678	1.20906	1.17544	1.27632	1.17544
	Q13884	SNTB1	0.634269	0.11909	1.20957	1.15842	1.29208	1.17822
	Q9NVD7	PARVA	0.655934	0.151646	1.21311	1.31694	1.43716	0.885246
	O95994	AGR2	0.633812	0.0268213	1.2303	1.07273	1.6	1.01818	Yes
	Q05707	COL14A1	0.661778	0.804309	1.2328	1.11111	1.61905	0.968254
	P02042	HBD	0.654525	0.692056	1.24731	1.09677	1.62903	1.01613
	P02730	SLC4A1	0.666287	0.599123	1.25521	1.20312	1.75	0.8125
	P15428	HPGD	0.408588	0.09492	1.26455	1.01587	1.66667	1.11111
	P02656	APOC3	0.615873	0.432366	1.26667	1	2.05714	0.742857
	P68871	HBB	0.654187	0.774722	1.27132	1.06977	1.81395	0.930233
	P11217	PYGM	0.521315	0.298486	1.28081	1.23636	1.37576	1.2303
	P69905	HBA1	0.532164	0.427563	1.28415	1.14754	1.63934	1.06557
	P02743	APCS	0.652969	0.340138	1.29293	1.06061	2.06061	0.757576
	Q15661	TPSAB1	0.654981	0.410774	1.29915	1.02564	1.97436	0.897436
	Q15746	MYLK	0.562058	0.0934493	1.31373	1.08824	2.05882	0.794118
	Q9ULC6	PADI1	0.619726	0.0455048	1.32581	1.13534	1.45113	1.39098	Yes
	Q2UY09	COL28A1	0.535753	0.269727	1.33013	1.30769	1.46154	1.22115
	Q03591	CFHR1	0.632557	0.915505	1.33333	1.05263	1.78947	1.15789
	P28289	TMOD1	0.613234	0.321386	1.33663	1.20792	1.56436	1.23762
	P15090	FABP4	0.322441	0.494689	1.34286	1.11429	1.94286	0.971429
	P55083	MFAP4	0.401697	0.0355678	1.34409	1.35484	2.19355	0.483871	Yes
	Q687X5	STEAP4	0.640812	0.455673	1.35246	1.2377	1.40574	1.41393
	Q9NS71	GKN1	0.398055	0.6253	1.36	1.16	2.4	0.52
	P35625	TIMP3	0.63767	0.120179	1.36434	1.27907	1.54651	1.26744
	Q9BQR3	PRSS27	0.608259	0.00290497	1.37374	1.24242	1.60606	1.27273	Yes
	P18510	IL1RN	0.542369	0.00827369	1.40625	1.1875	2.28125	0.75	Yes
	P27338	MAOB	0.628701	0.250446	1.41026	1.23077	1.73077	1.26923
	Q13642	FHL1	0.581772	0.482124	1.41333	1.2	2.48	0.56
	Q93052	LPP	0.658293	0.0972443	1.44657	1.42105	1.54067	1.37799
	P12277	CKB	0.585743	0.472119	1.45763	1.35593	1.86441	1.15254
	P23946	CMA1	0.518889	0.00720725	1.46078	1.08824	2.29412	1	Yes
	Q9UIV8	SERPINB13	0.644801	0.0685311	1.50806	1.47581	1.6371	1.41129
	O75112	LDB3	0.557024	0.13765	1.51366	1.32787	1.85246	1.36066
	P52943	CRIP2	0.650914	0.251175	1.52142	1.59777	1.59218	1.3743
	P24844	MYL9	0.575632	0.1758	1.53153	1.2973	2.18919	1.10811
	P12235	SLC25A4	0.577854	0.315497	1.55556	1.43333	2.43333	0.8
	P23219	PTGS1	0.627891	0.00887332	1.60417	1.51562	1.90625	1.39062	Yes
	P15088	CPA3	0.620509	0.00348211	1.7	1.15	3.1	0.85	Yes
	P60981	DSTN	0.64734	0.53319	1.72664	1.86192	1.88703	1.43096
	Q5VT79	ANXA8L1	0.639088	0.067304	1.75731	1.76608	1.73977	1.76608
	A5A3E0	POTEF	0.658061	0.604324	1.75783	1.67521	1.88034	1.71795
	Q02750	MAP2K1	0.63311	0.158145	2.1296	2.22975	2.03535	2.12371
	Q9NZ45	CISD1	0.573683	0.00804838	2.17094	2.11966	2.35897	2.03419	Yes
	P68133	ACTA1	0.629063	0.170217	2.38449	2.36139	2.41089	2.38119
	Q9H9S4	CAB39L	0.663599	0.0618317	3.47803	3.3119	3.48875	3.63344
