# Supplementary material for: Large-scale and high-resolution mass spectrometry-based proteomics profiling defines molecular subtypes of esophageal cancer for therapeutic targeting
Source: Nat Commun. 2021 Aug 16;12:4961. doi: 10.1038/s41467-021-25202-5 (PMC8368010; doi:10.1038/s41467-021-25202-5)
Supplement: Supplementary file 10 — Source Data [file 41467_2021_25202_MOESM10_ESM.xlsx]

## Sheet: Description
Description: Source Data for Figures1-6 and Supplementary Figures 2-4, 6-8.

## Sheet: Fig. 1c
Group	Number of proteins	Label
1	10956	All proteins detected (n=14252)
2	11651	All proteins detected (n=14252)
3	12122	All proteins detected (n=14252)
4	12373	All proteins detected (n=14252)
5	12669	All proteins detected (n=14252)
6	12863	All proteins detected (n=14252)
7	12992	All proteins detected (n=14252)
8	13074	All proteins detected (n=14252)
9	13192	All proteins detected (n=14252)
10	13320	All proteins detected (n=14252)
11	13368	All proteins detected (n=14252)
12	13433	All proteins detected (n=14252)
13	13540	All proteins detected (n=14252)
14	13736	All proteins detected (n=14252)
15	13779	All proteins detected (n=14252)
16	13838	All proteins detected (n=14252)
17	13886	All proteins detected (n=14252)
18	13946	All proteins detected (n=14252)
19	13982	All proteins detected (n=14252)
20	14016	All proteins detected (n=14252)
21	14083	All proteins detected (n=14252)
22	14136	All proteins detected (n=14252)
23	14198	All proteins detected (n=14252)
24	14217	All proteins detected (n=14252)
25	14252	All proteins detected (n=14252)
1	10125	Proteins with high confidence, FDR < 1% (n=12393)
2	10704	Proteins with high confidence, FDR < 1% (n=12393)
3	11026	Proteins with high confidence, FDR < 1% (n=12393)
4	11170	Proteins with high confidence, FDR < 1% (n=12393)
5	11384	Proteins with high confidence, FDR < 1% (n=12393)
6	11503	Proteins with high confidence, FDR < 1% (n=12393)
7	11560	Proteins with high confidence, FDR < 1% (n=12393)
8	11606	Proteins with high confidence, FDR < 1% (n=12393)
9	11704	Proteins with high confidence, FDR < 1% (n=12393)
10	11788	Proteins with high confidence, FDR < 1% (n=12393)
11	11856	Proteins with high confidence, FDR < 1% (n=12393)
12	11902	Proteins with high confidence, FDR < 1% (n=12393)
13	11969	Proteins with high confidence, FDR < 1% (n=12393)
14	12113	Proteins with high confidence, FDR < 1% (n=12393)
15	12140	Proteins with high confidence, FDR < 1% (n=12393)
16	12169	Proteins with high confidence, FDR < 1% (n=12393)
17	12188	Proteins with high confidence, FDR < 1% (n=12393)
18	12231	Proteins with high confidence, FDR < 1% (n=12393)
19	12243	Proteins with high confidence, FDR < 1% (n=12393)
20	12256	Proteins with high confidence, FDR < 1% (n=12393)
21	12298	Proteins with high confidence, FDR < 1% (n=12393)
22	12338	Proteins with high confidence, FDR < 1% (n=12393)
23	12372	Proteins with high confidence, FDR < 1% (n=12393)
24	12378	Proteins with high confidence, FDR < 1% (n=12393)
25	12393	Proteins with high confidence, FDR < 1% (n=12393)

## Sheet: Fig. 1d
Group	Number of proteins	Label
1	58	1 group
1	656	2-9 groups
1	1092	10-19 groups
1	1605	20-24 groups
1	7545	25 group (7545 proteins)
2	83	1 group
2	680	2-9 groups
2	1095	10-19 groups
2	1614	20-24 groups
2	7545	25 group (7545 proteins)
3	58	1 group
3	484	2-9 groups
3	989	10-19 groups
3	1586	20-24 groups
3	7545	25 group (7545 proteins)
4	41	1 group
4	458	2-9 groups
4	930	10-19 groups
4	1577	20-24 groups
4	7545	25 group (7545 proteins)
5	70	1 group
5	628	2-9 groups
5	1087	10-19 groups
5	1630	20-24 groups
5	7545	25 group (7545 proteins)
6	73	1 group
6	513	2-9 groups
6	1019	10-19 groups
6	1600	20-24 groups
6	7545	25 group (7545 proteins)
7	42	1 group
7	336	2-9 groups
7	770	10-19 groups
7	1519	20-24 groups
7	7545	25 group (7545 proteins)
8	33	1 group
8	332	2-9 groups
8	798	10-19 groups
8	1523	20-24 groups
8	7545	25 group (7545 proteins)
9	45	1 group
9	433	2-9 groups
9	851	10-19 groups
9	1510	20-24 groups
9	7545	25 group (7545 proteins)
10	46	1 group
10	531	2-9 groups
10	989	10-19 groups
10	1592	20-24 groups
10	7545	25 group (7545 proteins)
11	19	1 group
11	295	2-9 groups
11	738	10-19 groups
11	1356	20-24 groups
11	7545	25 group (7545 proteins)
12	40	1 group
12	321	2-9 groups
12	806	10-19 groups
12	1519	20-24 groups
12	7545	25 group (7545 proteins)
13	51	1 group
13	508	2-9 groups
13	955	10-19 groups
13	1555	20-24 groups
13	7545	25 group (7545 proteins)
14	110	1 group
14	658	2-9 groups
14	1081	10-19 groups
14	1615	20-24 groups
14	7545	25 group (7545 proteins)
15	37	1 group
15	296	2-9 groups
15	604	10-19 groups
15	1201	20-24 groups
15	7545	25 group (7545 proteins)
16	42	1 group
16	372	2-9 groups
16	796	10-19 groups
16	1525	20-24 groups
16	7545	25 group (7545 proteins)
17	36	1 group
17	293	2-9 groups
17	630	10-19 groups
17	1420	20-24 groups
17	7545	25 group (7545 proteins)
18	43	1 group
18	429	2-9 groups
18	861	10-19 groups
18	1549	20-24 groups
18	7545	25 group (7545 proteins)
19	28	1 group
19	232	2-9 groups
19	597	10-19 groups
19	1394	20-24 groups
19	7545	25 group (7545 proteins)
20	26	1 group
20	230	2-9 groups
20	666	10-19 groups
20	1479	20-24 groups
20	7545	25 group (7545 proteins)
21	51	1 group
21	499	2-9 groups
21	1045	10-19 groups
21	1632	20-24 groups
21	7545	25 group (7545 proteins)
22	48	1 group
22	487	2-9 groups
22	878	10-19 groups
22	1548	20-24 groups
22	7545	25 group (7545 proteins)
23	59	1 group
23	481	2-9 groups
23	1017	10-19 groups
23	1618	20-24 groups
23	7545	25 group (7545 proteins)
24	19	1 group
24	172	2-9 groups
24	478	10-19 groups
24	1139	20-24 groups
24	7545	25 group (7545 proteins)
25	35	1 group
25	364	2-9 groups
25	849	10-19 groups
25	1531	20-24 groups
25	7545	25 group (7545 proteins)

## Sheet: Fig. 1e
SampleID	PC1	PC2	Class	Group
5B0890_1N	-25.4609	-0.571227	Non-tumor	1
5B0890_1T	10.8597	7.20591	Tumor	1
5B0892_2N	-20.987	-2.11628	Non-tumor	1
5B0892_2T	22.4661	5.61131	Tumor	1
5B0842_3N	-21.3322	-7.37579	Non-tumor	1
5B0842_3T	32.6882	-23.1095	Tumor	1
5B0852_4N	-25.147	-9.72336	Non-tumor	1
5B0852_4T	24.5305	-20.1245	Tumor	1
5B0918_6N	-17.7915	19.2822	Non-tumor	1
5B0918_6T	26.0429	-13.9387	Tumor	1
5B0936_8N	-16.4079	-7.70025	Non-tumor	2
5B0936_8T	20.0656	-11.1341	Tumor	2
5B0880_5N	-16.7861	4.89472	Non-tumor	2
5B0880_5T	29.1921	7.73213	Tumor	2
5B0633_9N	-22.0027	-11.669	Non-tumor	2
5B0633_9T	34.1885	-4.48328	Tumor	2
5B0610_10N	-22.9185	-4.29714	Non-tumor	2
5B0610_10T	18.7576	-1.33395	Tumor	2
5B0780_11N	-18.9482	-8.69504	Non-tumor	2
5B0780_11T	14.2295	-19.9713	Tumor	2
5B0589_18N	-20.1702	-1.20325	Non-tumor	3
5B0589_18T	9.33721	30.0979	Tumor	3
5B0593_19N	-24.3613	-6.4077	Non-tumor	3
5B0593_19T	-9.15394	-1.58347	Tumor	3
5B0916_20N	-16.8723	-3.54512	Non-tumor	3
5B0916_20T	23.6411	13.0919	Tumor	3
5B0855_21N	-22.0693	5.79072	Non-tumor	3
5B0855_21T	21.7457	-7.67429	Tumor	3
5B0891_22N	-24.415	0.464002	Non-tumor	3
5B0891_22T	-23.3547	-1.06288	Tumor	3
5B0765_24N	-18.5324	3.94209	Non-tumor	4
5B0765_24T	10.0709	-0.0207529	Tumor	4
5B0630_25N	-26.5656	-6.64281	Non-tumor	4
5B0630_25T	13.7134	7.56161	Tumor	4
5B0641_26N	-13.8465	-8.77789	Non-tumor	4
5B0641_26T	7.94035	-2.66028	Tumor	4
5B0768_27N	-25.8319	1.39387	Non-tumor	4
5B0768_27T	4.31947	23.2853	Tumor	4
5B0581_28N	-21.3319	-5.47353	Non-tumor	4
5B0581_28T	9.23501	-5.63045	Tumor	4
5B0859_36N	-21.0577	-1.99595	Non-tumor	5
5B0859_36T	35.8435	-3.16425	Tumor	5
5B0816_38N	-21.3507	0.363021	Non-tumor	5
5B0816_38T	10.6554	3.47606	Tumor	5
5B0602_39N	-22.8654	3.48071	Non-tumor	5
5B0602_39T	-16.2766	33.3638	Tumor	5
5B0592_41N	-23.9149	-9.2508	Non-tumor	5
5B0592_41T	9.62855	4.94104	Tumor	5
5B0902_43N	-24.656	-2.586	Non-tumor	6
5B0902_43T	26.2157	-5.13383	Tumor	6
5B0857_45N	-17.1391	1.95648	Non-tumor	6
5B0857_45T	35.0073	-7.76042	Tumor	6
5B0836_46N	-21.9305	14.7974	Non-tumor	6
5B0836_46T	13.8142	-7.68286	Tumor	6
5B0808_47N	-22.1279	-2.4314	Non-tumor	6
5B0808_47T	20.7314	11.6456	Tumor	6
5B0771_48N	-20.5968	6.03142	Non-tumor	6
5B0771_48T	31.5649	10.1663	Tumor	6
5B0762_49N	-18.0275	-12.4722	Non-tumor	7
5B0762_49T	11.6435	4.55151	Tumor	7
5B0761_50N	-12.4257	-7.29108	Non-tumor	7
5B0761_50T	24.1236	0.13673	Tumor	7
5B0758_51N	-15.5284	4.9652	Non-tumor	7
5B0758_51T	-3.71259	1.89031	Tumor	7
5B0757_52N	-21.9095	-3.41142	Non-tumor	7
5B0757_52T	17.0862	8.32667	Tumor	7
5B0745_53N	-19.1621	-4.47845	Non-tumor	7
5B0745_53T	10.8915	12.83	Tumor	7
5B0914_54N	-19.5497	24.1149	Non-tumor	8
5B0914_54T	26.313	16.2269	Tumor	8
5B0907_55N	-21.1926	8.6045	Non-tumor	8
5B0907_55T	22.4924	6.83645	Tumor	8
5B0881_56N	-14.9746	17.0966	Non-tumor	8
5B0881_56T	30.7534	3.89389	Tumor	8
5B0838_57N	-19.6034	-5.39917	Non-tumor	8
5B0838_57T	19.0734	18.8114	Tumor	8
5B0820_58N	-13.3017	7.53413	Non-tumor	8
5B0820_58T	23.3749	3.43384	Tumor	8
5B0763_60N	-16.1583	-10.1392	Non-tumor	9
5B0763_60T	24.8187	-8.36558	Tumor	9
5B0746_61N	-22.791	-10.4173	Non-tumor	9
5B0746_61T	23.9969	3.94157	Tumor	9
5B0653_62N	-15.0096	-21.3187	Non-tumor	9
5B0653_62T	26.5717	0.189264	Tumor	9
5B0651_63N	-21.3268	-10.6632	Non-tumor	9
5B0651_63T	26.0779	-9.61005	Tumor	9
5B0638_64N	-22.22	-7.06998	Non-tumor	9
5B0638_64T	23.4808	-9.34653	Tumor	9
5B0635_65N	-19.5795	-2.08982	Non-tumor	10
5B0635_65T	24.6829	-6.37501	Tumor	10
5B0628_66N	-18.7078	-6.87325	Non-tumor	10
5B0628_66T	34.0898	-14.5337	Tumor	10
5B0622_67N	-20.5468	-1.38209	Non-tumor	10
5B0622_67T	12.4553	15.9613	Tumor	10
5B0617_68N	-11.5228	-12.9314	Non-tumor	10
5B0617_68T	28.4797	-1.96433	Tumor	10
5B0605_69N	-15.8996	-9.02327	Non-tumor	10
5B0605_69T	23.2521	1.92745	Tumor	10
5B0919_72N	-24.6725	-9.55142	Non-tumor	11
5B0919_72T	31.0658	-13.3526	Tumor	11
5B0908_73N	-22.3867	-9.59054	Non-tumor	11
5B0908_73T	20.6235	9.20218	Tumor	11
5B0887_74N	-13.5863	-0.10758	Non-tumor	11
5B0887_74T	26.1408	0.993483	Tumor	11
5B0856_76N	-19.5844	-11.9107	Non-tumor	11
5B0856_76T	25.4649	-6.55637	Tumor	11
5B0846_77N	-21.7454	-3.58423	Non-tumor	11
5B0846_77T	24.6496	11.486	Tumor	11
5B0837_78N	-21.6208	-4.29909	Non-tumor	12
5B0837_78T	4.37306	8.6057	Tumor	12
5B0825_79N	-24.4128	-3.30131	Non-tumor	12
5B0825_79T	-1.2671	27.4492	Tumor	12
5B0791_80N	-24.9779	-2.61907	Non-tumor	12
5B0791_80T	6.31201	10.9958	Tumor	12
5B0769_81N	-21.5321	0.417794	Non-tumor	12
5B0769_81T	22.7257	8.93102	Tumor	12
5B0766_82N	-18.4657	-3.93459	Non-tumor	12
5B0766_82T	21.0255	4.52147	Tumor	12
5B0929_15N	-25.1676	-14.8737	Non-tumor	13
5B0929_15T	31.6253	7.78954	Tumor	13
5B0928_17N	-23.3768	-7.84282	Non-tumor	13
5B0928_17T	33.937	-0.435392	Tumor	13
5B0904_42N	-22.9731	-0.939084	Non-tumor	13
5B0904_42T	27.5227	-0.0537297	Tumor	13
5B0900_44N	-18.0278	-6.38693	Non-tumor	13
5B0900_44T	18.8954	-1.79972	Tumor	13
5B0886_16N	-20.028	6.28103	Non-tumor	13
5B0886_16T	20.4999	-10.3289	Tumor	13
5B0645_109N	-16.4262	-19.2905	Non-tumor	14
5B0645_109T	19.1576	-21.7317	Tumor	14
5B0621_110N	-13.038	-11.1781	Non-tumor	14
5B0621_110T	28.8603	-5.1484	Tumor	14
5B0615_12N	-17.6866	-7.62398	Non-tumor	14
5B0615_12T	32.2735	-23.2844	Tumor	14
5B0601_14N	-20.772	-9.6625	Non-tumor	14
5B0601_14T	29.0422	-0.108831	Tumor	14
5B0578_111N	-17.0966	15.1321	Non-tumor	14
5B0578_111T	43.5285	-32.8419	Tumor	14
5B0915_23N	24.9066	-4.66546	Non-tumor	15
5B0915_23T	24.8313	-37.1421	Tumor	15
5B0913_7N	-14.4577	3.81937	Non-tumor	15
5B0913_7T	11.0525	-7.24201	Tumor	15
5B0817_59N	-14.6588	-17.4682	Non-tumor	15
5B0817_59T	19.7725	3.60768	Tumor	15
5B0613_70N	-17.6586	-8.88778	Non-tumor	15
5B0613_70T	26.4804	-14.5375	Tumor	15
5B0612_71N	-16.7336	7.43776	Non-tumor	15
5B0612_71T	33.7147	-25.6215	Tumor	15
5B0931_33N	-21.9465	5.37492	Non-tumor	16
5B0931_33T	21.7145	-9.2647	Tumor	16
5B0885_75N	-20.8721	-0.828338	Non-tumor	16
5B0885_75T	28.555	1.6835	Tumor	16
5B0877_31N	-21.3705	5.06348	Non-tumor	16
5B0877_31T	-1.16141	27.6625	Tumor	16
5B0840_32N	-1.39811	2.09427	Non-tumor	16
5B0840_32T	-2.15934	32.7252	Tumor	16
5B0826_30N	-19.8097	-8.96391	Non-tumor	16
5B0826_30T	23.3919	0.230451	Tumor	16
5B0823_35N	-22.1316	2.58222	Non-tumor	17
5B0823_35T	-9.08743	2.56917	Tumor	17
5B0818_34N	-20.5152	-3.04321	Non-tumor	17
5B0818_34T	-6.49883	8.23444	Tumor	17
5B0754_83N	-21.2689	0.588593	Non-tumor	17
5B0754_83T	-0.99321	3.8627	Tumor	17
5B0753_84N	-22.0208	3.36373	Non-tumor	17
5B0753_84T	7.18228	20.9083	Tumor	17
5B0752_85N	-12.2504	2.57385	Non-tumor	17
5B0752_85T	17.5273	4.35683	Tumor	17
5B0646_87N	-25.1685	-10.2524	Non-tumor	18
5B0646_87T	10.868	-20.1869	Tumor	18
5B0631_88N	-15.1848	0.203068	Non-tumor	18
5B0631_88T	18.5378	-0.69815	Tumor	18
5B0629_89N	-18.7634	-1.06754	Non-tumor	18
5B0629_89T	25.917	1.03889	Tumor	18
5B0626_86N	-11.2147	4.46364	Non-tumor	18
5B0626_86T	28.1659	-17.8487	Tumor	18
5B0611_116N	-21.6058	-5.72501	Non-tumor	18
5B0611_116T	33.7034	-9.14056	Tumor	18
5B0894_90N	-11.9013	-7.86799	Non-tumor	19
5B0894_90T	31.9078	13.8077	Tumor	19
5B0888_91N	-19.3736	-0.328217	Non-tumor	19
5B0888_91T	28.9639	-3.76667	Tumor	19
5B0884_92N	-19.408	-4.01584	Non-tumor	19
5B0884_92T	19.7098	-10.9933	Tumor	19
5B0851_93N	-7.65997	7.77796	Non-tumor	19
5B0851_93T	13.0273	30.0971	Tumor	19
5B0849_94N	-24.04	11.9081	Non-tumor	19
5B0849_94T	9.21333	34.7222	Tumor	19
5B0841_95N	-25.4797	-8.65898	Non-tumor	20
5B0841_95T	13.7908	12.4333	Tumor	20
5B0839_96N	-19.7352	-4.00101	Non-tumor	20
5B0839_96T	-1.41683	22.0348	Tumor	20
5B0835_97N	-18.0183	-1.88687	Non-tumor	20
5B0835_97T	13.5843	9.92334	Tumor	20
5B0828_98N	-22.0845	2.45497	Non-tumor	20
5B0828_98T	18.3781	6.11396	Tumor	20
5B0782_99N	-20.5011	-8.88656	Non-tumor	20
5B0782_99T	26.1794	-7.5224	Tumor	20
5B0779_100N	-25.3279	-2.03172	Non-tumor	21
5B0779_100T	19.5776	12.4594	Tumor	21
5B0756_101N	-19.2402	-1.8468	Non-tumor	21
5B0756_101T	15.1093	-16.9028	Tumor	21
5B0751_102N	-21.5247	-3.70568	Non-tumor	21
5B0751_102T	21.8562	-6.57185	Tumor	21
5B0654_103N	-20.0754	2.7653	Non-tumor	21
5B0654_103T	18.08	-1.92189	Tumor	21
5B0649_104N	-17.7873	-4.53846	Non-tumor	21
5B0649_104T	15.734	12.1528	Tumor	21
5B0935_120N	-18.4178	-3.06189	Non-tumor	22
5B0935_120T	29.3158	6.13204	Tumor	22
5B0923_121N	-24.6034	-4.56411	Non-tumor	22
5B0923_121T	20.1925	3.43301	Tumor	22
5B0831_122N	-23.0733	2.60624	Non-tumor	22
5B0831_122T	13.2855	9.39442	Tumor	22
5B0770_123N	-21.8154	6.04059	Non-tumor	22
5B0770_123T	30.5148	-10.158	Tumor	22
5B0650_124N	-17.568	2.11062	Non-tumor	22
5B0650_124T	35.6175	-12.9408	Tumor	22
5B0827_108N	-14.4209	-0.629242	Non-tumor	23
5B0827_108T	21.6295	18.1845	Tumor	23
5B0595_40N	-25.3847	4.27348	Non-tumor	23
5B0595_40T	16.2752	31.8243	Tumor	23
5B0608_113N	-17.1883	-8.70711	Non-tumor	23
5B0608_113T	29.7378	9.6178	Tumor	23
5B0606_114N	-23.9311	-0.293833	Non-tumor	23
5B0606_114T	23.8857	-3.03741	Tumor	23
5B0598_115N	-21.7664	-2.15196	Non-tumor	23
5B0598_115T	25.7995	-2.40907	Tumor	23
5B0603_117N	-14.7664	-4.86338	Non-tumor	24
5B0603_117T	22.1419	-1.69853	Tumor	24
5B0594_118N	-12.0462	-2.74768	Non-tumor	24
5B0594_118T	19.6768	-2.04943	Tumor	24
5B0590_29N	-17.8827	0.0933347	Non-tumor	24
5B0590_29T	16.5243	0.452186	Tumor	24
5B0640_105N	-16.9144	-10.639	Non-tumor	24
5B0640_105T	13.4472	8.02643	Tumor	24
5B0627_106N	-15.0989	0.357803	Non-tumor	24
5B0627_106T	21.8692	-1.78717	Tumor	24
5B0625_107N	11.0117	18.2266	Non-tumor	25
5B0625_107T	29.0863	2.87261	Tumor	25
5B0580_119N	-21.8298	-2.48127	Non-tumor	25
5B0580_119T	11.924	29.1475	Tumor	25
5B0647_125N	-12.208	-1.37651	Non-tumor	25
5B0647_125T	18.0128	12.2943	Tumor	25
5B0600_126N	-23.5683	6.17102	Non-tumor	25
5B0600_126T	-8.08929	36.3077	Tumor	25
5B0882_127N	-25.6797	8.71003	Non-tumor	25
5B0882_127T	17.7077	-4.97272	Tumor	25

## Sheet: Fig. 2a
UniProt ID	Gene Symbol	P value	BH adjusted P value (FDR)	FC	log2(FC)	Label
Q09666	AHNAK	4.71513e-22	6.82155e-20	0.465619	-1.10278	sig_down
Q15149	PLEC	2.48559e-06	4.07978e-06	1.14256	0.19227	moderate_up
P21333	FLNA	1.25207e-11	3.12682e-11	0.739066	-0.436224	moderate_down
P35749	MYH11	7.18786e-12	1.83747e-11	0.684624	-0.546617	moderate_down
Q9Y490	TLN1	5.92681e-07	1.02111e-06	0.868823	-0.202866	moderate_down
P35579	MYH9	4.95929e-18	3.08298e-17	1.39486	0.480118	moderate_up
P15924	DSP	4.73644e-21	1.37224e-19	0.428942	-1.22115	sig_down
P35555	FBN1	2.25078e-09	4.70177e-09	0.794758	-0.331412	moderate_down
Q8IVF2	AHNAK2	8.38858e-15	2.99018e-14	0.671762	-0.573977	moderate_down
Q14204	DYNC1H1	0.479593	0.50846	1.00348	0.00501583	none
P12111	COL6A3	1.6865e-18	1.1982e-17	0.645991	-0.630415	sig_down
P98160	HSPG2	5.08742e-14	1.65141e-13	0.741177	-0.43211	moderate_down
P04114	APOB	2.00726e-21	8.80545e-20	0.48212	-1.05254	sig_down
Q9UPN3	MACF1	5.46081e-21	1.47204e-19	1.48062	0.566201	moderate_up
O75369	FLNB	0.000255208	0.000364975	1.20405	0.267892	moderate_up
Q8WXH0	SYNE2	0.535469	0.562697	1.0593	0.0831151	none
Q14315	FLNC	2.05569e-13	6.21518e-13	0.642062	-0.639215	sig_down
Q13813	SPTAN1	6.35725e-20	7.86203e-19	0.717401	-0.479148	moderate_down
P02751	FN1	2.6672e-13	7.95542e-13	1.7126	0.776188	sig_up
P78527	PRKDC	1.69134e-20	2.86511e-19	1.47462	0.560347	moderate_up
Q01082	SPTBN1	1.09313e-15	4.40664e-15	0.804435	-0.313953	moderate_down
Q99715	COL12A1	2.62395e-18	1.76321e-17	2.119	1.08338	sig_up
P24821	TNC	2.35566e-17	1.26123e-16	2.21787	1.14918	sig_up
P35580	MYH10	2.56627e-17	1.36145e-16	1.58585	0.665259	sig_up
P12814	ACTN1	0.110221	0.126628	1.1063	0.145738	none
P46940	IQGAP1	7.58716e-14	2.40903e-13	0.886547	-0.173731	moderate_down
O60437	PPL	5.32461e-22	6.82155e-20	0.234183	-2.09429	sig_down
P18206	VCL	6.9436e-13	1.96816e-12	0.755315	-0.40485	moderate_down
Q92817	EVPL	5.07199e-22	6.82155e-20	0.229485	-2.12353	sig_down
P02768	ALB	7.07248e-19	5.65555e-18	0.569678	-0.811781	sig_down
O15230	LAMA5	1.86047e-17	1.01779e-16	0.617419	-0.695678	sig_down
P11532	DMD	7.12895e-16	2.95451e-15	0.593263	-0.753256	sig_down
O43707	ACTN4	1.66338e-14	5.73156e-14	0.834431	-0.261135	moderate_down
P58107	EPPK1	1.56905e-14	5.42258e-14	1.86297	0.897607	sig_up
Q14980	NUMA1	0.105309	0.12127	1.12981	0.176084	none
Q7Z406	MYH14	6.61259e-19	5.35689e-18	0.65165	-0.617831	sig_down
Q9C0C2	TNKS1BP1	1.75318e-16	8.01208e-16	0.766783	-0.38311	moderate_down
P49792	RANBP2	3.49273e-18	2.25572e-17	1.22036	0.287305	moderate_up
P11047	LAMC1	9.23655e-09	1.83547e-08	0.824664	-0.278122	moderate_down
Q03001	DST	0.00466826	0.00608392	0.975865	-0.0352469	moderate_down
P01024	C3	1.29002e-17	7.2887e-17	0.653025	-0.61479	sig_down
Q7Z6Z7	HUWE1	0.109667	0.126022	1.00659	0.00947493	none
P46939	UTRN	4.83123e-22	6.82155e-20	0.650156	-0.621142	sig_down
P22105	TNXB	5.07199e-22	6.82155e-20	0.412523	-1.27745	sig_down
P01023	A2M	1.10356e-19	1.2218e-18	0.553138	-0.854289	sig_down
Q14789	GOLGB1	2.52631e-11	6.15205e-11	1.13313	0.180313	moderate_up
Q9NZM1	MYOF	0.272002	0.297532	1.06005	0.084135	none
Q00610	CLTC	0.254969	0.279822	1.02036	0.0290791	none
P13646	KRT13	4.71513e-22	6.82155e-20	0.217306	-2.2022	sig_down
P19013	KRT4	4.71513e-22	6.82155e-20	0.153715	-2.70167	sig_down
Q8NF91	SYNE1	0.00380475	0.00499283	0.935633	-0.095985	moderate_down
O15061	SYNM	1.34143e-11	3.34369e-11	0.654763	-0.610956	sig_down
P02533	KRT14	0.0723842	0.084943	1.53815	0.621195	none
Q13835	PKP1	1.94612e-20	3.20903e-19	0.497917	-1.00602	sig_down
P49327	FASN	1.62061e-11	4.0063e-11	0.815358	-0.294494	moderate_down
Q5T4S7	UBR4	0.00241689	0.00321882	1.05405	0.0759408	moderate_up
Q9HBL0	TNS1	4.92168e-15	1.81202e-14	0.666056	-0.586285	sig_down
Q05707	COL14A1	8.08909e-19	6.35376e-18	0.553925	-0.852238	sig_down
Q9Y4G6	TLN2	1.23769e-07	2.24682e-07	0.875641	-0.191589	moderate_down
O15020	SPTBN2	4.62532e-21	1.36557e-19	0.469277	-1.09149	sig_down
P02538	KRT6A	1.1074e-13	3.46296e-13	0.622372	-0.684151	sig_down
Q04695	KRT17	7.03056e-18	4.2129e-17	3.06596	1.61634	sig_up
P04259	KRT6B	5.88194e-15	2.14124e-14	0.614672	-0.702112	sig_down
P48668	KRT6C	3.80122e-15	1.4257e-14	0.580756	-0.783996	sig_down
P98088	MUC5AC	7.7536e-15	2.77875e-14	0.309932	-1.68998	sig_down
Q63HN8	RNF213	1.54011e-20	2.68221e-19	1.54017	0.623086	sig_up
Q92616	GCN1	3.75428e-12	9.8713e-12	1.14382	0.193866	moderate_up
Q02952	AKAP12	8.79722e-13	2.4628e-12	0.762428	-0.391327	moderate_down
Q9P2E9	RRBP1	1.69134e-20	2.86511e-19	1.60101	0.67898	sig_up
P13647	KRT5	1.94215e-17	1.05811e-16	0.551659	-0.858151	sig_down
P14923	JUP	2.37342e-21	9.63876e-20	0.459006	-1.12341	sig_down
P35221	CTNNA1	1.54011e-20	2.68221e-19	0.64491	-0.632831	sig_down
O95425	SVIL	3.83145e-09	7.87806e-09	0.823071	-0.280912	moderate_down
P42704	LRPPRC	1.03339e-05	1.6289e-05	1.18286	0.242281	moderate_up
Q86UP2	KTN1	4.73291e-16	2.01539e-15	1.25299	0.325381	moderate_up
P46821	MAP1B	0.00629851	0.00811866	0.997408	-0.00374481	moderate_down
P02675	FGB	0.000698536	0.000968598	1.02632	0.0374844	moderate_up
P12270	TPR	4.8187e-20	6.32965e-19	1.29632	0.374427	moderate_up
P55268	LAMB2	1.03024e-19	1.16136e-18	0.517653	-0.949942	sig_down
P0C0L4	C4A	4.20173e-14	1.37543e-13	0.72657	-0.460826	moderate_down
P34932	HSPA4	8.70867e-07	1.48335e-06	0.919168	-0.1216	moderate_down
Q9UMS6	SYNPO2	6.57365e-13	1.86615e-12	0.658179	-0.603448	sig_down
P0C0L5	C4B	2.21659e-09	4.63242e-09	0.822466	-0.281972	moderate_down
P08603	CFH	6.05333e-16	2.53471e-15	0.721993	-0.469943	moderate_down
Q15746	MYLK	4.80489e-12	1.2475e-11	0.695741	-0.523378	moderate_down
Q07954	LRP1	0.000744357	0.00103075	1.13316	0.18035	moderate_up
Q08188	TGM3	5.86778e-22	6.82155e-20	0.202741	-2.30229	sig_down
P50851	LRBA	1.88399e-18	1.31737e-17	0.719574	-0.474786	moderate_down
Q6P2Q9	PRPF8	1.70345e-19	1.74664e-18	1.26423	0.338255	moderate_up
Q15075	EEA1	5.07314e-17	2.55028e-16	0.810692	-0.302775	moderate_down
P55072	VCP	0.130428	0.148414	1.01025	0.0147127	none
P07814	EPRS	0.0151993	0.0189686	0.978647	-0.0311402	none
P63267	ACTG2	1.43331e-12	3.92051e-12	0.745905	-0.422936	moderate_down
A8K2U0	A2ML1	5.19678e-22	6.82155e-20	0.206706	-2.27435	sig_down
P02671	FGA	7.00349e-05	0.000104329	0.956839	-0.0636524	moderate_down
Q99996	AKAP9	1.81017e-12	4.88668e-12	1.16979	0.22625	moderate_up
P02545	LMNA	8.78655e-08	1.61078e-07	0.909266	-0.137226	moderate_down
P17661	DES	7.88811e-13	2.22167e-12	0.641493	-0.640493	sig_down
P02787	TF	1.41221e-18	1.02766e-17	0.613579	-0.704679	sig_down
P0DMV9	HSPA1B	3.73492e-20	5.21542e-19	0.648077	-0.625763	sig_down
Q709C8	VPS13C	1.63019e-05	2.5289e-05	1.09121	0.12593	moderate_up
P32926	DSG3	1.54166e-21	7.79207e-20	0.411158	-1.28224	sig_down
P05023	ATP1A1	0.00197873	0.00265583	0.949443	-0.074846	moderate_down
P10809	HSPD1	5.38724e-14	1.74144e-13	1.34989	0.432846	moderate_up
P11142	HSPA8	0.443197	0.471756	1.0141	0.0201991	none
P02549	SPTA1	1.60496e-09	3.38998e-09	0.764427	-0.387549	moderate_down
P12109	COL6A1	7.29953e-20	8.77076e-19	0.591065	-0.75861	sig_down
Q05682	CALD1	0.000334308	0.000473293	0.880546	-0.18353	moderate_down
P19012	KRT15	1.07441e-21	7.01091e-20	0.354196	-1.49738	sig_down
Q9Y4K1	CRYBG1	1.247e-20	2.3716e-19	0.409224	-1.28904	sig_down
O75643	SNRNP200	6.81231e-20	8.29247e-19	1.29404	0.371882	moderate_up
P05787	KRT8	0.0114116	0.0144118	1.3417	0.424061	none
P08670	VIM	5.61257e-05	8.42973e-05	0.913366	-0.130735	moderate_down
O95359	TACC2	4.41076e-21	1.34053e-19	0.565293	-0.82293	sig_down
P08779	KRT16	0.265525	0.290858	1.36147	0.445169	none
Q9BX66	SORBS1	4.19881e-15	1.56446e-14	0.611643	-0.709238	sig_down
P04275	VWF	4.41076e-21	1.34053e-19	0.552061	-0.8571	sig_down
P68133	ACTA1	5.69264e-16	2.39122e-15	0.678043	-0.560552	moderate_down
Q9UBG3	CRNN	4.38315e-22	6.82155e-20	0.165482	-2.59525	sig_down
P08727	KRT19	1.34464e-05	2.09853e-05	0.893806	-0.161966	moderate_down
P22314	UBA1	0.00245714	0.00327103	0.98501	-0.0217903	moderate_down
P33176	KIF5B	6.37825e-09	1.28505e-08	1.10945	0.149845	moderate_up
Q16787	LAMA3	0.179322	0.200468	1.30379	0.382713	none
P68371	TUBB4B	0.0470096	0.0562519	0.983076	-0.0246258	none
Q13751	LAMB3	8.85735e-12	2.24206e-11	1.99348	0.995289	sig_up
P16144	ITGB4	0.00754064	0.00966749	1.24674	0.318157	moderate_up
P14625	HSP90B1	2.89273e-20	4.29751e-19	1.49361	0.578801	moderate_up
P13667	PDIA4	6.76251e-19	5.45932e-18	1.50224	0.587116	sig_up
O60716	CTNND1	1.27663e-20	2.39368e-19	0.660066	-0.599318	sig_down
Q13439	GOLGA4	3.34261e-18	2.1678e-17	0.793789	-0.333173	moderate_down
P16615	ATP2A2	1.22074e-08	2.40273e-08	0.921136	-0.118514	moderate_down
Q93052	LPP	4.44991e-16	1.90272e-15	0.619985	-0.689694	sig_down
P07942	LAMB1	7.04402e-11	1.65053e-10	1.52379	0.607665	sig_up
Q08211	DHX9	1.82393e-19	1.85383e-18	1.32762	0.408841	moderate_up
Q14203	DCTN1	1.6816e-16	7.7229e-16	0.874572	-0.19335	moderate_down
Q15063	POSTN	1.65221e-20	2.81937e-19	3.30218	1.72342	sig_up
P14618	PKM	0.0478462	0.0572087	1.06617	0.0924324	none
Q12888	TP53BP1	6.29456e-21	1.58215e-19	1.50979	0.594348	sig_up
P02679	FGG	0.00329488	0.00434213	1.04712	0.0664207	moderate_up
P04075	ALDOA	0.00139518	0.00189502	0.951385	-0.0718994	moderate_down
Q12802	AKAP13	0.0739829	0.0867424	1.02873	0.0408633	none
Q13576	IQGAP2	0.887955	0.897606	0.961758	-0.0562536	none
P06733	ENO1	8.10339e-06	1.28647e-05	1.11305	0.154515	moderate_up
Q9Y520	PRRC2C	2.87474e-15	1.0966e-14	1.22073	0.287744	moderate_up
Q16363	LAMA4	0.000698536	0.000968598	0.909508	-0.136842	moderate_down
Q8N3D4	EHBP1L1	2.11702e-09	4.4343e-09	0.883457	-0.178768	moderate_down
Q92598	HSPH1	9.37363e-09	1.86112e-08	1.28758	0.364665	moderate_up
P27816	MAP4	0.103182	0.118968	1.05036	0.0708864	none
P08238	HSP90AB1	2.07133e-17	1.11931e-16	1.29762	0.375863	moderate_up
P07900	HSP90AA1	3.4854e-11	8.36712e-11	1.21057	0.275692	moderate_up
P27708	CAD	3.0056e-19	2.75934e-18	1.3535	0.436693	moderate_up
Q02388	COL7A1	4.66046e-17	2.35812e-16	0.558395	-0.840642	sig_down
P07996	THBS1	5.08589e-21	1.42038e-19	3.00316	1.58648	sig_up
Q6UVK1	CSPG4	0.0519171	0.0618298	1.21578	0.281887	none
P26038	MSN	1.20961e-11	3.02565e-11	1.19941	0.262329	moderate_up
Q13885	TUBB2A	5.13057e-11	1.21596e-10	0.855783	-0.224682	moderate_down
P07437	TUBB	1.29222e-09	2.75444e-09	1.12284	0.167152	moderate_up
P30622	CLIP1	2.67843e-17	1.41531e-16	0.759168	-0.397509	moderate_down
P48681	NES	8.44945e-05	0.000124948	0.933428	-0.0993896	moderate_down
P68104	EEF1A1	3.34398e-09	6.89863e-09	0.915732	-0.127002	moderate_down
Q9NYQ8	FAT2	2.42549e-06	3.98464e-06	0.913939	-0.129831	moderate_down
Q9BVA1	TUBB2B	0.00017614	0.000255116	1.42852	0.514517	moderate_up
O75923	DYSF	8.18483e-14	2.59261e-13	0.76842	-0.380033	moderate_down
P10586	PTPRF	0.00674092	0.00866969	1.24306	0.313897	moderate_up
Q14573	ITPR3	8.37962e-20	9.83971e-19	1.62103	0.696914	sig_up
Q9Y6R7	FCGBP	8.22315e-16	3.3749e-15	0.493092	-1.02007	sig_down
Q8WUM4	PDCD6IP	8.2374e-22	6.82155e-20	0.67369	-0.569843	moderate_down
Q8WX93	PALLD	0.106927	0.123026	0.98287	-0.0249278	none
Q14008	CKAP5	1.27663e-20	2.39368e-19	1.23035	0.299072	moderate_up
P13796	LCP1	1.70711e-09	3.59758e-09	1.35197	0.435059	moderate_up
O00468	AGRN	2.33296e-07	4.14848e-07	1.2523	0.324579	moderate_up
P53621	COPA	1.03918e-17	6.00646e-17	1.23105	0.29989	moderate_up
Q00341	HDLBP	1.40632e-17	7.85984e-17	1.26827	0.342862	moderate_up
P11021	HSPA5	2.10428e-18	1.45285e-17	1.24832	0.319984	moderate_up
Q96Q06	PLIN4	5.06498e-12	1.31283e-11	0.658739	-0.602221	sig_down
Q04637	EIF4G1	1.84482e-05	2.85424e-05	1.11677	0.159338	moderate_up
P55196	AFDN	2.28966e-19	2.2158e-18	0.662761	-0.593439	sig_down
P02788	LTF	6.36081e-12	1.63233e-11	2.06617	1.04696	sig_up
P55786	NPEPPS	5.86778e-22	6.82155e-20	0.647523	-0.626996	sig_down
P20700	LMNB1	3.81323e-18	2.439e-17	1.33199	0.413585	moderate_up
O60763	USO1	0.00913024	0.0116285	0.985686	-0.0207993	none
P02452	COL1A1	8.5651e-16	3.50288e-15	1.73976	0.798885	sig_up
P11277	SPTB	1.05553e-09	2.26497e-09	0.759246	-0.397361	moderate_down
Q9Y4L1	HYOU1	1.45303e-16	6.71295e-16	1.30346	0.382343	moderate_up
P00558	PGK1	9.39932e-07	1.59572e-06	1.1163	0.15872	moderate_up
P11717	IGF2R	1.82374e-21	8.4382e-20	1.52138	0.605385	sig_up
Q08378	GOLGA3	0.000334308	0.000473293	1.04588	0.0647195	moderate_up
Q93008	USP9X	7.8679e-08	1.44751e-07	0.940545	-0.0884315	moderate_down
Q02487	DSC2	1.36704e-21	7.39158e-20	0.339227	-1.55968	sig_down
Q6ZN66	GBP6	6.15958e-22	6.82155e-20	0.225429	-2.14925	sig_down
O95171	SCEL	4.49115e-22	6.82155e-20	0.191633	-2.38358	sig_down
Q6ZRV2	FAM83H	5.28542e-14	1.71091e-13	0.72676	-0.460448	moderate_down
Q9NYU2	UGGT1	1.84274e-18	1.29535e-17	1.25366	0.326141	moderate_up
Q92614	MYO18A	4.21786e-19	3.67629e-18	0.805336	-0.312337	moderate_down
Q9UQE7	SMC3	3.36551e-19	3.03582e-18	1.3536	0.436799	moderate_up
O15231	ZNF185	9.0737e-22	6.82155e-20	0.26175	-1.93374	sig_down
P38646	HSPA9	3.846e-06	6.2335e-06	1.17534	0.233076	moderate_up
P04350	TUBB4A	5.99233e-06	9.5968e-06	0.90271	-0.147666	moderate_down
Q14152	EIF3A	0.000347323	0.000491494	0.96376	-0.0532547	moderate_down
O00159	MYO1C	3.73048e-18	2.39431e-17	0.685767	-0.544211	moderate_down
P17987	TCP1	4.8901e-12	1.26821e-11	0.891663	-0.16543	moderate_down
Q07157	TJP1	7.66067e-22	6.82155e-20	0.647616	-0.626789	sig_down
P13639	EEF2	2.51927e-05	3.86557e-05	0.943785	-0.08347	moderate_down
O43491	EPB41L2	3.85648e-11	9.2246e-11	0.825115	-0.277333	moderate_down
P46013	MKI67	2.54989e-21	9.88081e-20	2.08286	1.05857	sig_up
P35573	AGL	8.57439e-20	1.00053e-18	0.690526	-0.534232	moderate_down
P49321	NASP	3.64927e-20	5.14995e-19	1.81422	0.859346	sig_up
Q99798	ACO2	1.7174e-06	2.85363e-06	0.904302	-0.145123	moderate_down
P00352	ALDH1A1	3.60239e-10	7.99004e-10	0.752744	-0.409769	moderate_down
P98095	FBLN2	0.103182	0.118968	1.01765	0.0252413	none
P00450	CP	1.06193e-17	6.12269e-17	0.626417	-0.674805	sig_down
Q8WWI1	LMO7	2.45766e-20	3.81867e-19	0.515049	-0.957218	sig_down
Q15582	TGFBI	0.00035065	0.000495825	1.31052	0.390138	moderate_up
P27797	CALR	1.9843e-17	1.07666e-16	1.29457	0.372475	moderate_up
P23229	ITGA6	0.000587039	0.00081802	1.33569	0.417589	moderate_up
P49748	ACADVL	1.27663e-20	2.39368e-19	0.728444	-0.457111	moderate_down
P52272	HNRNPM	8.57439e-20	1.00053e-18	1.33518	0.41703	moderate_up
Q5JRA6	MIA3	6.28666e-10	1.36922e-09	1.11362	0.15526	moderate_up
P08133	ANXA6	0.222217	0.245616	0.992482	-0.0108869	none
A5YKK6	CNOT1	7.39984e-09	1.48252e-08	1.09178	0.126683	moderate_up
P07476	IVL	1.18317e-21	7.14513e-20	0.265765	-1.91178	sig_down
Q12906	ILF3	1.08299e-20	2.16597e-19	1.27616	0.35181	moderate_up
P52948	NUP98	7.7536e-15	2.77875e-14	1.15568	0.208737	moderate_up
P04083	ANXA1	6.00353e-21	1.56834e-19	0.297503	-1.74902	sig_down
O75533	SF3B1	2.40103e-20	3.7592e-19	1.27742	0.353233	moderate_up
P49588	AARS	3.60157e-19	3.21137e-18	1.30791	0.387263	moderate_up
P13797	PLS3	0.868291	0.879354	1.04208	0.0594708	none
P51659	HSD17B4	5.29279e-17	2.64497e-16	0.802831	-0.316831	moderate_down
Q02880	TOP2B	0.528921	0.556319	1.06713	0.0937405	none
Q5T5P2	KIAA1217	4.5579e-12	1.18602e-11	0.840413	-0.25083	moderate_down
P11216	PYGB	1.98114e-14	6.75876e-14	0.690835	-0.533587	moderate_down
Q14764	MVP	0.0117402	0.0148146	1.10776	0.147648	none
Q9H2G2	SLK	2.40103e-20	3.7592e-19	0.673218	-0.570854	moderate_down
Q14112	NID2	0.00448956	0.00585677	0.942967	-0.0847207	moderate_down
Q14126	DSG2	5.491e-14	1.77129e-13	1.61811	0.694309	sig_up
O00410	IPO5	6.96184e-06	1.10846e-05	1.1062	0.145611	moderate_up
Q14839	CHD4	2.76119e-20	4.19593e-19	1.35932	0.44288	moderate_up
P06396	GSN	5.67203e-11	1.33917e-10	0.832612	-0.264283	moderate_down
P06576	ATP5F1B	8.45903e-19	6.60529e-18	0.816453	-0.292559	moderate_down
P14543	NID1	3.92198e-11	9.36495e-11	0.786863	-0.345815	moderate_down
P12110	COL6A2	6.81231e-20	8.29247e-19	0.600023	-0.73691	sig_down
P07237	P4HB	1.78375e-05	2.76252e-05	1.1159	0.158211	moderate_up
P54652	HSPA2	2.9328e-15	1.11763e-14	0.675923	-0.565068	moderate_down
Q92945	KHSRP	2.62361e-19	2.4646e-18	1.2655	0.339702	moderate_up
Q32MZ4	LRRFIP1	2.61186e-10	5.86157e-10	0.875888	-0.191182	moderate_down
P35222	CTNNB1	1.30695e-20	2.42608e-19	0.667163	-0.58389	moderate_down
P05783	KRT18	0.070814	0.0832053	1.06132	0.0858644	none
Q10567	AP1B1	2.40921e-10	5.42642e-10	0.917789	-0.123766	moderate_down
P04406	GAPDH	0.054999	0.0653328	1.08404	0.116412	none
P31150	GDI1	7.00349e-05	0.000104329	1.13981	0.188797	moderate_up
Q15643	TRIP11	2.38588e-13	7.16921e-13	1.16995	0.226442	moderate_up
Q07065	CKAP4	6.13802e-17	3.0267e-16	1.47586	0.561558	moderate_up
A8TX70	COL6A5	4.38315e-22	6.82155e-20	0.198169	-2.33519	sig_down
Q8WYP5	AHCTF1	3.73492e-20	5.21542e-19	1.27675	0.352481	moderate_up
P41252	IARS	0.0365328	0.0440553	1.04396	0.0620655	none
Q14683	SMC1A	2.23879e-20	3.57744e-19	1.37915	0.463784	moderate_up
Q86VP6	CAND1	4.06968e-09	8.34577e-09	1.1839	0.243553	moderate_up
P15311	EZR	6.5055e-20	8.01339e-19	0.629585	-0.667526	sig_down
P13645	KRT10	0.506329	0.53443	1.21522	0.281215	none
P29144	TPP2	6.47926e-08	1.20034e-07	0.938793	-0.0911208	moderate_down
P55265	ADAR	6.46574e-22	6.82155e-20	1.66474	0.735301	sig_up
P53814	SMTN	3.09003e-14	1.0267e-13	0.606746	-0.720835	sig_down
Q96AC1	FERMT2	1.25207e-11	3.12682e-11	0.742694	-0.429161	moderate_down
P35606	COPB2	3.0524e-15	1.16056e-14	1.17925	0.237871	moderate_up
Q6UWP8	SBSN	7.84833e-22	6.82155e-20	0.283079	-1.82072	sig_down
Q5VYK3	ECPAS	1.91993e-06	3.17541e-06	1.09144	0.126233	moderate_up
O95782	AP2A1	4.10277e-17	2.09647e-16	1.17461	0.232178	moderate_up
O75165	DNAJC13	4.44991e-16	1.90272e-15	1.16509	0.220445	moderate_up
P11586	MTHFD1	6.85814e-05	0.000102311	1.12119	0.165026	moderate_up
P26640	VARS	0.788645	0.80651	1.01199	0.0171886	none
P54136	RARS	0.000218269	0.000313741	0.958039	-0.0618442	moderate_down
Q13423	NNT	0.000991598	0.00136217	1.18491	0.244773	moderate_up
P14866	HNRNPL	6.03618e-18	3.67867e-17	1.19923	0.262105	moderate_up
Q14195	DPYSL3	0.074793	0.0876259	1.15264	0.204942	none
Q14134	TRIM29	1.0238e-21	6.84992e-20	0.363378	-1.46046	sig_down
P49368	CCT3	0.00220608	0.00294693	0.974811	-0.0368055	moderate_down
Q13464	ROCK1	1.32524e-19	1.4199e-18	0.759063	-0.397708	moderate_down
Q92900	UPF1	2.19872e-06	3.6217e-06	1.07353	0.102359	moderate_up
Q02218	OGDH	1.65493e-12	4.48583e-12	0.869848	-0.201165	moderate_down
Q9UQ35	SRRM2	4.31401e-19	3.74256e-18	1.22029	0.287223	moderate_up
P21810	BGN	0.000381963	0.000537777	0.905988	-0.142435	moderate_down
O95757	HSPA4L	4.28299e-14	1.40055e-13	0.71323	-0.487562	moderate_down
Q9Y678	COPG1	5.32774e-15	1.94994e-14	1.20109	0.26434	moderate_up
P04792	HSPB1	3.17468e-20	4.606e-19	0.589877	-0.761514	sig_down
P35658	NUP214	2.49621e-16	1.11182e-15	1.19296	0.254548	moderate_up
P04264	KRT1	5.38724e-14	1.74144e-13	0.49634	-1.0106	sig_down
Q14CN2	CLCA4	6.62441e-22	6.82155e-20	0.188299	-2.4089	sig_down
Q01813	PFKP	5.25329e-09	1.06648e-08	0.871461	-0.198491	moderate_down
Q7KZF4	SND1	1.6816e-16	7.7229e-16	1.23585	0.305508	moderate_up
P19367	HK1	2.75257e-14	9.20824e-14	0.812251	-0.300003	moderate_down
P28331	NDUFS1	1.08389e-16	5.10132e-16	0.82803	-0.272245	moderate_down
Q92896	GLG1	1.48582e-12	4.05699e-12	1.22158	0.28875	moderate_up
Q9Y6C2	EMILIN1	0.652632	0.676717	1.03211	0.0455915	none
P22102	GART	2.58712e-12	6.89207e-12	1.19679	0.259174	moderate_up
P20810	CAST	4.62532e-21	1.36557e-19	0.560294	-0.835743	sig_down
Q460N5	PARP14	7.97258e-21	1.79528e-19	1.63731	0.711327	sig_up
Q9P2J5	LARS	0.0106258	0.013465	0.975126	-0.0363398	none
P42224	STAT1	4.49557e-20	6.01566e-19	1.99399	0.995658	sig_up
Q02413	DSG1	1.26246e-17	7.15036e-17	0.462834	-1.11143	sig_down
Q1KMD3	HNRNPUL2	1.51123e-15	5.9603e-15	1.18713	0.24748	moderate_up
P63010	AP2B1	5.18182e-17	2.59649e-16	1.21273	0.278263	moderate_up
P49736	MCM2	3.73492e-20	5.21542e-19	1.8606	0.895766	sig_up
Q9UM54	MYO6	1.64286e-13	5.02916e-13	0.807305	-0.308814	moderate_down
Q6YHK3	CD109	3.00301e-07	5.29942e-07	0.893832	-0.161925	moderate_down
P01031	C5	3.58071e-15	1.35148e-14	0.707144	-0.499925	moderate_down
P06737	PYGL	0.0393008	0.047283	1.16256	0.217305	none
O75116	ROCK2	2.88607e-07	5.10274e-07	0.913827	-0.130006	moderate_down
O75592	MYCBP2	1.26608e-14	4.4232e-14	0.855876	-0.224527	moderate_down
Q9Y5S2	CDC42BPB	0.00321622	0.00424148	0.969415	-0.044813	moderate_down
Q13263	TRIM28	5.20794e-21	1.43721e-19	1.4916	0.576862	moderate_up
Q9P265	DIP2B	5.21025e-05	7.84066e-05	0.930179	-0.104419	moderate_down
Q14643	ITPR1	8.97187e-17	4.29873e-16	0.682808	-0.550449	moderate_down
Q01995	TAGLN	9.67487e-08	1.7684e-07	0.79884	-0.324021	moderate_down
P30153	PPP2R1A	3.2493e-20	4.68504e-19	0.844937	-0.243084	moderate_down
P78371	CCT2	5.21025e-05	7.84066e-05	0.955678	-0.0654033	moderate_down
Q9Y4I1	MYO5A	1.20939e-19	1.31394e-18	1.36378	0.447607	moderate_up
P05091	ALDH2	4.34915e-18	2.73846e-17	0.694678	-0.525585	moderate_down
P28838	LAP3	8.39241e-16	3.43679e-15	1.45416	0.540188	moderate_up
P51610	HCFC1	1.36472e-16	6.33011e-16	1.22761	0.29585	moderate_up
Q13045	FLII	3.98419e-18	2.52922e-17	0.811104	-0.302042	moderate_down
P02774	GC	2.16213e-17	1.16364e-16	0.637849	-0.648714	sig_down
P30101	PDIA3	1.32524e-19	1.4199e-18	1.33738	0.419414	moderate_up
P40763	STAT3	0.00028119	0.000400899	1.1002	0.137767	moderate_up
Q00839	HNRNPU	8.35783e-21	1.85066e-19	1.40719	0.492816	moderate_up
O00429	DNM1L	0.000565784	0.000789111	1.09115	0.125846	moderate_up
Q27J81	INF2	0.00291842	0.00386188	1.08863	0.122519	moderate_up
Q01518	CAP1	8.71632e-05	0.000128772	1.09785	0.134675	moderate_up
P08123	COL1A2	3.81762e-14	1.255e-13	1.65402	0.725974	sig_up
Q16531	DDB1	0.504735	0.532807	1.01651	0.0236174	none
Q4V328	GRIPAP1	0.501555	0.529751	1.03941	0.0557675	none
P50395	GDI2	0.0322885	0.0391707	0.981279	-0.0272654	none
P09972	ALDOC	0.00553351	0.00717035	0.983269	-0.0243421	moderate_down
P50991	CCT4	0.259156	0.284216	1.03781	0.0535479	none
P09211	GSTP1	5.33886e-12	1.38036e-11	0.833773	-0.262274	moderate_down
Q9UKV3	ACIN1	2.62361e-19	2.4646e-18	1.35557	0.438898	moderate_up
O60610	DIAPH1	1.5174e-07	2.73326e-07	0.913078	-0.13119	moderate_down
P21980	TGM2	0.000278484	0.000397163	0.91466	-0.128692	moderate_down
Q13085	ACACA	2.52888e-10	5.68631e-10	0.866817	-0.2062	moderate_down
Q9NZN4	EHD2	3.54785e-16	1.54616e-15	0.628684	-0.669592	sig_down
P00747	PLG	4.32337e-12	1.12784e-11	0.751479	-0.412196	moderate_down
Q13200	PSMD2	1.64865e-11	4.07344e-11	1.17388	0.23129	moderate_up
P31939	ATIC	9.54284e-08	1.74496e-07	1.10629	0.145734	moderate_up
Q7KZ85	SUPT6H	4.34915e-18	2.73846e-17	1.21955	0.286344	moderate_up
Q9BSJ8	ESYT1	0.656232	0.680071	1.00085	0.00122926	none
P00734	F2	1.26608e-14	4.4232e-14	0.714714	-0.484562	moderate_down
Q9BUF5	TUBB6	4.02917e-10	8.90265e-10	0.869816	-0.201217	moderate_down
P18583	SON	6.98483e-16	2.89995e-15	1.23441	0.303827	moderate_up
Q13509	TUBB3	0.000113869	0.000167084	1.25551	0.328274	moderate_up
P26599	PTBP1	1.03935e-16	4.90905e-16	1.18878	0.249477	moderate_up
P42356	PI4KA	0.131064	0.1491	1.02769	0.0393982	none
P40939	HADHA	2.87507e-05	4.39628e-05	0.928075	-0.107687	moderate_down
P16157	ANK1	3.14934e-11	7.59763e-11	0.727709	-0.458565	moderate_down
Q16555	DPYSL2	4.73304e-05	7.14681e-05	0.922507	-0.116369	moderate_down
P05164	MPO	4.71304e-14	1.53525e-13	1.95174	0.964764	sig_up
P37802	TAGLN2	8.73726e-18	5.14608e-17	1.31503	0.395097	moderate_up
O15031	PLXNB2	5.40291e-19	4.50243e-18	0.815568	-0.294123	moderate_down
P60842	EIF4A1	0.482698	0.511402	1.00418	0.00601187	none
O94979	SEC31A	2.61186e-10	5.86157e-10	1.12658	0.171947	moderate_up
Q13428	TCOF1	9.29558e-22	6.82155e-20	1.60535	0.682892	sig_up
P29401	TKT	2.69159e-05	4.12317e-05	0.933422	-0.0993986	moderate_down
P02786	TFRC	4.71513e-22	6.82155e-20	2.5454	1.34789	sig_up
Q9NR99	MXRA5	6.81231e-20	8.29247e-19	2.58884	1.37231	sig_up
P53618	COPB1	8.2252e-15	2.93419e-14	1.16804	0.224095	moderate_up
P08572	COL4A2	0.114166	0.130853	1.02084	0.0297618	none
P78347	GTF2I	1.2893e-07	2.33642e-07	1.27102	0.345989	moderate_up
P50990	CCT8	0.533829	0.561099	1.01372	0.019656	none
O60701	UGDH	7.00349e-05	0.000104329	0.900878	-0.150597	moderate_down
P49790	NUP153	8.40743e-12	2.13282e-11	1.22327	0.290739	moderate_up
P0DOX5	NA	2.24134e-07	3.99319e-07	0.830739	-0.267533	moderate_down
Q9NZB2	FAM120A	8.40743e-12	2.13282e-11	1.10741	0.147194	moderate_up
Q16513	PKN2	1.23529e-10	2.8429e-10	0.913512	-0.130505	moderate_down
P35609	ACTN2	0.499968	0.528136	1.06867	0.0958103	none
P22626	HNRNPA2B1	6.00958e-17	2.97124e-16	1.26623	0.340535	moderate_up
P48634	PRRC2A	2.73932e-21	1.0356e-19	1.39504	0.480306	moderate_up
Q12955	ANK3	4.51286e-19	3.88607e-18	0.732743	-0.44862	moderate_down
O95678	KRT75	4.94335e-07	8.58029e-07	2.49478	1.31891	sig_up
P23634	ATP2B4	1.21346e-05	1.90178e-05	0.897317	-0.15631	moderate_down
P25205	MCM3	6.65716e-20	8.17854e-19	1.9682	0.97688	sig_up
Q9NR09	BIRC6	0.000267904	0.000382661	1.06895	0.0961879	moderate_up
O60271	SPAG9	5.54297e-15	2.02314e-14	1.17478	0.232387	moderate_up
P21796	VDAC1	0.467283	0.496372	1.03209	0.0455751	none
Q9UDY2	TJP2	2.76119e-20	4.19593e-19	0.656075	-0.608067	sig_down
Q14974	KPNB1	0.31432	0.340776	1.03897	0.0551599	none
P09874	PARP1	5.04677e-20	6.58274e-19	1.5733	0.653793	sig_up
Q08J23	NSUN2	2.94267e-21	1.08169e-19	1.61328	0.689994	sig_up
Q92841	DDX17	2.87474e-15	1.0966e-14	1.20397	0.2678	moderate_up
P50993	ATP1A2	4.21786e-19	3.67629e-18	0.488612	-1.03324	sig_down
P12277	CKB	1.19405e-13	3.72017e-13	0.659985	-0.599494	sig_down
P12956	XRCC6	2.98043e-17	1.56511e-16	1.21018	0.275216	moderate_up
P01009	SERPINA1	2.51193e-17	1.33415e-16	0.63084	-0.664654	sig_down
O60313	OPA1	0.00209833	0.00280905	1.09508	0.131037	moderate_up
P60174	TPI1	0.000211928	0.000305098	1.08359	0.115822	moderate_up
Q14690	PDCD11	2.21551e-15	8.57083e-15	1.27758	0.353419	moderate_up
P11388	TOP2A	6.75746e-21	1.64085e-19	2.45511	1.29579	sig_up
Q8N1N4	KRT78	4.71513e-22	6.82155e-20	0.161364	-2.63161	sig_down
P25705	ATP5F1A	2.74217e-18	1.83469e-17	0.823929	-0.279408	moderate_down
Q7L014	DDX46	1.95284e-19	1.94447e-18	1.28481	0.36155	moderate_up
Q15365	PCBP1	0.0456428	0.0546656	1.02962	0.0421188	none
P36952	SERPINB5	3.77424e-16	1.63562e-15	0.621106	-0.68709	sig_down
O14974	PPP1R12A	4.13146e-09	8.46499e-09	0.806059	-0.311042	moderate_down
O15027	SEC16A	1.70615e-11	4.20992e-11	1.12171	0.165705	moderate_up
Q71U36	TUBA1A	0.00389639	0.00510948	0.949024	-0.0754838	moderate_down
P05556	ITGB1	0.000108198	0.000158913	0.893662	-0.162199	moderate_down
O00515	LAD1	7.6024e-15	2.72876e-14	0.688949	-0.537531	moderate_down
Q14C86	GAPVD1	0.292076	0.318143	1.02721	0.0387378	none
Q16610	ECM1	4.6018e-22	6.82155e-20	0.29598	-1.75643	sig_down
P07384	CAPN1	8.85707e-22	6.82155e-20	0.641627	-0.640194	sig_down
P34931	HSPA1L	0.00201485	0.00270275	0.93989	-0.089436	moderate_down
Q16891	IMMT	0.0064918	0.0083597	1.06459	0.090292	moderate_up
Q9NQ38	SPINK5	4.83123e-22	6.82155e-20	0.161023	-2.63466	sig_down
P55060	CSE1L	7.42603e-16	3.07216e-15	1.28342	0.35999	moderate_up
Q16658	FSCN1	2.23824e-19	2.17737e-18	1.88847	0.917218	sig_up
Q5JPE7	NOMO2	0.00178246	0.00239966	1.10664	0.146185	moderate_up
Q9Y3P9	RABGAP1	2.68242e-18	1.79601e-17	0.817892	-0.290018	moderate_down
P53396	ACLY	2.63557e-20	4.05808e-19	1.4038	0.489334	moderate_up
P24043	LAMA2	5.10041e-05	7.68533e-05	0.909721	-0.136504	moderate_down
Q7Z460	CLASP1	2.77785e-12	7.36641e-12	1.20868	0.27343	moderate_up
Q63ZY3	KANK2	4.63666e-16	1.97802e-15	0.650015	-0.621456	sig_down
P23246	SFPQ	9.85691e-21	2.04619e-19	1.39447	0.479721	moderate_up
Q13753	LAMC2	7.74584e-13	2.18424e-12	2.30309	1.20357	sig_up
Q8IUD2	ERC1	2.91258e-06	4.75294e-06	1.11103	0.151895	moderate_up
Q96RW7	HMCN1	0.00806035	0.0103054	1.22572	0.293625	none
Q14574	DSC3	4.73291e-16	2.01539e-15	0.657519	-0.604896	sig_down
Q9BQG0	MYBBP1A	4.3927e-20	5.94645e-19	1.46954	0.555361	moderate_up
P43243	MATR3	3.32567e-20	4.76559e-19	1.28158	0.357918	moderate_up
Q99832	CCT7	0.00291842	0.00386188	0.972438	-0.0403225	moderate_down
P42166	TMPO	5.76755e-11	1.36e-10	1.22625	0.294249	moderate_up
P24752	ACAT1	2.45766e-20	3.81867e-19	0.690447	-0.534397	moderate_down
P17655	CAPN2	5.93227e-20	7.49593e-19	0.761088	-0.393864	moderate_down
Q14160	SCRIB	1.56814e-12	4.26549e-12	0.85348	-0.228571	moderate_down
P45880	VDAC2	1.12345e-09	2.40627e-09	0.905775	-0.142776	moderate_down
P67809	YBX1	1.13057e-18	8.4793e-18	1.28954	0.366859	moderate_up
P31948	STIP1	2.18624e-10	4.95058e-10	1.18785	0.248357	moderate_up
Q9Y3Z3	SAMHD1	8.27585e-05	0.000122517	1.1647	0.21996	moderate_up
P42765	ACAA2	3.29974e-08	6.26149e-08	0.879011	-0.186047	moderate_down
P35556	FBN2	9.82908e-12	2.47926e-11	2.14175	1.09879	sig_up
P13010	XRCC5	1.61239e-13	4.94239e-13	1.16444	0.21964	moderate_up
P52701	MSH6	4.93143e-20	6.45948e-19	1.84369	0.882598	sig_up
P49419	ALDH7A1	1.92614e-18	1.34483e-17	0.669174	-0.579546	moderate_down
Q86UE4	MTDH	1.18317e-21	7.14513e-20	1.31611	0.39628	moderate_up
Q9NR30	DDX21	7.8382e-18	4.64597e-17	1.50722	0.591889	sig_up
P00533	EGFR	0.447658	0.476341	1.45385	0.539879	none
P00488	F13A1	0.00301477	0.00398597	0.984665	-0.0222954	moderate_down
Q99460	PSMD1	0.519176	0.546811	1.02993	0.0425515	none
Q14766	LTBP1	4.03509e-15	1.50587e-14	1.64759	0.720359	sig_up
Q9ULT8	HECTD1	1.80239e-18	1.26987e-17	0.799294	-0.323202	moderate_down
P52209	PGD	3.03047e-20	4.45234e-19	0.551683	-0.85809	sig_down
Q92878	RAD50	1.87257e-13	5.693e-13	1.19586	0.258054	moderate_up
Q5K651	SAMD9	3.52092e-13	1.03295e-12	0.758172	-0.399402	moderate_down
Q15029	EFTUD2	7.39648e-19	5.86922e-18	1.2383	0.308365	moderate_up
Q14966	ZNF638	1.05413e-19	1.18113e-18	1.39316	0.478357	moderate_up
Q9UHD8	2021-09-09	0.00611041	0.00788713	1.05406	0.0759616	moderate_up
P00738	HP	4.72076e-19	4.03696e-18	0.544652	-0.876594	sig_down
P22735	TGM1	1.57914e-21	7.93838e-20	0.2575	-1.95735	sig_down
O95071	UBR5	2.51193e-17	1.33415e-16	1.24202	0.312689	moderate_up
Q8N163	CCAR2	5.02025e-15	1.84612e-14	1.25225	0.324519	moderate_up
Q9NQT8	KIF13B	6.6559e-07	1.14396e-06	0.903635	-0.146188	moderate_down
P48643	CCT5	2.69159e-05	4.12317e-05	0.953092	-0.0693132	moderate_down
P68871	HBB	6.27433e-14	2.01211e-13	0.639869	-0.644152	sig_down
P06756	ITGAV	5.18182e-17	2.59649e-16	1.52099	0.605015	sig_up
O75122	CLASP2	6.43901e-05	9.62436e-05	0.961736	-0.056287	moderate_down
Q5JSH3	WDR44	3.09983e-09	6.40775e-09	0.914434	-0.129049	moderate_down
P27824	CANX	2.89273e-20	4.29751e-19	1.30704	0.386306	moderate_up
Q9Y6D6	ARFGEF1	2.18021e-08	4.19706e-08	1.12661	0.171982	moderate_up
P35442	THBS2	7.6049e-21	1.75934e-19	3.64544	1.86609	sig_up
Q15155	NOMO1	1.53485e-16	7.08745e-16	1.3354	0.41727	moderate_up
Q14157	UBAP2L	0.000203742	0.000293722	1.14	0.189029	moderate_up
P07355	ANXA2	6.21235e-20	7.7136e-19	0.713623	-0.486766	moderate_down
Q9UBC2	EPS15L1	7.88811e-13	2.22167e-12	0.912912	-0.131452	moderate_down
Q53SF7	COBLL1	1.155e-21	7.14513e-20	0.608108	-0.717599	sig_down
Q9BZQ8	FAM129A	1.15528e-19	1.26849e-18	0.610055	-0.712988	sig_down
Q9H3U1	UNC45A	5.18182e-17	2.59649e-16	0.817025	-0.291548	moderate_down
Q96I99	SUCLG2	1.03024e-19	1.16136e-18	0.741938	-0.430629	moderate_down
Q6W4X9	MUC6	5.20313e-05	7.83503e-05	0.295995	-1.75635	sig_down
P42858	HTT	7.96462e-07	1.3611e-06	0.93897	-0.0908485	moderate_down
A0AVT1	UBA6	6.48677e-07	1.11613e-06	1.15753	0.211043	moderate_up
Q13435	SF3B2	4.41233e-19	3.81718e-18	1.26622	0.340528	moderate_up
Q12882	DPYD	0.0119075	0.0150176	0.946076	-0.0799724	none
P62258	YWHAE	7.37974e-05	0.000109723	0.959834	-0.0591424	moderate_down
Q03252	LMNB2	0.33765	0.364964	0.991677	-0.0120571	none
P06744	GPI	0.315521	0.341998	1.01049	0.0150573	none
P24928	POLR2A	2.65633e-16	1.18144e-15	1.19282	0.25438	moderate_up
P11498	PC	2.59532e-07	4.60531e-07	1.41285	0.49861	moderate_up
Q9H223	EHD4	0.000792957	0.0010956	0.955852	-0.0651405	moderate_down
P51911	CNN1	1.17085e-14	4.09973e-14	0.559465	-0.83788	sig_down
Q9BQS8	FYCO1	2.20904e-21	9.25407e-20	0.656086	-0.608043	sig_down
Q29RF7	PDS5A	3.37631e-12	8.90015e-12	1.21034	0.275415	moderate_up
P29508	SERPINB3	2.15679e-21	9.07607e-20	0.315993	-1.66204	sig_down
O00267	SUPT5H	4.73644e-21	1.37224e-19	1.29125	0.368769	moderate_up
Q93009	USP7	0.368668	0.397152	1.01147	0.0164492	none
Q14697	GANAB	2.69766e-20	4.12635e-19	1.28228	0.358709	moderate_up
P78344	EIF4G2	0.000431833	0.000605738	1.06196	0.0867305	moderate_up
P35908	KRT2	1.26601e-19	1.36746e-18	0.591018	-0.758725	sig_down
P68366	TUBA4A	0.0188848	0.0233549	0.987702	-0.0178515	none
P02461	COL3A1	3.0056e-19	2.75934e-18	2.04677	1.03335	sig_up
Q9P0K7	RAI14	3.01372e-21	1.08215e-19	1.59526	0.673788	sig_up
O60841	EIF5B	8.62649e-05	0.000127465	1.08008	0.111137	moderate_up
Q5UIP0	RIF1	2.26254e-21	9.35182e-20	1.73909	0.798332	sig_up
P33527	ABCC1	2.33296e-07	4.14848e-07	1.28789	0.365012	moderate_up
Q9BQE3	TUBA1C	1.83298e-07	3.28517e-07	1.12321	0.167629	moderate_up
Q9UPU5	USP24	0.631204	0.656035	1.00855	0.0122863	none
O14980	XPO1	3.21671e-19	2.92428e-18	1.24436	0.315407	moderate_up
Q14247	CTTN	0.846755	0.859603	1.18637	0.24655	none
Q92597	NDRG1	0.359443	0.387619	1.20953	0.274449	none
Q9BZ29	DOCK9	8.97048e-21	1.93114e-19	0.703179	-0.508035	moderate_down
P49750	YLPM1	5.46081e-21	1.47204e-19	1.33183	0.413409	moderate_up
Q5TZA2	CROCC	1.87619e-12	5.05464e-12	0.872854	-0.196188	moderate_down
Q86V48	LUZP1	3.03047e-20	4.45234e-19	1.48898	0.574321	moderate_up
P56192	MARS	0.763805	0.783519	1.02049	0.0292589	none
Q8WVM8	SCFD1	0.111898	0.128381	1.04682	0.0660176	none
Q7Z2W4	ZC3HAV1	1.23872e-08	2.43708e-08	1.1289	0.17492	moderate_up
P04040	CAT	0.00500623	0.00651069	0.932046	-0.101526	moderate_down
O60664	PLIN3	1.12847e-13	3.52409e-13	0.804815	-0.313271	moderate_down
Q6WCQ1	MPRIP	0.036088	0.0435585	1.07863	0.109196	none
Q16666	IFI16	3.47541e-16	1.51672e-15	1.41643	0.502255	moderate_up
O95202	LETM1	8.06703e-07	1.37784e-06	0.92194	-0.117255	moderate_down
P13489	RNH1	9.75556e-22	6.82155e-20	0.664406	-0.589863	sig_down
Q9H4A3	WNK1	1.91511e-08	3.70821e-08	0.912181	-0.132608	moderate_down
Q6KC79	NIPBL	1.95284e-19	1.94447e-18	1.34819	0.431025	moderate_up
P50570	DNM2	0.176113	0.197023	1.02054	0.029334	none
Q9BZF9	UACA	9.99392e-22	6.84992e-20	0.603762	-0.727948	sig_down
Q3SY69	ALDH1L2	1.45142e-14	5.03664e-14	1.61744	0.69371	sig_up
P46459	NSF	0.711151	0.733226	1.03399	0.0482253	none
Q8TAQ2	SMARCC2	3.69724e-16	1.60375e-15	1.24894	0.320699	moderate_up
P36776	LONP1	5.25329e-09	1.06648e-08	1.14437	0.194551	moderate_up
Q9H2M9	RAB3GAP2	0.0930564	0.107895	1.03891	0.0550747	none
A2RRP1	NBAS	0.00392738	0.00514866	0.970049	-0.0438701	moderate_down
P42167	TMPO	9.91615e-10	2.1293e-09	1.21893	0.285615	moderate_up
O75534	CSDE1	6.78654e-05	0.000101308	0.949398	-0.0749148	moderate_down
Q9UHB6	LIMA1	5.65377e-18	3.46377e-17	1.54304	0.625774	sig_up
Q641Q2	WASHC2A	2.05826e-08	3.97216e-08	1.11115	0.15206	moderate_up
P55884	EIF3B	0.132984	0.151099	0.988664	-0.0164471	none
O94973	AP2A2	0.000110433	0.00016212	1.07193	0.100211	moderate_up
Q92499	DDX1	3.12452e-07	5.50758e-07	1.05631	0.0790278	moderate_up
A6NHR9	SMCHD1	7.0846e-21	1.67651e-19	1.48925	0.574581	moderate_up
Q15233	NONO	2.05593e-21	8.85192e-20	1.34272	0.42516	moderate_up
Q14185	DOCK1	0.0196568	0.0242548	0.962433	-0.0552425	none
Q15393	SF3B3	8.54966e-18	5.03877e-17	1.22061	0.287599	moderate_up
Q9H4M9	EHD1	1.45524e-10	3.33015e-10	0.835444	-0.259384	moderate_down
P78559	MAP1A	0.591	0.617423	1.01796	0.0256874	none
P19827	ITIH1	4.63186e-07	8.05616e-07	0.859153	-0.219013	moderate_down
P20591	MX1	3.88925e-12	1.02031e-11	2.00594	1.00428	sig_up
Q9NZ08	ERAP1	6.57365e-13	1.86615e-12	1.28579	0.362659	moderate_up
P09960	LTA4H	4.62532e-21	1.36557e-19	0.683136	-0.549756	moderate_down
P08729	KRT7	8.12001e-12	2.06497e-11	0.687938	-0.53965	moderate_down
Q12905	ILF2	4.85203e-18	3.02439e-17	1.27764	0.353479	moderate_up
Q9Y5B9	SUPT16H	4.62532e-21	1.36557e-19	1.68933	0.756451	sig_up
P53992	SEC24C	7.02097e-10	1.52594e-09	0.92011	-0.120121	moderate_down
P23381	WARS	4.41233e-19	3.81718e-18	1.84632	0.884649	sig_up
Q9Y2A7	NCKAP1	1.94612e-20	3.20903e-19	0.765023	-0.386425	moderate_down
Q12965	MYO1E	0.0345673	0.0418153	1.05583	0.0783731	none
P14314	PRKCSH	2.54989e-21	9.88081e-20	1.35589	0.439245	moderate_up
P35241	RDX	8.62649e-05	0.000127465	0.959907	-0.0590331	moderate_down
Q16181	2021-09-07	7.61458e-05	0.000113034	0.95211	-0.0707995	moderate_down
O00571	DDX3X	0.126667	0.144399	0.99063	-0.0135814	none
Q99714	HSD17B10	1.44034e-09	3.05616e-09	0.905112	-0.143832	moderate_down
Q96HC4	PDLIM5	1.12219e-06	1.89271e-06	0.905288	-0.143552	moderate_down
O60506	SYNCRIP	2.49886e-15	9.61497e-15	1.20038	0.263495	moderate_up
O75083	WDR1	0.000152693	0.000222404	0.946892	-0.0787287	moderate_down
P43490	NAMPT	0.0752007	0.0880593	1.34002	0.422252	none
O95817	BAG3	2.01327e-18	1.39727e-17	0.649599	-0.62238	sig_down
Q96TA1	FAM129B	7.29857e-22	6.82155e-20	0.46245	-1.11263	sig_down
O43795	MYO1B	1.43554e-20	2.5823e-19	1.90255	0.927931	sig_up
P14868	DARS	0.0134179	0.0168403	1.06782	0.0946625	none
Q8N2S1	LTBP4	1.37493e-09	2.92272e-09	0.801132	-0.319888	moderate_down
Q13228	SELENBP1	2.62361e-19	2.4646e-18	0.55239	-0.85624	sig_down
P49411	TUFM	0.00583773	0.00754774	1.08153	0.113077	moderate_up
P29966	MARCKS	1.14993e-13	3.58629e-13	1.30609	0.385253	moderate_up
P50454	SERPINH1	5.08589e-21	1.42038e-19	2.90627	1.53917	sig_up
Q96AE4	FUBP1	1.54011e-20	2.68221e-19	1.39304	0.478242	moderate_up
Q8N1G4	LRRC47	0.00689448	0.00885984	0.989542	-0.0151664	moderate_down
P63104	YWHAZ	3.07331e-08	5.84733e-08	0.898996	-0.153613	moderate_down
Q8NE71	ABCF1	2.26891e-14	7.67027e-14	1.16247	0.217193	moderate_up
Q9Y263	PLAA	0.196021	0.217879	1.00774	0.0111248	none
O94906	PRPF6	1.36975e-20	2.50269e-19	1.37477	0.459195	moderate_up
Q9BTC0	DIDO1	4.49557e-20	6.01566e-19	1.44073	0.526804	moderate_up
Q5T1M5	FKBP15	2.49926e-14	8.39405e-14	1.18953	0.250395	moderate_up
Q9NTJ3	SMC4	3.12929e-18	2.05091e-17	1.64827	0.720954	sig_up
O95163	ELP1	3.49935e-09	7.21275e-09	1.13266	0.17971	moderate_up
Q9H4G0	EPB41L1	2.62175e-17	1.38772e-16	0.671237	-0.575105	moderate_down
Q86W92	PPFIBP1	1.01756e-11	2.5632e-11	1.2544	0.327	moderate_up
P31946	YWHAB	5.55568e-07	9.58764e-07	0.948347	-0.0765134	moderate_down
Q14571	ITPR2	3.76795e-19	3.33415e-18	0.734328	-0.445504	moderate_down
Q9Y446	PKP3	8.16296e-21	1.82489e-19	0.442728	-1.17551	sig_down
P27694	RPA1	3.82118e-12	1.00302e-11	1.26619	0.340498	moderate_up
Q96Q15	SMG1	3.14723e-09	6.50283e-09	1.09925	0.136519	moderate_up
P52789	HK2	0.000603466	0.00084028	1.25833	0.331507	moderate_up
Q6PGP7	TTC37	0.0024775	0.00329624	0.970654	-0.0429714	moderate_down
Q15154	PCM1	6.28399e-09	1.26715e-08	0.893755	-0.162048	moderate_down
P00751	CFB	1.11554e-15	4.49112e-15	0.690441	-0.53441	moderate_down
Q14676	MDC1	6.14734e-21	1.57061e-19	1.53041	0.613914	sig_up
P61221	ABCE1	0.0320878	0.0389425	1.0936	0.12909	none
A3KMH1	VWA8	0.000331126	0.000469288	0.944751	-0.0819937	moderate_down
Q92621	NUP205	8.1863e-18	4.83996e-17	1.20721	0.271675	moderate_up
Q7L576	CYFIP1	1.61397e-20	2.77449e-19	0.830507	-0.267935	moderate_down
Q9UJU6	DBNL	2.08739e-20	3.39383e-19	0.744999	-0.424689	moderate_down
Q02790	FKBP4	0.132984	0.151099	1.01022	0.0146703	none
P27348	YWHAQ	0.108016	0.124172	1.03092	0.0439303	none
O43432	EIF4G3	5.90595e-18	3.60639e-17	1.21208	0.277485	moderate_up
Q9HC84	MUC5B	1.9089e-19	1.92129e-18	0.255724	-1.96734	sig_down
P11215	ITGAM	1.79009e-16	8.1647e-16	1.72757	0.788742	sig_up
O43175	PHGDH	1.18206e-18	8.82277e-18	0.634236	-0.656909	sig_down
Q15437	SEC23B	8.31547e-11	1.93722e-10	0.856075	-0.224191	moderate_down
P31040	SDHA	0.615333	0.641259	1.01234	0.0176942	none
Q8NFC6	BOD1L1	3.82255e-20	5.29802e-19	1.27468	0.350131	moderate_up
Q8N3C0	ASCC3	5.91777e-05	8.86665e-05	1.09881	0.135945	moderate_up
Q9NY33	DPP3	7.12895e-16	2.95451e-15	1.25609	0.328945	moderate_up
O14497	ARID1A	2.59771e-14	8.7184e-14	1.24911	0.320906	moderate_up
P17301	ITGA2	1.81559e-09	3.821e-09	1.33682	0.418805	moderate_up
O43149	ZZEF1	4.86248e-17	2.455e-16	0.871542	-0.198358	moderate_down
P61978	HNRNPK	1.00689e-19	1.14196e-18	1.29439	0.37227	moderate_up
P14735	IDE	1.07856e-19	1.20416e-18	0.769348	-0.378292	moderate_down
P05534	HLA-A	0.839389	0.852776	1.48104	0.566606	none
Q92797	SYMPK	6.14734e-21	1.57061e-19	1.41349	0.499258	moderate_up
P13611	VCAN	1.35588e-19	1.44441e-18	2.66908	1.41634	sig_up
Q92538	GBF1	0.907687	0.915365	1.00593	0.00852485	none
Q9Y4E1	WASHC2C	0.0305757	0.0371947	1.06299	0.088126	none
P13637	ATP1A3	2.15302e-07	3.83837e-07	0.930608	-0.103754	moderate_down
Q9ULV0	MYO5B	2.23879e-20	3.57744e-19	0.533854	-0.905483	sig_down
Q15124	PGM5	5.18182e-17	2.59649e-16	0.545112	-0.875374	sig_down
Q12789	GTF3C1	3.36966e-11	8.09972e-11	1.18225	0.241538	moderate_up
P30876	POLR2B	2.51077e-18	1.69327e-17	1.18815	0.24872	moderate_up
Q14669	TRIP12	1.37493e-09	2.92272e-09	1.10691	0.146537	moderate_up
Q96N67	DOCK7	6.07071e-20	7.5986e-19	1.25935	0.332683	moderate_up
Q99459	CDC5L	6.65716e-20	8.17854e-19	1.30541	0.384503	moderate_up
P02042	HBD	3.58654e-13	1.05088e-12	0.650815	-0.61968	sig_down
P17980	PSMC3	0.443197	0.471756	1.01914	0.0273544	none
O76094	SRP72	7.30864e-15	2.62942e-14	1.17693	0.235027	moderate_up
O95248	SBF1	7.42272e-17	3.62179e-16	0.858283	-0.220475	moderate_down
P10643	C7	1.61335e-18	1.15684e-17	0.647	-0.628163	sig_down
P42566	EPS15	0.784809	0.80294	0.999748	-0.000363114	none
O60264	SMARCA5	4.30721e-21	1.33523e-19	1.51271	0.597139	sig_up
Q16851	UGP2	0.269831	0.295401	1.02346	0.0334483	none
O75962	TRIO	9.6275e-21	2.00753e-19	1.46961	0.555432	moderate_up
Q13459	MYO9B	1.36704e-21	7.39158e-20	1.35652	0.439906	moderate_up
Q9Y6D5	ARFGEF2	1.08205e-05	1.70243e-05	1.09785	0.134687	moderate_up
P11940	PABPC1	5.12075e-15	1.87936e-14	1.19047	0.25153	moderate_up
P08575	PTPRC	5.00803e-07	8.68931e-07	1.28591	0.362794	moderate_up
Q9UGI8	TES	0.0282938	0.0344956	0.964891	-0.0515615	none
P26639	TARS	0.00601827	0.00777467	1.11674	0.159297	moderate_up
P04844	RPN2	6.22308e-13	1.77421e-12	1.19214	0.253554	moderate_up
P10316	HLA-A	0.000214779	0.000308962	1.40486	0.490426	moderate_up
Q9H583	HEATR1	4.01646e-17	2.05349e-16	1.28481	0.361553	moderate_up
Q15424	SAFB	4.29215e-20	5.8273e-19	1.39298	0.478178	moderate_up
Q9UIG0	BAZ1B	1.33455e-21	7.38766e-20	1.64347	0.716747	sig_up
Q13177	PAK2	7.29857e-22	6.82155e-20	1.4292	0.515207	moderate_up
P35998	PSMC2	6.9176e-07	1.18806e-06	1.08176	0.113382	moderate_up
O14617	AP3D1	1.30987e-12	3.60194e-12	1.10633	0.145785	moderate_up
P22897	MRC1	0.240686	0.264959	1.13406	0.181492	none
P46060	RANGAP1	7.33396e-13	2.07439e-12	1.20596	0.270187	moderate_up
Q92973	TNPO1	6.76251e-19	5.45932e-18	1.18856	0.249215	moderate_up
P49189	ALDH9A1	2.05593e-21	8.85192e-20	0.543837	-0.878754	sig_down
O43143	DHX15	5.65126e-19	4.70096e-18	1.26941	0.344155	moderate_up
O00567	NOP56	6.30621e-16	2.63467e-15	1.21575	0.281842	moderate_up
P07339	CTSD	2.10576e-21	8.98329e-20	1.59628	0.674718	sig_up
O75153	CLUH	3.17679e-15	1.20588e-14	0.786737	-0.346046	moderate_down
P12268	IMPDH2	9.12252e-13	2.5508e-12	0.832858	-0.263858	moderate_down
P48147	PREP	5.79385e-05	8.68938e-05	1.07148	0.0996035	moderate_up
Q9Y4F5	CEP170B	0.000309635	0.000439903	0.950892	-0.0726466	moderate_down
Q8TBA6	GOLGA5	6.43901e-05	9.62436e-05	1.09886	0.136009	moderate_up
Q15691	MAPRE1	1.4628e-09	3.10029e-09	1.13391	0.181301	moderate_up
P17844	DDX5	1.69134e-20	2.86511e-19	1.48142	0.56698	moderate_up
O75131	CPNE3	9.99392e-22	6.84992e-20	0.661183	-0.596878	sig_down
Q9BY44	EIF2A	1.08048e-06	1.82666e-06	1.15558	0.208618	moderate_up
Q9UKK3	PARP4	0.00109283	0.00149636	0.94192	-0.0863232	moderate_down
P01042	KNG1	1.23548e-17	7.02323e-17	0.652999	-0.614848	sig_down
P30740	SERPINB1	6.31082e-22	6.82155e-20	0.394232	-1.34288	sig_down
P30838	ALDH3A1	2.1367e-20	3.45587e-19	0.381066	-1.39189	sig_down
O43290	SART1	2.40103e-20	3.7592e-19	1.32648	0.407605	moderate_up
P80723	BASP1	9.95127e-18	5.77695e-17	1.87663	0.908143	sig_up
O94874	UFL1	1.83792e-13	5.59864e-13	0.894185	-0.161354	moderate_down
P19971	TYMP	6.21235e-20	7.7136e-19	2.08501	1.06006	sig_up
Q8IWZ3	ANKHD1	4.56722e-08	8.56526e-08	0.922009	-0.117147	moderate_down
P21399	ACO1	0.899787	0.908087	1.02384	0.0339844	none
Q9BZL4	PPP1R12C	1.20961e-11	3.02565e-11	0.76107	-0.393899	moderate_down
O75694	NUP155	8.00311e-20	9.44529e-19	1.21309	0.278691	moderate_up
Q16643	DBN1	2.59532e-07	4.60531e-07	1.20715	0.271602	moderate_up
Q15436	SEC23A	2.50726e-19	2.38976e-18	1.43376	0.519801	moderate_up
Q96QK1	VPS35	5.04538e-11	1.19638e-10	0.921873	-0.11736	moderate_down
Q5T0Z8	C6orf132	8.85707e-22	6.82155e-20	0.373354	-1.42138	sig_down
Q9NQC3	RTN4	1.34143e-11	3.34369e-11	0.848989	-0.236182	moderate_down
Q8N1F7	NUP93	1.76291e-18	1.24394e-17	1.23423	0.303616	moderate_up
O75874	IDH1	0.000948517	0.00130472	0.946975	-0.0786019	moderate_down
Q12797	ASPH	6.70516e-16	2.78633e-15	1.31959	0.400095	moderate_up
P23921	RRM1	0.0352122	0.0425456	1.0164	0.0234642	none
P52907	CAPZA1	1.23769e-07	2.24682e-07	0.935041	-0.096899	moderate_down
P0DOX7	NA	2.32032e-11	5.66823e-11	0.772393	-0.372593	moderate_down
Q12931	TRAP1	0.0253792	0.0310439	1.14021	0.189306	none
P31930	UQCRC1	1.90547e-16	8.66124e-16	0.800092	-0.321762	moderate_down
O60341	KDM1A	1.75318e-16	8.01208e-16	1.26542	0.339612	moderate_up
Q9Y6N5	SQOR	0.00208085	0.00278605	0.938815	-0.0910875	moderate_down
P47897	QARS	4.95929e-18	3.08298e-17	0.813681	-0.297465	moderate_down
Q8IUX7	AEBP1	2.9328e-15	1.11763e-14	1.71373	0.77714	sig_up
Q13618	CUL3	1.20867e-18	8.99248e-18	0.840011	-0.251521	moderate_down
Q8TD16	BICD2	0.310736	0.337126	1.03308	0.0469556	none
Q9NZN5	ARHGEF12	1.33799e-20	2.46402e-19	0.801057	-0.320023	moderate_down
P42345	MTOR	5.11011e-08	9.53914e-08	1.06271	0.0877496	moderate_up
P05107	ITGB2	2.86565e-18	1.90497e-17	1.72616	0.787564	sig_up
Q06210	GFPT1	0.000757953	0.00104864	1.09943	0.13675	moderate_up
Q9UHD9	UBQLN2	9.94425e-08	1.8155e-07	0.922327	-0.116649	moderate_down
P98194	ATP2C1	2.63557e-20	4.05808e-19	1.42601	0.511981	moderate_up
Q7Z4S6	KIF21A	4.76042e-17	2.40608e-16	0.720641	-0.472647	moderate_down
Q96G03	PGM2	6.21235e-20	7.7136e-19	0.772955	-0.371543	moderate_down
Q9Y265	RUVBL1	6.13802e-17	3.0267e-16	1.28963	0.366956	moderate_up
P26358	DNMT1	6.91912e-21	1.65419e-19	1.66018	0.731344	sig_up
P00918	CA2	4.37841e-08	8.21947e-08	0.769655	-0.377717	moderate_down
Q13136	PPFIA1	9.6275e-21	2.00753e-19	1.82826	0.870473	sig_up
O95347	SMC2	2.99461e-18	1.98078e-17	1.73265	0.792978	sig_up
O43815	STRN	7.46947e-20	8.92881e-19	0.775367	-0.367049	moderate_down
O95573	ACSL3	4.2948e-10	9.46708e-10	0.890621	-0.167116	moderate_down
Q08379	GOLGA2	1.73083e-08	3.36329e-08	0.911719	-0.133338	moderate_down
P09651	HNRNPA1	6.26926e-11	1.47531e-10	1.22213	0.289403	moderate_up
Q9H3S7	PTPN23	1.42339e-14	4.95047e-14	0.912544	-0.132034	moderate_down
P20042	EIF2S2	2.13376e-13	6.44494e-13	1.187	0.247316	moderate_up
Q96KP4	CNDP2	0.0677572	0.0797951	1.07545	0.104936	none
O94832	MYO1D	2.17185e-06	3.57807e-06	0.924267	-0.113619	moderate_down
Q9NUQ9	FAM49B	1.36704e-21	7.39158e-20	1.37483	0.459251	moderate_up
P26196	DDX6	2.09312e-06	3.45387e-06	0.947182	-0.0782869	moderate_down
P36957	DLST	4.63277e-05	7.00223e-05	0.941895	-0.0863625	moderate_down
Q9Y4A5	TRRAP	5.66467e-20	7.23646e-19	1.24197	0.312631	moderate_up
Q9Y6F6	MRVI1	1.25515e-16	5.85108e-16	0.628676	-0.669611	sig_down
Q92608	DOCK2	2.06749e-06	3.41279e-06	1.21348	0.279146	moderate_up
Q9P0V9	2021-09-10	7.56393e-19	5.9766e-18	0.757307	-0.40105	moderate_down
O95831	AIFM1	0.0267167	0.0326156	1.05514	0.0774363	none
Q5JTV8	TOR1AIP1	4.72758e-13	1.36839e-12	1.13022	0.176599	moderate_up
Q7LBC6	KDM3B	1.50911e-14	5.22124e-14	1.26455	0.338619	moderate_up
P31943	HNRNPH1	1.19397e-14	4.17913e-14	1.14632	0.197015	moderate_up
P45974	USP5	0.00365637	0.00480422	0.979117	-0.0304473	moderate_down
O00299	CLIC1	0.394441	0.423299	1.03363	0.0477224	none
Q15181	PPA1	0.00544926	0.00706315	0.960475	-0.0581802	moderate_down
O00291	HIP1	2.18796e-19	2.1374e-18	1.35668	0.440075	moderate_up
Q8TD19	NEK9	0.0128665	0.0161832	0.967969	-0.0469674	none
P56199	ITGA1	5.03897e-08	9.41202e-08	0.826633	-0.274681	moderate_down
P55795	HNRNPH2	1.10408e-14	3.87763e-14	1.14108	0.190401	moderate_up
Q9NVD7	PARVA	2.16744e-11	5.30593e-11	0.752124	-0.410957	moderate_down
P46063	RECQL	6.78694e-22	6.82155e-20	1.51063	0.595155	sig_up
P20020	ATP2B1	3.57027e-18	2.30101e-17	1.3686	0.452702	moderate_up
P16152	CBR1	6.15604e-14	1.97691e-13	0.752521	-0.410196	moderate_down
Q15057	ACAP2	0.110778	0.127221	1.03216	0.0456621	none
Q6ZNJ1	NBEAL2	1.69709e-21	8.17767e-20	0.555172	-0.848993	sig_down
Q9H0A0	NAT10	7.16727e-14	2.28429e-13	1.29831	0.376632	moderate_up
Q53EL6	PDCD4	1.48558e-19	1.55409e-18	0.652528	-0.615887	sig_down
P13671	C6	1.69605e-14	5.83763e-14	0.732226	-0.449639	moderate_down
Q9BXJ9	NAA15	0.696344	0.718996	1.03222	0.0457534	none
Q14624	ITIH4	6.96748e-17	3.41219e-16	0.658503	-0.602738	sig_down
P35443	THBS4	0.00536616	0.0069603	1.34304	0.425504	moderate_up
Q86XP3	DDX42	8.423e-17	4.06296e-16	1.16776	0.223748	moderate_up
Q9NZM3	ITSN2	4.20605e-21	1.3215e-19	0.766772	-0.383131	moderate_down
Q6NZI2	CAVIN1	1.40632e-17	7.85984e-17	0.628884	-0.669135	sig_down
P09104	ENO2	0.756209	0.776498	1.10537	0.144531	none
Q5JSL3	DOCK11	2.94314e-11	7.1131e-11	1.23502	0.304535	moderate_up
Q14767	LTBP2	8.39241e-16	3.43679e-15	1.7588	0.814591	sig_up
P46087	NOP2	2.18796e-19	2.1374e-18	1.53941	0.622376	sig_up
P21359	NF1	5.76061e-17	2.85726e-16	1.21468	0.280577	moderate_up
Q9Y485	DMXL1	1.57797e-18	1.13496e-17	0.778238	-0.361716	moderate_down
P47755	CAPZA2	4.02899e-12	1.05518e-11	0.846307	-0.240746	moderate_down
Q6P2E9	EDC4	5.80859e-10	1.26926e-09	1.10189	0.139985	moderate_up
P07910	HNRNPC	1.99777e-19	1.98496e-18	1.41543	0.50124	moderate_up
Q8IZH2	XRN1	3.11735e-08	5.92628e-08	1.12702	0.172513	moderate_up
Q02252	ALDH6A1	1.81196e-15	7.0893e-15	0.734693	-0.444786	moderate_down
Q8WUM0	NUP133	3.44245e-19	3.09321e-18	1.23298	0.302147	moderate_up
O14745	SLC9A3R1	6.91912e-21	1.65419e-19	0.544011	-0.878291	sig_down
P36871	PGM1	4.63277e-05	7.00223e-05	0.918328	-0.122919	moderate_down
O00203	AP3B1	1.98042e-13	6.00127e-13	1.13868	0.187364	moderate_up
Q9H4A4	RNPEP	1.9089e-19	1.92129e-18	0.79322	-0.334206	moderate_down
P08237	PFKM	1.23338e-09	2.63447e-09	0.849829	-0.234756	moderate_down
Q9UQC9	CLCA2	2.80618e-14	9.3741e-14	0.694862	-0.525202	moderate_down
Q9P2M7	CGN	1.25978e-15	5.03478e-15	0.661177	-0.596892	sig_down
Q96K76	USP47	5.89087e-13	1.68414e-12	0.882611	-0.18015	moderate_down
P02647	APOA1	1.36599e-15	5.41505e-15	0.666017	-0.586369	sig_down
P50502	ST13	0.0859981	0.100098	1.06857	0.0956876	none
P43121	MCAM	1.39389e-15	5.5233e-15	0.669246	-0.579392	moderate_down
Q9UMS4	PRPF19	3.82255e-20	5.29802e-19	1.3868	0.471757	moderate_up
P21281	ATP6V1B2	0.347798	0.375627	0.995391	-0.00666489	none
Q8TEM1	NUP210	1.18891e-11	2.97707e-11	1.42913	0.515137	moderate_up
O75691	UTP20	8.2625e-12	2.09834e-11	1.19244	0.253919	moderate_up
Q9UHX1	PUF60	6.61259e-19	5.35689e-18	1.35258	0.435713	moderate_up
Q14240	EIF4A2	0.070814	0.0832053	0.981998	-0.0262085	none
Q6WKZ4	RAB11FIP1	1.59083e-19	1.64204e-18	0.592308	-0.755579	sig_down
P18669	PGAM1	2.26044e-15	8.72285e-15	0.832695	-0.26414	moderate_down
P09871	C1S	0.00694636	0.00892282	1.15367	0.206231	moderate_up
Q06124	PTPN11	0.199493	0.22158	0.987417	-0.0182693	none
P31942	HNRNPH3	6.75746e-21	1.64085e-19	1.2753	0.350835	moderate_up
Q6DD88	ATL3	6.30138e-08	1.16809e-07	0.883573	-0.178579	moderate_down
Q5THJ4	VPS13D	0.00188124	0.00252899	0.966526	-0.0491191	moderate_down
Q15459	SF3A1	5.66467e-20	7.23646e-19	1.28458	0.361297	moderate_up
P63244	RACK1	1.45524e-10	3.33015e-10	0.915892	-0.12675	moderate_down
P08758	ANXA5	1.32487e-07	2.399e-07	1.14114	0.190474	moderate_up
Q5VZK9	CARMIL1	0.0735805	0.0863033	1.10488	0.143883	none
Q9Y6U3	SCIN	9.75556e-22	6.82155e-20	0.296243	-1.75515	sig_down
Q9H6S3	EPS8L2	6.78694e-22	6.82155e-20	0.386144	-1.37279	sig_down
Q14151	SAFB2	6.61259e-19	5.35689e-18	1.28298	0.359494	moderate_up
Q93084	ATP2A3	0.537113	0.564232	1.03091	0.0439161	none
Q7KZI7	MARK2	1.48558e-19	1.55409e-18	0.766698	-0.383271	moderate_down
Q96T23	RSF1	1.26601e-19	1.36746e-18	1.39099	0.476112	moderate_up
P49589	CARS	0.00178817	0.00240666	1.04958	0.069806	moderate_up
Q16853	AOC3	3.93193e-17	2.0136e-16	0.597799	-0.742269	sig_down
Q9UIA9	XPO7	0.000940112	0.00129354	0.968064	-0.0468254	moderate_down
P00367	GLUD1	1.31178e-13	4.06787e-13	0.850896	-0.232945	moderate_down
P49591	SARS	7.39648e-19	5.86922e-18	0.816713	-0.292099	moderate_down
P04899	GNAI2	2.94819e-06	4.80768e-06	0.916978	-0.125041	moderate_down
P23141	CES1	1.00149e-06	1.69712e-06	1.05968	0.0836326	moderate_up
Q562R1	ACTBL2	0.0132318	0.0166225	0.961392	-0.0568037	none
O60502	OGA	5.207e-07	9.01436e-07	0.917409	-0.124363	moderate_down
P19823	ITIH2	1.83298e-07	3.28517e-07	0.830312	-0.268275	moderate_down
P57740	NUP107	9.67209e-19	7.40333e-18	1.1912	0.252418	moderate_up
Q15042	RAB3GAP1	0.943342	0.948339	1.01431	0.0205055	none
Q01970	PLCB3	2.76865e-16	1.22553e-15	0.804981	-0.312973	moderate_down
Q9Y696	CLIC4	7.28199e-07	1.24811e-06	1.15296	0.205344	moderate_up
Q15366	PCBP2	9.61091e-10	2.06662e-09	1.09745	0.13415	moderate_up
P01861	IGHG4	8.08843e-08	1.48661e-07	0.844506	-0.24382	moderate_down
P12830	CDH1	1.00917e-20	2.081e-19	0.560724	-0.834638	sig_down
P09327	VIL1	0.914296	0.92163	2.36324	1.24076	none
P49915	GMPS	6.44526e-21	1.6027e-19	1.6849	0.752663	sig_up
Q9NVP1	DDX18	3.76795e-19	3.33415e-18	1.46997	0.555791	moderate_up
Q15942	ZYX	0.429967	0.458513	1.03758	0.0532275	none
Q9Y2H6	FNDC3A	3.72627e-15	1.40131e-14	1.28938	0.366672	moderate_up
P40227	CCT6A	0.0633763	0.0747495	0.987673	-0.0178946	none
Q04917	YWHAH	6.26916e-17	3.08482e-16	1.23886	0.30901	moderate_up
Q9UJZ1	STOML2	0.0156224	0.0194678	1.09534	0.131375	none
Q8TEQ6	GEMIN5	1.25695e-08	2.47138e-08	1.1561	0.209271	moderate_up
Q14258	TRIM25	0.028837	0.0351348	0.981657	-0.0267093	none
P48594	SERPINB4	2.07133e-17	1.11931e-16	0.455682	-1.1339	sig_down
P38606	ATP6V1A	1.55821e-05	2.42169e-05	1.08571	0.118638	moderate_up
Q8WUF5	PPP1R13L	3.11043e-17	1.62603e-16	0.657495	-0.604949	sig_down
P02748	C9	7.57912e-16	3.12992e-15	0.694659	-0.525622	moderate_down
O60216	RAD21	8.79722e-13	2.4628e-12	1.21518	0.281168	moderate_up
Q9NU22	MDN1	3.34398e-09	6.89863e-09	1.17896	0.237511	moderate_up
Q9UIQ6	LNPEP	1.9843e-17	1.07666e-16	0.849537	-0.235252	moderate_down
Q6YN16	HSDL2	3.39522e-21	1.16086e-19	0.681345	-0.553542	moderate_down
P19838	NFKB1	0.0224327	0.027552	0.968846	-0.0456609	none
P39880	CUX1	2.04373e-19	2.01555e-18	1.35215	0.435261	moderate_up
Q2M2I8	AAK1	3.60239e-10	7.99004e-10	1.12407	0.168731	moderate_up
A1X283	SH3PXD2B	1.82374e-21	8.4382e-20	1.57075	0.651454	sig_up
Q9UJS0	SLC25A13	7.02097e-10	1.52594e-09	1.23703	0.306876	moderate_up
Q9UNZ2	NSFL1C	0.000309635	0.000439903	0.954929	-0.0665342	moderate_down
P29692	EEF1D	1.41821e-09	3.01263e-09	1.11804	0.160969	moderate_up
Q15477	SKIV2L	7.24572e-10	1.57332e-09	0.921993	-0.117172	moderate_down
O00461	GOLIM4	4.71513e-22	6.82155e-20	2.05951	1.0423	sig_up
Q5VYS8	TUT7	1.36138e-07	2.46271e-07	0.912191	-0.132593	moderate_down
Q96I24	FUBP3	3.14534e-12	8.31013e-12	1.158	0.211636	moderate_up
P46100	ATRX	1.13514e-20	2.24135e-19	1.39046	0.475559	moderate_up
Q92888	ARHGEF1	7.7536e-15	2.77875e-14	1.2101	0.275127	moderate_up
A0MZ66	SHTN1	0.901761	0.909882	1.0672	0.0938366	none
O15523	DDX3Y	0.470344	0.499338	1.11501	0.157054	none
Q9Y230	RUVBL2	2.56478e-19	2.43393e-18	1.30791	0.387259	moderate_up
Q13561	DCTN2	7.90777e-15	2.83072e-14	0.886143	-0.174389	moderate_down
Q9BY89	KIAA1671	3.33486e-16	1.45949e-15	0.749057	-0.416852	moderate_down
P19174	PLCG1	3.62179e-16	1.57469e-15	1.22027	0.2872	moderate_up
Q9UMX0	UBQLN1	0.000154232	0.00022454	0.914589	-0.128805	moderate_down
Q6PKG0	LARP1	0.162201	0.182425	0.997232	-0.0039988	none
P17858	PFKL	4.87914e-11	1.15755e-10	0.903141	-0.146978	moderate_down
A0FGR8	ESYT2	8.88463e-11	2.06568e-10	0.864423	-0.21019	moderate_down
P01876	IGHA1	1.05747e-18	7.9825e-18	0.607165	-0.71984	sig_down
P31947	SFN	4.19092e-17	2.13916e-16	0.59879	-0.739878	sig_down
Q8WWM7	ATXN2L	3.73492e-20	5.21542e-19	1.34798	0.430803	moderate_up
Q9GZR7	DDX24	5.86304e-21	1.55346e-19	1.5571	0.638862	sig_up
P01834	IGKC	1.9998e-08	3.86414e-08	0.813823	-0.297213	moderate_down
P48735	IDH2	7.39984e-09	1.48252e-08	0.873114	-0.195758	moderate_down
Q9HC35	EML4	7.4274e-21	1.7312e-19	1.3493	0.432214	moderate_up
P29350	PTPN6	1.99017e-11	4.88868e-11	1.31451	0.394529	moderate_up
Q8TCS8	PNPT1	1.39355e-16	6.45741e-16	1.32859	0.409897	moderate_up
P00390	GSR	0.00329488	0.00434213	0.983351	-0.024222	moderate_down
P50416	CPT1A	0.00028392	0.000404544	1.37038	0.454576	moderate_up
Q9HAV4	XPO5	8.97745e-20	1.03715e-18	1.55415	0.636127	sig_up
Q9NRY4	ARHGAP35	0.0162764	0.0202503	1.0189	0.0270188	none
Q14914	PTGR1	3.68383e-19	3.27843e-18	0.566347	-0.820242	sig_down
P61011	SRP54	1.08673e-13	3.40059e-13	1.19176	0.253098	moderate_up
O15371	EIF3D	0.000104924	0.000154251	0.956571	-0.0640554	moderate_down
O95602	POLR1A	1.0546e-12	2.91985e-12	1.21876	0.285417	moderate_up
O60488	ACSL4	4.03186e-19	3.53405e-18	1.35368	0.436885	moderate_up
P11217	PYGM	6.46596e-19	5.27486e-18	0.474551	-1.07536	sig_down
P23142	FBLN1	1.09422e-06	1.84888e-06	1.41658	0.502407	moderate_up
Q15021	NCAPD2	1.32524e-19	1.4199e-18	1.69175	0.758517	sig_up
P48444	ARCN1	4.19881e-15	1.56446e-14	1.18645	0.246651	moderate_up
P40121	CAPG	0.00988838	0.0125631	1.1184	0.161442	none
O75150	RNF40	1.95284e-19	1.94447e-18	1.26514	0.339297	moderate_up
Q99613	EIF3C	0.104326	0.120212	0.986965	-0.0189284	none
P22234	PAICS	0.00016708	0.000242485	1.1482	0.199372	moderate_up
Q5H9R7	PPP6R3	0.0869135	0.101138	1.06092	0.0853128	none
Q9P2R3	ANKFY1	4.71826e-11	1.11995e-10	1.10785	0.147768	moderate_up
P06727	APOA4	2.14087e-14	7.26116e-14	0.689875	-0.535593	moderate_down
Q5VZ89	DENND4C	2.11625e-17	1.14093e-16	0.836355	-0.257812	moderate_down
Q13315	ATM	6.37825e-09	1.28505e-08	1.13634	0.184388	moderate_up
Q9UKX7	NUP50	5.93227e-20	7.49593e-19	1.41067	0.496384	moderate_up
P54578	USP14	3.4681e-14	1.14618e-13	1.20719	0.271658	moderate_up
Q13596	SNX1	7.85647e-05	0.000116531	0.953468	-0.0687441	moderate_down
P07954	FH	3.73493e-05	5.66821e-05	0.937174	-0.0936113	moderate_down
Q63HR2	TNS2	9.73796e-18	5.67642e-17	0.680849	-0.554594	moderate_down
O75746	SLC25A12	1.60496e-09	3.38998e-09	0.876004	-0.190991	moderate_down
P01008	SERPINC1	3.57027e-18	2.30101e-17	0.673032	-0.571253	moderate_down
Q15417	CNN3	0.825334	0.839781	1.06605	0.0922704	none
P51884	LUM	3.90801e-07	6.84197e-07	0.848929	-0.236284	moderate_down
P52306	RAP1GDS1	6.76927e-09	1.36147e-08	0.893226	-0.162903	moderate_down
Q9UQB8	BAIAP2	1.55495e-19	1.61216e-18	0.577479	-0.79216	sig_down
P22695	UQCRC2	3.39321e-13	9.97689e-13	0.831505	-0.266204	moderate_down
P01871	IGHM	2.34562e-16	1.04826e-15	0.648864	-0.624013	sig_down
P09110	ACAA1	1.59083e-19	1.64204e-18	0.717503	-0.478943	moderate_down
P06748	NPM1	5.76755e-11	1.36e-10	1.23689	0.30672	moderate_up
P04632	CAPNS1	9.75556e-22	6.82155e-20	0.694495	-0.525965	moderate_down
P49756	RBM25	3.19886e-18	2.08621e-17	1.27006	0.344901	moderate_up
Q9BTW9	TBCD	7.47748e-10	1.62061e-09	1.15625	0.209459	moderate_up
Q9H2P0	ADNP	1.32113e-18	9.74348e-18	1.41448	0.500271	moderate_up
P22059	OSBP	0.935407	0.941379	1.01212	0.017381	none
P12004	PCNA	8.5573e-21	1.86377e-19	1.79855	0.846834	sig_up
Q9C0D5	TANC1	0.0227282	0.0279002	0.989096	-0.0158181	none
Q14BN4	SLMAP	5.2953e-18	3.27436e-17	0.546033	-0.872941	sig_down
Q13308	PTK7	6.16923e-18	3.74503e-17	1.65612	0.727805	sig_up
Q53EP0	FNDC3B	1.73831e-21	8.24809e-20	2.1211	1.08481	sig_up
Q9NR12	PDLIM7	3.65977e-07	6.41823e-07	0.829403	-0.269855	moderate_down
P07195	LDHB	5.0625e-06	8.14413e-06	1.14708	0.197961	moderate_up
O75179	ANKRD17	0.00109283	0.00149636	1.10063	0.138328	moderate_up
Q9UH99	SUN2	8.7851e-17	4.21794e-16	0.832371	-0.264701	moderate_down
Q15084	PDIA6	6.75746e-21	1.64085e-19	1.51324	0.597642	sig_up
Q9BZH6	WDR11	3.80683e-07	6.66984e-07	1.08427	0.116727	moderate_up
P54920	NAPA	1.54011e-20	2.68221e-19	0.748048	-0.418797	moderate_down
P08195	SLC3A2	2.87308e-09	5.95357e-09	1.47694	0.562611	moderate_up
Q68DQ2	CRYBG3	6.29456e-21	1.58215e-19	0.702057	-0.510339	moderate_down
Q9UBG0	MRC2	2.34254e-08	4.49931e-08	1.34432	0.426872	moderate_up
P40222	TXLNA	7.73513e-19	6.1015e-18	1.30328	0.382147	moderate_up
Q9Y2U8	LEMD3	2.69997e-14	9.04528e-14	1.17604	0.233941	moderate_up
Q9Y4W6	AFG3L2	0.000149659	0.00021812	0.959202	-0.0600936	moderate_down
Q9BXP5	SRRT	1.57661e-20	2.72032e-19	1.39162	0.47677	moderate_up
P43304	GPD2	0.479593	0.50846	1.03578	0.0507134	none
Q9NYL9	TMOD3	6.00353e-21	1.56834e-19	0.736683	-0.440883	moderate_down
P29590	PML	3.10174e-20	4.52845e-19	1.62682	0.702054	sig_up
Q13418	ILK	3.7796e-10	8.36513e-10	0.789016	-0.341874	moderate_down
Q9Y2X3	NOP58	1.67082e-17	9.23272e-17	1.28459	0.361304	moderate_up
P61158	ACTR3	0.498385	0.526762	1.0067	0.00963922	none
Q8TEW0	PARD3	6.04507e-19	4.97955e-18	0.724313	-0.465314	moderate_down
Q07866	KLC1	1.06167e-14	3.73572e-14	1.16266	0.217424	moderate_up
Q9Y3I0	RTCB	2.75257e-14	9.20824e-14	1.09627	0.132603	moderate_up
Q96A65	EXOC4	6.97103e-20	8.45249e-19	0.866379	-0.206931	moderate_down
Q9UBT2	UBA2	1.43441e-21	7.57954e-20	1.51745	0.601644	sig_up
Q86UU1	PHLDB1	1.77006e-10	4.03667e-10	1.2195	0.286288	moderate_up
Q96JH7	VCPIP1	4.00881e-09	8.22819e-09	1.11915	0.162409	moderate_up
Q9UNF0	PACSIN2	0.00208085	0.00278605	0.968407	-0.0463145	moderate_down
P54577	YARS	0.00110249	0.00150915	1.11565	0.157886	moderate_up
Q9UPY3	DICER1	0.276379	0.302	1.0028	0.00403144	none
O75410	TACC1	2.08245e-10	4.7236e-10	0.863836	-0.21117	moderate_down
Q08426	EHHADH	0.0906537	0.105227	1.09048	0.124962	none
P51608	MECP2	3.09351e-13	9.12452e-13	0.812611	-0.299363	moderate_down
Q14566	MCM6	5.93227e-20	7.49593e-19	2.02421	1.01736	sig_up
P09493	TPM1	4.00881e-09	8.22819e-09	0.773731	-0.370095	moderate_down
Q12774	ARHGEF5	6.38677e-10	1.3907e-09	0.832953	-0.263692	moderate_down
Q9UGP8	SEC63	4.03186e-19	3.53405e-18	1.25761	0.330684	moderate_up
Q9NVA2	2021-09-11	0.000496905	0.000694816	1.08136	0.112842	moderate_up
Q4L180	FILIP1L	3.20815e-07	5.64751e-07	1.32472	0.405689	moderate_up
Q9HD20	ATP13A1	9.15714e-08	1.6774e-07	1.11869	0.161814	moderate_up
Q9Y277	VDAC3	0.395827	0.424541	1.02811	0.039992	none
Q92804	TAF15	9.17887e-05	0.000135347	1.09794	0.134801	moderate_up
Q9H2U1	DHX36	3.91222e-20	5.39016e-19	1.34566	0.428312	moderate_up
Q96C19	EFHD2	1.05413e-19	1.18113e-18	1.47994	0.56554	moderate_up
P35527	KRT9	5.47489e-13	1.57344e-12	0.663644	-0.591519	sig_down
Q8NBF2	NHLRC2	9.65376e-09	1.91388e-08	0.889438	-0.169034	moderate_down
Q12769	NUP160	1.07117e-15	4.32373e-15	1.19067	0.251768	moderate_up
O43396	TXNL1	1.40632e-17	7.85984e-17	0.826524	-0.274872	moderate_down
P07951	TPM2	1.13644e-06	1.91535e-06	0.80246	-0.317498	moderate_down
Q8N3U4	STAG2	1.6865e-18	1.1982e-17	1.33183	0.41341	moderate_up
P11387	TOP1	4.8502e-21	1.3965e-19	1.6756	0.744676	sig_up
O75828	CBR3	3.73492e-20	5.21542e-19	0.569799	-0.811474	sig_down
P43686	PSMC4	4.02324e-08	7.57258e-08	0.941737	-0.086604	moderate_down
P60228	EIF3E	1.51904e-08	2.96975e-08	0.930296	-0.104239	moderate_down
Q92626	PXDN	3.32567e-20	4.76559e-19	2.05554	1.03952	sig_up
O76074	PDE5A	1.51904e-08	2.96975e-08	0.834149	-0.261623	moderate_down
Q9Y6K5	OAS3	4.09838e-16	1.76621e-15	1.62673	0.701975	sig_up
O75955	FLOT1	0.0258739	0.0316198	0.972027	-0.0409317	none
O00231	PSMD11	0.0052034	0.00675861	0.973406	-0.0388871	moderate_down
Q9UL18	AGO1	1.67716e-11	4.14168e-11	0.868939	-0.202673	moderate_down
Q9C0C9	UBE2O	1.98687e-07	3.54729e-07	1.10853	0.148643	moderate_up
O00443	PIK3C2A	0.199493	0.22158	1.02928	0.0416347	none
O75146	HIP1R	0.387556	0.416534	1.07014	0.0978042	none
O43847	NRDC	4.16093e-05	6.30033e-05	1.11132	0.152276	moderate_up
O60218	AKR1B10	1.36138e-07	2.46271e-07	0.926453	-0.11021	moderate_down
Q5JRX3	PITRM1	5.67203e-11	1.33917e-10	1.15537	0.20835	moderate_up
O00151	PDLIM1	0.889925	0.899305	1.02899	0.041234	none
Q96KR1	ZFR	1.63525e-17	9.05228e-17	1.27835	0.354278	moderate_up
Q8TE68	EPS8L1	5.33289e-21	1.44594e-19	0.350254	-1.51353	sig_down
O95810	CAVIN2	4.64434e-18	2.89881e-17	0.569116	-0.813206	sig_down
Q96RT1	ERBIN	2.17185e-06	3.57807e-06	0.935869	-0.0956219	moderate_down
Q9Y4J8	DTNA	1.79789e-14	6.16533e-14	0.660393	-0.598604	sig_down
P10515	DLAT	3.67384e-14	1.21073e-13	0.859739	-0.218029	moderate_down
Q9H1H9	KIF13A	0.0222862	0.0273793	1.06782	0.0946744	none
P05166	PCCB	1.88399e-18	1.31737e-17	0.693301	-0.528446	moderate_down
P36578	RPL4	0.190051	0.211776	0.988661	-0.0164521	none
O00469	PLOD2	5.20794e-21	1.43721e-19	2.46252	1.30014	sig_up
O14639	ABLIM1	1.21202e-21	7.262e-20	0.360111	-1.47349	sig_down
Q8NDA2	HMCN2	9.52282e-22	6.82155e-20	0.518283	-0.948188	sig_down
Q9UQ80	PA2G4	0.552016	0.578516	1.00541	0.00778278	none
P00338	LDHA	7.8679e-08	1.44751e-07	1.19584	0.25802	moderate_up
Q92609	TBC1D5	0.0125984	0.0158567	0.975755	-0.0354086	none
Q8IWJ2	GCC2	6.75425e-15	2.4451e-14	1.19446	0.25636	moderate_up
Q86UX7	FERMT3	7.44458e-14	2.36861e-13	1.50343	0.588259	sig_up
P41218	MNDA	5.41223e-18	3.32675e-17	2.20513	1.14087	sig_up
P54886	ALDH18A1	7.78659e-21	1.78363e-19	1.45718	0.54318	moderate_up
O14976	GAK	9.4941e-12	2.39802e-11	0.898025	-0.155172	moderate_down
Q32P28	P3H1	4.96666e-21	1.41254e-19	2.13385	1.09346	sig_up
P00387	CYB5R3	4.02324e-08	7.57258e-08	0.891764	-0.165265	moderate_down
P55809	OXCT1	2.77785e-12	7.36641e-12	0.830858	-0.267326	moderate_down
Q86SQ0	PHLDB2	1.51988e-19	1.58285e-18	1.53354	0.616868	sig_up
P51812	RPS6KA3	0.0837439	0.0976574	0.996886	-0.00449984	none
O75891	ALDH1L1	2.04893e-10	4.65097e-10	0.721809	-0.47031	moderate_down
Q9HCK8	CHD8	2.61155e-21	9.9948e-20	1.39162	0.476761	moderate_up
P33991	MCM4	4.31401e-19	3.74256e-18	1.95481	0.967029	sig_up
Q9UHB9	SRP68	1.14993e-13	3.58629e-13	1.19875	0.261532	moderate_up
P07737	PFN1	0.0318883	0.0387155	1.05656	0.0793795	none
P02790	HPX	1.72429e-18	1.22131e-17	0.61901	-0.691965	sig_down
Q6XQN6	NAPRT	3.9556e-15	1.47858e-14	0.768912	-0.37911	moderate_down
Q5JTH9	RRP12	1.06139e-16	5.00808e-16	1.26808	0.342647	moderate_up
O75822	EIF3J	0.000374787	0.000528349	0.944154	-0.082906	moderate_down
Q96HE7	ERO1A	9.52916e-18	5.56666e-17	0.636107	-0.652658	sig_down
O00232	PSMD12	0.00188124	0.00252899	1.05443	0.0764636	moderate_up
P07585	DCN	9.63273e-13	2.68136e-12	0.729525	-0.454971	moderate_down
Q9NTI5	PDS5B	5.06888e-18	3.1469e-17	1.30423	0.383203	moderate_up
Q9H0D6	XRN2	3.16094e-21	1.10931e-19	1.41968	0.505562	moderate_up
O15355	PPM1G	5.08589e-21	1.42038e-19	1.50787	0.592515	sig_up
P14550	AKR1A1	5.67914e-13	1.62811e-12	0.85271	-0.229873	moderate_down
O15067	PFAS	2.08811e-08	4.02726e-08	1.14635	0.197054	moderate_up
P51531	SMARCA2	0.0427533	0.0513106	1.1013	0.139207	none
Q9Y4E8	USP15	0.00557607	0.00722149	0.969784	-0.0442647	moderate_down
Q9UKG1	APPL1	5.72581e-21	1.53017e-19	0.75981	-0.396289	moderate_down
Q8NC51	SERBP1	3.03574e-12	8.03196e-12	0.824361	-0.278652	moderate_down
Q96T58	SPEN	1.29208e-18	9.55956e-18	1.24219	0.312882	moderate_up
P20073	ANXA7	3.09983e-09	6.40775e-09	0.907152	-0.140584	moderate_down
O43390	HNRNPR	5.79694e-20	7.37504e-19	1.37628	0.460773	moderate_up
P61981	YWHAG	1.76291e-18	1.24394e-17	1.28186	0.358244	moderate_up
P51149	RAB7A	1.59656e-12	4.33773e-12	1.1786	0.237079	moderate_up
Q96AQ6	PBXIP1	0.0277594	0.0338707	0.952155	-0.0707318	none
Q9UKY7	CDV3	0.0258739	0.0316198	1.08046	0.111644	none
P11274	BCR	0.134276	0.15253	1.00645	0.00928108	none
O00507	USP9Y	4.28174e-08	8.04286e-08	0.7502	-0.414652	moderate_down
Q9BW04	SARG	1.04881e-21	6.96707e-20	0.354689	-1.49538	sig_down
Q9H9G7	AGO3	0.136232	0.154639	1.02929	0.0416487	none
P12532	CKMT1A	1.1089e-17	6.36982e-17	0.605276	-0.724335	sig_down
Q01804	OTUD4	0.00313928	0.00414589	1.0662	0.0924818	moderate_up
Q8NEY1	NAV1	2.40241e-18	1.62964e-17	1.67245	0.741964	sig_up
A6NMZ7	COL6A6	7.66067e-22	6.82155e-20	0.312028	-1.68025	sig_down
Q14141	2021-09-06	0.00120354	0.00164264	0.924898	-0.112635	moderate_down
P16885	PLCG2	1.05745e-05	1.66542e-05	1.19034	0.251376	moderate_up
Q8IY21	DDX60	5.28542e-14	1.71091e-13	1.62738	0.702555	sig_up
Q96PC5	MIA2	0.496804	0.525211	1.01698	0.0242957	none
P05120	SERPINB2	1.10064e-21	7.01091e-20	0.346782	-1.5279	sig_down
P23743	DGKA	3.61102e-17	1.86053e-16	0.745465	-0.423787	moderate_down
P30038	ALDH4A1	1.40226e-20	2.53717e-19	0.585821	-0.771468	sig_down
O43242	PSMD3	0.0892362	0.103672	1.02852	0.040564	none
Q7Z2Z2	EFL1	5.45185e-10	1.19384e-09	0.901291	-0.149934	moderate_down
Q5T0W9	FAM83B	5.266e-05	7.91944e-05	0.944259	-0.0827449	moderate_down
O75112	LDB3	3.76795e-19	3.33415e-18	0.496905	-1.00896	sig_down
P40926	MDH2	0.0892362	0.103672	1.00801	0.011508	none
P50552	VASP	0.270915	0.296483	1.03432	0.0486814	none
P33992	MCM5	9.6174e-20	1.10286e-18	1.82642	0.869015	sig_up
P62195	PSMC5	0.580709	0.607165	1.00415	0.00598097	none
O75339	CILP	0.383459	0.412417	1.36111	0.444782	none
Q05655	PRKCD	4.39638e-07	7.66522e-07	0.913384	-0.130707	moderate_down
Q15019	2021-09-02	0.250829	0.275474	1.03778	0.0534998	none
Q9NYF8	BCLAF1	2.34998e-18	1.60408e-17	1.37401	0.458396	moderate_up
Q12923	PTPN13	1.88641e-15	7.36507e-15	0.746494	-0.421797	moderate_down
Q6NUK1	SLC25A24	9.45962e-13	2.63713e-12	1.18632	0.24649	moderate_up
P00736	C1R	0.0205922	0.0253619	1.14378	0.193804	none
Q14651	PLS1	5.43594e-06	8.72378e-06	0.92456	-0.113161	moderate_down
Q7Z3D6	DGLUCY	1.34693e-17	7.55973e-17	0.718067	-0.47781	moderate_down
P13861	PRKAR2A	1.60042e-17	8.87534e-17	0.791974	-0.336475	moderate_down
Q9UKV8	AGO2	1.90133e-09	3.99602e-09	1.11986	0.163324	moderate_up
Q6ZMP0	THSD4	4.41233e-19	3.81718e-18	0.608945	-0.715617	sig_down
Q14166	TTLL12	1.13032e-16	5.31178e-16	0.755886	-0.40376	moderate_down
O43776	NARS	1.80389e-05	2.79278e-05	0.948085	-0.0769122	moderate_down
O43719	HTATSF1	5.18087e-18	3.21e-17	1.51034	0.594874	sig_up
P21291	CSRP1	8.18483e-14	2.59261e-13	0.623277	-0.682055	sig_down
Q06830	PRDX1	5.32774e-15	1.94994e-14	0.828276	-0.271816	moderate_down
Q96JB2	COG3	0.00103648	0.00142152	1.05032	0.0708239	moderate_up
P62495	ETF1	1.9233e-11	4.73193e-11	0.889209	-0.169405	moderate_down
Q9HAU0	PLEKHA5	2.1165e-10	4.79849e-10	0.858891	-0.219453	moderate_down
P06702	S100A9	9.1844e-21	1.95906e-19	0.425003	-1.23446	sig_down
Q9NSE4	IARS2	0.424161	0.452789	1.00885	0.012716	none
Q9BYK8	HELZ2	5.57718e-16	2.34696e-15	1.51796	0.602132	sig_up
Q9NZU5	LMCD1	4.83128e-08	9.04224e-08	1.40783	0.493477	moderate_up
Q7Z478	DHX29	4.38782e-09	8.96654e-09	0.897011	-0.156802	moderate_down
Q8NDI1	EHBP1	5.79568e-08	1.07778e-07	0.91963	-0.120875	moderate_down
Q6P1N0	CC2D1A	2.73631e-17	1.44425e-16	0.815085	-0.294977	moderate_down
Q9UPT5	EXOC7	1.26366e-18	9.37167e-18	0.870181	-0.200613	moderate_down
Q562E7	WDR81	0.00120354	0.00164264	1.05444	0.0764805	moderate_up
O95786	DDX58	1.1089e-17	6.36982e-17	1.68795	0.755272	sig_up
Q15811	ITSN1	0.235724	0.259835	0.994199	-0.00839414	none
Q03518	TAP1	1.08389e-16	5.10132e-16	1.61964	0.695669	sig_up
P04004	VTN	9.29155e-16	3.78499e-15	0.698362	-0.517954	moderate_down
Q5SW79	CEP170	3.64665e-21	1.21121e-19	1.72664	0.787967	sig_up
Q8TF72	SHROOM3	1.50505e-21	7.69066e-20	0.50102	-0.997061	sig_down
Q96RQ3	MCCC1	0.000297948	0.000423882	0.935931	-0.0955256	moderate_down
Q6ZMI0	PPP1R21	7.04402e-11	1.65053e-10	0.921784	-0.1175	moderate_down
Q9Y3R5	DOP1B	1.26246e-17	7.15036e-17	0.715187	-0.483607	moderate_down
Q08380	LGALS3BP	4.43395e-10	9.76686e-10	1.32312	0.403947	moderate_up
O95373	IPO7	2.70087e-07	4.78622e-07	1.12867	0.174625	moderate_up
P48449	LSS	3.14476e-19	2.87009e-18	0.751529	-0.4121	moderate_down
Q05193	DNM1	8.5476e-08	1.56852e-07	1.27568	0.351267	moderate_up
Q0VD83	APOBR	6.03995e-14	1.94096e-13	1.47428	0.560011	moderate_up
P04843	RPN1	1.47634e-18	1.07014e-17	1.28806	0.365199	moderate_up
P27338	MAOB	2.62361e-19	2.4646e-18	0.549046	-0.865001	sig_down
Q7RTP6	MICAL3	0.0369822	0.04458	1.04783	0.067406	none
P22223	CDH3	2.67461e-06	4.38152e-06	1.3623	0.446049	moderate_up
P11171	EPB41	3.66173e-09	7.5391e-09	0.86091	-0.216066	moderate_down
Q9HCS7	XAB2	2.50726e-19	2.38976e-18	1.25076	0.322809	moderate_up
Q9Y2D5	AKAP2	0.0495567	0.0591248	1.06185	0.0865811	none
P51532	SMARCA4	5.65377e-18	3.46377e-17	1.41315	0.498916	moderate_up
Q86VS8	HOOK3	0.0218517	0.0268704	0.972382	-0.0404046	none
Q05209	PTPN12	2.43065e-13	7.29667e-13	1.26555	0.339766	moderate_up
Q9UJW0	DCTN4	6.88884e-15	2.48898e-14	0.885924	-0.174744	moderate_down
Q9GZM7	TINAGL1	2.22542e-14	7.53144e-14	0.728314	-0.457367	moderate_down
Q9C0J8	WDR33	3.98419e-18	2.52922e-17	1.28617	0.363086	moderate_up
O43592	XPOT	1.8691e-14	6.40008e-14	1.24237	0.313095	moderate_up
Q13330	MTA1	1.55495e-19	1.61216e-18	1.39479	0.48005	moderate_up
P50895	BCAM	3.21986e-10	7.16723e-10	0.845177	-0.242674	moderate_down
O15294	OGT	0.00634634	0.00817691	1.06598	0.0921738	moderate_up
P42285	MTREX	6.47298e-12	1.65882e-11	1.18361	0.243196	moderate_up
P55036	PSMD4	0.9811	0.983108	1.01904	0.0272039	none
Q10570	CPSF1	1.27663e-20	2.39368e-19	1.41925	0.505127	moderate_up
Q7Z417	NUFIP2	3.03574e-12	8.03196e-12	1.21597	0.282106	moderate_up
P01860	IGHG3	2.80618e-14	9.3741e-14	0.706871	-0.500481	moderate_down
O00116	AGPS	2.08811e-08	4.02726e-08	1.24627	0.317618	moderate_up
P11177	PDHB	3.06122e-18	2.01624e-17	0.793285	-0.334089	moderate_down
P30837	ALDH1B1	0.0955099	0.110574	1.00637	0.00916611	none
P30154	PPP2R1B	0.00030083	0.00042759	0.953384	-0.0688707	moderate_down
Q15020	SART3	2.14087e-14	7.26116e-14	1.20925	0.274111	moderate_up
P05198	EIF2S1	2.25823e-10	5.10365e-10	1.12484	0.16972	moderate_up
Q68CZ2	TNS3	1.43554e-20	2.5823e-19	1.6195	0.695545	sig_up
Q9UPQ9	TNRC6B	1.64286e-13	5.02916e-13	1.17079	0.227482	moderate_up
Q05086	UBE3A	0.000292261	0.000415982	0.970139	-0.0437359	moderate_down
Q9UBB4	ATXN10	0.127912	0.145674	1.10252	0.140811	none
Q5VT25	CDC42BPA	0.322789	0.349672	0.981528	-0.0268985	none
Q5JSZ5	PRRC2B	4.61565e-19	3.95627e-18	1.34378	0.4263	moderate_up
P00325	ADH1B	4.95016e-22	6.82155e-20	0.224043	-2.15815	sig_down
Q9Y618	NCOR2	6.00353e-21	1.56834e-19	1.40226	0.487758	moderate_up
Q66K14	TBC1D9B	5.39466e-11	1.27595e-10	0.912643	-0.131877	moderate_down
Q9H6Z4	RANBP3	7.30864e-15	2.62942e-14	1.15988	0.213974	moderate_up
O60504	SORBS3	1.94612e-20	3.20903e-19	0.691686	-0.531811	moderate_down
O00534	VWA5A	4.64434e-18	2.89881e-17	0.712875	-0.48828	moderate_down
P23526	AHCY	0.364697	0.392965	1.00969	0.0139173	none
P08559	PDHA1	2.91651e-14	9.72169e-14	0.838907	-0.253416	moderate_down
Q9BZK7	TBL1XR1	8.64555e-22	6.82155e-20	1.59347	0.672171	sig_up
P10321	HLA-C	4.98997e-14	1.62148e-13	1.80012	0.848091	sig_up
P30084	ECHS1	3.47541e-16	1.51672e-15	0.775758	-0.366322	moderate_down
Q99961	SH3GL1	2.86565e-18	1.90497e-17	0.789324	-0.341311	moderate_down
O14950	MYL12B	0.00109192	0.00149578	1.0847	0.117301	moderate_up
Q9NXV6	CDKN2AIP	1.59381e-05	2.47453e-05	0.937939	-0.0924334	moderate_down
P11678	EPX	8.43049e-08	1.54764e-07	1.79231	0.84182	sig_up
Q13148	TARDBP	1.00917e-20	2.081e-19	1.31376	0.393701	moderate_up
Q3LXA3	TKFC	4.6926e-07	8.15723e-07	0.915698	-0.127057	moderate_down
Q9UMD9	COL17A1	2.23026e-05	3.43173e-05	0.960464	-0.0581968	moderate_down
Q92793	CREBBP	4.83112e-16	2.05157e-15	1.20434	0.268239	moderate_up
Q14689	DIP2A	6.75746e-21	1.64085e-19	0.773087	-0.371298	moderate_down
Q13283	G3BP1	0.00508427	0.00660756	1.05373	0.0755063	moderate_up
Q7Z3K3	POGZ	7.0846e-21	1.67651e-19	1.4456	0.531668	moderate_up
P46379	BAG6	0.848709	0.861492	1.02805	0.0399174	none
P11413	G6PD	0.19516	0.216969	1.21517	0.281159	none
O00160	MYO1F	9.87591e-16	4.00899e-15	1.54779	0.630208	sig_up
Q9BZZ5	API5	1.54334e-18	1.11264e-17	1.23756	0.307503	moderate_up
P13804	ETFA	7.75982e-08	1.4296e-07	0.889276	-0.169297	moderate_down
Q7Z3U7	MON2	0.0170698	0.0211948	0.984186	-0.0229971	none
P16284	PECAM1	0.000155786	0.000226731	0.918338	-0.122903	moderate_down
Q96NY7	CLIC6	2.66211e-05	4.08003e-05	1.1075	0.147306	moderate_up
Q14289	PTK2B	2.10958e-05	3.25251e-05	1.17576	0.233599	moderate_up
Q13683	ITGA7	2.56961e-11	6.2493e-11	0.71929	-0.475355	moderate_down
Q86VB7	CD163	2.36015e-11	5.76252e-11	1.57206	0.652654	sig_up
P39023	RPL3	6.64545e-05	9.92495e-05	0.927059	-0.109267	moderate_down
Q9UEY8	ADD3	6.29456e-21	1.58215e-19	0.706431	-0.501379	moderate_down
Q8NCN5	PDPR	0.0358673	0.043309	1.04008	0.0566931	none
Q8TDL5	BPIFB1	1.9843e-17	1.07666e-16	0.277055	-1.85176	sig_down
Q9P260	RELCH	2.89273e-20	4.29751e-19	0.695043	-0.524825	moderate_down
O14936	CASK	2.47625e-13	7.42158e-13	1.24872	0.320445	moderate_up
Q14997	PSME4	4.00396e-20	5.49216e-19	1.38782	0.472825	moderate_up
Q12788	TBL3	8.63886e-13	2.42357e-12	1.21154	0.276842	moderate_up
P34913	EPHX2	4.83123e-22	6.82155e-20	0.413739	-1.27321	sig_down
Q6Y7W6	GIGYF2	0.238692	0.262889	1.03855	0.0545736	none
Q99536	VAT1	3.14476e-19	2.87009e-18	0.764241	-0.387901	moderate_down
P13746	HLA-A	3.68852e-12	9.70115e-12	1.47765	0.5633	moderate_up
Q14005	IL16	0.0138932	0.017404	1.13565	0.183521	none
Q9UBE0	SAE1	7.97258e-21	1.79528e-19	1.47841	0.564051	moderate_up
Q15067	ACOX1	1.99777e-19	1.98496e-18	0.647882	-0.626196	sig_down
Q7Z5K2	WAPL	2.97121e-10	6.6328e-10	1.14411	0.194231	moderate_up
Q9H307	PNN	2.96081e-20	4.37766e-19	1.36048	0.444121	moderate_up
P62140	PPP1CB	1.01775e-16	4.8193e-16	0.75644	-0.402702	moderate_down
P54289	CACNA2D1	0.00418345	0.00547356	0.944375	-0.0825683	moderate_down
Q13557	CAMK2D	8.04442e-11	1.87737e-10	0.86898	-0.202605	moderate_down
Q9Y2L1	DIS3	3.41686e-18	2.21287e-17	1.24554	0.316767	moderate_up
Q8NF50	DOCK8	0.00359851	0.00472953	1.11667	0.159199	moderate_up
P80303	NUCB2	2.54989e-21	9.88081e-20	0.581191	-0.782915	sig_down
P78524	ST5	8.74128e-16	3.57022e-15	0.815994	-0.29337	moderate_down
Q9Y3F4	STRAP	0.0358673	0.043309	1.04467	0.063048	none
P05997	COL5A2	1.53295e-17	8.51641e-17	1.84289	0.881973	sig_up
P62714	PPP2CB	1.05781e-20	2.13397e-19	0.806436	-0.310367	moderate_down
Q92576	PHF3	5.28281e-19	4.42049e-18	1.41777	0.50362	moderate_up
Q06323	PSME1	5.3294e-08	9.92658e-08	1.19204	0.253431	moderate_up
Q5GLZ8	HERC4	0.00035065	0.000495825	0.963249	-0.054019	moderate_down
Q9Y262	EIF3L	2.88607e-07	5.10274e-07	0.927482	-0.108609	moderate_down
Q9Y2W1	THRAP3	1.10356e-19	1.2218e-18	1.3332	0.414896	moderate_up
Q9NRD9	DUOX1	7.47745e-22	6.82155e-20	0.440888	-1.18151	sig_down
Q08043	ACTN3	0.414112	0.44262	0.980203	-0.0288478	none
Q8N4X5	AFAP1L2	3.98527e-05	6.04223e-05	1.28279	0.359281	moderate_up
Q6PJT7	ZC3H14	8.70482e-12	2.20525e-11	1.16204	0.216657	moderate_up
Q01469	FABP5	3.51004e-15	1.32643e-14	0.62566	-0.67655	sig_down
Q15046	KARS	0.0105499	0.0133725	1.07868	0.109261	none
Q02809	PLOD1	1.33455e-21	7.38766e-20	2.55094	1.35103	sig_up
Q08257	CRYZ	2.40241e-18	1.62964e-17	0.749423	-0.416148	moderate_down
P31146	CORO1A	7.39984e-09	1.48252e-08	1.32364	0.404513	moderate_up
Q96GQ7	DDX27	1.88399e-18	1.31737e-17	1.43362	0.519659	moderate_up
O75367	H2AFY	0.252893	0.277675	1.0242	0.0344997	none
Q96T51	RUFY1	2.80618e-14	9.3741e-14	0.870894	-0.199431	moderate_down
P47756	CAPZB	1.05553e-09	2.26497e-09	0.91377	-0.130096	moderate_down
P01859	IGHG2	1.46818e-13	4.5227e-13	0.712866	-0.488297	moderate_down
P28482	MAPK1	6.88072e-06	1.09611e-05	0.957481	-0.0626843	moderate_down
O96005	CLPTM1	0.0017285	0.00232938	1.08356	0.115779	moderate_up
P23193	TCEA1	1.01134e-18	7.67796e-18	1.45273	0.538766	moderate_up
O43896	KIF1C	4.73644e-21	1.37224e-19	0.718066	-0.477812	moderate_down
Q14155	ARHGEF7	0.93739	0.943069	1.02114	0.0301789	none
P41250	GARS	3.34693e-08	6.34456e-08	1.16727	0.22314	moderate_up
Q8NBS9	TXNDC5	3.54472e-11	8.50514e-11	1.33523	0.417086	moderate_up
O14920	IKBKB	1.10608e-09	2.37071e-09	0.905901	-0.142575	moderate_down
P43246	MSH2	1.62753e-19	1.67805e-18	1.74184	0.800614	sig_up
P27105	STOM	1.32942e-05	2.07582e-05	1.15774	0.211314	moderate_up
P02749	APOH	8.03295e-13	2.26041e-12	0.755035	-0.405384	moderate_down
P26368	U2AF2	1.08299e-20	2.16597e-19	1.4223	0.508228	moderate_up
Q9BUJ2	HNRNPUL1	1.34693e-17	7.55973e-17	1.26909	0.343795	moderate_up
P48163	ME1	9.88893e-14	3.1049e-13	0.757593	-0.400504	moderate_down
Q13620	CUL4B	0.125433	0.143061	1.05757	0.0807464	none
Q01484	ANK2	5.18182e-17	2.59649e-16	0.698919	-0.516804	moderate_down
P04003	C4BPA	2.05307e-09	4.30618e-09	0.790841	-0.338541	moderate_down
Q9UMR2	DDX19B	6.33762e-06	1.01289e-05	0.904506	-0.144798	moderate_down
Q14562	DHX8	1.19405e-13	3.72017e-13	1.21801	0.284526	moderate_up
Q07021	C1QBP	0.552016	0.578516	1.04621	0.0651744	none
Q12959	DLG1	1.95284e-19	1.94447e-18	0.721779	-0.470371	moderate_down
P62701	RPS4X	2.77422e-06	4.53671e-06	0.941755	-0.0865761	moderate_down
Q9UDT6	CLIP2	3.27371e-14	1.08463e-13	1.20757	0.272106	moderate_up
P55084	HADHB	0.00337529	0.00444242	0.961902	-0.0560376	moderate_down
Q99439	CNN2	1.01134e-18	7.67796e-18	1.85091	0.888235	sig_up
P15144	ANPEP	2.75257e-14	9.20824e-14	1.50975	0.594308	sig_up
Q9UHR4	BAIAP2L1	0.876147	0.886635	1.09222	0.127263	none
Q9Y6Y8	SEC23IP	2.1829e-09	4.5651e-09	1.10216	0.140335	moderate_up
Q14677	CLINT1	2.04373e-19	2.01555e-18	0.747165	-0.420501	moderate_down
P08240	SRPRA	2.11428e-16	9.51274e-16	1.24879	0.32053	moderate_up
Q16134	ETFDH	2.96081e-20	4.37766e-19	0.700933	-0.512651	moderate_down
P35251	RFC1	3.12929e-18	2.05091e-17	1.41139	0.497117	moderate_up
Q13033	STRN3	0.0105499	0.0133725	1.06976	0.0972926	none
P02730	SLC4A1	4.48663e-11	1.06633e-10	0.723617	-0.466702	moderate_down
P27448	MARK3	5.55334e-05	8.34347e-05	1.15027	0.201978	moderate_up
Q5XKE5	KRT79	5.5194e-07	9.52856e-07	1.21175	0.277091	moderate_up
P50579	METAP2	2.06308e-05	3.18292e-05	1.1004	0.138034	moderate_up
Q8IZL8	PELP1	7.13341e-20	8.59336e-19	1.34888	0.431762	moderate_up
Q14254	FLOT2	0.0156224	0.0194678	1.0459	0.0647492	none
P19338	NCL	6.04507e-19	4.97955e-18	1.50228	0.587155	sig_up
Q15418	RPS6KA1	0.000112712	0.000165414	1.15434	0.207064	moderate_up
Q9Y450	HBS1L	0.0155157	0.0193504	0.972468	-0.0402779	none
P33993	MCM7	1.6865e-18	1.1982e-17	1.87667	0.908177	sig_up
P30419	NMT1	9.6174e-20	1.10286e-18	1.2968	0.374955	moderate_up
P62191	PSMC1	3.13828e-05	4.78852e-05	1.07399	0.102984	moderate_up
P05165	PCCA	9.40337e-21	1.98753e-19	0.601579	-0.733174	sig_down
Q5VTR2	RNF20	6.46596e-19	5.27486e-18	1.26225	0.335998	moderate_up
Q8TDB6	DTX3L	1.36704e-21	7.39158e-20	1.74578	0.803871	sig_up
Q12830	BPTF	3.52112e-19	3.14869e-18	1.31822	0.398594	moderate_up
P35237	SERPINB6	3.36551e-19	3.03582e-18	0.712298	-0.489447	moderate_down
O75376	NCOR1	0.00133608	0.00181713	1.07497	0.104293	moderate_up
O75521	ECI2	0.000381963	0.000537777	0.936412	-0.0947844	moderate_down
Q9BVJ6	UTP14A	1.40774e-12	3.85852e-12	1.23165	0.300592	moderate_up
Q9P2D3	HEATR5B	8.27568e-07	1.41218e-06	0.946918	-0.0786891	moderate_down
Q96B97	SH3KBP1	4.88511e-06	7.86694e-06	1.17575	0.233577	moderate_up
Q86U86	PBRM1	3.60503e-11	8.64539e-11	1.15573	0.20881	moderate_up
P00505	GOT2	1.6962e-06	2.81943e-06	0.92053	-0.119463	moderate_down
P35611	ADD1	6.35725e-20	7.86203e-19	0.745861	-0.42302	moderate_down
P51858	HDGF	2.09073e-19	2.05537e-18	1.36654	0.450523	moderate_up
Q8IXQ6	PARP9	1.77237e-20	2.98606e-19	1.56833	0.649227	sig_up
O14964	HGS	0.000620319	0.000862843	0.970004	-0.0439377	moderate_down
P18031	PTPN1	1.247e-20	2.3716e-19	1.40124	0.486699	moderate_up
O95433	AHSA1	2.29163e-20	3.6431e-19	1.34164	0.423995	moderate_up
Q9NSK0	KLC4	1.08304e-10	2.50056e-10	1.20049	0.263619	moderate_up
Q9H2D6	TRIOBP	1.6865e-18	1.1982e-17	0.759688	-0.396522	moderate_down
Q15276	RABEP1	5.27501e-07	9.12699e-07	1.1212	0.165043	moderate_up
P34897	SHMT2	1.36599e-15	5.41505e-15	1.35107	0.434107	moderate_up
P51148	RAB5C	1.64286e-13	5.02916e-13	1.12675	0.172162	moderate_up
O14672	ADAM10	0.00794217	0.0101599	0.967424	-0.0477804	none
Q13451	FKBP5	2.94819e-06	4.80768e-06	1.19128	0.252515	moderate_up
P29317	EPHA2	8.97745e-20	1.03715e-18	0.565823	-0.821576	sig_down
P41214	EIF2D	0.0260406	0.0318194	0.978133	-0.0318979	none
Q9NY15	STAB1	0.11822	0.135317	1.00642	0.00923765	none
P28290	ITPRID2	7.8382e-18	4.64597e-17	1.42676	0.512738	moderate_up
Q9NZT2	OGFR	8.2374e-22	6.82155e-20	1.59138	0.670276	sig_up
P62136	PPP1CA	5.7462e-09	1.1635e-08	0.922537	-0.116321	moderate_down
P09525	ANXA4	0.425608	0.454177	1.00111	0.00159763	none
P09382	LGALS1	4.17246e-07	7.28575e-07	1.23911	0.309309	moderate_up
P67775	PPP2CA	8.05726e-16	3.3156e-15	0.811477	-0.301377	moderate_down
P67936	TPM4	7.07248e-19	5.65555e-18	1.64701	0.719845	sig_up
Q13043	STK4	1.01709e-12	2.82188e-12	1.19854	0.261274	moderate_up
Q9H6T3	RPAP3	5.87714e-08	1.09249e-07	1.12944	0.175604	moderate_up
O94905	ERLIN2	0.00313928	0.00414589	1.02845	0.0404671	moderate_up
Q96RL7	VPS13A	0.811768	0.827608	1.02308	0.0329144	none
Q6P1M0	SLC27A4	3.64951e-18	2.34882e-17	0.728326	-0.457345	moderate_down
Q9NTK5	OLA1	0.0158378	0.0197283	0.987978	-0.0174492	none
Q96ST3	SIN3A	1.2817e-16	5.96886e-16	1.22626	0.294261	moderate_up
Q9NZN3	EHD3	5.86304e-21	1.55346e-19	0.629634	-0.667414	sig_down
Q12929	EPS8	0.000163777	0.00023784	0.980365	-0.0286096	moderate_down
Q14257	RCN2	1.10064e-21	7.01091e-20	1.63813	0.712046	sig_up
P16989	YBX3	5.04633e-05	7.60506e-05	0.920844	-0.118971	moderate_down
Q14746	COG2	6.72116e-06	1.07216e-05	1.08323	0.115344	moderate_up
P29536	LMOD1	1.48582e-12	4.05699e-12	0.673942	-0.569304	moderate_down
O94855	SEC24D	5.40901e-20	7.0061e-19	1.61891	0.695019	sig_up
Q16543	CDC37	0.000510971	0.000714162	1.07847	0.108986	moderate_up
Q8TBC4	UBA3	0.00251867	0.00334863	0.97265	-0.0400078	moderate_down
Q9BXX0	EMILIN2	0.220333	0.243651	1.1012	0.13908	none
Q6IN85	PPP4R3A	7.23269e-19	5.76384e-18	1.33709	0.419098	moderate_up
Q13425	SNTB2	8.97048e-21	1.93114e-19	0.645647	-0.631183	sig_down
Q8IWV7	UBR1	6.97342e-09	1.40041e-08	1.10508	0.144146	moderate_up
Q93034	CUL5	2.18021e-08	4.19706e-08	0.932986	-0.100073	moderate_down
Q99590	SCAF11	3.04475e-17	1.59348e-16	1.31971	0.400225	moderate_up
Q9BQL6	FERMT1	0.538759	0.565833	1.18838	0.248995	none
O95793	STAU1	1.67165e-15	6.5624e-15	1.20663	0.270986	moderate_up
P52630	STAT2	1.35588e-19	1.44441e-18	1.6424	0.715802	sig_up
Q14515	SPARCL1	0.742973	0.763582	1.12655	0.171907	none
Q5VT79	ANXA8L1	3.31528e-21	1.13772e-19	0.396533	-1.33449	sig_down
P62937	PPIA	0.00496761	0.00646227	0.973169	-0.0392374	moderate_down
Q9Y2Z0	SUGT1	3.77424e-16	1.63562e-15	0.798639	-0.324384	moderate_down
Q14678	KANK1	3.56086e-21	1.19549e-19	0.602953	-0.729883	sig_down
Q9Y608	LRRFIP2	1.46959e-20	2.62326e-19	0.71133	-0.491409	moderate_down
P48506	GCLC	0.0180178	0.0223302	1.04822	0.0679361	none
O43278	SPINT1	3.73492e-20	5.21542e-19	0.576236	-0.795267	sig_down
Q8WWQ0	PHIP	8.36603e-18	4.94308e-17	1.48857	0.573925	moderate_up
O94826	TOMM70	0.00428331	0.00559792	0.975644	-0.0355727	moderate_down
P20592	MX2	2.92942e-18	1.94181e-17	1.97904	0.984799	sig_up
Q9UHG3	PCYOX1	2.80551e-21	1.04784e-19	0.698654	-0.51735	moderate_down
O43399	TPD52L2	2.40925e-12	6.43667e-12	1.23941	0.309659	moderate_up
O60684	KPNA6	0.000444174	0.00062258	0.97031	-0.0434825	moderate_down
Q99456	KRT12	0.820623	0.835639	1.07798	0.108325	none
Q9NSY1	BMP2K	0.169824	0.190423	1.0601	0.0842018	none
Q92673	SORL1	3.44679e-09	7.10758e-09	0.86858	-0.203269	moderate_down
Q13310	PABPC4	2.61815e-13	7.81664e-13	1.27923	0.355279	moderate_up
Q96HP0	DOCK6	0.761904	0.781655	1.02193	0.031292	none
O60879	DIAPH2	5.70443e-14	1.83822e-13	0.800946	-0.320223	moderate_down
P31323	PRKAR2B	2.86565e-18	1.90497e-17	0.573208	-0.802869	sig_down
P24844	MYL9	9.61091e-10	2.06662e-09	0.76337	-0.389545	moderate_down
O14981	BTAF1	4.19501e-11	9.99581e-11	1.12922	0.175321	moderate_up
P13798	APEH	5.91088e-19	4.88198e-18	0.799794	-0.322299	moderate_down
O15021	MAST4	7.84833e-22	6.82155e-20	0.567353	-0.817681	sig_down
P38919	EIF4A3	4.93812e-19	4.18637e-18	1.26874	0.343392	moderate_up
P23368	ME2	1.00786e-15	4.08593e-15	1.24438	0.315424	moderate_up
Q9NP61	ARFGAP3	2.87328e-21	1.0646e-19	1.50922	0.5938	sig_up
Q8N8S7	ENAH	1.61335e-18	1.15684e-17	1.57756	0.657695	sig_up
Q9BYX2	TBC1D2	0.438761	0.467355	1.02042	0.0291696	none
O14841	OPLAH	2.04893e-10	4.65097e-10	0.854161	-0.22742	moderate_down
P13928	ANXA8	3.64665e-21	1.21121e-19	0.415816	-1.26598	sig_down
O95819	MAP4K4	0.215675	0.238698	1.05274	0.0741523	none
O60934	NBN	3.29028e-19	2.97951e-18	1.26329	0.337191	moderate_up
O14776	TCERG1	6.91578e-19	5.55412e-18	1.24013	0.310487	moderate_up
Q9UBF2	COPG2	5.11652e-10	1.12199e-09	0.898945	-0.153696	moderate_down
Q13332	PTPRS	6.19014e-06	9.89997e-06	0.914327	-0.129219	moderate_down
P32969	RPL9	2.68376e-19	2.51097e-18	0.79988	-0.322144	moderate_down
O43301	HSPA12A	4.54234e-16	1.93957e-15	0.700883	-0.512755	moderate_down
Q9NY27	PPP4R2	1.07117e-15	4.32373e-15	1.21852	0.285134	moderate_up
O95747	OXSR1	1.53295e-17	8.51641e-17	0.864274	-0.21044	moderate_down
Q96JJ3	ELMO2	4.06467e-07	7.10955e-07	1.11484	0.156836	moderate_up
O00629	KPNA4	2.66523e-07	4.72577e-07	0.921825	-0.117436	moderate_down
Q6NZY4	ZCCHC8	1.1346e-08	2.2422e-08	1.13112	0.177749	moderate_up
P11766	ADH5	8.65022e-19	6.72073e-18	0.652723	-0.615457	sig_down
Q5JTZ9	AARS2	0.000461141	0.000645584	1.14241	0.192085	moderate_up
Q13501	SQSTM1	0.00634634	0.00817691	1.14346	0.19341	moderate_up
P82094	TMF1	0.000814674	0.00112494	0.965709	-0.0503401	moderate_down
O94901	SUN1	0.0616214	0.0727904	0.981989	-0.0262212	none
P10768	ESD	7.50471e-18	4.47109e-17	0.76579	-0.384979	moderate_down
Q14694	USP10	4.08068e-13	1.1878e-12	1.2141	0.279885	moderate_up
Q8N573	OXR1	3.64927e-20	5.14995e-19	0.745887	-0.422972	moderate_down
Q9Y5K6	CD2AP	2.69159e-05	4.12317e-05	0.963724	-0.0533082	moderate_down
Q9H1B7	IRF2BPL	8.5573e-21	1.86377e-19	1.57324	0.653738	sig_up
P01040	CSTA	5.86778e-22	6.82155e-20	0.208318	-2.26314	sig_down
O95714	HERC2	4.01646e-17	2.05349e-16	1.22312	0.290561	moderate_up
P22307	SCP2	5.91088e-19	4.88198e-18	0.721392	-0.471145	moderate_down
O75717	WDHD1	1.21805e-20	2.35507e-19	1.95195	0.964915	sig_up
Q13586	STIM1	7.12392e-22	6.82155e-20	0.628498	-0.670019	sig_down
P50995	ANXA11	3.2667e-16	1.43101e-15	0.80015	-0.321658	moderate_down
P52943	CRIP2	8.12001e-12	2.06497e-11	0.729216	-0.455582	moderate_down
P24534	EEF1B2	0.000117405	0.000172218	0.93577	-0.0957742	moderate_down
P46109	CRKL	1.09455e-07	1.99281e-07	1.11424	0.156061	moderate_up
P07357	C8A	1.67389e-13	5.11574e-13	0.770795	-0.375581	moderate_down
P05388	RPLP0	6.48845e-10	1.41218e-09	0.90288	-0.147393	moderate_down
Q8NB90	SPATA5	5.7462e-09	1.1635e-08	1.10477	0.143741	moderate_up
Q9P258	RCC2	1.45139e-15	5.73648e-15	1.47679	0.562461	moderate_up
O60333	KIF1B	3.0835e-07	5.43734e-07	0.931383	-0.102553	moderate_down
Q03169	TNFAIP2	0.0412435	0.0495433	1.03251	0.0461506	none
P20742	PZP	1.96923e-18	1.37182e-17	0.617895	-0.694565	sig_down
Q99973	TEP1	9.284e-08	1.69929e-07	1.16582	0.221342	moderate_up
Q00653	NFKB2	3.32567e-20	4.76559e-19	1.60929	0.686428	sig_up
P28340	POLD1	1.20939e-19	1.31394e-18	1.4598	0.545767	moderate_up
Q15435	PPP1R7	6.16923e-18	3.74503e-17	0.818347	-0.289215	moderate_down
P51888	PRELP	3.89779e-18	2.48624e-17	0.56824	-0.815427	sig_down
P13674	P4HA1	6.15958e-22	6.82155e-20	2.71295	1.43986	sig_up
Q9Y613	FHOD1	2.68242e-18	1.79601e-17	1.34186	0.424235	moderate_up
Q9BT78	COPS4	4.63882e-12	1.20573e-11	0.916366	-0.126004	moderate_down
P46777	RPL5	1.51306e-11	3.7514e-11	0.898152	-0.154968	moderate_down
Q12768	WASHC5	7.71646e-10	1.67124e-09	1.09914	0.136378	moderate_up
A3KN83	SBNO1	1.10408e-14	3.87763e-14	1.24683	0.31826	moderate_up
Q13492	PICALM	0.307178	0.3335	1.03404	0.0482851	none
Q13409	DYNC1I2	0.00561894	0.00727497	0.962397	-0.0552953	moderate_down
O60306	AQR	6.96748e-17	3.41219e-16	1.22393	0.291522	moderate_up
P10155	RO60	0.0920892	0.10684	1.03886	0.0550015	none
Q9ULV4	CORO1C	0.18921	0.210888	0.985142	-0.0215958	none
Q9H6S0	YTHDC2	6.56949e-16	2.73361e-15	0.831895	-0.265527	moderate_down
Q8WUY3	PRUNE2	1.24087e-12	3.4193e-12	0.707636	-0.498921	moderate_down
Q15404	RSU1	8.88463e-11	2.06568e-10	0.790343	-0.33945	moderate_down
Q3KQU3	MAP7D1	1.21674e-13	3.7883e-13	1.25419	0.326756	moderate_up
Q7L2E3	DHX30	1.84289e-12	4.96924e-12	1.18691	0.247208	moderate_up
P33241	LSP1	1.68099e-09	3.54335e-09	1.43833	0.524394	moderate_up
Q8TAT6	NPLOC4	1.70569e-15	6.68757e-15	1.17523	0.232946	moderate_up
Q08AM6	VAC14	2.81782e-15	1.07621e-14	1.19154	0.252833	moderate_up
Q6P3W7	SCYL2	0.0369822	0.04458	0.976971	-0.033612	none
O00423	EML1	2.92942e-18	1.94181e-17	0.596127	-0.746309	sig_down
Q96AY3	FKBP10	6.00353e-21	1.56834e-19	2.38043	1.25122	sig_up
Q13393	PLD1	8.84568e-19	6.86112e-18	0.625783	-0.676267	sig_down
P32455	GBP1	2.45102e-19	2.34995e-18	2.08707	1.06148	sig_up
Q8TEX9	IPO4	1.34086e-10	3.0775e-10	1.22724	0.295422	moderate_up
P62333	PSMC6	0.250829	0.275474	1.02805	0.0399104	none
Q9P2B2	PTGFRN	0.00284801	0.00377247	1.12081	0.164539	moderate_up
Q14847	LASP1	5.57718e-16	2.34696e-15	1.28536	0.362172	moderate_up
Q92620	DHX38	1.95645e-11	4.80841e-11	1.16523	0.220609	moderate_up
Q9UNS2	COPS3	4.13312e-06	6.68836e-06	0.949163	-0.0752716	moderate_down
Q96P48	ARAP1	5.80859e-10	1.26926e-09	1.16154	0.21604	moderate_up
Q01780	EXOSC10	9.43814e-15	3.33998e-14	1.21679	0.283079	moderate_up
Q9BWD1	ACAT2	8.73887e-11	2.03382e-10	0.839117	-0.253056	moderate_down
Q6NXG1	ESRP1	9.51944e-07	1.61523e-06	0.862162	-0.213969	moderate_down
P35612	ADD2	2.90679e-05	4.44259e-05	0.887542	-0.172112	moderate_down
P0DOX2	NA	9.75888e-17	4.64709e-16	0.676598	-0.56363	moderate_down
P08253	MMP2	4.64434e-18	2.89881e-17	2.22021	1.1507	sig_up
Q9UBV2	SEL1L	1.21805e-20	2.35507e-19	1.48258	0.568108	moderate_up
Q14149	MORC3	1.4725e-05	2.29115e-05	1.12089	0.164639	moderate_up
P30040	ERP29	2.13079e-11	5.22171e-11	1.18492	0.244794	moderate_up
P23588	EIF4B	0.0040857	0.00534867	1.06282	0.0878966	moderate_up
P09917	ALOX5	1.9998e-08	3.86414e-08	1.26929	0.34402	moderate_up
P22033	MMUT	9.16344e-07	1.5571e-06	0.952494	-0.0702182	moderate_down
P48637	GSS	0.0824144	0.0961553	1.0043	0.00618966	none
Q0JRZ9	FCHO2	1.20907e-17	6.88151e-17	0.807596	-0.308294	moderate_down
Q12805	EFEMP1	1.65723e-08	3.22972e-08	1.40457	0.490129	moderate_up
P49959	MRE11	9.28957e-13	2.59283e-12	1.21289	0.278449	moderate_up
A1L0T0	ILVBL	1.92475e-15	7.50218e-15	0.847389	-0.238903	moderate_down
P53041	PPP5C	0.000151169	0.000220252	1.11009	0.150681	moderate_up
Q2M2I5	KRT24	4.95649e-10	1.08767e-09	0.554877	-0.849761	sig_down
P02649	APOE	1.73686e-07	3.1171e-07	0.851765	-0.231473	moderate_down
Q16822	PCK2	7.00349e-05	0.000104329	1.18954	0.250406	moderate_up
Q92974	ARHGEF2	1.50444e-20	2.65994e-19	1.49419	0.579359	moderate_up
Q8IY17	PNPLA6	0.30131	0.327434	0.994308	-0.00823513	none
O95361	TRIM16	3.2372e-21	1.12336e-19	0.472421	-1.08186	sig_down
P55011	SLC12A2	0.594449	0.620887	1.00228	0.00327948	none
Q96A49	SYAP1	2.72891e-12	7.2449e-12	0.850804	-0.2331	moderate_down
Q9NP58	ABCB6	0.00721107	0.00925389	0.991213	-0.0127333	moderate_down
Q9HCE1	MOV10	0.0633763	0.0747495	0.987214	-0.0185658	none
Q6NUQ4	TMEM214	1.12912e-19	1.24565e-18	1.37329	0.457635	moderate_up
P0DP25	CALM3	0.941358	0.946549	1.02139	0.0305342	none
Q92835	INPP5D	0.000560584	0.000781975	1.1531	0.20552	moderate_up
Q9UKN8	GTF3C4	5.13798e-16	2.17493e-15	1.2942	0.372064	moderate_up
Q9UPT8	ZC3H4	8.65022e-19	6.72073e-18	1.29881	0.377185	moderate_up
Q92696	RABGGTA	8.2625e-12	2.09834e-11	0.873885	-0.194484	moderate_down
Q96J02	ITCH	5.18182e-17	2.59649e-16	0.808849	-0.306058	moderate_down
Q9Y512	SAMM50	0.0704258	0.0827806	1.03478	0.0493189	none
O43237	DYNC1LI2	3.40947e-06	5.54336e-06	0.920528	-0.119466	moderate_down
Q567U6	CCDC93	1.19966e-05	1.88048e-05	1.0683	0.0953146	moderate_up
Q96KG9	SCYL1	6.91578e-19	5.55412e-18	1.23745	0.307372	moderate_up
Q8WVM7	STAG1	5.91088e-19	4.88198e-18	1.31477	0.394813	moderate_up
P33121	ACSL1	0.713009	0.73498	1.02462	0.035087	none
P61160	ACTR2	0.108016	0.124172	1.01968	0.0281101	none
Q15661	TPSAB1	5.72706e-22	6.82155e-20	0.424574	-1.23591	sig_down
O75113	N4BP1	0.00158724	0.00214305	0.962892	-0.0545542	moderate_down
O43264	ZW10	0.415539	0.443992	1.03004	0.0427038	none
P46937	YAP1	1.95151e-10	4.44176e-10	0.945138	-0.0814024	moderate_down
O75368	SH3BGRL	2.21158e-07	3.94168e-07	0.864418	-0.210199	moderate_down
P43155	CRAT	1.06643e-13	3.33932e-13	0.768403	-0.380064	moderate_down
Q99615	DNAJC7	2.3315e-05	3.58395e-05	0.928723	-0.106679	moderate_down
Q9NWH9	SLTM	2.00376e-15	7.79379e-15	1.18057	0.239487	moderate_up
Q9Y4W2	LAS1L	2.62175e-17	1.38772e-16	1.31117	0.390857	moderate_up
P37837	TALDO1	1.45421e-08	2.849e-08	0.911019	-0.134447	moderate_down
Q96AG4	LRRC59	6.18227e-19	5.07011e-18	1.41213	0.497869	moderate_up
Q09472	EP300	9.98832e-13	2.77288e-12	1.22699	0.295126	moderate_up
Q6PI48	DARS2	1.47999e-14	5.13003e-14	1.40134	0.48681	moderate_up
Q16204	CCDC6	7.16599e-15	2.58209e-14	0.825704	-0.276304	moderate_down
P05156	CFI	2.456e-18	1.66236e-17	0.63368	-0.658173	sig_down
P61201	COPS2	7.62246e-09	1.52613e-08	0.939457	-0.0901007	moderate_down
Q14444	CAPRIN1	4.28299e-14	1.40055e-13	1.22334	0.290828	moderate_up
P62873	GNB1	3.57027e-18	2.30101e-17	0.794442	-0.331986	moderate_down
P28070	PSMB4	1.48561e-09	3.14648e-09	1.09109	0.125766	moderate_up
P08069	IGF1R	2.86082e-14	9.54291e-14	1.41935	0.505227	moderate_up
Q9NUU7	DDX19A	0.036088	0.0435585	1.04081	0.0577021	none
P49454	CENPF	5.21578e-13	1.50169e-12	1.46627	0.552146	moderate_up
Q6ZMZ3	SYNE3	1.2893e-07	2.33642e-07	0.903748	-0.146008	moderate_down
P00915	CA1	3.21132e-14	1.0651e-13	0.638065	-0.648226	sig_down
Q9C075	KRT23	0.0030393	0.0040167	1.80951	0.855597	sig_up
Q9H0B6	KLC2	3.54785e-16	1.54616e-15	1.31322	0.393104	moderate_up
Q8TDY2	RB1CC1	0.00063761	0.000886231	1.07875	0.109362	moderate_up
Q9H444	CHMP4B	4.45429e-09	9.09638e-09	0.894113	-0.161472	moderate_down
Q9H4L5	OSBPL3	5.69264e-16	2.39122e-15	1.4064	0.492004	moderate_up
O95140	MFN2	0.790565	0.808296	0.984277	-0.0228639	none
P08648	ITGA5	7.16599e-15	2.58209e-14	0.662298	-0.594448	sig_down
Q13555	CAMK2G	4.54612e-15	1.68442e-14	0.749363	-0.416264	moderate_down
P04626	ERBB2	1.10064e-21	7.01091e-20	0.603474	-0.728636	sig_down
P51003	PAPOLA	1.48558e-19	1.55409e-18	1.34628	0.428979	moderate_up
P39059	COL15A1	1.17589e-10	2.70821e-10	0.773874	-0.369829	moderate_down
Q9NW13	RBM28	4.51286e-19	3.88607e-18	1.53279	0.61616	sig_up
P62241	RPS8	1.59304e-11	3.93919e-11	0.912346	-0.132347	moderate_down
P00739	HPR	3.12929e-18	2.05091e-17	0.581221	-0.782841	sig_down
Q9P2R7	SUCLA2	3.1501e-14	1.04591e-13	0.830511	-0.267929	moderate_down
P62424	RPL7A	4.50516e-10	9.91903e-10	0.893661	-0.1622	moderate_down
Q5T2T1	MPP7	9.29558e-22	6.82155e-20	0.428035	-1.2242	sig_down
Q16401	PSMD5	4.11823e-07	7.1951e-07	0.923302	-0.115125	moderate_down
P07099	EPHX1	2.29867e-18	1.57189e-17	0.66765	-0.582837	moderate_down
Q16706	MAN2A1	8.62649e-05	0.000127465	1.12545	0.170502	moderate_up
Q3ZCM7	TUBB8	1.32204e-13	4.09834e-13	1.37971	0.464368	moderate_up
Q96PK6	RBM14	2.45874e-17	1.31189e-16	1.28816	0.365314	moderate_up
P35232	PHB	0.533829	0.561099	1.03927	0.0555765	none
P43405	SYK	0.307178	0.3335	1.04744	0.0668637	none
Q8TE77	SSH3	1.43698e-17	8.00711e-17	0.723816	-0.466305	moderate_down
P52597	HNRNPF	4.0062e-13	1.16722e-12	1.16773	0.223701	moderate_up
O60784	TOM1	4.60083e-20	6.09511e-19	0.660242	-0.598933	sig_down
O75363	BCAS1	2.17388e-13	6.55974e-13	0.54039	-0.887926	sig_down
Q6NYC8	PPP1R18	1.15528e-19	1.26849e-18	1.72259	0.784579	sig_up
Q9H3P7	ACBD3	9.33083e-12	2.3587e-11	1.13379	0.18115	moderate_up
Q8IX12	CCAR1	8.57439e-20	1.00053e-18	1.27045	0.34534	moderate_up
Q8ND30	PPFIBP2	4.01075e-21	1.28621e-19	0.564968	-0.82376	sig_down
A5A3E0	POTEF	3.72139e-13	1.08765e-12	0.72186	-0.47021	moderate_down
Q9HCC0	MCCC2	3.01939e-10	6.73551e-10	0.846114	-0.241075	moderate_down
P17066	HSPA6	2.21659e-09	4.63242e-09	0.844176	-0.244385	moderate_down
Q13017	ARHGAP5	2.31325e-14	7.81446e-14	0.839995	-0.251548	moderate_down
Q14692	BMS1	8.423e-17	4.06296e-16	1.33786	0.419922	moderate_up
Q9NXG2	THUMPD1	1.09422e-06	1.84888e-06	1.12719	0.17273	moderate_up
Q16698	DECR1	4.47837e-12	1.16663e-11	0.87281	-0.19626	moderate_down
Q9Y6E0	STK24	9.88893e-14	3.1049e-13	0.864888	-0.209415	moderate_down
Q9BRZ2	TRIM56	3.46173e-05	5.26821e-05	1.06769	0.0944935	moderate_up
P43034	PAFAH1B1	0.00321622	0.00424148	0.975696	-0.0354966	moderate_down
P00491	PNP	0.00264599	0.00351087	0.97811	-0.0319312	moderate_down
Q53GG5	PDLIM3	8.93327e-07	1.52049e-06	0.825544	-0.276583	moderate_down
O00339	MATN2	3.33108e-13	9.80348e-13	0.728505	-0.45699	moderate_down
Q96CW1	AP2M1	1.19405e-13	3.72017e-13	1.13406	0.181502	moderate_up
P15502	ELN	1.48558e-19	1.55409e-18	0.54412	-0.878004	sig_down
P13807	GYS1	8.04442e-11	1.87737e-10	0.86939	-0.201925	moderate_down
Q9NW82	WDR70	2.29508e-10	5.18065e-10	1.24635	0.31771	moderate_up
Q9NP81	SARS2	0.023027	0.0282559	0.95122	-0.0721492	none
O95466	FMNL1	7.90777e-15	2.83072e-14	1.49924	0.584227	moderate_up
Q96D71	REPS1	5.56618e-06	8.92663e-06	0.950764	-0.0728413	moderate_down
P43307	SSR1	7.82117e-20	9.27767e-19	1.41814	0.503999	moderate_up
Q8NEU8	APPL2	0.945327	0.950231	1.02004	0.0286308	none
Q9UNF1	MAGED2	2.80551e-21	1.04784e-19	1.68043	0.748826	sig_up
P35637	FUS	2.10428e-18	1.45285e-17	1.45218	0.53822	moderate_up
P57721	PCBP3	5.25329e-09	1.06648e-08	1.23421	0.303584	moderate_up
P39060	COL18A1	5.83261e-09	1.1792e-08	0.843079	-0.24626	moderate_down
O75821	EIF3G	0.577297	0.60399	1.00633	0.00910627	none
Q9Y6M1	IGF2BP2	8.16296e-21	1.82489e-19	2.69569	1.43065	sig_up
Q9UID3	VPS51	1.03081e-10	2.38589e-10	0.928353	-0.107255	moderate_down
O94875	SORBS2	4.83123e-22	6.82155e-20	0.369115	-1.43786	sig_down
P34896	SHMT1	1.69709e-21	8.17767e-20	0.4972	-1.0081	sig_down
Q9Y6G9	DYNC1LI1	0.00311401	0.00411485	0.969869	-0.0441375	moderate_down
O00186	STXBP3	3.21671e-19	2.92428e-18	0.796865	-0.327592	moderate_down
O60524	NEMF	8.68868e-06	1.37681e-05	0.930301	-0.104231	moderate_down
O95758	PTBP3	0.000324847	0.000460882	1.1008	0.138549	moderate_up
P54753	EPHB3	6.30138e-08	1.16809e-07	0.930634	-0.103715	moderate_down
Q9Y285	FARSA	2.50494e-09	5.21046e-09	0.92128	-0.118289	moderate_down
Q8IWE2	FAM114A1	0.00321622	0.00424148	0.961795	-0.0561989	moderate_down
P20930	FLG	4.51286e-19	3.88607e-18	0.339305	-1.55934	sig_down
P05067	APP	1.95284e-19	1.94447e-18	1.56679	0.647807	sig_up
Q9HAU5	UPF2	0.0148887	0.0185984	1.04847	0.0682868	none
Q96PE2	ARHGEF17	0.929459	0.936001	1.01498	0.0214485	none
Q9Y266	NUDC	2.28378e-12	6.11374e-12	1.2221	0.289367	moderate_up
O94776	MTA2	4.66046e-17	2.35812e-16	1.26986	0.344668	moderate_up
Q5SRE5	NUP188	1.43331e-12	3.92051e-12	1.14313	0.192986	moderate_up
Q13642	FHL1	2.93832e-19	2.71095e-18	0.468645	-1.09343	sig_down
P25789	PSMA4	4.75411e-07	8.26107e-07	1.11026	0.1509	moderate_up
Q96P70	IPO9	2.15679e-21	9.07607e-20	1.50942	0.593998	sig_up
Q86XL3	ANKLE2	6.30518e-18	3.81511e-17	1.27604	0.351669	moderate_up
Q7L0Y3	TRMT10C	5.76674e-15	2.10234e-14	1.34818	0.43101	moderate_up
Q9NUL3	STAU2	7.73434e-06	1.22977e-05	0.946268	-0.0796787	moderate_down
Q9UJC3	HOOK1	2.56627e-17	1.36145e-16	0.648282	-0.625306	sig_down
Q96T37	RBM15	3.64927e-20	5.14995e-19	1.30923	0.38872	moderate_up
Q9UDR5	AASS	9.70392e-14	3.05196e-13	0.787242	-0.345121	moderate_down
P07602	PSAP	5.45554e-22	6.82155e-20	1.73948	0.798658	sig_up
Q9Y2X7	GIT1	0.136232	0.154639	0.997745	-0.00325732	none
Q8NEB9	PIK3C3	0.000867509	0.00119541	1.04669	0.0658401	moderate_up
O95479	H6PD	7.97742e-08	1.46679e-07	1.16144	0.215913	moderate_up
O94804	STK10	3.52112e-19	3.14869e-18	1.43178	0.51781	moderate_up
P51114	FXR1	7.47745e-22	6.82155e-20	1.6861	0.753686	sig_up
P19525	EIF2AK2	8.2374e-22	6.82155e-20	1.74454	0.802845	sig_up
P12035	KRT3	1.03321e-20	2.098e-19	0.384614	-1.37852	sig_down
Q96JI7	SPG11	1.00985e-05	1.59368e-05	1.09059	0.125115	moderate_up
P63167	DYNLL1	3.08646e-21	1.09558e-19	0.673356	-0.570558	moderate_down
O75152	ZC3H11A	2.28966e-19	2.2158e-18	1.34989	0.432839	moderate_up
Q02818	NUCB1	1.13057e-18	8.4793e-18	1.34395	0.426483	moderate_up
P10909	CLU	9.6275e-21	2.00753e-19	0.610537	-0.71185	sig_down
Q13724	MOGS	2.31732e-21	9.53588e-20	1.44702	0.533086	moderate_up
Q9UBC9	SPRR3	5.19678e-22	6.82155e-20	0.168669	-2.56773	sig_down
P18615	NELFE	3.11398e-15	1.18253e-14	1.26876	0.343425	moderate_up
Q8IWV8	UBR2	0.0376652	0.0453504	1.05292	0.0744018	none
P31689	DNAJA1	2.1513e-18	1.48091e-17	1.29611	0.374191	moderate_up
Q9NQX3	GPHN	1.50877e-09	3.19334e-09	0.889353	-0.169172	moderate_down
P22392	NME2	4.95882e-08	9.27348e-08	1.13944	0.188321	moderate_up
Q12873	CHD3	5.28281e-19	4.42049e-18	1.50852	0.593133	sig_up
Q8TF05	PPP4R1	5.43431e-15	1.98504e-14	0.794122	-0.332567	moderate_down
Q96F07	CYFIP2	0.109114	0.125403	1.06276	0.0878183	none
P63208	SKP1	0.0950151	0.110029	1.03907	0.0552912	none
P26641	EEF1G	0.10747	0.123605	1.03905	0.0552598	none
Q9NV70	EXOC1	1.247e-20	2.3716e-19	0.797799	-0.325903	moderate_down
Q9BY77	POLDIP3	3.83145e-09	7.87806e-09	1.22483	0.292576	moderate_up
Q86Y56	DNAAF5	0.674351	0.697682	1.0527	0.0740934	none
Q9NSD9	FARSB	5.49437e-09	1.11324e-08	0.910289	-0.135604	moderate_down
Q9H9A6	LRRC40	0.00441983	0.00576986	1.05393	0.0757728	moderate_up
Q8N3P4	VPS8	0.897813	0.906193	1.00504	0.00725697	none
Q13126	MTAP	6.57002e-08	1.21667e-07	0.901551	-0.14952	moderate_down
Q13347	EIF3I	0.618845	0.644413	1.02653	0.0377757	none
P14780	MMP9	1.09346e-12	3.02564e-12	2.07826	1.05538	sig_up
P55263	ADK	5.12075e-15	1.87936e-14	0.802474	-0.317474	moderate_down
Q9UBU9	NXF1	9.84058e-20	1.12291e-18	1.32297	0.403777	moderate_up
Q13740	ALCAM	1.60986e-08	3.14136e-08	1.66065	0.731749	sig_up
O15357	INPPL1	1.45205e-19	1.53455e-18	1.47158	0.557364	moderate_up
P08708	RPS17	8.19825e-06	1.30109e-05	0.940102	-0.0891106	moderate_down
P61247	RPS3A	0.0412435	0.0495433	0.979074	-0.03051	none
P10301	RRAS	1.15792e-17	6.61464e-17	0.641872	-0.639644	sig_down
P12081	HARS	3.84054e-10	8.49595e-10	0.919961	-0.120355	moderate_down
P32119	PRDX2	1.94215e-17	1.05811e-16	0.713773	-0.486462	moderate_down
Q0ZGT2	NEXN	0.000506242	0.000707658	0.883381	-0.178892	moderate_down
P07358	C8B	3.31598e-17	1.72091e-16	0.6978	-0.519114	moderate_down
O60568	PLOD3	2.10576e-21	8.98329e-20	1.97423	0.981288	sig_up
Q99570	PIK3R4	4.11615e-15	1.53489e-14	1.12665	0.17204	moderate_up
Q9Y570	PPME1	0.000229236	0.000329148	1.14579	0.196344	moderate_up
P54819	AK2	0.0084865	0.0108353	0.984783	-0.0221219	none
Q13617	CUL2	1.05553e-09	2.26497e-09	1.11805	0.160985	moderate_up
O76031	CLPX	0.120587	0.137822	1.05555	0.0779891	none
Q9H845	ACAD9	6.96184e-06	1.10846e-05	1.13466	0.182258	moderate_up
Q15833	STXBP2	0.00030083	0.00042759	0.93775	-0.0927251	moderate_down
Q96NY8	NECTIN4	2.28966e-19	2.2158e-18	0.550471	-0.861262	sig_down
O60749	SNX2	0.136889	0.155346	1.03184	0.0452188	none
P63151	PPP2R2A	4.8502e-21	1.3965e-19	0.656126	-0.607956	sig_down
O60282	KIF5C	0.962659	0.966504	1.46375	0.549668	none
Q01546	KRT76	1.43588e-17	8.00711e-17	0.429792	-1.21829	sig_down
Q9HC38	GLOD4	5.48063e-08	1.02001e-07	0.918261	-0.123024	moderate_down
Q92520	FAM3C	1.10356e-19	1.2218e-18	1.55383	0.635825	sig_up
Q05397	PTK2	6.62225e-15	2.40105e-14	1.22728	0.29547	moderate_up
Q6UW02	CYP20A1	0.00220608	0.00294693	0.955364	-0.065878	moderate_down
Q96L92	SNX27	1.47552e-08	2.8883e-08	1.09952	0.136872	moderate_up
Q96SB3	PPP1R9B	9.31483e-10	2.00621e-09	1.14062	0.189822	moderate_up
O43294	TGFB1I1	7.44292e-12	1.9011e-11	0.724768	-0.464409	moderate_down
Q01581	HMGCS1	4.66046e-17	2.35812e-16	0.592554	-0.754982	sig_down
Q9NVI7	ATAD3A	4.66046e-17	2.35812e-16	1.326	0.407079	moderate_up
P04080	CSTB	6.01193e-22	6.82155e-20	0.259279	-1.94742	sig_down
O43747	AP1G1	0.000240718	0.000344942	0.945642	-0.0806336	moderate_down
O60814	HIST1H2BK	7.90728e-17	3.8421e-16	1.22514	0.292951	moderate_up
Q66K74	MAP1S	2.84505e-11	6.88499e-11	1.16512	0.220478	moderate_up
Q96S55	WRNIP1	5.52946e-12	1.42765e-11	1.28662	0.363591	moderate_up
Q96EY7	PTCD3	0.0233293	0.028623	1.05484	0.0770176	none
P20908	COL5A1	1.38721e-19	1.47273e-18	2.12775	1.08933	sig_up
Q9NQX4	MYO5C	9.1844e-21	1.95906e-19	0.579172	-0.787936	sig_down
Q5VT52	RPRD2	2.22542e-14	7.53144e-14	1.25362	0.326098	moderate_up
P46108	CRK	0.00237724	0.00316783	0.972166	-0.0407256	moderate_down
Q96CV9	OPTN	6.56515e-06	1.04817e-05	0.906672	-0.141348	moderate_down
Q9NYV4	CDK12	1.91333e-21	8.72037e-20	1.33309	0.414773	moderate_up
Q9NQW7	XPNPEP1	6.36081e-12	1.63233e-11	1.14149	0.190912	moderate_up
Q9NRL3	STRN4	2.51618e-06	4.12852e-06	0.933361	-0.0994936	moderate_down
Q99497	PARK7	0.604851	0.631325	1.0209	0.0298458	none
Q92667	AKAP1	0.0017285	0.00232938	0.958767	-0.0607477	moderate_down
Q12996	CSTF3	6.44526e-21	1.6027e-19	1.43461	0.520662	moderate_up
Q9HB71	CACYBP	4.22683e-10	9.3261e-10	1.25712	0.330126	moderate_up
O95833	CLIC3	4.83123e-22	6.82155e-20	0.283442	-1.81888	sig_down
Q8IY81	FTSJ3	1.81431e-20	3.0402e-19	1.43458	0.52063	moderate_up
P60660	MYL6	1.13644e-06	1.91535e-06	0.850471	-0.233666	moderate_down
Q9UGU0	TCF20	3.94882e-09	8.10863e-09	1.20892	0.273714	moderate_up
Q09161	NCBP1	2.76119e-20	4.19593e-19	1.42738	0.513367	moderate_up
P15428	HPGD	7.07248e-19	5.65555e-18	0.572851	-0.803769	sig_down
Q9UH65	SWAP70	2.81782e-15	1.07621e-14	1.22962	0.29821	moderate_up
Q6P996	PDXDC1	0.157753	0.177659	0.99129	-0.0126211	none
Q96SI9	STRBP	0.00395859	0.00518885	1.03385	0.0480296	moderate_up
Q8WVV4	POF1B	1.13315e-17	6.49707e-17	0.597116	-0.743916	sig_down
P62760	VSNL1	7.16727e-14	2.28429e-13	0.728607	-0.456787	moderate_down
O95486	SEC24A	6.90012e-14	2.20217e-13	1.22143	0.288574	moderate_up
Q9P206	KIAA1522	5.41223e-18	3.32675e-17	0.743065	-0.42844	moderate_down
P04181	OAT	8.44945e-05	0.000124948	0.923293	-0.115139	moderate_down
O95239	KIF4A	2.45102e-19	2.34995e-18	1.98523	0.989307	sig_up
P21266	GSTM3	3.42428e-05	5.21464e-05	1.07999	0.111022	moderate_up
O60826	CCDC22	0.00289477	0.00383277	0.969471	-0.0447301	moderate_down
Q92766	RREB1	4.22739e-07	7.37612e-07	0.919442	-0.12117	moderate_down
O94919	ENDOD1	1.15792e-17	6.61464e-17	0.769812	-0.377422	moderate_down
O60343	TBC1D4	2.04216e-06	3.37337e-06	0.930461	-0.103982	moderate_down
Q7Z4W1	DCXR	3.53539e-14	1.168e-13	0.79712	-0.327131	moderate_down
Q9UIV8	SERPINB13	8.64555e-22	6.82155e-20	0.319024	-1.64826	sig_down
Q9Y2T2	AP3M1	0.485814	0.514586	1.00511	0.00735218	none
P09622	DLD	7.227e-05	0.000107521	0.948915	-0.0756495	moderate_down
Q9Y5L0	TNPO3	0.468812	0.497882	1.01037	0.0148887	none
P57737	CORO7	2.51077e-18	1.69327e-17	1.35811	0.441603	moderate_up
Q96SB4	SRPK1	0.000859772	0.0011851	0.973421	-0.0388635	moderate_down
P55327	TPD52	0.00441983	0.00576986	0.952037	-0.0709105	moderate_down
Q9BXN1	ASPN	0.162952	0.183158	1.23083	0.299634	none
P12931	SRC	0.105846	0.121813	1.04997	0.0703505	none
Q8IYI6	EXOC8	1.07386e-12	2.97228e-12	0.921361	-0.118162	moderate_down
Q6IQ23	PLEKHA7	2.73932e-21	1.0356e-19	0.4359	-1.19793	sig_down
P25391	LAMA1	1.57423e-06	2.62372e-06	2.34229	1.22792	sig_up
P51991	HNRNPA3	2.27149e-07	4.04458e-07	1.15246	0.204722	moderate_up
Q96LD4	TRIM47	0.012957	0.0162904	1.07786	0.108169	none
P05455	SSB	2.00726e-21	8.80545e-20	1.44599	0.532058	moderate_up
Q9HCY8	S100A14	7.12392e-22	6.82155e-20	0.297716	-1.74799	sig_down
P11182	DBT	5.88379e-17	2.91215e-16	0.814276	-0.29641	moderate_down
O75439	PMPCB	0.02258	0.027722	0.987492	-0.0181597	none
P43652	AFM	1.35083e-18	9.89187e-18	0.595488	-0.747855	sig_down
Q8NBJ4	GOLM1	0.000182735	0.000264421	1.04132	0.0584107	moderate_up
Q92541	RTF1	5.57718e-16	2.34696e-15	1.26185	0.335542	moderate_up
Q8NHH9	ATL2	2.6975e-10	6.04938e-10	0.872572	-0.196654	moderate_down
Q13619	CUL4A	0.640096	0.664608	1.08225	0.114027	none
Q9Y3L3	SH3BP1	0.16905	0.1896	1.00499	0.00717539	none
P47895	ALDH1A3	1.14596e-05	1.79963e-05	1.31337	0.393271	moderate_up
Q9H0L4	CSTF2T	2.39602e-19	2.30673e-18	1.37395	0.458329	moderate_up
Q14738	PPP2R5D	0.000456844	0.00063976	1.06736	0.0940525	moderate_up
Q5SSJ5	HP1BP3	1.04026e-06	1.76123e-06	1.12025	0.163824	moderate_up
Q9Y383	LUC7L2	1.28554e-15	5.12893e-15	1.25675	0.329701	moderate_up
O60884	DNAJA2	1.58036e-09	3.34031e-09	0.917267	-0.124586	moderate_down
P20585	MSH3	0.0764349	0.0893582	1.08678	0.120061	none
Q4KMP7	TBC1D10B	3.65277e-15	1.37701e-14	1.18619	0.24634	moderate_up
Q9BUQ8	DDX23	1.70345e-19	1.74664e-18	1.34121	0.42353	moderate_up
O76021	RSL1D1	3.89779e-18	2.48624e-17	1.47161	0.557397	moderate_up
Q53GL7	PARP10	2.40925e-12	6.43667e-12	1.22359	0.291119	moderate_up
Q8WXF1	PSPC1	2.70743e-06	4.43138e-06	1.15625	0.209447	moderate_up
Q8IZ83	ALDH16A1	0.0633763	0.0747495	0.982726	-0.0251387	none
Q9NTZ6	RBM12	1.08299e-20	2.16597e-19	1.26097	0.33453	moderate_up
Q96JM3	CHAMP1	1.95974e-21	8.72037e-20	1.48731	0.572709	moderate_up
Q9BTE3	MCMBP	1.247e-20	2.3716e-19	1.3109	0.390562	moderate_up
Q7Z434	MAVS	0.917576	0.924635	1.03664	0.0519103	none
Q6UB35	MTHFD1L	5.19678e-22	6.82155e-20	2.07511	1.05319	sig_up
Q02108	GUCY1A1	0.000188253	0.000272067	1.17592	0.233786	moderate_up
Q13153	PAK1	1.45142e-14	5.03664e-14	1.29772	0.375977	moderate_up
Q5SYE7	NHSL1	5.82792e-12	1.50013e-11	0.796979	-0.327386	moderate_down
Q96A33	CCDC47	4.23331e-06	6.84454e-06	1.08251	0.114382	moderate_up
Q9H2U2	PPA2	4.96671e-17	2.50219e-16	0.788671	-0.342504	moderate_down
Q6GYQ0	RALGAPA1	0.27528	0.300941	1.02201	0.0314144	none
Q9Y6R4	MAP3K4	5.00269e-06	8.05211e-06	0.948123	-0.076854	moderate_down
P16333	NCK1	1.49699e-07	2.69806e-07	0.929443	-0.105561	moderate_down
O94915	FRYL	5.02025e-15	1.84612e-14	1.21354	0.279219	moderate_up
P22061	PCMT1	2.96177e-09	6.136e-09	0.910305	-0.135577	moderate_down
P13591	NCAM1	3.60503e-11	8.64539e-11	0.770335	-0.376442	moderate_down
P55209	NAP1L1	9.24978e-19	7.10346e-18	1.31446	0.394467	moderate_up
Q6DKJ4	NXN	2.49376e-07	4.43017e-07	1.17504	0.232704	moderate_up
P25685	DNAJB1	3.85396e-19	3.40056e-18	0.665536	-0.587411	sig_down
Q9P253	VPS18	0.33765	0.364964	0.978668	-0.0311083	none
O15382	BCAT2	2.14908e-08	4.14056e-08	0.872668	-0.196496	moderate_down
Q13573	SNW1	3.84916e-17	1.97338e-16	1.21989	0.286754	moderate_up
O75475	PSIP1	0.0402622	0.0483896	1.26647	0.340815	none
Q8TER5	ARHGEF40	7.02607e-15	2.53659e-14	1.29724	0.375441	moderate_up
Q9Y5K5	UCHL5	0.10109	0.116642	0.988716	-0.0163719	none
Q8N201	INTS1	3.04475e-17	1.59348e-16	1.19477	0.256735	moderate_up
P55010	EIF5	0.560383	0.587019	1.03447	0.0488936	none
P18754	RCC1	1.5796e-16	7.28322e-16	1.3505	0.433491	moderate_up
Q7Z3T8	ZFYVE16	4.6926e-07	8.15723e-07	1.07729	0.107411	moderate_up
P52294	KPNA1	8.27568e-07	1.41218e-06	1.11565	0.157889	moderate_up
Q9NRY5	FAM114A2	4.80489e-12	1.2475e-11	0.859096	-0.219109	moderate_down
Q9Y4D1	DAAM1	2.74528e-19	2.55056e-18	0.728856	-0.456294	moderate_down
P05387	RPLP2	0.0177766	0.0220488	0.969228	-0.0450923	none
P36873	PPP1CC	1.18203e-19	1.29024e-18	1.29679	0.374949	moderate_up
P33240	CSTF2	1.43321e-08	2.80903e-08	1.12225	0.166399	moderate_up
A7KAX9	ARHGAP32	1.65683e-21	8.10977e-20	0.631771	-0.662527	sig_down
Q5QJE6	DNTTIP2	2.49886e-15	9.61497e-15	1.27146	0.346492	moderate_up
P51178	PLCD1	2.61155e-21	9.9948e-20	0.532788	-0.908367	sig_down
Q8WZA9	IRGQ	0.00913024	0.0116285	0.950626	-0.0730508	none
P17174	GOT1	1.46829e-17	8.1767e-17	0.776003	-0.365865	moderate_down
Q8N257	HIST3H2BB	0.000621253	0.000864012	1.1433	0.193208	moderate_up
P49407	ARRB1	1.20976e-15	4.84114e-15	0.722526	-0.468878	moderate_down
Q96RP9	GFM1	2.69766e-20	4.12635e-19	1.64495	0.71804	sig_up
Q9HD67	MYO10	4.73096e-10	1.04014e-09	1.29943	0.377876	moderate_up
Q86VI3	IQGAP3	0.149135	0.168443	1.07005	0.097677	none
Q8N3F8	MICALL1	2.87709e-10	6.43041e-10	0.859362	-0.218662	moderate_down
P08865	RPSA	2.1165e-10	4.79849e-10	0.913829	-0.130004	moderate_down
Q9Y624	F11R	0.26875	0.294252	1.01055	0.0151448	none
P47985	UQCRFS1	5.246e-12	1.35786e-11	0.873856	-0.194532	moderate_down
P05546	SERPIND1	3.31598e-17	1.72091e-16	0.644718	-0.633261	sig_down
P61019	RAB2A	0.000822034	0.00113477	0.942912	-0.0848049	moderate_down
Q15269	PWP2	5.46403e-16	2.30665e-15	1.24935	0.321183	moderate_up
P34949	MPI	3.20159e-12	8.45394e-12	0.844455	-0.243907	moderate_down
O96008	TOMM40	1.96038e-07	3.50269e-07	1.17927	0.237894	moderate_up
Q9H3Q1	CDC42EP4	0.0806685	0.0941774	0.994283	-0.00827149	none
P52732	KIF11	9.75556e-22	6.82155e-20	2.08353	1.05903	sig_up
P53675	CLTCL1	0.550286	0.577225	1.04508	0.0636066	none
Q14137	BOP1	6.81231e-20	8.29247e-19	1.52122	0.605231	sig_up
Q8IVD9	NUDCD3	3.69607e-08	6.97938e-08	0.908571	-0.13833	moderate_down
Q16881	TXNRD1	3.38743e-17	1.75407e-16	1.56038	0.641895	sig_up
Q9Y295	DRG1	0.000456844	0.00063976	1.07418	0.103234	moderate_up
O95861	BPNT1	0.809834	0.825999	1.01884	0.0269321	none
Q92922	SMARCC1	8.65022e-19	6.72073e-18	1.62415	0.699682	sig_up
Q6P158	DHX57	1.1089e-17	6.36982e-17	1.22252	0.289853	moderate_up
Q9H9B4	SFXN1	3.92198e-11	9.36495e-11	1.25098	0.32306	moderate_up
Q96S59	RANBP9	1.35083e-18	9.89187e-18	0.783907	-0.351246	moderate_down
Q9UKS6	PACSIN3	4.16272e-18	2.63356e-17	0.695944	-0.522956	moderate_down
Q96CW5	TUBGCP3	3.77404e-09	7.7669e-09	1.12963	0.175847	moderate_up
P27987	ITPKB	1.73362e-09	3.6518e-09	0.812448	-0.299652	moderate_down
Q9NXC5	MIOS	8.65022e-19	6.72073e-18	0.816055	-0.293261	moderate_down
Q9UBQ7	GRHPR	3.06122e-18	2.01624e-17	0.803983	-0.314763	moderate_down
Q14498	RBM39	2.23879e-20	3.57744e-19	1.38111	0.465832	moderate_up
Q8N7H5	PAF1	2.65362e-15	1.0181e-14	1.23996	0.310289	moderate_up
O94760	DDAH1	9.67209e-19	7.40333e-18	0.564459	-0.825059	sig_down
P04424	ASL	1.29106e-14	4.50538e-14	0.775936	-0.36599	moderate_down
Q8IWA4	MFN1	2.37057e-10	5.34455e-10	1.16452	0.219735	moderate_up
P98082	DAB2	1.0718e-11	2.69253e-11	1.40233	0.487824	moderate_up
Q07960	ARHGAP1	9.8682e-06	1.55787e-05	0.925074	-0.112359	moderate_down
O14879	IFIT3	5.05047e-19	4.26607e-18	2.15119	1.10514	sig_up
O00425	IGF2BP3	9.84058e-20	1.12291e-18	3.19439	1.67554	sig_up
Q9BRF8	CPPED1	4.01486e-16	1.73263e-15	0.80438	-0.314051	moderate_down
Q12860	CNTN1	2.87308e-09	5.95357e-09	0.780785	-0.357002	moderate_down
P12429	ANXA3	0.825334	0.839781	1.08965	0.123862	none
P69905	HBA1	2.38588e-13	7.16921e-13	0.620918	-0.687524	sig_down
P30519	HMOX2	0.0167257	0.0207842	1.14862	0.199906	none
P50748	KNTC1	1.76291e-18	1.24394e-17	1.44072	0.526793	moderate_up
Q9ULW8	PADI3	7.94084e-08	1.46035e-07	2.32055	1.21447	sig_up
O60885	BRD4	1.43331e-12	3.92051e-12	1.19032	0.251355	moderate_up
Q9UBS4	DNAJB11	1.46931e-21	7.63385e-20	1.56831	0.649208	sig_up
O75976	CPD	0.735444	0.756428	1.06973	0.0972434	none
Q9Y6D9	MAD1L1	7.66966e-18	4.5606e-17	1.23649	0.306245	moderate_up
P20618	PSMB1	0.058232	0.0690146	0.981737	-0.0265919	none
Q92599	2021-09-08	6.49279e-15	2.35871e-14	0.842793	-0.24675	moderate_down
Q9NPH2	ISYNA1	4.0722e-05	6.169e-05	0.930668	-0.103661	moderate_down
Q6ZSZ5	ARHGEF18	0.0175382	0.0217647	1.04204	0.059417	none
Q69YQ0	SPECC1L	0.100057	0.115522	1.04545	0.0641184	none
P16435	POR	0.459679	0.488518	1.02535	0.0361206	none
Q86YP4	GATAD2A	5.49437e-09	1.11324e-08	1.1278	0.173506	moderate_up
Q96I25	RBM17	4.63666e-16	1.97802e-15	1.20436	0.268267	moderate_up
Q9UPN7	PPP6R1	5.19842e-10	1.13968e-09	1.16017	0.214342	moderate_up
Q6XZF7	DNMBP	0.00249801	0.00332305	0.930007	-0.104687	moderate_down
P20339	RAB5A	4.36383e-10	9.61697e-10	0.87318	-0.195648	moderate_down
Q14554	PDIA5	8.45903e-19	6.60529e-18	1.56043	0.641941	sig_up
Q7Z6E9	RBBP6	8.65022e-19	6.72073e-18	1.34142	0.423763	moderate_up
Q9UGP4	LIMD1	3.33728e-14	1.1049e-13	0.857403	-0.221955	moderate_down
Q13948	CUX1	0.0015603	0.00210851	1.08067	0.111922	moderate_up
Q96L91	EP400	1.11342e-12	3.07811e-12	1.1593	0.213252	moderate_up
O75487	GPC4	0.177712	0.19874	1.15424	0.206946	none
O15247	CLIC2	1.90574e-14	6.50637e-14	0.760671	-0.394655	moderate_down
Q9Y2J2	EPB41L3	0.0154096	0.0192232	1.14205	0.191629	none
O00764	PDXK	0.0013131	0.00178718	1.09686	0.133374	moderate_up
O14896	IRF6	0.0873741	0.101661	1.18677	0.247046	none
Q96RU3	FNBP1	6.66938e-09	1.34196e-08	0.840071	-0.251417	moderate_down
Q13976	PRKG1	3.37631e-12	8.90015e-12	0.755681	-0.404151	moderate_down
P49916	LIG3	1.61335e-18	1.15684e-17	1.40212	0.487609	moderate_up
O94885	SASH1	6.78694e-22	6.82155e-20	0.444056	-1.17119	sig_down
P02462	COL4A1	0.0197882	0.0244104	1.00797	0.0114476	none
P49815	TSC2	1.25577e-05	1.96378e-05	1.05642	0.0791786	moderate_up
P30486	HLA-B	0.00491567	0.00639739	1.34232	0.424725	moderate_up
P50479	PDLIM4	0.777152	0.795806	1.05576	0.0782774	none
O94851	MICAL2	4.92168e-15	1.81202e-14	1.4832	0.568711	moderate_up
Q9BWU0	SLC4A1AP	3.61102e-17	1.86053e-16	1.30801	0.387371	moderate_up
Q96J84	KIRREL1	5.207e-07	9.01436e-07	1.14783	0.198915	moderate_up
P41091	EIF2S3	2.90309e-08	5.53139e-08	1.15134	0.203318	moderate_up
Q9UNM6	PSMD13	0.00126822	0.00172888	1.06216	0.0869985	moderate_up
Q96BJ3	AIDA	0.262327	0.287592	1.0234	0.0333648	none
Q9NTX5	ECHDC1	1.65493e-12	4.48583e-12	0.846505	-0.240409	moderate_down
Q12849	GRSF1	1.51988e-19	1.58285e-18	1.4207	0.506606	moderate_up
Q9UL15	BAG5	0.000751126	0.00103981	0.954648	-0.0669587	moderate_down
O95716	RAB3D	1.78052e-21	8.36303e-20	0.630133	-0.666271	sig_down
P13929	ENO3	0.000334308	0.000473293	0.667431	-0.58331	moderate_down
P51692	STAT5B	0.891896	0.900905	0.999366	-0.000915626	none
Q13884	SNTB1	9.07467e-15	3.21748e-14	0.679649	-0.557138	moderate_down
Q9NRL2	BAZ1A	4.3927e-20	5.94645e-19	1.65365	0.725654	sig_up
P40818	USP8	0.000737645	0.00102176	0.950803	-0.072782	moderate_down
Q9Y697	NFS1	0.492078	0.520628	1.03777	0.0534846	none
P56537	EIF6	3.57805e-06	5.81137e-06	0.921803	-0.11747	moderate_down
Q96FV9	THOC1	4.61565e-19	3.95627e-18	1.29529	0.373273	moderate_up
P18433	PTPRA	7.86346e-07	1.3448e-06	0.928692	-0.106727	moderate_down
P10644	PRKAR1A	0.00258161	0.00342692	1.12349	0.167982	moderate_up
Q96T76	MMS19	0.0328968	0.0398672	1.04946	0.069642	none
P18124	RPL7	0.000545248	0.000761154	0.953577	-0.0685792	moderate_down
O00391	QSOX1	7.97258e-21	1.79528e-19	0.616013	-0.698967	sig_down
Q53GS9	USP39	6.59954e-21	1.628e-19	1.43475	0.520798	moderate_up
O60245	PCDH7	0.273092	0.298689	0.994	-0.00868263	none
Q9HCB6	SPON1	2.45536e-06	4.03158e-06	0.879117	-0.185873	moderate_down
Q9HBR0	SLC38A10	8.24751e-17	3.99281e-16	1.27577	0.351364	moderate_up
Q5VW36	FOCAD	1.03339e-05	1.6289e-05	0.927969	-0.107852	moderate_down
Q13144	EIF2B5	0.0793789	0.09273	1.03277	0.0465126	none
Q9BSJ2	TUBGCP2	2.87738e-06	4.69715e-06	1.06661	0.0930304	moderate_up
Q5T5Y3	CAMSAP1	1.36599e-15	5.41505e-15	0.825621	-0.276448	moderate_down
Q00169	PITPNA	1.36975e-20	2.50269e-19	0.788686	-0.342478	moderate_down
P52790	HK3	3.4038e-20	4.87006e-19	2.28849	1.1944	sig_up
Q9NUQ6	SPATS2L	5.77963e-19	4.79487e-18	1.46838	0.554227	moderate_up
Q8NI27	THOC2	1.67082e-17	9.23272e-17	1.35427	0.437518	moderate_up
Q8N766	EMC1	9.80894e-13	2.72633e-12	1.12383	0.168422	moderate_up
O95352	ATG7	0.23474	0.258782	0.994483	-0.00798166	none
P36955	SERPINF1	4.45414e-07	7.76011e-07	1.43025	0.516272	moderate_up
P28074	PSMB5	0.000807374	0.00111503	0.966174	-0.0496448	moderate_down
P01893	HLA-H	0.0246734	0.0302164	1.24693	0.318385	none
Q8NI36	WDR36	9.48245e-16	3.85769e-15	1.2621	0.335825	moderate_up
Q6VMQ6	ATF7IP	2.09979e-14	7.13223e-14	1.22208	0.289334	moderate_up
Q8N6T3	ARFGAP1	5.04677e-20	6.58274e-19	1.40519	0.490761	moderate_up
O95453	PARN	3.98419e-18	2.52922e-17	1.26042	0.333908	moderate_up
Q96CX2	KCTD12	0.773332	0.792331	1.03544	0.0502508	none
P49821	NDUFV1	5.81045e-16	2.4385e-15	0.808694	-0.306333	moderate_down
P60900	PSMA6	1.03081e-10	2.38589e-10	1.09855	0.135607	moderate_up
Q08945	SSRP1	1.50444e-20	2.65994e-19	1.57734	0.657489	sig_up
P21397	MAOA	2.09073e-19	2.05537e-18	0.567668	-0.816881	sig_down
P40394	ADH7	2.37342e-21	9.63876e-20	0.314128	-1.67057	sig_down
Q9H270	VPS11	0.718596	0.740328	1.01271	0.0182173	none
Q9UIF9	BAZ2A	2.93884e-05	4.49009e-05	1.10581	0.1451	moderate_up
Q8N392	ARHGAP18	4.21786e-19	3.67629e-18	1.40563	0.491214	moderate_up
P53990	IST1	1.9998e-08	3.86414e-08	0.923286	-0.11515	moderate_down
Q99623	PHB2	2.81056e-07	4.97586e-07	1.19262	0.254136	moderate_up
Q9P2B4	CTTNBP2NL	1.86561e-05	2.88497e-05	0.938689	-0.0912815	moderate_down
O60361	NME2P1	3.44089e-05	5.23908e-05	0.893545	-0.162387	moderate_down
Q9NVH2	INTS7	2.20899e-17	1.18543e-16	1.21529	0.281304	moderate_up
Q8IX01	SUGP2	5.30518e-11	1.25574e-10	1.25388	0.326401	moderate_up
P17252	PRKCA	0.367342	0.395769	0.999172	-0.00119503	none
Q00325	SLC25A3	2.88607e-07	5.10274e-07	0.914302	-0.129257	moderate_down
P06753	TPM3	0.0572459	0.0678892	1.08039	0.111554	none
P28066	PSMA5	0.0148887	0.0185984	0.972074	-0.040862	none
Q86YS7	C2CD5	0.00549124	0.00711657	1.06323	0.0884528	moderate_up
P01011	SERPINA3	8.79722e-13	2.4628e-12	0.732031	-0.450023	moderate_down
Q96BY6	DOCK10	0.00178817	0.00240666	1.10837	0.148444	moderate_up
Q12792	TWF1	6.26916e-17	3.08482e-16	0.800021	-0.321891	moderate_down
Q9NVE7	PANK4	0.503143	0.531248	1.01869	0.0267204	none
Q8NI08	NCOA7	3.56038e-12	9.37208e-12	1.21071	0.275854	moderate_up
P42229	STAT5A	0.00976081	0.0124061	1.05902	0.0827344	none
Q9P0M6	H2AFY2	1.05351e-06	1.78235e-06	1.1954	0.25749	moderate_up
Q15648	MED1	1.90547e-16	8.66124e-16	1.33154	0.413094	moderate_up
Q9UKM9	RALY	4.82823e-19	4.11572e-18	1.5238	0.607677	sig_up
P20936	RASA1	0.658035	0.681788	1.01569	0.0224592	none
P06681	C2	1.78165e-08	3.45987e-08	0.850591	-0.233462	moderate_down
Q969V3	NCLN	1.18977e-20	2.31968e-19	1.30142	0.380088	moderate_up
Q13564	NAE1	4.9688e-08	9.29027e-08	0.943417	-0.0840322	moderate_down
Q9BQ39	DDX50	1.16214e-20	2.28014e-19	1.36708	0.451095	moderate_up
Q14103	HNRNPD	1.01775e-16	4.8193e-16	1.31149	0.391204	moderate_up
P52292	KPNA2	1.18317e-21	7.14513e-20	1.94678	0.961093	sig_up
P36507	MAP2K2	1.60513e-10	3.66683e-10	0.908504	-0.138436	moderate_down
P07686	HEXB	1.61753e-21	8.04438e-20	1.52962	0.613176	sig_up
Q08752	PPID	3.94882e-09	8.10863e-09	1.1428	0.192574	moderate_up
Q13011	ECH1	1.31243e-09	2.7956e-09	0.882813	-0.17982	moderate_down
Q9H1A4	ANAPC1	1.16545e-06	1.96247e-06	1.0773	0.107413	moderate_up
Q6DT37	CDC42BPG	2.69766e-20	4.12635e-19	0.698966	-0.516705	moderate_down
Q86TI2	DPP9	1.10101e-10	2.54017e-10	1.13264	0.179688	moderate_up
P09543	CNP	5.29279e-17	2.64497e-16	0.801517	-0.319194	moderate_down
Q9H9E3	COG4	0.000778779	0.00107665	1.05893	0.0826106	moderate_up
Q92785	DPF2	6.81807e-13	1.93317e-12	1.16474	0.220008	moderate_up
P30044	PRDX5	2.51193e-17	1.33415e-16	0.754518	-0.406373	moderate_down
Q08209	PPP3CA	2.44185e-11	5.95261e-11	1.15288	0.205244	moderate_up
Q96SB8	SMC6	3.61102e-17	1.86053e-16	1.28074	0.356983	moderate_up
Q99683	MAP3K5	0.458167	0.487133	1.03005	0.0427088	none
P23396	RPS3	0.0105499	0.0133725	0.968093	-0.0467819	none
P62834	RAP1A	4.63728e-15	1.71614e-14	0.751152	-0.412824	moderate_down
Q9P219	CCDC88C	0.995026	0.995454	1.04928	0.0693996	none
P08473	MME	2.01771e-13	6.10432e-13	2.20974	1.14388	sig_up
Q13188	STK3	2.18796e-19	2.1374e-18	1.33982	0.422043	moderate_up
Q9Y305	ACOT9	8.2625e-12	2.09834e-11	1.22499	0.292772	moderate_up
Q9NRR5	UBQLN4	0.0878366	0.102148	0.982756	-0.0250952	none
Q6YP21	KYAT3	8.35783e-21	1.85066e-19	0.684915	-0.546003	moderate_down
O94911	ABCA8	4.96666e-21	1.41254e-19	0.440636	-1.18234	sig_down
P25786	PSMA1	7.74584e-13	2.18424e-12	1.13671	0.184865	moderate_up
Q9UG63	ABCF2	4.71369e-06	7.60009e-06	1.13766	0.186067	moderate_up
Q9UI10	EIF2B4	2.4642e-05	3.78421e-05	0.95954	-0.0595858	moderate_down
Q9H074	PAIP1	6.00958e-17	2.97124e-16	1.28289	0.359401	moderate_up
Q7L2H7	EIF3M	0.000172153	0.000249691	0.951599	-0.0715742	moderate_down
O00161	SNAP23	0.0100321	0.0127405	0.968355	-0.0463924	none
P28289	TMOD1	1.10101e-10	2.54017e-10	0.751992	-0.411211	moderate_down
Q13616	CUL1	2.48373e-11	6.05152e-11	1.10707	0.146747	moderate_up
Q5T8P6	RBM26	4.44991e-16	1.90272e-15	1.23936	0.309596	moderate_up
Q92805	GOLGA1	0.56712	0.593809	1.00652	0.00936876	none
Q13443	ADAM9	2.83113e-10	6.3353e-10	1.25857	0.331787	moderate_up
P09417	QDPR	5.41223e-18	3.32675e-17	0.791101	-0.338066	moderate_down
O14908	GIPC1	2.73932e-21	1.0356e-19	0.540692	-0.887121	sig_down
P45954	ACADSB	1.56905e-14	5.42258e-14	0.752437	-0.410358	moderate_down
P48739	PITPNB	6.10837e-05	9.14338e-05	0.95323	-0.0691039	moderate_down
Q96IZ0	PAWR	1.8606e-08	3.60867e-08	0.845405	-0.242285	moderate_down
Q92629	SGCD	9.07467e-15	3.21748e-14	0.663108	-0.592685	sig_down
Q12874	SF3A3	4.60083e-20	6.09511e-19	1.27229	0.347425	moderate_up
Q96FW1	OTUB1	9.35722e-17	4.46726e-16	0.854684	-0.226537	moderate_down
P30520	ADSS	9.51944e-07	1.61523e-06	1.10759	0.147418	moderate_up
P98175	RBM10	6.37461e-11	1.49896e-10	1.16787	0.223879	moderate_up
Q9Y5M8	SRPRB	1.34693e-17	7.55973e-17	1.31029	0.389889	moderate_up
O75170	PPP6R2	3.58654e-13	1.05088e-12	0.895096	-0.159886	moderate_down
O95155	UBE4B	0.761904	0.781655	1.00984	0.0141268	none
Q9H5N1	RABEP2	0.0135118	0.0169559	0.970204	-0.0436394	none
Q96KP1	EXOC2	3.31598e-17	1.72091e-16	0.871331	-0.198708	moderate_down
P52888	THOP1	1.84482e-05	2.85424e-05	1.09077	0.125344	moderate_up
Q14344	GNA13	4.32337e-12	1.12784e-11	0.871979	-0.197635	moderate_down
Q7Z3B4	NUP54	9.75888e-17	4.64709e-16	1.20918	0.274031	moderate_up
P35052	GPC1	0.835056	0.848931	1.06627	0.0925745	none
O15042	U2SURP	2.48967e-21	9.85272e-20	1.46685	0.552726	moderate_up
Q15650	TRIP4	0.0990315	0.114423	1.011	0.0157808	none
Q92544	TM9SF4	0.185042	0.206416	0.99005	-0.0144262	none
P29373	CRABP2	5.19678e-22	6.82155e-20	0.256877	-1.96085	sig_down
Q9H936	SLC25A22	1.04107e-14	3.66739e-14	1.23121	0.300073	moderate_up
P15170	GSPT1	0.0715956	0.0840812	1.0021	0.00303026	none
Q9NTJ5	SACM1L	8.06494e-15	2.88034e-14	0.862228	-0.213859	moderate_down
Q12765	SCRN1	0.0432669	0.0519001	1.05736	0.0804727	none
Q9NUQ8	ABCF3	1.49699e-07	2.69806e-07	1.18938	0.250213	moderate_up
P31937	HIBADH	0.000136692	0.00019966	0.940295	-0.0888145	moderate_down
Q96AX1	VPS33A	0.864368	0.875858	1.00281	0.00404456	none
Q8TCU6	PREX1	1.38782e-13	4.29079e-13	1.31731	0.397598	moderate_up
P12235	SLC25A4	1.0546e-12	2.91985e-12	0.725892	-0.462174	moderate_down
O60231	DHX16	7.07248e-19	5.65555e-18	1.31916	0.399617	moderate_up
Q8TC07	TBC1D15	5.36606e-10	1.1756e-09	1.17274	0.229886	moderate_up
P61163	ACTR1A	6.11918e-15	2.22646e-14	0.879366	-0.185465	moderate_down
Q86SF2	GALNT7	2.44847e-10	5.51085e-10	0.742364	-0.429802	moderate_down
Q13671	RIN1	0.000126062	0.000184714	0.915281	-0.127714	moderate_down
P02760	AMBP	1.65221e-20	2.81937e-19	0.602547	-0.730854	sig_down
O94788	ALDH1A2	5.8555e-05	8.779e-05	0.96158	-0.0565207	moderate_down
Q9Y5B6	PAXBP1	4.96666e-21	1.41254e-19	1.32618	0.407279	moderate_up
P23497	SP100	4.82502e-15	1.77855e-14	1.4019	0.487385	moderate_up
P21283	ATP6V1C1	6.46574e-22	6.82155e-20	1.5665	0.647549	sig_up
Q8NBJ5	COLGALT1	7.29857e-22	6.82155e-20	1.83612	0.876664	sig_up
Q6PJG2	ELMSAN1	1.04107e-14	3.66739e-14	1.23256	0.30166	moderate_up
Q9Y4D8	HECTD4	1.1855e-15	4.75426e-15	0.842023	-0.248068	moderate_down
P08754	GNAI3	5.88379e-17	2.91215e-16	0.78687	-0.345803	moderate_down
Q86WV6	TMEM173	0.0445736	0.0534469	1.07975	0.1107	none
Q6R327	RICTOR	6.62225e-15	2.40105e-14	1.17965	0.238356	moderate_up
Q68CP9	ARID2	0.000530304	0.000740468	1.12327	0.167704	moderate_up
O95208	EPN2	3.34261e-18	2.1678e-17	0.778085	-0.362	moderate_down
Q16512	PKN1	1.31182e-15	5.22035e-15	1.29139	0.368929	moderate_up
[truncated: 7,301 more rows]

## Sheet: Fig. 2b
UniProt ID	Sample ID	Log2(Normalized expression values)	Label
A8MX76	5B0890_1T	-1.49533	Tumor
A8MX76	5B0892_2T	-0.999577	Tumor
A8MX76	5B0842_3T	-1.93413	Tumor
A8MX76	5B0852_4T	-0.961983	Tumor
A8MX76	5B0918_6T	-1.27796	Tumor
A8MX76	5B0936_8T	-0.624695	Tumor
A8MX76	5B0880_5T	-1.33264	Tumor
A8MX76	5B0633_9T	-1.61782	Tumor
A8MX76	5B0610_10T	-1.66359	Tumor
A8MX76	5B0780_11T	-1.10855	Tumor
A8MX76	5B0589_18T	-0.992244	Tumor
A8MX76	5B0593_19T	-0.0576205	Tumor
A8MX76	5B0916_20T	-1.43769	Tumor
A8MX76	5B0855_21T	-1.07732	Tumor
A8MX76	5B0891_22T	0.480601	Tumor
A8MX76	5B0765_24T	0.56802	Tumor
A8MX76	5B0630_25T	-1.17238	Tumor
A8MX76	5B0641_26T	-1.10659	Tumor
A8MX76	5B0768_27T	-1.29015	Tumor
A8MX76	5B0581_28T	-0.400295	Tumor
A8MX76	5B0859_36T	-1.61664	Tumor
A8MX76	5B0816_38T	-1.37141	Tumor
A8MX76	5B0602_39T	-1.28948	Tumor
A8MX76	5B0592_41T	-0.442898	Tumor
A8MX76	5B0902_43T	-0.960757	Tumor
A8MX76	5B0857_45T	-0.606487	Tumor
A8MX76	5B0836_46T	-0.59583	Tumor
A8MX76	5B0808_47T	-1.15726	Tumor
A8MX76	5B0771_48T	-1.74711	Tumor
A8MX76	5B0762_49T	-0.513484	Tumor
A8MX76	5B0761_50T	-0.842921	Tumor
A8MX76	5B0758_51T	0.260709	Tumor
A8MX76	5B0757_52T	-1.01828	Tumor
A8MX76	5B0745_53T	-1.28938	Tumor
A8MX76	5B0914_54T	-1.7043	Tumor
A8MX76	5B0907_55T	-0.522393	Tumor
A8MX76	5B0881_56T	-1.89133	Tumor
A8MX76	5B0838_57T	-1.55617	Tumor
A8MX76	5B0820_58T	-1.79833	Tumor
A8MX76	5B0763_60T	-0.954865	Tumor
A8MX76	5B0746_61T	-0.759324	Tumor
A8MX76	5B0653_62T	-1.47323	Tumor
A8MX76	5B0651_63T	-1.17468	Tumor
A8MX76	5B0638_64T	-0.711909	Tumor
A8MX76	5B0635_65T	-1.49945	Tumor
A8MX76	5B0628_66T	-1.31858	Tumor
A8MX76	5B0622_67T	-1.16131	Tumor
A8MX76	5B0617_68T	-0.646155	Tumor
A8MX76	5B0605_69T	-1.44501	Tumor
A8MX76	5B0919_72T	-2.07993	Tumor
A8MX76	5B0908_73T	-2.155	Tumor
A8MX76	5B0887_74T	-2.25402	Tumor
A8MX76	5B0856_76T	-2.28181	Tumor
A8MX76	5B0846_77T	-2.37726	Tumor
A8MX76	5B0837_78T	-0.206618	Tumor
A8MX76	5B0825_79T	-0.350946	Tumor
A8MX76	5B0791_80T	-0.663291	Tumor
A8MX76	5B0769_81T	-0.7864	Tumor
A8MX76	5B0766_82T	-1.11574	Tumor
A8MX76	5B0929_15T	-1.74933	Tumor
A8MX76	5B0928_17T	-1.97737	Tumor
A8MX76	5B0904_42T	-2.1369	Tumor
A8MX76	5B0900_44T	-1.2311	Tumor
A8MX76	5B0886_16T	-1.29741	Tumor
A8MX76	5B0645_109T	-1.54217	Tumor
A8MX76	5B0621_110T	-1.91504	Tumor
A8MX76	5B0615_12T	-1.86894	Tumor
A8MX76	5B0601_14T	-2.06903	Tumor
A8MX76	5B0578_111T	-2.2113	Tumor
A8MX76	5B0915_23T	-0.0938325	Tumor
A8MX76	5B0913_7T	-0.824279	Tumor
A8MX76	5B0817_59T	-0.0672217	Tumor
A8MX76	5B0613_70T	0.160307	Tumor
A8MX76	5B0612_71T	-0.462412	Tumor
A8MX76	5B0931_33T	-1.30572	Tumor
A8MX76	5B0885_75T	-1.65093	Tumor
A8MX76	5B0877_31T	-0.736277	Tumor
A8MX76	5B0840_32T	-0.256048	Tumor
A8MX76	5B0826_30T	-1.23168	Tumor
A8MX76	5B0823_35T	0.212502	Tumor
A8MX76	5B0818_34T	-0.521083	Tumor
A8MX76	5B0754_83T	-0.484568	Tumor
A8MX76	5B0753_84T	-1.12647	Tumor
A8MX76	5B0752_85T	-1.31995	Tumor
A8MX76	5B0646_87T	-0.0469216	Tumor
A8MX76	5B0631_88T	-0.248854	Tumor
A8MX76	5B0629_89T	-0.598847	Tumor
A8MX76	5B0626_86T	-0.199163	Tumor
A8MX76	5B0611_116T	-2.00353	Tumor
A8MX76	5B0894_90T	-2.14489	Tumor
A8MX76	5B0888_91T	-0.998602	Tumor
A8MX76	5B0884_92T	-1.07948	Tumor
A8MX76	5B0851_93T	-1.03451	Tumor
A8MX76	5B0849_94T	-1.39021	Tumor
A8MX76	5B0841_95T	-1.06058	Tumor
A8MX76	5B0839_96T	-0.641142	Tumor
A8MX76	5B0835_97T	-0.986109	Tumor
A8MX76	5B0828_98T	-1.03431	Tumor
A8MX76	5B0782_99T	-0.954011	Tumor
A8MX76	5B0779_100T	-0.814292	Tumor
A8MX76	5B0756_101T	-0.0952981	Tumor
A8MX76	5B0751_102T	-0.672879	Tumor
A8MX76	5B0654_103T	-0.488859	Tumor
A8MX76	5B0649_104T	-0.496175	Tumor
A8MX76	5B0935_120T	-3.27497	Tumor
A8MX76	5B0923_121T	-2.5808	Tumor
A8MX76	5B0831_122T	-2.98159	Tumor
A8MX76	5B0770_123T	-2.74559	Tumor
A8MX76	5B0650_124T	-3.41688	Tumor
A8MX76	5B0827_108T	-1.50279	Tumor
A8MX76	5B0595_40T	-1.34961	Tumor
A8MX76	5B0608_113T	-2.04402	Tumor
A8MX76	5B0606_114T	-1.7217	Tumor
A8MX76	5B0598_115T	-1.9983	Tumor
A8MX76	5B0603_117T	0.0379174	Tumor
A8MX76	5B0594_118T	0.164015	Tumor
A8MX76	5B0590_29T	-0.95852	Tumor
A8MX76	5B0640_105T	0.189753	Tumor
A8MX76	5B0627_106T	0.113625	Tumor
A8MX76	5B0625_107T	-1.70729	Tumor
A8MX76	5B0580_119T	-1.5126	Tumor
A8MX76	5B0647_125T	-1.99455	Tumor
A8MX76	5B0600_126T	-1.32992	Tumor
A8MX76	5B0882_127T	-1.35525	Tumor
A8MX76	5B0890_1N	-0.595815	Non-Tumor
A8MX76	5B0892_2N	0.865177	Non-Tumor
A8MX76	5B0842_3N	0.468756	Non-Tumor
A8MX76	5B0852_4N	1.13804	Non-Tumor
A8MX76	5B0918_6N	-0.475731	Non-Tumor
A8MX76	5B0936_8N	1.56956	Non-Tumor
A8MX76	5B0880_5N	-0.0467176	Non-Tumor
A8MX76	5B0633_9N	1.36982	Non-Tumor
A8MX76	5B0610_10N	1.44975	Non-Tumor
A8MX76	5B0780_11N	1.57937	Non-Tumor
A8MX76	5B0589_18N	0.762677	Non-Tumor
A8MX76	5B0593_19N	0.185465	Non-Tumor
A8MX76	5B0916_20N	0.273073	Non-Tumor
A8MX76	5B0855_21N	0.465825	Non-Tumor
A8MX76	5B0891_22N	0.311526	Non-Tumor
A8MX76	5B0765_24N	0.478352	Non-Tumor
A8MX76	5B0630_25N	1.68463	Non-Tumor
A8MX76	5B0641_26N	0.976161	Non-Tumor
A8MX76	5B0768_27N	1.53385	Non-Tumor
A8MX76	5B0581_28N	1.11977	Non-Tumor
A8MX76	5B0859_36N	1.04684	Non-Tumor
A8MX76	5B0816_38N	1.03082	Non-Tumor
A8MX76	5B0602_39N	0.95412	Non-Tumor
A8MX76	5B0592_41N	1.59816	Non-Tumor
A8MX76	5B0902_43N	0.489647	Non-Tumor
A8MX76	5B0857_45N	0.931391	Non-Tumor
A8MX76	5B0836_46N	0.294995	Non-Tumor
A8MX76	5B0808_47N	0.771485	Non-Tumor
A8MX76	5B0771_48N	1.57189	Non-Tumor
A8MX76	5B0762_49N	1.93483	Non-Tumor
A8MX76	5B0761_50N	0.676619	Non-Tumor
A8MX76	5B0758_51N	0.825958	Non-Tumor
A8MX76	5B0757_52N	1.31718	Non-Tumor
A8MX76	5B0745_53N	0.900981	Non-Tumor
A8MX76	5B0914_54N	-0.126628	Non-Tumor
A8MX76	5B0907_55N	1.00951	Non-Tumor
A8MX76	5B0881_56N	-0.0712432	Non-Tumor
A8MX76	5B0838_57N	0.666446	Non-Tumor
A8MX76	5B0820_58N	-0.0314392	Non-Tumor
A8MX76	5B0763_60N	0.728947	Non-Tumor
A8MX76	5B0746_61N	1.31669	Non-Tumor
A8MX76	5B0653_62N	1.12792	Non-Tumor
A8MX76	5B0651_63N	0.654825	Non-Tumor
A8MX76	5B0638_64N	1.24832	Non-Tumor
A8MX76	5B0635_65N	1.97167	Non-Tumor
A8MX76	5B0628_66N	1.00611	Non-Tumor
A8MX76	5B0622_67N	1.10376	Non-Tumor
A8MX76	5B0617_68N	1.83435	Non-Tumor
A8MX76	5B0605_69N	0.491996	Non-Tumor
A8MX76	5B0919_72N	0.520556	Non-Tumor
A8MX76	5B0908_73N	0.57703	Non-Tumor
A8MX76	5B0887_74N	-0.373265	Non-Tumor
A8MX76	5B0856_76N	1.02841	Non-Tumor
A8MX76	5B0846_77N	0.979612	Non-Tumor
A8MX76	5B0837_78N	0.96391	Non-Tumor
A8MX76	5B0825_79N	0.918307	Non-Tumor
A8MX76	5B0791_80N	0.590717	Non-Tumor
A8MX76	5B0769_81N	0.163058	Non-Tumor
A8MX76	5B0766_82N	-0.272685	Non-Tumor
A8MX76	5B0929_15N	1.06053	Non-Tumor
A8MX76	5B0928_17N	0.443161	Non-Tumor
A8MX76	5B0904_42N	0.639568	Non-Tumor
A8MX76	5B0900_44N	-0.177054	Non-Tumor
A8MX76	5B0886_16N	0.695101	Non-Tumor
A8MX76	5B0645_109N	0.816892	Non-Tumor
A8MX76	5B0621_110N	-0.507779	Non-Tumor
A8MX76	5B0615_12N	0.321843	Non-Tumor
A8MX76	5B0601_14N	0.622796	Non-Tumor
A8MX76	5B0578_111N	-0.300949	Non-Tumor
A8MX76	5B0915_23N	-0.183335	Non-Tumor
A8MX76	5B0913_7N	-0.452925	Non-Tumor
A8MX76	5B0817_59N	1.3433	Non-Tumor
A8MX76	5B0613_70N	1.536	Non-Tumor
A8MX76	5B0612_71N	1.23487	Non-Tumor
A8MX76	5B0931_33N	0.288157	Non-Tumor
A8MX76	5B0885_75N	0.775078	Non-Tumor
A8MX76	5B0877_31N	0.65105	Non-Tumor
A8MX76	5B0840_32N	0.310447	Non-Tumor
A8MX76	5B0826_30N	0.515854	Non-Tumor
A8MX76	5B0823_35N	0.619492	Non-Tumor
A8MX76	5B0818_34N	0.19237	Non-Tumor
A8MX76	5B0754_83N	0.281983	Non-Tumor
A8MX76	5B0753_84N	0.0325441	Non-Tumor
A8MX76	5B0752_85N	-0.765403	Non-Tumor
A8MX76	5B0646_87N	0.836462	Non-Tumor
A8MX76	5B0631_88N	1.03347	Non-Tumor
A8MX76	5B0629_89N	0.964066	Non-Tumor
A8MX76	5B0626_86N	0.92329	Non-Tumor
A8MX76	5B0611_116N	0.0479542	Non-Tumor
A8MX76	5B0894_90N	-0.349611	Non-Tumor
A8MX76	5B0888_91N	0.534579	Non-Tumor
A8MX76	5B0884_92N	1.17365	Non-Tumor
A8MX76	5B0851_93N	-1.13562	Non-Tumor
A8MX76	5B0849_94N	1.01457	Non-Tumor
A8MX76	5B0841_95N	1.19147	Non-Tumor
A8MX76	5B0839_96N	1.34277	Non-Tumor
A8MX76	5B0835_97N	0.397597	Non-Tumor
A8MX76	5B0828_98N	0.394679	Non-Tumor
A8MX76	5B0782_99N	0.939807	Non-Tumor
A8MX76	5B0779_100N	1.80302	Non-Tumor
A8MX76	5B0756_101N	1.24945	Non-Tumor
A8MX76	5B0751_102N	1.20722	Non-Tumor
A8MX76	5B0654_103N	1.2625	Non-Tumor
A8MX76	5B0649_104N	0.586838	Non-Tumor
A8MX76	5B0935_120N	0.277072	Non-Tumor
A8MX76	5B0923_121N	1.22201	Non-Tumor
A8MX76	5B0831_122N	1.23384	Non-Tumor
A8MX76	5B0770_123N	0.421357	Non-Tumor
A8MX76	5B0650_124N	-0.477408	Non-Tumor
A8MX76	5B0827_108N	-0.371883	Non-Tumor
A8MX76	5B0595_40N	0.53527	Non-Tumor
A8MX76	5B0608_113N	1.29481	Non-Tumor
A8MX76	5B0606_114N	0.461159	Non-Tumor
A8MX76	5B0598_115N	1.03036	Non-Tumor
A8MX76	5B0603_117N	1.85591	Non-Tumor
A8MX76	5B0594_118N	2.03157	Non-Tumor
A8MX76	5B0590_29N	0.567146	Non-Tumor
A8MX76	5B0640_105N	1.2941	Non-Tumor
A8MX76	5B0627_106N	1.51914	Non-Tumor
A8MX76	5B0625_107N	-1.0489	Non-Tumor
A8MX76	5B0580_119N	1.22353	Non-Tumor
A8MX76	5B0647_125N	0.999608	Non-Tumor
A8MX76	5B0600_126N	0.582339	Non-Tumor
A8MX76	5B0882_127N	1.55436	Non-Tumor
Q9UHA7	5B0890_1T	-1.17419	Tumor
Q9UHA7	5B0892_2T	-1.76482	Tumor
Q9UHA7	5B0842_3T	-2.15736	Tumor
Q9UHA7	5B0852_4T	-0.240496	Tumor
Q9UHA7	5B0918_6T	-1.74167	Tumor
Q9UHA7	5B0936_8T	-0.491429	Tumor
Q9UHA7	5B0880_5T	-1.27957	Tumor
Q9UHA7	5B0633_9T	-1.65147	Tumor
Q9UHA7	5B0610_10T	-1.19538	Tumor
Q9UHA7	5B0780_11T	0.469983	Tumor
Q9UHA7	5B0589_18T	-1.54584	Tumor
Q9UHA7	5B0593_19T	0.201967	Tumor
Q9UHA7	5B0916_20T	-1.40226	Tumor
Q9UHA7	5B0855_21T	-1.08635	Tumor
Q9UHA7	5B0891_22T	0.780162	Tumor
Q9UHA7	5B0765_24T	-1.70019	Tumor
Q9UHA7	5B0630_25T	-1.043	Tumor
Q9UHA7	5B0641_26T	-1.19425	Tumor
Q9UHA7	5B0768_27T	0.0459432	Tumor
Q9UHA7	5B0581_28T	-0.555231	Tumor
Q9UHA7	5B0859_36T	-2.74254	Tumor
Q9UHA7	5B0816_38T	-2.47832	Tumor
Q9UHA7	5B0602_39T	-2.01497	Tumor
Q9UHA7	5B0592_41T	-1.45816	Tumor
Q9UHA7	5B0902_43T	-3.33178	Tumor
Q9UHA7	5B0857_45T	-3.16239	Tumor
Q9UHA7	5B0836_46T	-0.710208	Tumor
Q9UHA7	5B0808_47T	-3.09014	Tumor
Q9UHA7	5B0771_48T	-2.96491	Tumor
Q9UHA7	5B0762_49T	-1.47853	Tumor
Q9UHA7	5B0761_50T	-0.230302	Tumor
Q9UHA7	5B0758_51T	-0.249024	Tumor
Q9UHA7	5B0757_52T	-1.6666	Tumor
Q9UHA7	5B0745_53T	-1.9009	Tumor
Q9UHA7	5B0914_54T	-1.97838	Tumor
Q9UHA7	5B0907_55T	-0.925867	Tumor
Q9UHA7	5B0881_56T	-2.39024	Tumor
Q9UHA7	5B0838_57T	-2.11304	Tumor
Q9UHA7	5B0820_58T	-2.28189	Tumor
Q9UHA7	5B0763_60T	-1.70911	Tumor
Q9UHA7	5B0746_61T	-1.61356	Tumor
Q9UHA7	5B0653_62T	-2.0177	Tumor
Q9UHA7	5B0651_63T	-0.816465	Tumor
Q9UHA7	5B0638_64T	-0.648991	Tumor
Q9UHA7	5B0635_65T	-1.97252	Tumor
Q9UHA7	5B0628_66T	-1.6946	Tumor
Q9UHA7	5B0622_67T	-2.1157	Tumor
Q9UHA7	5B0617_68T	-2.04132	Tumor
Q9UHA7	5B0605_69T	-1.92668	Tumor
Q9UHA7	5B0919_72T	-1.6735	Tumor
Q9UHA7	5B0908_73T	-1.1733	Tumor
Q9UHA7	5B0887_74T	-1.59402	Tumor
Q9UHA7	5B0856_76T	-1.58492	Tumor
Q9UHA7	5B0846_77T	-1.57499	Tumor
Q9UHA7	5B0837_78T	-1.34281	Tumor
Q9UHA7	5B0825_79T	-1.55018	Tumor
Q9UHA7	5B0791_80T	-1.79619	Tumor
Q9UHA7	5B0769_81T	-0.369524	Tumor
Q9UHA7	5B0766_82T	-1.92626	Tumor
Q9UHA7	5B0929_15T	-1.78913	Tumor
Q9UHA7	5B0928_17T	-2.03853	Tumor
Q9UHA7	5B0904_42T	-1.52416	Tumor
Q9UHA7	5B0900_44T	-0.781702	Tumor
Q9UHA7	5B0886_16T	-0.728958	Tumor
Q9UHA7	5B0645_109T	-1.45554	Tumor
Q9UHA7	5B0621_110T	-1.61481	Tumor
Q9UHA7	5B0615_12T	-1.34343	Tumor
Q9UHA7	5B0601_14T	-1.43967	Tumor
Q9UHA7	5B0578_111T	-2.02248	Tumor
Q9UHA7	5B0915_23T	-0.385599	Tumor
Q9UHA7	5B0913_7T	0.0671754	Tumor
Q9UHA7	5B0817_59T	-0.360319	Tumor
Q9UHA7	5B0613_70T	-0.861389	Tumor
Q9UHA7	5B0612_71T	-0.635886	Tumor
Q9UHA7	5B0931_33T	-1.59112	Tumor
Q9UHA7	5B0885_75T	-2.61486	Tumor
Q9UHA7	5B0877_31T	-1.07359	Tumor
Q9UHA7	5B0840_32T	-1.22879	Tumor
Q9UHA7	5B0826_30T	-1.2641	Tumor
Q9UHA7	5B0823_35T	-0.354685	Tumor
Q9UHA7	5B0818_34T	-0.573303	Tumor
Q9UHA7	5B0754_83T	-0.644785	Tumor
Q9UHA7	5B0753_84T	-1.41445	Tumor
Q9UHA7	5B0752_85T	-1.63278	Tumor
Q9UHA7	5B0646_87T	0.216365	Tumor
Q9UHA7	5B0631_88T	-1.21417	Tumor
Q9UHA7	5B0629_89T	-1.48605	Tumor
Q9UHA7	5B0626_86T	-1.40716	Tumor
Q9UHA7	5B0611_116T	-1.54866	Tumor
Q9UHA7	5B0894_90T	-1.97429	Tumor
Q9UHA7	5B0888_91T	-2.12564	Tumor
Q9UHA7	5B0884_92T	-1.27086	Tumor
Q9UHA7	5B0851_93T	-2.00587	Tumor
Q9UHA7	5B0849_94T	-2.02248	Tumor
Q9UHA7	5B0841_95T	-1.59512	Tumor
Q9UHA7	5B0839_96T	-1.10149	Tumor
Q9UHA7	5B0835_97T	-1.63107	Tumor
Q9UHA7	5B0828_98T	-1.1991	Tumor
Q9UHA7	5B0782_99T	-1.41942	Tumor
Q9UHA7	5B0779_100T	-1.46253	Tumor
Q9UHA7	5B0756_101T	-0.4341	Tumor
Q9UHA7	5B0751_102T	-0.866872	Tumor
Q9UHA7	5B0654_103T	-0.516748	Tumor
Q9UHA7	5B0649_104T	-1.27505	Tumor
Q9UHA7	5B0935_120T	-1.89118	Tumor
Q9UHA7	5B0923_121T	-1.49086	Tumor
Q9UHA7	5B0831_122T	-1.7592	Tumor
Q9UHA7	5B0770_123T	-2.00156	Tumor
Q9UHA7	5B0650_124T	-2.09495	Tumor
Q9UHA7	5B0827_108T	-1.35529	Tumor
Q9UHA7	5B0595_40T	-1.2498	Tumor
Q9UHA7	5B0608_113T	-1.3615	Tumor
Q9UHA7	5B0606_114T	-1.12675	Tumor
Q9UHA7	5B0598_115T	-1.34041	Tumor
Q9UHA7	5B0603_117T	-1.47378	Tumor
Q9UHA7	5B0594_118T	-1.00937	Tumor
Q9UHA7	5B0590_29T	-1.12986	Tumor
Q9UHA7	5B0640_105T	-1.51318	Tumor
Q9UHA7	5B0627_106T	-1.28515	Tumor
Q9UHA7	5B0625_107T	-2.31758	Tumor
Q9UHA7	5B0580_119T	-1.23603	Tumor
Q9UHA7	5B0647_125T	-2.22052	Tumor
Q9UHA7	5B0600_126T	-1.71152	Tumor
Q9UHA7	5B0882_127T	-1.97888	Tumor
Q9UHA7	5B0890_1N	1.24486	Non-Tumor
Q9UHA7	5B0892_2N	0.467946	Non-Tumor
Q9UHA7	5B0842_3N	1.3495	Non-Tumor
Q9UHA7	5B0852_4N	1.88379	Non-Tumor
Q9UHA7	5B0918_6N	-0.569431	Non-Tumor
Q9UHA7	5B0936_8N	0.465902	Non-Tumor
Q9UHA7	5B0880_5N	0.230022	Non-Tumor
Q9UHA7	5B0633_9N	1.85567	Non-Tumor
Q9UHA7	5B0610_10N	1.04534	Non-Tumor
Q9UHA7	5B0780_11N	1.10583	Non-Tumor
Q9UHA7	5B0589_18N	0.312512	Non-Tumor
Q9UHA7	5B0593_19N	1.40365	Non-Tumor
Q9UHA7	5B0916_20N	0.882369	Non-Tumor
Q9UHA7	5B0855_21N	0.0558485	Non-Tumor
Q9UHA7	5B0891_22N	0.435332	Non-Tumor
Q9UHA7	5B0765_24N	0.286545	Non-Tumor
Q9UHA7	5B0630_25N	1.45306	Non-Tumor
Q9UHA7	5B0641_26N	0.470472	Non-Tumor
Q9UHA7	5B0768_27N	0.813786	Non-Tumor
Q9UHA7	5B0581_28N	0.998702	Non-Tumor
Q9UHA7	5B0859_36N	0.0312742	Non-Tumor
Q9UHA7	5B0816_38N	0.845822	Non-Tumor
Q9UHA7	5B0602_39N	0.330269	Non-Tumor
Q9UHA7	5B0592_41N	1.74108	Non-Tumor
Q9UHA7	5B0902_43N	0.778939	Non-Tumor
Q9UHA7	5B0857_45N	-0.0117239	Non-Tumor
Q9UHA7	5B0836_46N	-0.413956	Non-Tumor
Q9UHA7	5B0808_47N	0.706981	Non-Tumor
Q9UHA7	5B0771_48N	0.247797	Non-Tumor
Q9UHA7	5B0762_49N	0.924973	Non-Tumor
Q9UHA7	5B0761_50N	0.3052	Non-Tumor
Q9UHA7	5B0758_51N	-0.210656	Non-Tumor
Q9UHA7	5B0757_52N	0.732544	Non-Tumor
Q9UHA7	5B0745_53N	1.04431	Non-Tumor
Q9UHA7	5B0914_54N	-0.47893	Non-Tumor
Q9UHA7	5B0907_55N	0.632577	Non-Tumor
Q9UHA7	5B0881_56N	0.120987	Non-Tumor
Q9UHA7	5B0838_57N	1.00933	Non-Tumor
Q9UHA7	5B0820_58N	0.375244	Non-Tumor
Q9UHA7	5B0763_60N	0.335405	Non-Tumor
Q9UHA7	5B0746_61N	0.56016	Non-Tumor
Q9UHA7	5B0653_62N	1.4273	Non-Tumor
Q9UHA7	5B0651_63N	1.6215	Non-Tumor
Q9UHA7	5B0638_64N	1.3422	Non-Tumor
Q9UHA7	5B0635_65N	0.667222	Non-Tumor
Q9UHA7	5B0628_66N	0.793014	Non-Tumor
Q9UHA7	5B0622_67N	0.918106	Non-Tumor
Q9UHA7	5B0617_68N	1.27377	Non-Tumor
Q9UHA7	5B0605_69N	1.54956	Non-Tumor
Q9UHA7	5B0919_72N	0.631835	Non-Tumor
Q9UHA7	5B0908_73N	0.509076	Non-Tumor
Q9UHA7	5B0887_74N	-0.281434	Non-Tumor
Q9UHA7	5B0856_76N	0.576593	Non-Tumor
Q9UHA7	5B0846_77N	0.4854	Non-Tumor
Q9UHA7	5B0837_78N	1.12093	Non-Tumor
Q9UHA7	5B0825_79N	0.13091	Non-Tumor
Q9UHA7	5B0791_80N	0.416297	Non-Tumor
Q9UHA7	5B0769_81N	0.554339	Non-Tumor
Q9UHA7	5B0766_82N	0.983699	Non-Tumor
Q9UHA7	5B0929_15N	1.18314	Non-Tumor
Q9UHA7	5B0928_17N	1.40894	Non-Tumor
Q9UHA7	5B0904_42N	2.79019	Non-Tumor
Q9UHA7	5B0900_44N	0.400273	Non-Tumor
Q9UHA7	5B0886_16N	0.867391	Non-Tumor
Q9UHA7	5B0645_109N	1.60692	Non-Tumor
Q9UHA7	5B0621_110N	1.25923	Non-Tumor
Q9UHA7	5B0615_12N	0.524063	Non-Tumor
Q9UHA7	5B0601_14N	1.46862	Non-Tumor
Q9UHA7	5B0578_111N	0.120486	Non-Tumor
Q9UHA7	5B0915_23N	-0.574092	Non-Tumor
Q9UHA7	5B0913_7N	-0.168567	Non-Tumor
Q9UHA7	5B0817_59N	2.9379	Non-Tumor
Q9UHA7	5B0613_70N	1.87299	Non-Tumor
Q9UHA7	5B0612_71N	-0.0398692	Non-Tumor
Q9UHA7	5B0931_33N	0.572151	Non-Tumor
Q9UHA7	5B0885_75N	-0.122186	Non-Tumor
Q9UHA7	5B0877_31N	0.629355	Non-Tumor
Q9UHA7	5B0840_32N	-0.664991	Non-Tumor
Q9UHA7	5B0826_30N	0.906359	Non-Tumor
Q9UHA7	5B0823_35N	-0.568075	Non-Tumor
Q9UHA7	5B0818_34N	0.670855	Non-Tumor
Q9UHA7	5B0754_83N	0.628966	Non-Tumor
Q9UHA7	5B0753_84N	0.512844	Non-Tumor
Q9UHA7	5B0752_85N	0.229302	Non-Tumor
Q9UHA7	5B0646_87N	1.68085	Non-Tumor
Q9UHA7	5B0631_88N	0.463198	Non-Tumor
Q9UHA7	5B0629_89N	1.47806	Non-Tumor
Q9UHA7	5B0626_86N	0.0557255	Non-Tumor
Q9UHA7	5B0611_116N	0.855309	Non-Tumor
Q9UHA7	5B0894_90N	-0.251404	Non-Tumor
Q9UHA7	5B0888_91N	-0.319614	Non-Tumor
Q9UHA7	5B0884_92N	0.973075	Non-Tumor
Q9UHA7	5B0851_93N	-1.75293	Non-Tumor
Q9UHA7	5B0849_94N	0.67985	Non-Tumor
Q9UHA7	5B0841_95N	1.46206	Non-Tumor
Q9UHA7	5B0839_96N	0.926454	Non-Tumor
Q9UHA7	5B0835_97N	0.894605	Non-Tumor
Q9UHA7	5B0828_98N	0.257051	Non-Tumor
Q9UHA7	5B0782_99N	0.216565	Non-Tumor
Q9UHA7	5B0779_100N	1.29721	Non-Tumor
Q9UHA7	5B0756_101N	1.73396	Non-Tumor
Q9UHA7	5B0751_102N	1.06898	Non-Tumor
Q9UHA7	5B0654_103N	0.789618	Non-Tumor
Q9UHA7	5B0649_104N	1.67535	Non-Tumor
Q9UHA7	5B0935_120N	1.27848	Non-Tumor
Q9UHA7	5B0923_121N	1.72305	Non-Tumor
Q9UHA7	5B0831_122N	0.375161	Non-Tumor
Q9UHA7	5B0770_123N	0.685009	Non-Tumor
Q9UHA7	5B0650_124N	1.28692	Non-Tumor
Q9UHA7	5B0827_108N	0.778804	Non-Tumor
Q9UHA7	5B0595_40N	1.37187	Non-Tumor
Q9UHA7	5B0608_113N	1.62229	Non-Tumor
Q9UHA7	5B0606_114N	2.03802	Non-Tumor
Q9UHA7	5B0598_115N	0.742787	Non-Tumor
Q9UHA7	5B0603_117N	1.40721	Non-Tumor
Q9UHA7	5B0594_118N	0.533015	Non-Tumor
Q9UHA7	5B0590_29N	0.424598	Non-Tumor
Q9UHA7	5B0640_105N	0.792859	Non-Tumor
Q9UHA7	5B0627_106N	1.35159	Non-Tumor
Q9UHA7	5B0625_107N	-1.74125	Non-Tumor
Q9UHA7	5B0580_119N	1.25753	Non-Tumor
Q9UHA7	5B0647_125N	0.668094	Non-Tumor
Q9UHA7	5B0600_126N	1.57621	Non-Tumor
Q9UHA7	5B0882_127N	1.09752	Non-Tumor
P55771	5B0890_1T	-0.30342	Tumor
P55771	5B0892_2T	-1.2978	Tumor
P55771	5B0842_3T	-2.4075	Tumor
P55771	5B0852_4T	-0.55192	Tumor
P55771	5B0918_6T	-1.23418	Tumor
P55771	5B0936_8T	-0.408967	Tumor
P55771	5B0880_5T	-1.25055	Tumor
P55771	5B0633_9T	-0.410955	Tumor
P55771	5B0610_10T	-1.41057	Tumor
P55771	5B0780_11T	0.920016	Tumor
P55771	5B0589_18T	-1.50455	Tumor
P55771	5B0593_19T	0.204619	Tumor
P55771	5B0916_20T	-1.43769	Tumor
P55771	5B0855_21T	-1.13859	Tumor
P55771	5B0891_22T	0.463514	Tumor
P55771	5B0765_24T	0.504687	Tumor
P55771	5B0630_25T	-1.23306	Tumor
P55771	5B0641_26T	-1.06928	Tumor
P55771	5B0768_27T	-0.26232	Tumor
P55771	5B0581_28T	0.0656281	Tumor
P55771	5B0859_36T	-1.47423	Tumor
P55771	5B0816_38T	-1.51038	Tumor
P55771	5B0602_39T	-1.01141	Tumor
P55771	5B0592_41T	-0.886049	Tumor
P55771	5B0902_43T	-1.87235	Tumor
P55771	5B0857_45T	-1.24485	Tumor
P55771	5B0836_46T	-1.00794	Tumor
P55771	5B0808_47T	-1.48544	Tumor
P55771	5B0771_48T	-1.89707	Tumor
P55771	5B0762_49T	-0.539265	Tumor
P55771	5B0761_50T	1.57879	Tumor
P55771	5B0758_51T	0.0151202	Tumor
P55771	5B0757_52T	-0.394293	Tumor
P55771	5B0745_53T	-0.789431	Tumor
P55771	5B0914_54T	-0.877136	Tumor
P55771	5B0907_55T	0.166864	Tumor
P55771	5B0881_56T	-0.872285	Tumor
P55771	5B0838_57T	-1.11304	Tumor
P55771	5B0820_58T	-0.807699	Tumor
P55771	5B0635_65T	-0.327803	Tumor
P55771	5B0628_66T	-0.642857	Tumor
P55771	5B0622_67T	-1.10675	Tumor
P55771	5B0617_68T	-1.1903	Tumor
P55771	5B0605_69T	-0.584958	Tumor
P55771	5B0919_72T	-0.60188	Tumor
P55771	5B0908_73T	-0.666112	Tumor
P55771	5B0887_74T	-0.625987	Tumor
P55771	5B0856_76T	0.14062	Tumor
P55771	5B0846_77T	-0.880204	Tumor
P55771	5B0837_78T	0.302352	Tumor
P55771	5B0825_79T	-0.403933	Tumor
P55771	5B0791_80T	0.827074	Tumor
P55771	5B0769_81T	-0.0479632	Tumor
P55771	5B0766_82T	-0.569247	Tumor
P55771	5B0929_15T	-1.34537	Tumor
P55771	5B0928_17T	-1.369	Tumor
P55771	5B0904_42T	-1.20145	Tumor
P55771	5B0900_44T	-0.595288	Tumor
P55771	5B0886_16T	-0.79201	Tumor
P55771	5B0645_109T	-0.589947	Tumor
P55771	5B0621_110T	-0.883097	Tumor
P55771	5B0615_12T	-0.550012	Tumor
P55771	5B0601_14T	-0.439673	Tumor
P55771	5B0578_111T	1.80994	Tumor
P55771	5B0915_23T	0.729113	Tumor
P55771	5B0913_7T	0.808416	Tumor
P55771	5B0817_59T	0.74813	Tumor
P55771	5B0613_70T	0.112881	Tumor
P55771	5B0612_71T	-0.237401	Tumor
P55771	5B0931_33T	-1.09927	Tumor
P55771	5B0885_75T	-1.48304	Tumor
P55771	5B0877_31T	-1.54696	Tumor
P55771	5B0840_32T	-1.51359	Tumor
P55771	5B0826_30T	-1.24456	Tumor
P55771	5B0823_35T	1.19652	Tumor
P55771	5B0818_34T	0.210073	Tumor
P55771	5B0754_83T	0.0365195	Tumor
P55771	5B0753_84T	-0.673299	Tumor
P55771	5B0752_85T	-1.19412	Tumor
P55771	5B0646_87T	1.20878	Tumor
P55771	5B0631_88T	-0.989334	Tumor
P55771	5B0629_89T	-1.01678	Tumor
P55771	5B0626_86T	-0.912392	Tumor
P55771	5B0611_116T	0.163297	Tumor
P55771	5B0894_90T	-2.07421	Tumor
P55771	5B0888_91T	-1.02933	Tumor
P55771	5B0884_92T	-1.43409	Tumor
P55771	5B0851_93T	-2.11037	Tumor
P55771	5B0849_94T	-1.72169	Tumor
P55771	5B0841_95T	-1.06966	Tumor
P55771	5B0839_96T	-0.778889	Tumor
P55771	5B0835_97T	-1.2322	Tumor
P55771	5B0828_98T	-1.09125	Tumor
P55771	5B0782_99T	-1.13158	Tumor
P55771	5B0779_100T	-0.685625	Tumor
P55771	5B0756_101T	0.0861197	Tumor
P55771	5B0751_102T	0.518881	Tumor
P55771	5B0654_103T	-0.127942	Tumor
P55771	5B0649_104T	-0.611284	Tumor
P55771	5B0935_120T	-0.451999	Tumor
P55771	5B0923_121T	0.698312	Tumor
P55771	5B0831_122T	-0.283734	Tumor
P55771	5B0770_123T	-0.841652	Tumor
P55771	5B0650_124T	-0.970625	Tumor
P55771	5B0827_108T	-1.34793	Tumor
P55771	5B0595_40T	-1.67775	Tumor
P55771	5B0608_113T	-1.57652	Tumor
P55771	5B0606_114T	-1.36806	Tumor
P55771	5B0598_115T	-1.28396	Tumor
P55771	5B0603_117T	-0.687908	Tumor
P55771	5B0594_118T	-0.364267	Tumor
P55771	5B0590_29T	0.250857	Tumor
P55771	5B0640_105T	-0.426669	Tumor
P55771	5B0627_106T	-0.662008	Tumor
P55771	5B0625_107T	0.832852	Tumor
P55771	5B0580_119T	-0.656985	Tumor
P55771	5B0647_125T	-0.302803	Tumor
P55771	5B0600_126T	0.255045	Tumor
P55771	5B0882_127T	1.16589	Tumor
P55771	5B0890_1N	1.14431	Non-Tumor
P55771	5B0892_2N	1.27851	Non-Tumor
P55771	5B0842_3N	1.33365	Non-Tumor
P55771	5B0852_4N	1.62171	Non-Tumor
P55771	5B0918_6N	-0.541371	Non-Tumor
P55771	5B0936_8N	1.28191	Non-Tumor
P55771	5B0880_5N	0.530811	Non-Tumor
P55771	5B0633_9N	1.21377	Non-Tumor
P55771	5B0610_10N	1.18333	Non-Tumor
P55771	5B0780_11N	1.31715	Non-Tumor
P55771	5B0589_18N	0.600517	Non-Tumor
P55771	5B0593_19N	0.632531	Non-Tumor
P55771	5B0916_20N	0.212403	Non-Tumor
P55771	5B0855_21N	0.196458	Non-Tumor
P55771	5B0891_22N	0.535026	Non-Tumor
P55771	5B0765_24N	0.0977257	Non-Tumor
P55771	5B0630_25N	1.08536	Non-Tumor
P55771	5B0641_26N	0.599597	Non-Tumor
P55771	5B0768_27N	0.800506	Non-Tumor
P55771	5B0581_28N	0.620433	Non-Tumor
P55771	5B0859_36N	0.272282	Non-Tumor
P55771	5B0816_38N	-0.00117156	Non-Tumor
P55771	5B0602_39N	0.0704672	Non-Tumor
P55771	5B0592_41N	0.374373	Non-Tumor
P55771	5B0902_43N	0.589732	Non-Tumor
P55771	5B0857_45N	0.410082	Non-Tumor
P55771	5B0836_46N	-0.0123191	Non-Tumor
P55771	5B0808_47N	0.66724	Non-Tumor
P55771	5B0771_48N	0.101197	Non-Tumor
P55771	5B0762_49N	0.421305	Non-Tumor
P55771	5B0761_50N	0.405704	Non-Tumor
P55771	5B0758_51N	0.140291	Non-Tumor
P55771	5B0757_52N	0.150955	Non-Tumor
P55771	5B0745_53N	0.407148	Non-Tumor
P55771	5B0914_54N	-0.427897	Non-Tumor
P55771	5B0907_55N	0.0802524	Non-Tumor
P55771	5B0881_56N	-0.186859	Non-Tumor
P55771	5B0838_57N	0.618036	Non-Tumor
P55771	5B0820_58N	0.123227	Non-Tumor
P55771	5B0635_65N	1.10734	Non-Tumor
P55771	5B0628_66N	1.0331	Non-Tumor
P55771	5B0622_67N	1.17852	Non-Tumor
P55771	5B0617_68N	1.10422	Non-Tumor
P55771	5B0605_69N	1.26898	Non-Tumor
P55771	5B0919_72N	0.347011	Non-Tumor
P55771	5B0908_73N	0.190406	Non-Tumor
P55771	5B0887_74N	-0.154595	Non-Tumor
P55771	5B0856_76N	0.219764	Non-Tumor
P55771	5B0846_77N	0.00134358	Non-Tumor
P55771	5B0837_78N	0.831183	Non-Tumor
P55771	5B0825_79N	0.7371	Non-Tumor
P55771	5B0791_80N	0.877848	Non-Tumor
P55771	5B0769_81N	0.612835	Non-Tumor
P55771	5B0766_82N	0.460484	Non-Tumor
P55771	5B0929_15N	0.904821	Non-Tumor
P55771	5B0928_17N	0.754382	Non-Tumor
P55771	5B0904_42N	0.3529	Non-Tumor
P55771	5B0900_44N	0.325343	Non-Tumor
P55771	5B0886_16N	0.241468	Non-Tumor
P55771	5B0645_109N	1.14183	Non-Tumor
P55771	5B0621_110N	2.03589	Non-Tumor
P55771	5B0615_12N	0.454435	Non-Tumor
P55771	5B0601_14N	0.634661	Non-Tumor
P55771	5B0578_111N	0.36505	Non-Tumor
P55771	5B0915_23N	-0.0853669	Non-Tumor
P55771	5B0913_7N	1.0954	Non-Tumor
P55771	5B0817_59N	0.963775	Non-Tumor
P55771	5B0613_70N	0.51054	Non-Tumor
P55771	5B0612_71N	0.7887	Non-Tumor
P55771	5B0931_33N	0.143174	Non-Tumor
P55771	5B0885_75N	0.296795	Non-Tumor
P55771	5B0877_31N	-0.138472	Non-Tumor
P55771	5B0840_32N	-0.300103	Non-Tumor
P55771	5B0826_30N	0.317125	Non-Tumor
P55771	5B0823_35N	0.877662	Non-Tumor
P55771	5B0818_34N	0.899374	Non-Tumor
P55771	5B0754_83N	0.653593	Non-Tumor
P55771	5B0753_84N	0.359024	Non-Tumor
P55771	5B0752_85N	-0.388519	Non-Tumor
P55771	5B0646_87N	1.54903	Non-Tumor
P55771	5B0631_88N	0.281519	Non-Tumor
P55771	5B0629_89N	0.93922	Non-Tumor
P55771	5B0626_86N	0.179108	Non-Tumor
P55771	5B0611_116N	0.707838	Non-Tumor
P55771	5B0894_90N	-0.0979125	Non-Tumor
P55771	5B0888_91N	-0.0248479	Non-Tumor
P55771	5B0884_92N	0.214208	Non-Tumor
P55771	5B0851_93N	-0.709427	Non-Tumor
P55771	5B0849_94N	-0.178824	Non-Tumor
P55771	5B0841_95N	0.726714	Non-Tumor
P55771	5B0839_96N	0.442905	Non-Tumor
P55771	5B0835_97N	0.429101	Non-Tumor
P55771	5B0828_98N	0.325539	Non-Tumor
P55771	5B0782_99N	0.451101	Non-Tumor
P55771	5B0779_100N	0.351067	Non-Tumor
P55771	5B0756_101N	0.105097	Non-Tumor
P55771	5B0751_102N	0.40368	Non-Tumor
P55771	5B0654_103N	0.279894	Non-Tumor
P55771	5B0649_104N	0.303045	Non-Tumor
P55771	5B0935_120N	0.622178	Non-Tumor
P55771	5B0923_121N	0.830556	Non-Tumor
P55771	5B0831_122N	0.489857	Non-Tumor
P55771	5B0770_123N	0.48425	Non-Tumor
P55771	5B0650_124N	0.537354	Non-Tumor
P55771	5B0827_108N	0.381579	Non-Tumor
P55771	5B0595_40N	0.590168	Non-Tumor
P55771	5B0608_113N	0.95205	Non-Tumor
P55771	5B0606_114N	0.915627	Non-Tumor
P55771	5B0598_115N	0.737957	Non-Tumor
P55771	5B0603_117N	0.46916	Non-Tumor
P55771	5B0594_118N	0.419606	Non-Tumor
P55771	5B0590_29N	0.527192	Non-Tumor
P55771	5B0640_105N	0.497048	Non-Tumor
P55771	5B0627_106N	0.277046	Non-Tumor
P55771	5B0625_107N	-0.257968	Non-Tumor
P55771	5B0580_119N	1.91601	Non-Tumor
P55771	5B0647_125N	1.23881	Non-Tumor
P55771	5B0600_126N	1.76383	Non-Tumor
P55771	5B0882_127N	0.684596	Non-Tumor
Q9HAW7	5B0890_1T	-0.131025	Tumor
Q9HAW7	5B0892_2T	-1.02884	Tumor
Q9HAW7	5B0842_3T	-1.30284	Tumor
Q9HAW7	5B0852_4T	-0.741365	Tumor
Q9HAW7	5B0918_6T	-1.16933	Tumor
Q9HAW7	5B0936_8T	-0.946069	Tumor
Q9HAW7	5B0880_5T	-1.47082	Tumor
Q9HAW7	5B0633_9T	-1.94287	Tumor
Q9HAW7	5B0610_10T	-1.45775	Tumor
Q9HAW7	5B0780_11T	-1.08944	Tumor
Q9HAW7	5B0589_18T	-1.58835	Tumor
Q9HAW7	5B0593_19T	-0.227744	Tumor
Q9HAW7	5B0916_20T	-1.61561	Tumor
Q9HAW7	5B0855_21T	-1.40602	Tumor
Q9HAW7	5B0891_22T	0.767223	Tumor
Q9HAW7	5B0765_24T	-1.08893	Tumor
Q9HAW7	5B0630_25T	-1.59957	Tumor
Q9HAW7	5B0641_26T	-1.68841	Tumor
Q9HAW7	5B0768_27T	-1.39909	Tumor
Q9HAW7	5B0581_28T	1.36446	Tumor
Q9HAW7	5B0859_36T	-1.91077	Tumor
Q9HAW7	5B0816_38T	-0.844011	Tumor
Q9HAW7	5B0602_39T	-0.763291	Tumor
Q9HAW7	5B0592_41T	-0.725041	Tumor
Q9HAW7	5B0902_43T	-1.56054	Tumor
Q9HAW7	5B0857_45T	1.31819	Tumor
Q9HAW7	5B0836_46T	-0.959029	Tumor
Q9HAW7	5B0808_47T	0.894123	Tumor
Q9HAW7	5B0771_48T	-1.54587	Tumor
Q9HAW7	5B0762_49T	-0.348371	Tumor
Q9HAW7	5B0761_50T	-1.03158	Tumor
Q9HAW7	5B0758_51T	-0.211208	Tumor
Q9HAW7	5B0757_52T	-1.56679	Tumor
Q9HAW7	5B0745_53T	-1.63393	Tumor
Q9HAW7	5B0914_54T	-3.37646	Tumor
Q9HAW7	5B0907_55T	-2.79388	Tumor
Q9HAW7	5B0881_56T	-1.9854	Tumor
Q9HAW7	5B0838_57T	-0.968505	Tumor
Q9HAW7	5B0820_58T	-2.89987	Tumor
Q9HAW7	5B0763_60T	-2.15934	Tumor
Q9HAW7	5B0746_61T	-1.40096	Tumor
Q9HAW7	5B0653_62T	-1.91228	Tumor
Q9HAW7	5B0651_63T	-1.75663	Tumor
Q9HAW7	5B0638_64T	-1.22373	Tumor
Q9HAW7	5B0635_65T	0.906102	Tumor
Q9HAW7	5B0628_66T	-1.51928	Tumor
Q9HAW7	5B0622_67T	-0.322961	Tumor
Q9HAW7	5B0617_68T	-1.64409	Tumor
Q9HAW7	5B0605_69T	-1.86005	Tumor
Q9HAW7	5B0919_72T	-1.07421	Tumor
Q9HAW7	5B0908_73T	-1.0754	Tumor
Q9HAW7	5B0887_74T	-0.853102	Tumor
Q9HAW7	5B0856_76T	-1.24282	Tumor
Q9HAW7	5B0846_77T	-1.19085	Tumor
Q9HAW7	5B0837_78T	-2.01151	Tumor
Q9HAW7	5B0825_79T	-1.67989	Tumor
Q9HAW7	5B0791_80T	-1.83206	Tumor
Q9HAW7	5B0769_81T	-1.92538	Tumor
Q9HAW7	5B0766_82T	-0.285067	Tumor
Q9HAW7	5B0929_15T	-2.03611	Tumor
Q9HAW7	5B0928_17T	-1.87747	Tumor
Q9HAW7	5B0904_42T	-1.94576	Tumor
Q9HAW7	5B0900_44T	-1.63968	Tumor
Q9HAW7	5B0886_16T	-1.43773	Tumor
Q9HAW7	5B0645_109T	-2.33666	Tumor
Q9HAW7	5B0621_110T	-1.96432	Tumor
Q9HAW7	5B0615_12T	-1.82955	Tumor
Q9HAW7	5B0601_14T	-2.07468	Tumor
Q9HAW7	5B0578_111T	-2.83656	Tumor
Q9HAW7	5B0915_23T	0.791311	Tumor
Q9HAW7	5B0913_7T	-0.412555	Tumor
Q9HAW7	5B0817_59T	-1.97481	Tumor
Q9HAW7	5B0613_70T	-1.61628	Tumor
Q9HAW7	5B0612_71T	-2.07942	Tumor
Q9HAW7	5B0931_33T	-2.34319	Tumor
Q9HAW7	5B0885_75T	-2.55383	Tumor
Q9HAW7	5B0877_31T	-1.86423	Tumor
Q9HAW7	5B0840_32T	-1.9115	Tumor
Q9HAW7	5B0826_30T	-2.25105	Tumor
Q9HAW7	5B0823_35T	-0.770377	Tumor
Q9HAW7	5B0818_34T	-0.18982	Tumor
Q9HAW7	5B0754_83T	0.425268	Tumor
Q9HAW7	5B0753_84T	-1.36904	Tumor
Q9HAW7	5B0752_85T	-1.92885	Tumor
Q9HAW7	5B0646_87T	-1.78995	Tumor
Q9HAW7	5B0631_88T	-2.46424	Tumor
Q9HAW7	5B0629_89T	-2.51445	Tumor
Q9HAW7	5B0626_86T	-2.88796	Tumor
Q9HAW7	5B0611_116T	-3.21298	Tumor
Q9HAW7	5B0894_90T	-2.6279	Tumor
Q9HAW7	5B0888_91T	-2.80734	Tumor
Q9HAW7	5B0884_92T	-2.12424	Tumor
Q9HAW7	5B0851_93T	-1.68521	Tumor
Q9HAW7	5B0849_94T	-1.63391	Tumor
Q9HAW7	5B0841_95T	-1.93908	Tumor
Q9HAW7	5B0839_96T	-1.29461	Tumor
Q9HAW7	5B0835_97T	-1.63107	Tumor
Q9HAW7	5B0828_98T	-1.34818	Tumor
Q9HAW7	5B0782_99T	-1.35148	Tumor
Q9HAW7	5B0779_100T	-2.18689	Tumor
Q9HAW7	5B0756_101T	0.278412	Tumor
Q9HAW7	5B0751_102T	-1.76536	Tumor
Q9HAW7	5B0654_103T	0.688836	Tumor
Q9HAW7	5B0649_104T	-2.07012	Tumor
Q9HAW7	5B0935_120T	-4.20786	Tumor
Q9HAW7	5B0923_121T	0.018153	Tumor
Q9HAW7	5B0831_122T	-1.64852	Tumor
Q9HAW7	5B0770_123T	0.700099	Tumor
Q9HAW7	5B0650_124T	-3.03837	Tumor
Q9HAW7	5B0827_108T	-3.62647	Tumor
Q9HAW7	5B0595_40T	-3.16734	Tumor
Q9HAW7	5B0608_113T	-3.36892	Tumor
Q9HAW7	5B0606_114T	-1.63896	Tumor
Q9HAW7	5B0598_115T	-3.20475	Tumor
Q9HAW7	5B0603_117T	-2.17422	Tumor
Q9HAW7	5B0594_118T	-1.78172	Tumor
Q9HAW7	5B0590_29T	-1.60131	Tumor
Q9HAW7	5B0640_105T	-1.389	Tumor
Q9HAW7	5B0627_106T	0.124901	Tumor
Q9HAW7	5B0625_107T	-1.49143	Tumor
Q9HAW7	5B0580_119T	-2.54736	Tumor
Q9HAW7	5B0647_125T	-1.15912	Tumor
Q9HAW7	5B0600_126T	-1.64964	Tumor
Q9HAW7	5B0882_127T	-0.191507	Tumor
Q9HAW7	5B0890_1N	1.02914	Non-Tumor
Q9HAW7	5B0892_2N	1.47635	Non-Tumor
Q9HAW7	5B0842_3N	0.50623	Non-Tumor
Q9HAW7	5B0852_4N	1.60245	Non-Tumor
Q9HAW7	5B0918_6N	-0.504787	Non-Tumor
Q9HAW7	5B0936_8N	0.862821	Non-Tumor
Q9HAW7	5B0880_5N	0.510438	Non-Tumor
Q9HAW7	5B0633_9N	0.813065	Non-Tumor
Q9HAW7	5B0610_10N	1.33723	Non-Tumor
Q9HAW7	5B0780_11N	1.3226	Non-Tumor
Q9HAW7	5B0589_18N	1.12783	Non-Tumor
Q9HAW7	5B0593_19N	0.82058	Non-Tumor
Q9HAW7	5B0916_20N	-0.328778	Non-Tumor
Q9HAW7	5B0855_21N	0.886118	Non-Tumor
Q9HAW7	5B0891_22N	0.685256	Non-Tumor
Q9HAW7	5B0765_24N	0.153192	Non-Tumor
Q9HAW7	5B0630_25N	1.34339	Non-Tumor
Q9HAW7	5B0641_26N	1.24244	Non-Tumor
Q9HAW7	5B0768_27N	1.19055	Non-Tumor
Q9HAW7	5B0581_28N	1.31641	Non-Tumor
Q9HAW7	5B0859_36N	-0.213397	Non-Tumor
Q9HAW7	5B0816_38N	0.546712	Non-Tumor
Q9HAW7	5B0602_39N	0.346361	Non-Tumor
Q9HAW7	5B0592_41N	0.796424	Non-Tumor
Q9HAW7	5B0902_43N	0.518793	Non-Tumor
Q9HAW7	5B0857_45N	0.656705	Non-Tumor
Q9HAW7	5B0836_46N	0.381152	Non-Tumor
Q9HAW7	5B0808_47N	0.970971	Non-Tumor
Q9HAW7	5B0771_48N	0.62339	Non-Tumor
Q9HAW7	5B0762_49N	0.861816	Non-Tumor
Q9HAW7	5B0761_50N	0.363319	Non-Tumor
Q9HAW7	5B0758_51N	0.558095	Non-Tumor
Q9HAW7	5B0757_52N	0.848392	Non-Tumor
Q9HAW7	5B0745_53N	0.361223	Non-Tumor
Q9HAW7	5B0914_54N	-0.534286	Non-Tumor
Q9HAW7	5B0907_55N	1.13857	Non-Tumor
Q9HAW7	5B0881_56N	-0.691457	Non-Tumor
Q9HAW7	5B0838_57N	-0.394865	Non-Tumor
Q9HAW7	5B0820_58N	-0.704854	Non-Tumor
Q9HAW7	5B0763_60N	-0.0541381	Non-Tumor
Q9HAW7	5B0746_61N	0.766539	Non-Tumor
Q9HAW7	5B0653_62N	-0.709976	Non-Tumor
Q9HAW7	5B0651_63N	0.588423	Non-Tumor
Q9HAW7	5B0638_64N	0.932202	Non-Tumor
Q9HAW7	5B0635_65N	1.11646	Non-Tumor
Q9HAW7	5B0628_66N	0.507959	Non-Tumor
Q9HAW7	5B0622_67N	1.34508	Non-Tumor
Q9HAW7	5B0617_68N	0.63118	Non-Tumor
Q9HAW7	5B0605_69N	0.365979	Non-Tumor
Q9HAW7	5B0919_72N	0.3445	Non-Tumor
Q9HAW7	5B0908_73N	-0.0510956	Non-Tumor
Q9HAW7	5B0887_74N	-0.363999	Non-Tumor
Q9HAW7	5B0856_76N	0.208114	Non-Tumor
Q9HAW7	5B0846_77N	-0.0573504	Non-Tumor
Q9HAW7	5B0837_78N	1.15136	Non-Tumor
Q9HAW7	5B0825_79N	0.718357	Non-Tumor
Q9HAW7	5B0791_80N	0.949171	Non-Tumor
Q9HAW7	5B0769_81N	0.114398	Non-Tumor
Q9HAW7	5B0766_82N	0.633321	Non-Tumor
Q9HAW7	5B0929_15N	1.29831	Non-Tumor
Q9HAW7	5B0928_17N	0.412926	Non-Tumor
Q9HAW7	5B0904_42N	0.613767	Non-Tumor
Q9HAW7	5B0900_44N	0.0334909	Non-Tumor
Q9HAW7	5B0886_16N	-0.222114	Non-Tumor
Q9HAW7	5B0645_109N	0.465712	Non-Tumor
Q9HAW7	5B0621_110N	0.309974	Non-Tumor
Q9HAW7	5B0615_12N	0.0834067	Non-Tumor
Q9HAW7	5B0601_14N	0.953363	Non-Tumor
Q9HAW7	5B0578_111N	0.159842	Non-Tumor
Q9HAW7	5B0915_23N	-0.882123	Non-Tumor
Q9HAW7	5B0913_7N	0.922278	Non-Tumor
Q9HAW7	5B0817_59N	-0.0593885	Non-Tumor
Q9HAW7	5B0613_70N	0.231787	Non-Tumor
Q9HAW7	5B0612_71N	-0.61797	Non-Tumor
Q9HAW7	5B0931_33N	0.844212	Non-Tumor
Q9HAW7	5B0885_75N	1.02216	Non-Tumor
Q9HAW7	5B0877_31N	1.05838	Non-Tumor
Q9HAW7	5B0840_32N	-1.08158	Non-Tumor
Q9HAW7	5B0826_30N	1.00288	Non-Tumor
Q9HAW7	5B0823_35N	0.924706	Non-Tumor
Q9HAW7	5B0818_34N	0.427334	Non-Tumor
Q9HAW7	5B0754_83N	0.832309	Non-Tumor
Q9HAW7	5B0753_84N	-0.0950607	Non-Tumor
Q9HAW7	5B0752_85N	-0.643841	Non-Tumor
Q9HAW7	5B0646_87N	-0.467873	Non-Tumor
Q9HAW7	5B0631_88N	-1.83755	Non-Tumor
Q9HAW7	5B0629_89N	-1.05661	Non-Tumor
Q9HAW7	5B0626_86N	-0.867549	Non-Tumor
Q9HAW7	5B0611_116N	0.733319	Non-Tumor
Q9HAW7	5B0894_90N	-1.1735	Non-Tumor
Q9HAW7	5B0888_91N	2.48122	Non-Tumor
Q9HAW7	5B0884_92N	1.71492	Non-Tumor
Q9HAW7	5B0851_93N	-1.08532	Non-Tumor
Q9HAW7	5B0849_94N	0.474166	Non-Tumor
Q9HAW7	5B0841_95N	1.15585	Non-Tumor
Q9HAW7	5B0839_96N	0.507139	Non-Tumor
Q9HAW7	5B0835_97N	-0.262422	Non-Tumor
Q9HAW7	5B0828_98N	0.301736	Non-Tumor
Q9HAW7	5B0782_99N	0.847272	Non-Tumor
Q9HAW7	5B0779_100N	0.732679	Non-Tumor
Q9HAW7	5B0756_101N	0.407702	Non-Tumor
Q9HAW7	5B0751_102N	0.370247	Non-Tumor
Q9HAW7	5B0654_103N	1.09021	Non-Tumor
Q9HAW7	5B0649_104N	-0.522492	Non-Tumor
Q9HAW7	5B0935_120N	-0.727157	Non-Tumor
Q9HAW7	5B0923_121N	0.962755	Non-Tumor
Q9HAW7	5B0831_122N	0.959277	Non-Tumor
Q9HAW7	5B0770_123N	0.00590691	Non-Tumor
Q9HAW7	5B0650_124N	-0.24203	Non-Tumor
Q9HAW7	5B0827_108N	0.327778	Non-Tumor
Q9HAW7	5B0595_40N	1.43777	Non-Tumor
Q9HAW7	5B0608_113N	0.888175	Non-Tumor
Q9HAW7	5B0606_114N	0.801622	Non-Tumor
Q9HAW7	5B0598_115N	2.01208	Non-Tumor
Q9HAW7	5B0603_117N	1.16987	Non-Tumor
Q9HAW7	5B0594_118N	0.185484	Non-Tumor
Q9HAW7	5B0590_29N	0.698866	Non-Tumor
Q9HAW7	5B0640_105N	0.263429	Non-Tumor
Q9HAW7	5B0627_106N	-0.275495	Non-Tumor
Q9HAW7	5B0625_107N	-2.05199	Non-Tumor
Q9HAW7	5B0580_119N	0.778939	Non-Tumor
Q9HAW7	5B0647_125N	0.650415	Non-Tumor
Q9HAW7	5B0600_126N	0.405172	Non-Tumor
Q9HAW7	5B0882_127N	0.368461	Non-Tumor
P19013	5B0890_1T	-1.47978	Tumor
P19013	5B0892_2T	-2.1394	Tumor
P19013	5B0842_3T	-2.63457	Tumor
P19013	5B0852_4T	-1.55192	Tumor
P19013	5B0918_6T	-2.28481	Tumor
P19013	5B0936_8T	-1.68581	Tumor
P19013	5B0880_5T	-2.20655	Tumor
P19013	5B0633_9T	-2.35617	Tumor
P19013	5B0610_10T	-2.12071	Tumor
P19013	5B0780_11T	-1.43048	Tumor
P19013	5B0589_18T	-1.85618	Tumor
P19013	5B0593_19T	-0.187201	Tumor
P19013	5B0916_20T	-1.88769	Tumor
P19013	5B0855_21T	-1.66529	Tumor
P19013	5B0891_22T	1.35898	Tumor
P19013	5B0765_24T	-0.949359	Tumor
P19013	5B0630_25T	-1.54299	Tumor
P19013	5B0641_26T	-0.712178	Tumor
P19013	5B0768_27T	-1.48655	Tumor
P19013	5B0581_28T	-0.639421	Tumor
P19013	5B0859_36T	-2.24807	Tumor
P19013	5B0816_38T	-2.0436	Tumor
P19013	5B0602_39T	-1.52853	Tumor
P19013	5B0592_41T	-1.3689	Tumor
P19013	5B0902_43T	-2.7013	Tumor
P19013	5B0857_45T	-2.76597	Tumor
P19013	5B0836_46T	-2.1332	Tumor
P19013	5B0808_47T	-2.66916	Tumor
P19013	5B0771_48T	-2.50257	Tumor
P19013	5B0762_49T	-1.56144	Tumor
P19013	5B0761_50T	-1.78366	Tumor
P19013	5B0758_51T	-0.392538	Tumor
P19013	5B0757_52T	-1.79627	Tumor
P19013	5B0745_53T	-1.9009	Tumor
P19013	5B0914_54T	-2.24756	Tumor
P19013	5B0907_55T	-1.90899	Tumor
P19013	5B0881_56T	-2.2984	Tumor
P19013	5B0838_57T	-2.0719	Tumor
P19013	5B0820_58T	-2.1629	Tumor
P19013	5B0763_60T	-2.48424	Tumor
P19013	5B0746_61T	-1.82063	Tumor
P19013	5B0653_62T	-2.4172	Tumor
P19013	5B0651_63T	-2.4861	Tumor
P19013	5B0638_64T	-2.35818	Tumor
P19013	5B0635_65T	-2.37327	Tumor
P19013	5B0628_66T	-2.63117	Tumor
P19013	5B0622_67T	-2.24723	Tumor
P19013	5B0617_68T	-2.32299	Tumor
P19013	5B0605_69T	-2.30205	Tumor
P19013	5B0919_72T	-2.13239	Tumor
P19013	5B0908_73T	-1.94129	Tumor
P19013	5B0887_74T	-2.06137	Tumor
P19013	5B0856_76T	-2.14371	Tumor
P19013	5B0846_77T	-2.11186	Tumor
P19013	5B0837_78T	-1.56942	Tumor
P19013	5B0825_79T	-1.58741	Tumor
P19013	5B0791_80T	-1.57596	Tumor
P19013	5B0769_81T	-1.89332	Tumor
P19013	5B0766_82T	-1.8245	Tumor
P19013	5B0929_15T	-2.4021	Tumor
P19013	5B0928_17T	-2.59259	Tumor
P19013	5B0904_42T	-2.48155	Tumor
P19013	5B0900_44T	-1.69661	Tumor
P19013	5B0886_16T	-2.18247	Tumor
P19013	5B0645_109T	-1.48685	Tumor
P19013	5B0621_110T	-1.77656	Tumor
P19013	5B0615_12T	-1.91975	Tumor
P19013	5B0601_14T	-1.80694	Tumor
P19013	5B0578_111T	-2.2052	Tumor
P19013	5B0915_23T	-2.30498	Tumor
P19013	5B0913_7T	-1.20703	Tumor
P19013	5B0817_59T	-2.80606	Tumor
P19013	5B0613_70T	-2.59997	Tumor
P19013	5B0612_71T	-2.70327	Tumor
P19013	5B0931_33T	-2.13766	Tumor
P19013	5B0885_75T	-2.28937	Tumor
P19013	5B0877_31T	-1.5423	Tumor
P19013	5B0840_32T	-1.6724	Tumor
P19013	5B0826_30T	-2.02865	Tumor
P19013	5B0823_35T	-0.00130454	Tumor
P19013	5B0818_34T	-0.356868	Tumor
P19013	5B0754_83T	-0.100397	Tumor
P19013	5B0753_84T	-1.60231	Tumor
P19013	5B0752_85T	-2.06915	Tumor
P19013	5B0646_87T	-1.46903	Tumor
P19013	5B0631_88T	-1.9375	Tumor
P19013	5B0629_89T	-2.07302	Tumor
P19013	5B0626_86T	-2.16615	Tumor
P19013	5B0611_116T	-2.06614	Tumor
P19013	5B0894_90T	-2.71484	Tumor
P19013	5B0888_91T	-2.47192	Tumor
P19013	5B0884_92T	-1.92102	Tumor
P19013	5B0851_93T	-2.43569	Tumor
P19013	5B0849_94T	-2.1385	Tumor
P19013	5B0841_95T	-1.76669	Tumor
P19013	5B0839_96T	-1.15954	Tumor
P19013	5B0835_97T	-1.71137	Tumor
P19013	5B0828_98T	-1.84977	Tumor
P19013	5B0782_99T	-1.92773	Tumor
P19013	5B0779_100T	-1.54053	Tumor
P19013	5B0756_101T	-0.692293	Tumor
P19013	5B0751_102T	-1.61738	Tumor
P19013	5B0654_103T	-1.5742	Tumor
P19013	5B0649_104T	-1.56878	Tumor
P19013	5B0935_120T	-2.2613	Tumor
P19013	5B0923_121T	-2.06202	Tumor
P19013	5B0831_122T	-1.80299	Tumor
P19013	5B0770_123T	-2.22395	Tumor
P19013	5B0650_124T	-2.24056	Tumor
P19013	5B0827_108T	-1.92192	Tumor
P19013	5B0595_40T	-1.60687	Tumor
P19013	5B0608_113T	-1.89737	Tumor
P19013	5B0606_114T	-1.68705	Tumor
P19013	5B0598_115T	-1.95618	Tumor
P19013	5B0603_117T	-2.14346	Tumor
P19013	5B0594_118T	-2.0179	Tumor
P19013	5B0590_29T	-1.96705	Tumor
P19013	5B0640_105T	-2.24744	Tumor
P19013	5B0627_106T	-2.28847	Tumor
P19013	5B0625_107T	-2.69819	Tumor
P19013	5B0580_119T	-2.19067	Tumor
P19013	5B0647_125T	-2.24584	Tumor
P19013	5B0600_126T	-1.81888	Tumor
P19013	5B0882_127T	-2.23551	Tumor
P19013	5B0890_1N	1.58354	Non-Tumor
P19013	5B0892_2N	1.5855	Non-Tumor
P19013	5B0842_3N	1.0485	Non-Tumor
P19013	5B0852_4N	1.5696	Non-Tumor
P19013	5B0918_6N	-0.346701	Non-Tumor
P19013	5B0936_8N	0.44093	Non-Tumor
P19013	5B0880_5N	0.501773	Non-Tumor
P19013	5B0633_9N	1.43326	Non-Tumor
P19013	5B0610_10N	1.36711	Non-Tumor
P19013	5B0780_11N	1.39106	Non-Tumor
P19013	5B0589_18N	0.948217	Non-Tumor
P19013	5B0593_19N	1.0698	Non-Tumor
P19013	5B0916_20N	-0.447199	Non-Tumor
P19013	5B0855_21N	0.661392	Non-Tumor
P19013	5B0891_22N	1.17182	Non-Tumor
P19013	5B0765_24N	0.259477	Non-Tumor
P19013	5B0630_25N	1.69122	Non-Tumor
P19013	5B0641_26N	1.30462	Non-Tumor
P19013	5B0768_27N	1.24198	Non-Tumor
P19013	5B0581_28N	1.27891	Non-Tumor
P19013	5B0859_36N	0.518616	Non-Tumor
P19013	5B0816_38N	0.892723	Non-Tumor
P19013	5B0602_39N	0.769989	Non-Tumor
P19013	5B0592_41N	1.61585	Non-Tumor
P19013	5B0902_43N	1.09604	Non-Tumor
P19013	5B0857_45N	-0.28839	Non-Tumor
P19013	5B0836_46N	0.201973	Non-Tumor
P19013	5B0808_47N	0.977326	Non-Tumor
P19013	5B0771_48N	0.728964	Non-Tumor
P19013	5B0762_49N	1.14182	Non-Tumor
P19013	5B0761_50N	0.550578	Non-Tumor
P19013	5B0758_51N	0.424628	Non-Tumor
P19013	5B0757_52N	1.23714	Non-Tumor
P19013	5B0745_53N	1.28059	Non-Tumor
P19013	5B0914_54N	0.114664	Non-Tumor
P19013	5B0907_55N	1.08501	Non-Tumor
P19013	5B0881_56N	-0.480764	Non-Tumor
P19013	5B0838_57N	0.778895	Non-Tumor
P19013	5B0820_58N	-0.340514	Non-Tumor
P19013	5B0763_60N	0.732503	Non-Tumor
P19013	5B0746_61N	1.4181	Non-Tumor
P19013	5B0653_62N	0.960159	Non-Tumor
P19013	5B0651_63N	1.1288	Non-Tumor
P19013	5B0638_64N	1.3887	Non-Tumor
P19013	5B0635_65N	0.723402	Non-Tumor
P19013	5B0628_66N	0.836736	Non-Tumor
P19013	5B0622_67N	1.14599	Non-Tumor
P19013	5B0617_68N	0.743655	Non-Tumor
P19013	5B0605_69N	0.977118	Non-Tumor
P19013	5B0919_72N	1.56653	Non-Tumor
P19013	5B0908_73N	1.28931	Non-Tumor
P19013	5B0887_74N	0.102302	Non-Tumor
P19013	5B0856_76N	1.50962	Non-Tumor
P19013	5B0846_77N	1.22852	Non-Tumor
P19013	5B0837_78N	1.57652	Non-Tumor
P19013	5B0825_79N	1.50183	Non-Tumor
P19013	5B0791_80N	1.73158	Non-Tumor
P19013	5B0769_81N	0.477135	Non-Tumor
P19013	5B0766_82N	0.858601	Non-Tumor
P19013	5B0929_15N	1.98117	Non-Tumor
P19013	5B0928_17N	1.44836	Non-Tumor
P19013	5B0904_42N	1.22453	Non-Tumor
P19013	5B0900_44N	0.72479	Non-Tumor
P19013	5B0886_16N	-0.344158	Non-Tumor
P19013	5B0645_109N	1.50832	Non-Tumor
P19013	5B0621_110N	0.619938	Non-Tumor
P19013	5B0615_12N	1.07783	Non-Tumor
P19013	5B0601_14N	1.74177	Non-Tumor
P19013	5B0578_111N	0.115691	Non-Tumor
P19013	5B0915_23N	-2.61512	Non-Tumor
P19013	5B0913_7N	0.852629	Non-Tumor
P19013	5B0817_59N	0.951412	Non-Tumor
P19013	5B0613_70N	1.30701	Non-Tumor
P19013	5B0612_71N	0.256032	Non-Tumor
P19013	5B0931_33N	1.12359	Non-Tumor
P19013	5B0885_75N	1.18279	Non-Tumor
P19013	5B0877_31N	1.25469	Non-Tumor
P19013	5B0840_32N	-0.751005	Non-Tumor
P19013	5B0826_30N	1.38298	Non-Tumor
P19013	5B0823_35N	1.09424	Non-Tumor
P19013	5B0818_34N	0.148955	Non-Tumor
P19013	5B0754_83N	1.00573	Non-Tumor
P19013	5B0753_84N	1.26097	Non-Tumor
P19013	5B0752_85N	0.213302	Non-Tumor
P19013	5B0646_87N	1.6233	Non-Tumor
P19013	5B0631_88N	0.274781	Non-Tumor
P19013	5B0629_89N	0.71947	Non-Tumor
P19013	5B0626_86N	0.0677983	Non-Tumor
P19013	5B0611_116N	1.50502	Non-Tumor
P19013	5B0894_90N	-0.433715	Non-Tumor
P19013	5B0888_91N	1.40216	Non-Tumor
P19013	5B0884_92N	0.814718	Non-Tumor
P19013	5B0851_93N	-1.06996	Non-Tumor
P19013	5B0849_94N	1.35223	Non-Tumor
P19013	5B0841_95N	1.82686	Non-Tumor
P19013	5B0839_96N	0.923889	Non-Tumor
P19013	5B0835_97N	0.544401	Non-Tumor
P19013	5B0828_98N	0.907876	Non-Tumor
P19013	5B0782_99N	1.43652	Non-Tumor
P19013	5B0779_100N	1.88602	Non-Tumor
P19013	5B0756_101N	1.31825	Non-Tumor
P19013	5B0751_102N	0.808833	Non-Tumor
P19013	5B0654_103N	1.33951	Non-Tumor
P19013	5B0649_104N	0.790224	Non-Tumor
P19013	5B0935_120N	0.682932	Non-Tumor
P19013	5B0923_121N	1.85235	Non-Tumor
P19013	5B0831_122N	1.18179	Non-Tumor
P19013	5B0770_123N	0.832681	Non-Tumor
P19013	5B0650_124N	0.480907	Non-Tumor
P19013	5B0827_108N	0.510108	Non-Tumor
P19013	5B0595_40N	1.35129	Non-Tumor
P19013	5B0608_113N	0.784027	Non-Tumor
P19013	5B0606_114N	1.21331	Non-Tumor
P19013	5B0598_115N	1.27671	Non-Tumor
P19013	5B0603_117N	1.4054	Non-Tumor
P19013	5B0594_118N	0.132304	Non-Tumor
P19013	5B0590_29N	0.72951	Non-Tumor
P19013	5B0640_105N	1.48502	Non-Tumor
P19013	5B0627_106N	0.715045	Non-Tumor
P19013	5B0625_107N	-2.27956	Non-Tumor
P19013	5B0580_119N	1.39353	Non-Tumor
P19013	5B0647_125N	0.32755	Non-Tumor
P19013	5B0600_126N	0.641144	Non-Tumor
P19013	5B0882_127N	0.917953	Non-Tumor
Q08188	5B0890_1T	-1.83793	Tumor
Q08188	5B0892_2T	-2.2801	Tumor
Q08188	5B0842_3T	-2.70168	Tumor
Q08188	5B0852_4T	-1.73075	Tumor
Q08188	5B0918_6T	-2.31255	Tumor
Q08188	5B0936_8T	-1.56182	Tumor
Q08188	5B0880_5T	-1.95179	Tumor
Q08188	5B0633_9T	-2.14972	Tumor
Q08188	5B0610_10T	-2.1657	Tumor
Q08188	5B0780_11T	-1.42648	Tumor
Q08188	5B0589_18T	-1.27893	Tumor
Q08188	5B0593_19T	0.698914	Tumor
Q08188	5B0916_20T	-1.2371	Tumor
Q08188	5B0855_21T	-0.992863	Tumor
Q08188	5B0891_22T	0.802077	Tumor
Q08188	5B0765_24T	-1.53137	Tumor
Q08188	5B0630_25T	-1.34768	Tumor
Q08188	5B0641_26T	-1.20771	Tumor
Q08188	5B0768_27T	-1.01468	Tumor
Q08188	5B0581_28T	-0.440399	Tumor
Q08188	5B0859_36T	-1.5516	Tumor
Q08188	5B0816_38T	-1.27876	Tumor
Q08188	5B0602_39T	-0.787487	Tumor
Q08188	5B0592_41T	-0.695341	Tumor
Q08188	5B0902_43T	-2.01541	Tumor
Q08188	5B0857_45T	-2.16239	Tumor
Q08188	5B0836_46T	-1.64504	Tumor
Q08188	5B0808_47T	-2.02032	Tumor
Q08188	5B0771_48T	-1.9437	Tumor
Q08188	5B0762_49T	-1.15048	Tumor
Q08188	5B0761_50T	-1.17653	Tumor
Q08188	5B0758_51T	-0.153938	Tumor
Q08188	5B0757_52T	-1.35879	Tumor
Q08188	5B0745_53T	-1.37878	Tumor
Q08188	5B0914_54T	-1.796	Tumor
Q08188	5B0907_55T	-1.70382	Tumor
Q08188	5B0881_56T	-1.93513	Tumor
Q08188	5B0838_57T	-1.6482	Tumor
Q08188	5B0820_58T	-1.79833	Tumor
Q08188	5B0763_60T	-1.78494	Tumor
Q08188	5B0746_61T	-1.43962	Tumor
Q08188	5B0653_62T	-1.64763	Tumor
Q08188	5B0651_63T	-1.07856	Tumor
Q08188	5B0638_64T	-1.19049	Tumor
Q08188	5B0635_65T	-2.10197	Tumor
Q08188	5B0628_66T	-2.09352	Tumor
Q08188	5B0622_67T	-1.88394	Tumor
Q08188	5B0617_68T	-1.75578	Tumor
Q08188	5B0605_69T	-1.94782	Tumor
Q08188	5B0919_72T	-1.71291	Tumor
Q08188	5B0908_73T	-1.52234	Tumor
Q08188	5B0887_74T	-1.57829	Tumor
Q08188	5B0856_76T	-1.65999	Tumor
Q08188	5B0846_77T	-1.55074	Tumor
Q08188	5B0837_78T	-1.6299	Tumor
Q08188	5B0825_79T	-1.27115	Tumor
Q08188	5B0791_80T	-1.63359	Tumor
Q08188	5B0769_81T	-1.60669	Tumor
Q08188	5B0766_82T	-1.21392	Tumor
Q08188	5B0929_15T	-1.92109	Tumor
Q08188	5B0928_17T	-1.92918	Tumor
Q08188	5B0904_42T	-2.02699	Tumor
Q08188	5B0900_44T	-1.71007	Tumor
Q08188	5B0886_16T	-1.73848	Tumor
Q08188	5B0645_109T	-1.2807	Tumor
Q08188	5B0621_110T	-1.53819	Tumor
Q08188	5B0615_12T	-1.58444	Tumor
Q08188	5B0601_14T	-1.4654	Tumor
Q08188	5B0578_111T	-1.96982	Tumor
Q08188	5B0915_23T	-0.434508	Tumor
Q08188	5B0913_7T	-0.925707	Tumor
Q08188	5B0817_59T	-1.27843	Tumor
Q08188	5B0613_70T	-1.48325	Tumor
Q08188	5B0612_71T	-1.74729	Tumor
Q08188	5B0931_33T	-2.09636	Tumor
Q08188	5B0885_75T	-1.79484	Tumor
Q08188	5B0877_31T	-1.29095	Tumor
Q08188	5B0840_32T	-1.38767	Tumor
Q08188	5B0826_30T	-1.774	Tumor
Q08188	5B0823_35T	-0.274515	Tumor
Q08188	5B0818_34T	0.240643	Tumor
Q08188	5B0754_83T	-0.0127445	Tumor
Q08188	5B0753_84T	-0.9642	Tumor
Q08188	5B0752_85T	-1.4065	Tumor
Q08188	5B0646_87T	0.30316	Tumor
Q08188	5B0631_88T	-1.29885	Tumor
Q08188	5B0629_89T	-1.48203	Tumor
Q08188	5B0626_86T	-1.6009	Tumor
Q08188	5B0611_116T	-1.62802	Tumor
Q08188	5B0894_90T	-2.16311	Tumor
Q08188	5B0888_91T	-1.93375	Tumor
Q08188	5B0884_92T	-1.30825	Tumor
Q08188	5B0851_93T	-1.76826	Tumor
Q08188	5B0849_94T	-1.44189	Tumor
Q08188	5B0841_95T	-1.77162	Tumor
Q08188	5B0839_96T	-0.816856	Tumor
Q08188	5B0835_97T	-1.60376	Tumor
Q08188	5B0828_98T	-1.68387	Tumor
Q08188	5B0782_99T	-1.62785	Tumor
Q08188	5B0779_100T	-1.31814	Tumor
Q08188	5B0756_101T	-0.800138	Tumor
Q08188	5B0751_102T	-1.17538	Tumor
Q08188	5B0654_103T	-1.3187	Tumor
Q08188	5B0649_104T	-1.24499	Tumor
Q08188	5B0935_120T	-1.53389	Tumor
Q08188	5B0923_121T	-1.22387	Tumor
Q08188	5B0831_122T	-1.62213	Tumor
Q08188	5B0770_123T	-1.18442	Tumor
Q08188	5B0650_124T	-1.70759	Tumor
Q08188	5B0827_108T	-1.93841	Tumor
Q08188	5B0595_40T	-1.44797	Tumor
Q08188	5B0608_113T	-1.80393	Tumor
Q08188	5B0606_114T	-1.50792	Tumor
Q08188	5B0598_115T	-1.90519	Tumor
Q08188	5B0603_117T	-1.45477	Tumor
Q08188	5B0594_118T	-1.34984	Tumor
Q08188	5B0590_29T	-1.84675	Tumor
Q08188	5B0640_105T	-1.67603	Tumor
Q08188	5B0627_106T	-1.23624	Tumor
Q08188	5B0625_107T	-1.82619	Tumor
Q08188	5B0580_119T	-1.56062	Tumor
Q08188	5B0647_125T	-1.8324	Tumor
Q08188	5B0600_126T	-1.42568	Tumor
Q08188	5B0882_127T	-1.84624	Tumor
Q08188	5B0890_1N	0.696122	Non-Tumor
Q08188	5B0892_2N	0.756226	Non-Tumor
Q08188	5B0842_3N	0.788001	Non-Tumor
Q08188	5B0852_4N	1.12642	Non-Tumor
Q08188	5B0918_6N	-0.890769	Non-Tumor
Q08188	5B0936_8N	0.0754126	Non-Tumor
Q08188	5B0880_5N	-0.290183	Non-Tumor
Q08188	5B0633_9N	1.51007	Non-Tumor
Q08188	5B0610_10N	0.664053	Non-Tumor
Q08188	5B0780_11N	0.815859	Non-Tumor
Q08188	5B0589_18N	0.710623	Non-Tumor
Q08188	5B0593_19N	1.47765	Non-Tumor
Q08188	5B0916_20N	0.580202	Non-Tumor
Q08188	5B0855_21N	0.436272	Non-Tumor
Q08188	5B0891_22N	1.37785	Non-Tumor
Q08188	5B0765_24N	0.220707	Non-Tumor
Q08188	5B0630_25N	1.40019	Non-Tumor
Q08188	5B0641_26N	1.04841	Non-Tumor
Q08188	5B0768_27N	0.914957	Non-Tumor
Q08188	5B0581_28N	1.15942	Non-Tumor
Q08188	5B0859_36N	0.842032	Non-Tumor
Q08188	5B0816_38N	0.955304	Non-Tumor
Q08188	5B0602_39N	0.630374	Non-Tumor
Q08188	5B0592_41N	1.71187	Non-Tumor
Q08188	5B0902_43N	1.53942	Non-Tumor
Q08188	5B0857_45N	0.239453	Non-Tumor
Q08188	5B0836_46N	0.0539871	Non-Tumor
Q08188	5B0808_47N	1.13842	Non-Tumor
Q08188	5B0771_48N	0.477517	Non-Tumor
Q08188	5B0762_49N	0.875524	Non-Tumor
Q08188	5B0761_50N	0.613509	Non-Tumor
Q08188	5B0758_51N	0.390112	Non-Tumor
Q08188	5B0757_52N	0.639885	Non-Tumor
Q08188	5B0745_53N	1.17689	Non-Tumor
Q08188	5B0914_54N	-0.407529	Non-Tumor
Q08188	5B0907_55N	0.513035	Non-Tumor
Q08188	5B0881_56N	-0.0828981	Non-Tumor
Q08188	5B0838_57N	1.57953	Non-Tumor
Q08188	5B0820_58N	0.572281	Non-Tumor
Q08188	5B0763_60N	0.562134	Non-Tumor
Q08188	5B0746_61N	1.20968	Non-Tumor
Q08188	5B0653_62N	1.66126	Non-Tumor
Q08188	5B0651_63N	1.51057	Non-Tumor
Q08188	5B0638_64N	1.60159	Non-Tumor
Q08188	5B0635_65N	0.534294	Non-Tumor
Q08188	5B0628_66N	0.880778	Non-Tumor
Q08188	5B0622_67N	0.84307	Non-Tumor
Q08188	5B0617_68N	0.628392	Non-Tumor
Q08188	5B0605_69N	1.43092	Non-Tumor
Q08188	5B0919_72N	1.82525	Non-Tumor
Q08188	5B0908_73N	1.52798	Non-Tumor
Q08188	5B0887_74N	0.0296377	Non-Tumor
Q08188	5B0856_76N	0.93961	Non-Tumor
Q08188	5B0846_77N	1.41398	Non-Tumor
Q08188	5B0837_78N	0.871704	Non-Tumor
Q08188	5B0825_79N	1.38909	Non-Tumor
Q08188	5B0791_80N	1.2772	Non-Tumor
Q08188	5B0769_81N	0.53318	Non-Tumor
Q08188	5B0766_82N	0.811987	Non-Tumor
Q08188	5B0929_15N	1.57348	Non-Tumor
Q08188	5B0928_17N	1.3636	Non-Tumor
Q08188	5B0904_42N	1.36132	Non-Tumor
Q08188	5B0900_44N	0.408494	Non-Tumor
Q08188	5B0886_16N	0.41962	Non-Tumor
Q08188	5B0645_109N	1.3038	Non-Tumor
Q08188	5B0621_110N	0.885408	Non-Tumor
Q08188	5B0615_12N	1.33058	Non-Tumor
Q08188	5B0601_14N	1.3643	Non-Tumor
Q08188	5B0578_111N	0.0316265	Non-Tumor
Q08188	5B0915_23N	-1.70085	Non-Tumor
Q08188	5B0913_7N	0.249253	Non-Tumor
Q08188	5B0817_59N	1.84137	Non-Tumor
Q08188	5B0613_70N	1.72638	Non-Tumor
Q08188	5B0612_71N	0.441129	Non-Tumor
Q08188	5B0931_33N	0.494983	Non-Tumor
Q08188	5B0885_75N	1.51675	Non-Tumor
Q08188	5B0877_31N	1.26812	Non-Tumor
Q08188	5B0840_32N	-0.912338	Non-Tumor
Q08188	5B0826_30N	0.785397	Non-Tumor
Q08188	5B0823_35N	0.874953	Non-Tumor
Q08188	5B0818_34N	1.26872	Non-Tumor
Q08188	5B0754_83N	1.13378	Non-Tumor
Q08188	5B0753_84N	1.38093	Non-Tumor
Q08188	5B0752_85N	-0.591374	Non-Tumor
Q08188	5B0646_87N	1.54603	Non-Tumor
Q08188	5B0631_88N	0.694875	Non-Tumor
Q08188	5B0629_89N	1.1122	Non-Tumor
Q08188	5B0626_86N	0.221604	Non-Tumor
Q08188	5B0611_116N	1.31085	Non-Tumor
Q08188	5B0894_90N	0.185342	Non-Tumor
Q08188	5B0888_91N	1.16315	Non-Tumor
Q08188	5B0884_92N	1.73092	Non-Tumor
Q08188	5B0851_93N	-0.417325	Non-Tumor
Q08188	5B0849_94N	1.3099	Non-Tumor
Q08188	5B0841_95N	1.75328	Non-Tumor
Q08188	5B0839_96N	1.22479	Non-Tumor
Q08188	5B0835_97N	1.15331	Non-Tumor
Q08188	5B0828_98N	1.24393	Non-Tumor
Q08188	5B0782_99N	1.50859	Non-Tumor
Q08188	5B0779_100N	1.08859	Non-Tumor
Q08188	5B0756_101N	1.1787	Non-Tumor
Q08188	5B0751_102N	1.1636	Non-Tumor
Q08188	5B0654_103N	0.892711	Non-Tumor
Q08188	5B0649_104N	1.41894	Non-Tumor
Q08188	5B0935_120N	0.0272079	Non-Tumor
Q08188	5B0923_121N	1.42725	Non-Tumor
Q08188	5B0831_122N	0.603709	Non-Tumor
Q08188	5B0770_123N	0.868486	Non-Tumor
Q08188	5B0650_124N	1.3384	Non-Tumor
Q08188	5B0827_108N	0.0482038	Non-Tumor
Q08188	5B0595_40N	1.18912	Non-Tumor
Q08188	5B0608_113N	0.939176	Non-Tumor
Q08188	5B0606_114N	1.33265	Non-Tumor
Q08188	5B0598_115N	0.531283	Non-Tumor
Q08188	5B0603_117N	1.3106	Non-Tumor
Q08188	5B0594_118N	0.557641	Non-Tumor
Q08188	5B0590_29N	0.99336	Non-Tumor
Q08188	5B0640_105N	1.16203	Non-Tumor
Q08188	5B0627_106N	0.58502	Non-Tumor
Q08188	5B0625_107N	-1.3887	Non-Tumor
Q08188	5B0580_119N	0.863364	Non-Tumor
Q08188	5B0647_125N	0.16274	Non-Tumor
Q08188	5B0600_126N	1.54747	Non-Tumor
Q08188	5B0882_127N	0.872352	Non-Tumor
P40394	5B0890_1T	-1.23165	Tumor
P40394	5B0892_2T	-2.02294	Tumor
P40394	5B0842_3T	-2.47929	Tumor
P40394	5B0852_4T	-0.856665	Tumor
P40394	5B0918_6T	-1.97115	Tumor
P40394	5B0936_8T	-1.37875	Tumor
P40394	5B0880_5T	-2.43411	Tumor
P40394	5B0633_9T	-2.4567	Tumor
P40394	5B0610_10T	-2.07096	Tumor
P40394	5B0780_11T	-0.620838	Tumor
P40394	5B0589_18T	-1.71868	Tumor
P40394	5B0593_19T	0.18192	Tumor
P40394	5B0916_20T	-1.85007	Tumor
P40394	5B0855_21T	-1.48339	Tumor
P40394	5B0891_22T	0.798447	Tumor
P40394	5B0765_24T	-0.372302	Tumor
P40394	5B0630_25T	-1.49266	Tumor
P40394	5B0641_26T	-1.41442	Tumor
P40394	5B0768_27T	-1.01468	Tumor
P40394	5B0581_28T	0.355011	Tumor
P40394	5B0859_36T	-2.40438	Tumor
P40394	5B0816_38T	-0.724023	Tumor
P40394	5B0602_39T	-1.50828	Tumor
P40394	5B0592_41T	-0.875763	Tumor
P40394	5B0902_43T	-2.36688	Tumor
P40394	5B0857_45T	0.110631	Tumor
P40394	5B0836_46T	-1.22206	Tumor
P40394	5B0808_47T	-2.8291	Tumor
P40394	5B0771_48T	-2.41968	Tumor
P40394	5B0762_49T	-0.115748	Tumor
P40394	5B0761_50T	-1.22423	Tumor
P40394	5B0758_51T	-0.0574209	Tumor
P40394	5B0757_52T	-1.40288	Tumor
P40394	5B0745_53T	-1.65372	Tumor
P40394	5B0914_54T	-0.668778	Tumor
P40394	5B0907_55T	-1.09822	Tumor
P40394	5B0881_56T	-2.13627	Tumor
P40394	5B0838_57T	-1.35947	Tumor
P40394	5B0820_58T	-2.34869	Tumor
P40394	5B0763_60T	-2.49169	Tumor
P40394	5B0746_61T	-1.18552	Tumor
P40394	5B0653_62T	-2.4172	Tumor
P40394	5B0651_63T	-0.523971	Tumor
P40394	5B0638_64T	0.646009	Tumor
P40394	5B0635_65T	0.844797	Tumor
P40394	5B0628_66T	-1.42887	Tumor
P40394	5B0622_67T	-1.14595	Tumor
P40394	5B0617_68T	-2.04678	Tumor
P40394	5B0605_69T	-1.85006	Tumor
P40394	5B0919_72T	-2.07421	Tumor
P40394	5B0908_73T	-1.73693	Tumor
P40394	5B0887_74T	-1.9061	Tumor
P40394	5B0856_76T	0.457131	Tumor
P40394	5B0846_77T	-1.76647	Tumor
P40394	5B0837_78T	-0.632111	Tumor
P40394	5B0825_79T	-1.31732	Tumor
P40394	5B0791_80T	-0.847715	Tumor
P40394	5B0769_81T	-0.693751	Tumor
P40394	5B0766_82T	-0.660913	Tumor
P40394	5B0929_15T	-2.79925	Tumor
P40394	5B0928_17T	-2.84731	Tumor
P40394	5B0904_42T	-2.85397	Tumor
P40394	5B0900_44T	-1.28717	Tumor
P40394	5B0886_16T	0.262713	Tumor
P40394	5B0645_109T	-1.5516	Tumor
P40394	5B0621_110T	-1.77656	Tumor
P40394	5B0615_12T	-2.18589	Tumor
P40394	5B0601_14T	-1.19251	Tumor
P40394	5B0578_111T	-2.55479	Tumor
P40394	5B0915_23T	0.423177	Tumor
P40394	5B0913_7T	-0.931398	Tumor
P40394	5B0817_59T	-1.85368	Tumor
P40394	5B0613_70T	-1.66208	Tumor
P40394	5B0612_71T	-2.28233	Tumor
P40394	5B0931_33T	-2.39234	Tumor
P40394	5B0885_75T	-2.45486	Tumor
P40394	5B0877_31T	-1.53302	Tumor
P40394	5B0840_32T	-1.77006	Tumor
P40394	5B0826_30T	-1.91618	Tumor
P40394	5B0823_35T	-0.0339355	Tumor
P40394	5B0818_34T	0.0345967	Tumor
P40394	5B0754_83T	0.863656	Tumor
P40394	5B0753_84T	-1.01099	Tumor
P40394	5B0752_85T	-2.17088	Tumor
P40394	5B0646_87T	0.885748	Tumor
P40394	5B0631_88T	-1.92622	Tumor
P40394	5B0629_89T	-2.00234	Tumor
P40394	5B0626_86T	-2.6142	Tumor
P40394	5B0611_116T	-2.56913	Tumor
P40394	5B0894_90T	-3.01233	Tumor
P40394	5B0888_91T	-1.32607	Tumor
P40394	5B0884_92T	-1.5232	Tumor
P40394	5B0851_93T	-2.65525	Tumor
P40394	5B0849_94T	-2.43751	Tumor
P40394	5B0841_95T	-2.06663	Tumor
P40394	5B0839_96T	-1.40182	Tumor
P40394	5B0835_97T	-2.40213	Tumor
P40394	5B0828_98T	-1.10661	Tumor
P40394	5B0782_99T	-2.43414	Tumor
P40394	5B0779_100T	-1.93787	Tumor
P40394	5B0756_101T	-0.665953	Tumor
P40394	5B0751_102T	-1.13585	Tumor
P40394	5B0654_103T	0.476739	Tumor
P40394	5B0649_104T	-0.882007	Tumor
P40394	5B0935_120T	-2.17544	Tumor
P40394	5B0923_121T	0.905979	Tumor
P40394	5B0831_122T	-0.159927	Tumor
P40394	5B0770_123T	1.1333	Tumor
P40394	5B0650_124T	-1.947	Tumor
P40394	5B0827_108T	-1.98904	Tumor
P40394	5B0595_40T	-1.61182	Tumor
P40394	5B0608_113T	-1.95203	Tumor
P40394	5B0606_114T	-1.00593	Tumor
P40394	5B0598_115T	-2.14438	Tumor
P40394	5B0603_117T	-0.580992	Tumor
P40394	5B0594_118T	-1.168	Tumor
P40394	5B0590_29T	-1.39545	Tumor
P40394	5B0640_105T	-0.983287	Tumor
P40394	5B0627_106T	-0.10751	Tumor
P40394	5B0625_107T	-1.00825	Tumor
P40394	5B0580_119T	-1.77049	Tumor
P40394	5B0647_125T	-1.79455	Tumor
P40394	5B0600_126T	-1.29075	Tumor
P40394	5B0882_127T	0.777196	Tumor
P40394	5B0890_1N	1.12081	Non-Tumor
P40394	5B0892_2N	1.16666	Non-Tumor
P40394	5B0842_3N	0.774514	Non-Tumor
P40394	5B0852_4N	1.36435	Non-Tumor
P40394	5B0918_6N	-0.713324	Non-Tumor
P40394	5B0936_8N	0.884873	Non-Tumor
P40394	5B0880_5N	0.273939	Non-Tumor
P40394	5B0633_9N	1.20087	Non-Tumor
P40394	5B0610_10N	1.16927	Non-Tumor
P40394	5B0780_11N	1.11773	Non-Tumor
P40394	5B0589_18N	0.923484	Non-Tumor
P40394	5B0593_19N	1.11611	Non-Tumor
P40394	5B0916_20N	-0.24501	Non-Tumor
P40394	5B0855_21N	0.57941	Non-Tumor
P40394	5B0891_22N	0.638616	Non-Tumor
P40394	5B0765_24N	0.090064	Non-Tumor
P40394	5B0630_25N	1.48025	Non-Tumor
P40394	5B0641_26N	1.03499	Non-Tumor
P40394	5B0768_27N	1.09278	Non-Tumor
P40394	5B0581_28N	1.23078	Non-Tumor
P40394	5B0859_36N	0.555355	Non-Tumor
P40394	5B0816_38N	0.828997	Non-Tumor
P40394	5B0602_39N	0.836353	Non-Tumor
P40394	5B0592_41N	1.1298	Non-Tumor
P40394	5B0902_43N	1.14172	Non-Tumor
P40394	5B0857_45N	0.442353	Non-Tumor
P40394	5B0836_46N	0.0875397	Non-Tumor
P40394	5B0808_47N	0.651429	Non-Tumor
P40394	5B0771_48N	0.540744	Non-Tumor
P40394	5B0762_49N	1.29503	Non-Tumor
P40394	5B0761_50N	0.435866	Non-Tumor
P40394	5B0758_51N	0.402864	Non-Tumor
P40394	5B0757_52N	0.890518	Non-Tumor
P40394	5B0745_53N	0.800362	Non-Tumor
P40394	5B0914_54N	-0.00944491	Non-Tumor
P40394	5B0907_55N	1.17693	Non-Tumor
P40394	5B0881_56N	-0.223246	Non-Tumor
P40394	5B0838_57N	0.539974	Non-Tumor
P40394	5B0820_58N	0.0257209	Non-Tumor
P40394	5B0763_60N	0.563132	Non-Tumor
P40394	5B0746_61N	0.994281	Non-Tumor
P40394	5B0653_62N	0.283803	Non-Tumor
P40394	5B0651_63N	0.654825	Non-Tumor
P40394	5B0638_64N	0.852768	Non-Tumor
P40394	5B0635_65N	0.700259	Non-Tumor
P40394	5B0628_66N	0.369415	Non-Tumor
P40394	5B0622_67N	0.980423	Non-Tumor
P40394	5B0617_68N	0.75818	Non-Tumor
P40394	5B0605_69N	0.497325	Non-Tumor
P40394	5B0919_72N	1.07214	Non-Tumor
P40394	5B0908_73N	1.39074	Non-Tumor
P40394	5B0887_74N	-0.178761	Non-Tumor
P40394	5B0856_76N	1.29756	Non-Tumor
P40394	5B0846_77N	0.819386	Non-Tumor
P40394	5B0837_78N	1.11376	Non-Tumor
P40394	5B0825_79N	0.832841	Non-Tumor
P40394	5B0791_80N	1.22207	Non-Tumor
P40394	5B0769_81N	0.578457	Non-Tumor
P40394	5B0766_82N	0.804819	Non-Tumor
P40394	5B0929_15N	2.01062	Non-Tumor
P40394	5B0928_17N	1.1419	Non-Tumor
P40394	5B0904_42N	1.03178	Non-Tumor
P40394	5B0900_44N	0.756417	Non-Tumor
P40394	5B0886_16N	-0.000505202	Non-Tumor
P40394	5B0645_109N	1.07253	Non-Tumor
P40394	5B0621_110N	0.762088	Non-Tumor
P40394	5B0615_12N	0.874997	Non-Tumor
P40394	5B0601_14N	1.3643	Non-Tumor
P40394	5B0578_111N	-0.162474	Non-Tumor
P40394	5B0915_23N	-0.125734	Non-Tumor
P40394	5B0913_7N	0.562818	Non-Tumor
P40394	5B0817_59N	0.64041	Non-Tumor
P40394	5B0613_70N	0.209948	Non-Tumor
P40394	5B0612_71N	-0.260543	Non-Tumor
P40394	5B0931_33N	0.706709	Non-Tumor
P40394	5B0885_75N	0.889177	Non-Tumor
P40394	5B0877_31N	0.896547	Non-Tumor
P40394	5B0840_32N	-0.842474	Non-Tumor
P40394	5B0826_30N	1.35762	Non-Tumor
P40394	5B0823_35N	0.800762	Non-Tumor
P40394	5B0818_34N	0.60812	Non-Tumor
P40394	5B0754_83N	0.657657	Non-Tumor
P40394	5B0753_84N	0.382211	Non-Tumor
P40394	5B0752_85N	-0.436096	Non-Tumor
P40394	5B0646_87N	0.948075	Non-Tumor
P40394	5B0631_88N	-0.566747	Non-Tumor
P40394	5B0629_89N	0.300211	Non-Tumor
P40394	5B0626_86N	0.0587532	Non-Tumor
P40394	5B0611_116N	0.811002	Non-Tumor
P40394	5B0894_90N	-0.0779671	Non-Tumor
P40394	5B0888_91N	0.45575	Non-Tumor
P40394	5B0884_92N	0.555318	Non-Tumor
P40394	5B0851_93N	-0.972461	Non-Tumor
P40394	5B0849_94N	0.185085	Non-Tumor
P40394	5B0841_95N	1.06913	Non-Tumor
P40394	5B0839_96N	0.75043	Non-Tumor
P40394	5B0835_97N	0.163756	Non-Tumor
P40394	5B0828_98N	0.566547	Non-Tumor
P40394	5B0782_99N	0.98394	Non-Tumor
P40394	5B0779_100N	0.974919	Non-Tumor
P40394	5B0756_101N	0.361034	Non-Tumor
P40394	5B0751_102N	0.844854	Non-Tumor
P40394	5B0654_103N	0.98044	Non-Tumor
P40394	5B0649_104N	0.180734	Non-Tumor
P40394	5B0935_120N	0.384188	Non-Tumor
P40394	5B0923_121N	1.10926	Non-Tumor
P40394	5B0831_122N	0.665245	Non-Tumor
P40394	5B0770_123N	0.301546	Non-Tumor
P40394	5B0650_124N	-0.232366	Non-Tumor
P40394	5B0827_108N	0.720214	Non-Tumor
P40394	5B0595_40N	0.988718	Non-Tumor
P40394	5B0608_113N	0.655137	Non-Tumor
P40394	5B0606_114N	0.90587	Non-Tumor
P40394	5B0598_115N	1.40717	Non-Tumor
P40394	5B0603_117N	1.05528	Non-Tumor
P40394	5B0594_118N	0.485817	Non-Tumor
P40394	5B0590_29N	0.667557	Non-Tumor
P40394	5B0640_105N	1.22488	Non-Tumor
P40394	5B0627_106N	0.331303	Non-Tumor
P40394	5B0625_107N	-1.36543	Non-Tumor
P40394	5B0580_119N	0.92769	Non-Tumor
P40394	5B0647_125N	0.501633	Non-Tumor
P40394	5B0600_126N	0.231787	Non-Tumor
P40394	5B0882_127N	0.400941	Non-Tumor
Q14CN2	5B0890_1T	-1.12194	Tumor
Q14CN2	5B0892_2T	-1.85629	Tumor
Q14CN2	5B0842_3T	-2.61827	Tumor
Q14CN2	5B0852_4T	-0.979471	Tumor
Q14CN2	5B0918_6T	-2.09819	Tumor
Q14CN2	5B0936_8T	-1.47136	Tumor
Q14CN2	5B0880_5T	-2.08205	Tumor
Q14CN2	5B0633_9T	-2.22372	Tumor
Q14CN2	5B0610_10T	-2.08324	Tumor
Q14CN2	5B0780_11T	-1.51719	Tumor
Q14CN2	5B0589_18T	-1.63214	Tumor
Q14CN2	5B0593_19T	0.0182061	Tumor
Q14CN2	5B0916_20T	-1.69913	Tumor
Q14CN2	5B0855_21T	-1.16067	Tumor
Q14CN2	5B0891_22T	0.986429	Tumor
Q14CN2	5B0765_24T	-0.28764	Tumor
Q14CN2	5B0630_25T	-1.43212	Tumor
Q14CN2	5B0641_26T	-0.619369	Tumor
Q14CN2	5B0768_27T	-1.40314	Tumor
Q14CN2	5B0581_28T	-0.610808	Tumor
Q14CN2	5B0859_36T	-2.32751	Tumor
Q14CN2	5B0816_38T	-2.0436	Tumor
Q14CN2	5B0602_39T	-1.44918	Tumor
Q14CN2	5B0592_41T	-1.09986	Tumor
Q14CN2	5B0902_43T	-2.29751	Tumor
Q14CN2	5B0857_45T	-2.44029	Tumor
Q14CN2	5B0836_46T	-1.50217	Tumor
Q14CN2	5B0808_47T	-2.35795	Tumor
Q14CN2	5B0771_48T	-2.24731	Tumor
Q14CN2	5B0762_49T	-1.09648	Tumor
Q14CN2	5B0761_50T	-1.51172	Tumor
Q14CN2	5B0758_51T	-0.0371417	Tumor
Q14CN2	5B0757_52T	-1.53248	Tumor
Q14CN2	5B0745_53T	-1.65771	Tumor
Q14CN2	5B0914_54T	-1.67498	Tumor
Q14CN2	5B0907_55T	-1.33526	Tumor
Q14CN2	5B0881_56T	-1.87702	Tumor
Q14CN2	5B0838_57T	-1.46966	Tumor
Q14CN2	5B0820_58T	-1.67319	Tumor
Q14CN2	5B0763_60T	-1.71346	Tumor
Q14CN2	5B0746_61T	-1.60955	Tumor
Q14CN2	5B0653_62T	-2.26726	Tumor
Q14CN2	5B0651_63T	-2.36431	Tumor
Q14CN2	5B0638_64T	-2.22373	Tumor
Q14CN2	5B0635_65T	-2.22483	Tumor
Q14CN2	5B0628_66T	-2.21033	Tumor
Q14CN2	5B0622_67T	-1.9625	Tumor
Q14CN2	5B0617_68T	-2.07436	Tumor
Q14CN2	5B0605_69T	-2.09924	Tumor
Q14CN2	5B0919_72T	-1.83321	Tumor
Q14CN2	5B0908_73T	-1.46485	Tumor
Q14CN2	5B0887_74T	-1.50585	Tumor
Q14CN2	5B0856_76T	-1.75282	Tumor
Q14CN2	5B0846_77T	-1.62897	Tumor
Q14CN2	5B0837_78T	-1.78338	Tumor
Q14CN2	5B0825_79T	-1.35295	Tumor
Q14CN2	5B0791_80T	-1.95665	Tumor
Q14CN2	5B0769_81T	-2.12189	Tumor
Q14CN2	5B0766_82T	-2.17384	Tumor
Q14CN2	5B0929_15T	-2.35654	Tumor
Q14CN2	5B0928_17T	-2.44225	Tumor
Q14CN2	5B0904_42T	-2.71288	Tumor
Q14CN2	5B0900_44T	-1.73738	Tumor
Q14CN2	5B0886_16T	-2.1631	Tumor
Q14CN2	5B0645_109T	-1.70623	Tumor
Q14CN2	5B0621_110T	-1.83647	Tumor
Q14CN2	5B0615_12T	-1.85899	Tumor
Q14CN2	5B0601_14T	-1.8211	Tumor
Q14CN2	5B0578_111T	-2.35923	Tumor
Q14CN2	5B0915_23T	-0.59205	Tumor
Q14CN2	5B0913_7T	-1.3598	Tumor
Q14CN2	5B0817_59T	-2.16596	Tumor
Q14CN2	5B0613_70T	-2.13907	Tumor
Q14CN2	5B0612_71T	-2.26477	Tumor
Q14CN2	5B0931_33T	-1.65395	Tumor
Q14CN2	5B0885_75T	-1.51177	Tumor
Q14CN2	5B0877_31T	-0.972936	Tumor
Q14CN2	5B0840_32T	-1.14633	Tumor
Q14CN2	5B0826_30T	-1.65314	Tumor
Q14CN2	5B0823_35T	0.112399	Tumor
Q14CN2	5B0818_34T	-0.0822718	Tumor
Q14CN2	5B0754_83T	-0.351859	Tumor
Q14CN2	5B0753_84T	-1.17894	Tumor
Q14CN2	5B0752_85T	-1.49445	Tumor
Q14CN2	5B0646_87T	-1.38252	Tumor
Q14CN2	5B0631_88T	-2.60093	Tumor
Q14CN2	5B0629_89T	-2.75472	Tumor
Q14CN2	5B0626_86T	-2.55317	Tumor
Q14CN2	5B0611_116T	-2.77241	Tumor
Q14CN2	5B0894_90T	-1.08286	Tumor
Q14CN2	5B0888_91T	-0.889516	Tumor
Q14CN2	5B0884_92T	-0.21654	Tumor
Q14CN2	5B0851_93T	-0.923237	Tumor
Q14CN2	5B0849_94T	-0.787027	Tumor
Q14CN2	5B0841_95T	-1.45762	Tumor
Q14CN2	5B0839_96T	-0.881487	Tumor
Q14CN2	5B0835_97T	-1.4869	Tumor
Q14CN2	5B0828_98T	-1.52681	Tumor
Q14CN2	5B0782_99T	-1.54562	Tumor
Q14CN2	5B0779_100T	-1.70546	Tumor
Q14CN2	5B0756_101T	-0.500252	Tumor
Q14CN2	5B0751_102T	-1.75036	Tumor
Q14CN2	5B0654_103T	-1.48674	Tumor
Q14CN2	5B0649_104T	-1.68503	Tumor
Q14CN2	5B0935_120T	-2.22103	Tumor
Q14CN2	5B0923_121T	-2.08577	Tumor
Q14CN2	5B0831_122T	-1.94297	Tumor
Q14CN2	5B0770_123T	-2.2178	Tumor
Q14CN2	5B0650_124T	-2.16592	Tumor
Q14CN2	5B0827_108T	-2.41942	Tumor
Q14CN2	5B0595_40T	-2.08245	Tumor
Q14CN2	5B0608_113T	-2.35412	Tumor
Q14CN2	5B0606_114T	-2.21215	Tumor
Q14CN2	5B0598_115T	-2.50526	Tumor
Q14CN2	5B0603_117T	-1.51257	Tumor
Q14CN2	5B0594_118T	-1.088	Tumor
Q14CN2	5B0590_29T	-1.23924	Tumor
Q14CN2	5B0640_105T	-1.5051	Tumor
Q14CN2	5B0627_106T	-1.46882	Tumor
Q14CN2	5B0625_107T	-2.65352	Tumor
Q14CN2	5B0580_119T	-2.27556	Tumor
Q14CN2	5B0647_125T	-2.30446	Tumor
Q14CN2	5B0600_126T	-1.85652	Tumor
Q14CN2	5B0882_127T	-1.75191	Tumor
Q14CN2	5B0890_1N	0.39809	Non-Tumor
Q14CN2	5B0892_2N	0.990921	Non-Tumor
Q14CN2	5B0842_3N	1.04326	Non-Tumor
Q14CN2	5B0852_4N	1.23448	Non-Tumor
Q14CN2	5B0918_6N	-0.602872	Non-Tumor
Q14CN2	5B0936_8N	0.406165	Non-Tumor
Q14CN2	5B0880_5N	0.219491	Non-Tumor
Q14CN2	5B0633_9N	1.21646	Non-Tumor
Q14CN2	5B0610_10N	1.209	Non-Tumor
Q14CN2	5B0780_11N	0.892777	Non-Tumor
Q14CN2	5B0589_18N	1.26671	Non-Tumor
Q14CN2	5B0593_19N	1.36322	Non-Tumor
Q14CN2	5B0916_20N	0.936378	Non-Tumor
Q14CN2	5B0855_21N	1.06437	Non-Tumor
Q14CN2	5B0891_22N	0.716835	Non-Tumor
Q14CN2	5B0765_24N	1.12722	Non-Tumor
Q14CN2	5B0630_25N	1.53651	Non-Tumor
Q14CN2	5B0641_26N	1.16656	Non-Tumor
Q14CN2	5B0768_27N	0.622219	Non-Tumor
Q14CN2	5B0581_28N	0.894649	Non-Tumor
Q14CN2	5B0859_36N	1.17513	Non-Tumor
Q14CN2	5B0816_38N	0.720975	Non-Tumor
Q14CN2	5B0602_39N	0.581011	Non-Tumor
Q14CN2	5B0592_41N	1.44825	Non-Tumor
Q14CN2	5B0902_43N	1.0255	Non-Tumor
Q14CN2	5B0857_45N	1.27202	Non-Tumor
Q14CN2	5B0836_46N	0.255286	Non-Tumor
Q14CN2	5B0808_47N	1.39612	Non-Tumor
Q14CN2	5B0771_48N	1.11758	Non-Tumor
Q14CN2	5B0762_49N	1.10666	Non-Tumor
Q14CN2	5B0761_50N	0.0944604	Non-Tumor
Q14CN2	5B0758_51N	0.537216	Non-Tumor
Q14CN2	5B0757_52N	1.37149	Non-Tumor
Q14CN2	5B0745_53N	1.34951	Non-Tumor
Q14CN2	5B0914_54N	0.309069	Non-Tumor
Q14CN2	5B0907_55N	1.31214	Non-Tumor
Q14CN2	5B0881_56N	0.421273	Non-Tumor
Q14CN2	5B0838_57N	1.59538	Non-Tumor
Q14CN2	5B0820_58N	0.165987	Non-Tumor
Q14CN2	5B0763_60N	1.38143	Non-Tumor
Q14CN2	5B0746_61N	0.838803	Non-Tumor
Q14CN2	5B0653_62N	1.40512	Non-Tumor
Q14CN2	5B0651_63N	1.40055	Non-Tumor
Q14CN2	5B0638_64N	1.72104	Non-Tumor
Q14CN2	5B0635_65N	0.670084	Non-Tumor
Q14CN2	5B0628_66N	1.40839	Non-Tumor
Q14CN2	5B0622_67N	1.06948	Non-Tumor
Q14CN2	5B0617_68N	0.723767	Non-Tumor
Q14CN2	5B0605_69N	0.604924	Non-Tumor
Q14CN2	5B0919_72N	1.18452	Non-Tumor
Q14CN2	5B0908_73N	0.611869	Non-Tumor
Q14CN2	5B0887_74N	0.348751	Non-Tumor
Q14CN2	5B0856_76N	1.30912	Non-Tumor
Q14CN2	5B0846_77N	1.08514	Non-Tumor
Q14CN2	5B0837_78N	0.874252	Non-Tumor
Q14CN2	5B0825_79N	0.588578	Non-Tumor
Q14CN2	5B0791_80N	0.667001	Non-Tumor
Q14CN2	5B0769_81N	0.208725	Non-Tumor
Q14CN2	5B0766_82N	0.72921	Non-Tumor
Q14CN2	5B0929_15N	1.65597	Non-Tumor
Q14CN2	5B0928_17N	0.944666	Non-Tumor
Q14CN2	5B0904_42N	1.31204	Non-Tumor
Q14CN2	5B0900_44N	0.181997	Non-Tumor
Q14CN2	5B0886_16N	0.333914	Non-Tumor
Q14CN2	5B0645_109N	1.13127	Non-Tumor
Q14CN2	5B0621_110N	0.561306	Non-Tumor
Q14CN2	5B0615_12N	0.645388	Non-Tumor
Q14CN2	5B0601_14N	1.37077	Non-Tumor
Q14CN2	5B0578_111N	0.361003	Non-Tumor
Q14CN2	5B0915_23N	-2.12856	Non-Tumor
Q14CN2	5B0913_7N	-0.0322456	Non-Tumor
Q14CN2	5B0817_59N	1.62959	Non-Tumor
Q14CN2	5B0613_70N	1.51333	Non-Tumor
Q14CN2	5B0612_71N	0.499086	Non-Tumor
Q14CN2	5B0931_33N	0.390036	Non-Tumor
Q14CN2	5B0885_75N	1.0767	Non-Tumor
Q14CN2	5B0877_31N	1.01202	Non-Tumor
Q14CN2	5B0840_32N	-0.59041	Non-Tumor
Q14CN2	5B0826_30N	0.912319	Non-Tumor
Q14CN2	5B0823_35N	0.190358	Non-Tumor
Q14CN2	5B0818_34N	0.792459	Non-Tumor
Q14CN2	5B0754_83N	0.497968	Non-Tumor
Q14CN2	5B0753_84N	1.27687	Non-Tumor
Q14CN2	5B0752_85N	0.399227	Non-Tumor
Q14CN2	5B0646_87N	0.982256	Non-Tumor
Q14CN2	5B0631_88N	0.101306	Non-Tumor
Q14CN2	5B0629_89N	1.17314	Non-Tumor
Q14CN2	5B0626_86N	0.155261	Non-Tumor
Q14CN2	5B0611_116N	0.861793	Non-Tumor
Q14CN2	5B0894_90N	1.00852	Non-Tumor
Q14CN2	5B0888_91N	1.67987	Non-Tumor
Q14CN2	5B0884_92N	1.78624	Non-Tumor
Q14CN2	5B0851_93N	0.150687	Non-Tumor
Q14CN2	5B0849_94N	1.7617	Non-Tumor
Q14CN2	5B0841_95N	1.51925	Non-Tumor
Q14CN2	5B0839_96N	1.48237	Non-Tumor
Q14CN2	5B0835_97N	1.23744	Non-Tumor
Q14CN2	5B0828_98N	0.775881	Non-Tumor
Q14CN2	5B0782_99N	1.16441	Non-Tumor
Q14CN2	5B0779_100N	1.20554	Non-Tumor
Q14CN2	5B0756_101N	1.10037	Non-Tumor
Q14CN2	5B0751_102N	1.23962	Non-Tumor
Q14CN2	5B0654_103N	0.999045	Non-Tumor
Q14CN2	5B0649_104N	0.952889	Non-Tumor
Q14CN2	5B0935_120N	0.299418	Non-Tumor
Q14CN2	5B0923_121N	1.47628	Non-Tumor
Q14CN2	5B0831_122N	0.963506	Non-Tumor
Q14CN2	5B0770_123N	0.642159	Non-Tumor
Q14CN2	5B0650_124N	1.15398	Non-Tumor
Q14CN2	5B0827_108N	0.219137	Non-Tumor
Q14CN2	5B0595_40N	1.16887	Non-Tumor
Q14CN2	5B0608_113N	0.592795	Non-Tumor
Q14CN2	5B0606_114N	1.10816	Non-Tumor
Q14CN2	5B0598_115N	0.913569	Non-Tumor
Q14CN2	5B0603_117N	0.849714	Non-Tumor
Q14CN2	5B0594_118N	1.2381	Non-Tumor
Q14CN2	5B0590_29N	0.65216	Non-Tumor
Q14CN2	5B0640_105N	0.780114	Non-Tumor
Q14CN2	5B0627_106N	0.825549	Non-Tumor
Q14CN2	5B0625_107N	-2.16129	Non-Tumor
Q14CN2	5B0580_119N	0.299424	Non-Tumor
Q14CN2	5B0647_125N	0.365686	Non-Tumor
Q14CN2	5B0600_126N	0.661278	Non-Tumor
Q14CN2	5B0882_127N	0.612095	Non-Tumor
O15263	5B0936_8T	-0.181675	Tumor
O15263	5B0880_5T	-0.62779	Tumor
O15263	5B0633_9T	-1.24604	Tumor
O15263	5B0610_10T	0.227547	Tumor
O15263	5B0780_11T	3.23422	Tumor
O15263	5B0589_18T	-1.31814	Tumor
O15263	5B0593_19T	-0.119297	Tumor
O15263	5B0916_20T	-0.103065	Tumor
O15263	5B0855_21T	0.333584	Tumor
O15263	5B0891_22T	-1.39992	Tumor
O15263	5B0765_24T	0.303539	Tumor
O15263	5B0630_25T	0.811018	Tumor
O15263	5B0641_26T	-1.03891	Tumor
O15263	5B0768_27T	-0.197631	Tumor
O15263	5B0581_28T	-0.772042	Tumor
O15263	5B0859_36T	-0.933894	Tumor
O15263	5B0816_38T	-0.670968	Tumor
O15263	5B0602_39T	0.0783604	Tumor
O15263	5B0592_41T	3.5471	Tumor
O15263	5B0902_43T	-0.627078	Tumor
O15263	5B0857_45T	-0.282883	Tumor
O15263	5B0836_46T	4.68296	Tumor
O15263	5B0808_47T	0.449401	Tumor
O15263	5B0771_48T	-0.385305	Tumor
O15263	5B0762_49T	-2.06734	Tumor
[truncated: 44,407 more rows]

## Sheet: Fig. 2c
Phosphosites	UniProt ID	Gene Symbol	Site	P value	BH adjusted P value (FDR)	FC	log2(FC)	Label
Q09666_S5841	Q09666	AHNAK	S5841	0.224087	0.393725	0.621963	-0.685099	none
Q09666_Y5836	Q09666	AHNAK	Y5836	6.2664e-05	0.00151475	0.374861	-1.41557	sig_down
Q09666_T5839	Q09666	AHNAK	T5839	0.224087	0.393725	0.621963	-0.685099	none
Q09666_T5845	Q09666	AHNAK	T5845	6.2664e-05	0.00151475	0.374861	-1.41557	sig_down
Q09666_S5737	Q09666	AHNAK	S5737	1.89524e-06	0.000197462	0.553717	-0.852779	moderate_down
Q09666_S5735	Q09666	AHNAK	S5735	6.94407e-05	0.00163622	0.574849	-0.798745	moderate_down
Q09666_S5731	Q09666	AHNAK	S5731	9.62698e-05	0.00198118	0.574987	-0.798399	moderate_down
Q09666_S5739	Q09666	AHNAK	S5739	1.61957e-06	0.000179705	0.515674	-0.955469	moderate_down
Q09666_T5729	Q09666	AHNAK	T5729	3.45521e-07	7.32397e-05	0.492898	-1.02064	sig_down
Q09666_S5784	Q09666	AHNAK	S5784	0.15742	0.307843	0.54774	-0.868437	none
Q09666_S5780	Q09666	AHNAK	S5780	0.0140045	0.0565693	0.49656	-1.00996	none
Q09666_S5782	Q09666	AHNAK	S5782	0.0338097	0.105804	0.507694	-0.977969	none
Q09666_S5790	Q09666	AHNAK	S5790	0.0578812	0.154428	0.360668	-1.47126	none
Q09666_S5793	Q09666	AHNAK	S5793	0.15742	0.307843	0.584869	-0.773815	none
Q09666_T5794	Q09666	AHNAK	T5794	0.0726528	0.180404	0.475727	-1.07179	none
Q09666_T5798	Q09666	AHNAK	T5798	0.0355817	0.10973	0.318277	-1.65164	none
Q09666_T5796	Q09666	AHNAK	T5796	0.0793395	0.191671	0.368194	-1.44146	none
Q09666_S5530	Q09666	AHNAK	S5530	0.130166	0.270318	0.831044	-0.267003	none
Q09666_S5641	Q09666	AHNAK	S5641	0.00232549	0.0160474	1.92192	0.942548	none
Q09666_S5643	Q09666	AHNAK	S5643	0.00232549	0.0160474	1.92192	0.942548	none
Q09666_S5651	Q09666	AHNAK	S5651	0.00232549	0.0160474	1.92192	0.942548	none
Q09666_S5653	Q09666	AHNAK	S5653	0.00232549	0.0160474	1.92192	0.942548	none
Q09666_S5293	Q09666	AHNAK	S5293	0.00269635	0.0177327	0.483465	-1.04852	none
Q09666_S5289	Q09666	AHNAK	S5289	0.00269635	0.0177327	0.483465	-1.04852	none
Q09666_S5552	Q09666	AHNAK	S5552	1.53501e-05	0.000651196	0.326927	-1.61296	sig_down
Q09666_S5555	Q09666	AHNAK	S5555	1.53501e-05	0.000651196	0.326927	-1.61296	sig_down
Q09666_S5746	Q09666	AHNAK	S5746	0.0606236	0.159263	0.531255	-0.912525	none
Q09666_S5749	Q09666	AHNAK	S5749	0.000495408	0.00568475	0.451162	-1.14828	sig_down
Q09666_S5752	Q09666	AHNAK	S5752	1.18986e-05	0.000547468	0.417208	-1.26116	sig_down
Q09666_S5745	Q09666	AHNAK	S5745	0.336908	0.519374	0.658218	-0.603362	none
Q09666_S4993	Q09666	AHNAK	S4993	0.185016	0.345184	0.210425	-2.24862	none
Q09666_S4995	Q09666	AHNAK	S4995	0.185016	0.345184	0.210425	-2.24862	none
Q09666_S4516	Q09666	AHNAK	S4516	0.00135648	0.0111955	0.586046	-0.770913	none
Q09666_S4520	Q09666	AHNAK	S4520	0.00135648	0.0111955	0.586046	-0.770913	none
Q09666_S4522	Q09666	AHNAK	S4522	0.000145091	0.00258518	0.40106	-1.31811	sig_down
Q09666_S5589	Q09666	AHNAK	S5589	0.0236655	0.0824308	0.450866	-1.14923	none
Q09666_S5577	Q09666	AHNAK	S5577	0.0236655	0.0824308	0.450866	-1.14923	none
Q09666_S5573	Q09666	AHNAK	S5573	0.0236655	0.0824308	0.450866	-1.14923	none
Q09666_S5214	Q09666	AHNAK	S5214	0.00385993	0.0228412	0.447748	-1.15924	none
Q09666_S135	Q09666	AHNAK	S135	6.10948e-06	0.000377823	0.559609	-0.837508	moderate_down
Q09666_S148	Q09666	AHNAK	S148	0.0246456	0.0849686	0.722775	-0.468382	none
Q09666_T146	Q09666	AHNAK	T146	1.04504e-05	0.000502263	0.506605	-0.981067	moderate_down
Q09666_S201	Q09666	AHNAK	S201	0.130166	0.270318	0.695106	-0.524695	none
Q09666_T199	Q09666	AHNAK	T199	0.130166	0.270318	0.695106	-0.524695	none
Q09666_S193	Q09666	AHNAK	S193	0.130166	0.270318	0.695106	-0.524695	none
Q09666_T190	Q09666	AHNAK	T190	0.130166	0.270318	0.695106	-0.524695	none
Q09666_T376	Q09666	AHNAK	T376	8.65683e-05	0.00185029	0.361732	-1.46701	sig_down
Q09666_S379	Q09666	AHNAK	S379	8.65683e-05	0.00185029	0.361732	-1.46701	sig_down
Q09666_S5369	Q09666	AHNAK	S5369	0.0209089	0.0756587	0.63548	-0.654082	none
Q09666_S4425	Q09666	AHNAK	S4425	3.17786e-05	0.00101584	0.316019	-1.66192	sig_down
Q09666_T4430	Q09666	AHNAK	T4430	3.17786e-05	0.00101584	0.316019	-1.66192	sig_down
Q09666_S539	Q09666	AHNAK	S539	4.00376e-06	0.000299775	0.238509	-2.06788	sig_down
Q09666_T545	Q09666	AHNAK	T545	5.31785e-06	0.000349619	0.256629	-1.96224	sig_down
Q09666_S5542	Q09666	AHNAK	S5542	0.0828599	0.197048	0.740291	-0.433835	none
Q09666_S5807	Q09666	AHNAK	S5807	1	1	0.973701	-0.0384498	none
Q09666_S5863	Q09666	AHNAK	S5863	0.202311	0.366106	1.20744	0.27195	none
Q09666_S5864	Q09666	AHNAK	S5864	0.0382689	0.115493	1.73209	0.79251	none
Q09666_S5860	Q09666	AHNAK	S5860	0.0382689	0.115493	1.73209	0.79251	none
Q09666_S1138	Q09666	AHNAK	S1138	0.00663986	0.0335078	0.567118	-0.818278	none
Q09666_S1135	Q09666	AHNAK	S1135	0.00663986	0.0335078	0.567118	-0.818278	none
Q09666_S5762	Q09666	AHNAK	S5762	1.02445e-07	3.8873e-05	0.352008	-1.50632	sig_down
Q09666_S109	Q09666	AHNAK	S109	0.0456296	0.130838	0.83161	-0.266022	none
Q09666_S110	Q09666	AHNAK	S110	0.0456296	0.130838	0.83161	-0.266022	none
Q09666_S106	Q09666	AHNAK	S106	0.00581822	0.0307182	0.673751	-0.569712	none
Q09666_S107	Q09666	AHNAK	S107	0.0456296	0.130838	0.83161	-0.266022	none
Q09666_S115	Q09666	AHNAK	S115	0.00581822	0.0307182	0.673751	-0.569712	none
Q09666_S210	Q09666	AHNAK	S210	2.79397e-09	2.00373e-05	0.257167	-1.95922	sig_down
Q09666_S216	Q09666	AHNAK	S216	2.79397e-09	2.00373e-05	0.251584	-1.99089	sig_down
Q09666_S220	Q09666	AHNAK	S220	2.79397e-09	2.00373e-05	0.22358	-2.16114	sig_down
Q09666_T218	Q09666	AHNAK	T218	9.31323e-09	2.00373e-05	0.268285	-1.89816	sig_down
Q09666_S212	Q09666	AHNAK	S212	2.79397e-09	2.00373e-05	0.253093	-1.98226	sig_down
Q09666_T5415	Q09666	AHNAK	T5415	0.157278	0.307843	0.124947	-3.00061	none
Q09666_S5414	Q09666	AHNAK	S5414	0.157278	0.307843	0.124947	-3.00061	none
Q09666_S5418	Q09666	AHNAK	S5418	0.157278	0.307843	0.124947	-3.00061	none
Q09666_S5099	Q09666	AHNAK	S5099	6.10948e-06	0.000377823	0.551896	-0.857531	moderate_down
Q09666_S5261	Q09666	AHNAK	S5261	0.561462	0.717629	1.10523	0.14435	none
Q09666_S572	Q09666	AHNAK	S572	1.38115e-06	0.000159888	0.487404	-1.03681	sig_down
Q09666_S570	Q09666	AHNAK	S570	3.46359e-06	0.000272612	0.521698	-0.938714	moderate_down
Q09666_S511	Q09666	AHNAK	S511	6.10948e-06	0.000377823	0.51664	-0.95277	moderate_down
Q09666_S508	Q09666	AHNAK	S508	6.10948e-06	0.000377823	0.51664	-0.95277	moderate_down
Q09666_S501	Q09666	AHNAK	S501	4.00376e-06	0.000299775	0.326247	-1.61597	sig_down
Q09666_S93	Q09666	AHNAK	S93	1.1744e-06	0.000144383	0.384127	-1.38034	sig_down
Q09666_S793	Q09666	AHNAK	S793	1.02445e-07	3.8873e-05	0.318573	-1.6503	sig_down
Q09666_T788	Q09666	AHNAK	T788	1.02445e-07	3.8873e-05	0.318573	-1.6503	sig_down
Q09666_S1888	Q09666	AHNAK	S1888	0.0460288	0.13178	2.01574	1.01131	none
Q09666_S1955	Q09666	AHNAK	S1955	0.0460288	0.13178	2.01574	1.01131	none
Q09666_T1885	Q09666	AHNAK	T1885	0.0460288	0.13178	2.01574	1.01131	none
Q09666_T1952	Q09666	AHNAK	T1952	0.0460288	0.13178	2.01574	1.01131	none
Q09666_T2147	Q09666	AHNAK	T2147	0.0457928	0.131238	0.534066	-0.90491	none
Q09666_S2150	Q09666	AHNAK	S2150	0.0457928	0.131238	0.534066	-0.90491	none
Q09666_S4900	Q09666	AHNAK	S4900	1.04504e-05	0.000502263	0.469555	-1.09063	sig_down
Q09666_S4903	Q09666	AHNAK	S4903	1.04504e-05	0.000502263	0.469555	-1.09063	sig_down
Q09666_S5690	Q09666	AHNAK	S5690	0.146055	0.29272	1.06462	0.0903333	none
Q09666_S41	Q09666	AHNAK	S41	0.32715	0.509045	0.815247	-0.294691	none
Q09666_T38	Q09666	AHNAK	T38	0.32715	0.509045	0.815247	-0.294691	none
Q09666_S5400	Q09666	AHNAK	S5400	3.57004e-05	0.00108479	0.448295	-1.15748	sig_down
Q09666_S5393	Q09666	AHNAK	S5393	1.76951e-08	2.26612e-05	0.40959	-1.28775	sig_down
Q09666_S5397	Q09666	AHNAK	S5397	3.57004e-05	0.00108479	0.448295	-1.15748	sig_down
Q09666_S5386	Q09666	AHNAK	S5386	1.76951e-08	2.26612e-05	0.40959	-1.28775	sig_down
Q09666_S230	Q09666	AHNAK	S230	2.98955e-06	0.000252086	0.395068	-1.33983	sig_down
Q09666_S232	Q09666	AHNAK	S232	2.98955e-06	0.000252086	0.395068	-1.33983	sig_down
Q09666_S242	Q09666	AHNAK	S242	2.98955e-06	0.000252086	0.395068	-1.33983	sig_down
Q09666_S5195	Q09666	AHNAK	S5195	0.02381	0.0829016	0.362959	-1.46212	none
Q09666_T5184	Q09666	AHNAK	T5184	0.00607036	0.031823	0.29482	-1.76209	none
Q09666_S5186	Q09666	AHNAK	S5186	0.00607036	0.031823	0.29482	-1.76209	none
Q09666_S5190	Q09666	AHNAK	S5190	0.00607036	0.031823	0.29482	-1.76209	none
Q09666_S332	Q09666	AHNAK	S332	0.000541123	0.00601943	0.664778	-0.589055	moderate_down
Q09666_S845	Q09666	AHNAK	S845	0.224087	0.393725	0.744688	-0.425292	none
Q09666_S4486	Q09666	AHNAK	S4486	0.00413935	0.0239257	0.815189	-0.294793	none
Q09666_S295	Q09666	AHNAK	S295	5.31785e-06	0.000349619	0.399005	-1.32552	sig_down
Q09666_S298	Q09666	AHNAK	S298	5.31785e-06	0.000349619	0.399005	-1.32552	sig_down
Q09666_S1042	Q09666	AHNAK	S1042	0.151659	0.300603	3.04378	1.60587	none
Q09666_T1036	Q09666	AHNAK	T1036	0.151659	0.300603	3.04378	1.60587	none
Q09666_S5763	Q09666	AHNAK	S5763	4.65661e-09	2.00373e-05	0.397001	-1.33279	sig_down
Q09666_S613	Q09666	AHNAK	S613	0.990916	0.998091	0.987023	-0.0188443	none
Q09666_S4960	Q09666	AHNAK	S4960	4.00376e-06	0.000299775	0.349173	-1.51799	sig_down
Q09666_S4953	Q09666	AHNAK	S4953	4.00376e-06	0.000299775	0.349173	-1.51799	sig_down
Q09666_T4564	Q09666	AHNAK	T4564	8.26041e-06	0.000446986	0.144245	-2.79341	sig_down
Q09666_T566	Q09666	AHNAK	T566	0.000168266	0.00288601	0.314939	-1.66686	sig_down
Q09666_T564	Q09666	AHNAK	T564	0.000168266	0.00288601	0.314939	-1.66686	sig_down
Q09666_T4999	Q09666	AHNAK	T4999	0.185016	0.345184	0.210425	-2.24862	none
Q09666_T4766	Q09666	AHNAK	T4766	8.01962e-06	0.000435105	0.279555	-1.8388	sig_down
Q09666_T4100	Q09666	AHNAK	T4100	8.41916e-07	0.000122348	0.309684	-1.69113	sig_down
Q09666_T3716	Q09666	AHNAK	T3716	0.0793395	0.191671	0.749687	-0.41564	none
Q09666_S3724	Q09666	AHNAK	S3724	0.0793395	0.191671	0.749687	-0.41564	none
Q09666_T551	Q09666	AHNAK	T551	3.45521e-07	7.32397e-05	0.266082	-1.91006	sig_down
Q09666_T553	Q09666	AHNAK	T553	1.57394e-07	4.62925e-05	0.132053	-2.92081	sig_down
Q09666_S283	Q09666	AHNAK	S283	0.000260733	0.00371093	0.49909	-1.00263	sig_down
Q09666_S282	Q09666	AHNAK	S282	0.000260733	0.00371093	0.49909	-1.00263	sig_down
Q09666_S281	Q09666	AHNAK	S281	0.000260733	0.00371093	0.49909	-1.00263	sig_down
Q09666_S3426	Q09666	AHNAK	S3426	0.00142512	0.0117195	0.258526	-1.95162	none
Q09666_S1123	Q09666	AHNAK	S1123	6.2664e-05	0.00151475	0.43109	-1.21394	sig_down
Q09666_S1802	Q09666	AHNAK	S1802	7.78167e-05	0.00174205	0.198009	-2.33636	sig_down
Q09666_T4877	Q09666	AHNAK	T4877	0.183989	0.343404	0.621319	-0.686593	none
Q09666_S4360	Q09666	AHNAK	S4360	0.00443629	0.0252036	0.671616	-0.574292	none
Q09666_S256	Q09666	AHNAK	S256	0.410205	0.588416	1.17336	0.230643	none
Q09666_S5464	Q09666	AHNAK	S5464	0.555138	0.711543	0.902411	-0.148144	none
Q09666_S5332	Q09666	AHNAK	S5332	5.61327e-05	0.00141706	0.467835	-1.09593	sig_down
Q09666_S5519	Q09666	AHNAK	S5519	0.00443629	0.0252036	0.648529	-0.624757	none
Q09666_T2845	Q09666	AHNAK	T2845	0.00481472	0.0268913	0.474396	-1.07584	none
Q09666_S2836	Q09666	AHNAK	S2836	0.00481472	0.0268913	0.474396	-1.07584	none
Q09666_T158	Q09666	AHNAK	T158	7.78167e-05	0.00174205	0.40336	-1.30986	sig_down
Q09666_S2798	Q09666	AHNAK	S2798	0.289921	0.468795	0.932964	-0.100106	none
Q09666_S3326	Q09666	AHNAK	S3326	0.0181761	0.0686387	0.467168	-1.09799	none
Q09666_S5448	Q09666	AHNAK	S5448	0.00250488	0.016878	0.626139	-0.675445	none
Q09666_S2454	Q09666	AHNAK	S2454	0.00078286	0.0077618	0.371832	-1.42728	sig_down
Q09666_S4480	Q09666	AHNAK	S4480	0.0018534	0.0138567	0.715473	-0.483031	none
Q09666_S4540	Q09666	AHNAK	S4540	3.45521e-07	7.32397e-05	0.372581	-1.42438	sig_down
Q09666_S5604	Q09666	AHNAK	S5604	0.000414196	0.00504479	0.490419	-1.02791	sig_down
Q09666_S5603	Q09666	AHNAK	S5603	0.000414196	0.00504479	0.490419	-1.02791	sig_down
Q09666_S5620	Q09666	AHNAK	S5620	0.000764023	0.00759709	0.545092	-0.875429	moderate_down
Q09666_S5500	Q09666	AHNAK	S5500	0.000541123	0.00601943	0.479388	-1.06073	sig_down
Q09666_S5499	Q09666	AHNAK	S5499	0.000541123	0.00601943	0.479388	-1.06073	sig_down
Q09666_S983	Q09666	AHNAK	S983	0.0176615	0.0670374	0.653575	-0.613576	none
Q09666_T694	Q09666	AHNAK	T694	0.00708717	0.0350741	0.603027	-0.729706	none
Q09666_S5857	Q09666	AHNAK	S5857	7.09668e-07	0.000110721	0.462953	-1.11106	sig_down
Q09666_S5854	Q09666	AHNAK	S5854	3.45521e-07	7.32397e-05	0.456522	-1.13124	sig_down
Q09666_S1571	Q09666	AHNAK	S1571	0.356962	0.537551	0.958789	-0.0607144	none
Q09666_S3182	Q09666	AHNAK	S3182	0.289921	0.468795	0.932964	-0.100106	none
Q09666_S3964	Q09666	AHNAK	S3964	0.289921	0.468795	0.932964	-0.100106	none
Q09666_S4684	Q09666	AHNAK	S4684	0.289921	0.468795	0.932964	-0.100106	none
Q09666_S3412	Q09666	AHNAK	S3412	9.16235e-06	0.000468568	0.322992	-1.63043	sig_down
Q09666_S3411	Q09666	AHNAK	S3411	1.92784e-07	5.02145e-05	0.248346	-2.00957	sig_down
Q09666_S3409	Q09666	AHNAK	S3409	9.16235e-06	0.000468568	0.322992	-1.63043	sig_down
Q09666_S1068	Q09666	AHNAK	S1068	0.000160375	0.00276378	0.563114	-0.828502	moderate_down
Q09666_S4908	Q09666	AHNAK	S4908	1.18986e-05	0.000547468	0.543207	-0.880425	moderate_down
Q09666_S4912	Q09666	AHNAK	S4912	2.85916e-07	6.63228e-05	0.378774	-1.40059	sig_down
Q09666_S5851	Q09666	AHNAK	S5851	1.04504e-05	0.000502263	0.544743	-0.876351	moderate_down
Q09666_T99	Q09666	AHNAK	T99	1.18986e-05	0.000547468	0.47612	-1.0706	sig_down
Q09666_S5321	Q09666	AHNAK	S5321	0.000644015	0.00675683	0.670242	-0.577246	moderate_down
Q09666_S5318	Q09666	AHNAK	S5318	0.000644015	0.00675683	0.670242	-0.577246	moderate_down
Q09666_S5298	Q09666	AHNAK	S5298	0.00581822	0.0307182	0.704474	-0.505382	none
Q09666_S1010	Q09666	AHNAK	S1010	0.0552396	0.149785	0.672017	-0.57343	none
Q09666_S337	Q09666	AHNAK	S337	4.00525e-05	0.00116026	0.486645	-1.03906	sig_down
Q09666_S1445	Q09666	AHNAK	S1445	0.000903578	0.00846446	0.479106	-1.06158	sig_down
Q09666_T1192	Q09666	AHNAK	T1192	0.393551	0.573705	0.961212	-0.0570729	none
Q09666_T1986	Q09666	AHNAK	T1986	0.393551	0.573705	0.961212	-0.0570729	none
Q09666_T2181	Q09666	AHNAK	T2181	0.393551	0.573705	0.961212	-0.0570729	none
Q09666_T2309	Q09666	AHNAK	T2309	0.393551	0.573705	0.961212	-0.0570729	none
Q09666_T2832	Q09666	AHNAK	T2832	0.393551	0.573705	0.961212	-0.0570729	none
Q09666_S4850	Q09666	AHNAK	S4850	0.0274356	0.0913765	1.04567	0.0644296	none
Q09666_S2580	Q09666	AHNAK	S2580	0.0131986	0.0543022	0.584061	-0.775809	none
Q09666_S4002	Q09666	AHNAK	S4002	0.0131986	0.0543022	0.584061	-0.775809	none
Q09666_S4258	Q09666	AHNAK	S4258	0.0131986	0.0543022	0.584061	-0.775809	none
Q09666_S4460	Q09666	AHNAK	S4460	0.0131986	0.0543022	0.584061	-0.775809	none
Q09666_S4386	Q09666	AHNAK	S4386	0.0998735	0.225686	0.723763	-0.466411	none
Q09666_S521	Q09666	AHNAK	S521	0.0145715	0.0585939	2.66482	1.41404	none
Q09666_S1344	Q09666	AHNAK	S1344	0.102337	0.229122	0.429576	-1.21901	none
Q09666_S2708	Q09666	AHNAK	S2708	0.0694814	0.174994	0.67873	-0.55909	none
Q09666_S3092	Q09666	AHNAK	S3092	0.0694814	0.174994	0.67873	-0.55909	none
Q09666_S3220	Q09666	AHNAK	S3220	0.0694814	0.174994	0.67873	-0.55909	none
Q09666_S3544	Q09666	AHNAK	S3544	0.0694814	0.174994	0.67873	-0.55909	none
Q09666_S3746	Q09666	AHNAK	S3746	0.0694814	0.174994	0.67873	-0.55909	none
Q09666_S3874	Q09666	AHNAK	S3874	0.0694814	0.174994	0.67873	-0.55909	none
Q09666_S4722	Q09666	AHNAK	S4722	0.0694814	0.174994	0.67873	-0.55909	none
Q09666_S819	Q09666	AHNAK	S819	0.992295	0.998091	0.960873	-0.057583	none
Q09666_S1196	Q09666	AHNAK	S1196	0.992295	0.998091	0.960873	-0.057583	none
Q09666_S1654	Q09666	AHNAK	S1654	0.992295	0.998091	0.960873	-0.057583	none
Q09666_S1856	Q09666	AHNAK	S1856	0.992295	0.998091	0.960873	-0.057583	none
Q09666_S1923	Q09666	AHNAK	S1923	0.992295	0.998091	0.960873	-0.057583	none
Q09666_S1990	Q09666	AHNAK	S1990	0.992295	0.998091	0.960873	-0.057583	none
Q09666_S2118	Q09666	AHNAK	S2118	0.992295	0.998091	0.960873	-0.057583	none
Q09666_S1580	Q09666	AHNAK	S1580	0.0552396	0.149785	0.758756	-0.398291	none
Q09666_S2185	Q09666	AHNAK	S2185	0.0438763	0.127157	0.544176	-0.877854	none
Q09666_S4130	Q09666	AHNAK	S4130	0.00369186	0.0222079	0.482435	-1.05159	none
Q09666_S4594	Q09666	AHNAK	S4594	0.00369186	0.0222079	0.482435	-1.05159	none
Q09666_S698	Q09666	AHNAK	S698	0.239477	0.411923	1.23216	0.301192	none
Q09666_S1158	Q09666	AHNAK	S1158	0.000314604	0.00418774	0.387049	-1.36941	sig_down
Q09666_S2080	Q09666	AHNAK	S2080	0.000314604	0.00418774	0.387049	-1.36941	sig_down
Q09666_S691	Q09666	AHNAK	S691	0.113248	0.24645	0.601674	-0.732946	none
Q09666_T635	Q09666	AHNAK	T635	3.45521e-07	7.32397e-05	0.250802	-1.99538	sig_down
Q09666_S637	Q09666	AHNAK	S637	3.45521e-07	7.32397e-05	0.250802	-1.99538	sig_down
Q09666_T638	Q09666	AHNAK	T638	3.45521e-07	7.32397e-05	0.250802	-1.99538	sig_down
Q09666_S1782	Q09666	AHNAK	S1782	0.10487	0.233424	0.629099	-0.668641	none
Q09666_S3294	Q09666	AHNAK	S3294	0.34801	0.529531	0.462362	-1.11291	none
Q09666_S5830	Q09666	AHNAK	S5830	1.27591e-07	4.35731e-05	0.225088	-2.15144	sig_down
Q09666_T5824	Q09666	AHNAK	T5824	1.27591e-07	4.35731e-05	0.225088	-2.15144	sig_down
Q09666_Y715	Q09666	AHNAK	Y715	0.308174	0.489396	1.28201	0.358408	none
Q09666_S1452	Q09666	AHNAK	S1452	0.640633	0.777389	0.889553	-0.168847	none
Q09666_S3416	Q09666	AHNAK	S3416	0.176996	0.333931	0.643152	-0.636767	none
Q09666_S1286	Q09666	AHNAK	S1286	0.289921	0.468795	0.932964	-0.100106	none
Q09666_S2670	Q09666	AHNAK	S2670	0.289921	0.468795	0.932964	-0.100106	none
Q09666_S3054	Q09666	AHNAK	S3054	0.289921	0.468795	0.932964	-0.100106	none
Q09666_S3836	Q09666	AHNAK	S3836	0.289921	0.468795	0.932964	-0.100106	none
Q09666_S4092	Q09666	AHNAK	S4092	0.289921	0.468795	0.932964	-0.100106	none
Q09666_S4220	Q09666	AHNAK	S4220	0.289921	0.468795	0.932964	-0.100106	none
Q09666_S4812	Q09666	AHNAK	S4812	0.289921	0.468795	0.932964	-0.100106	none
Q09666_S2313	Q09666	AHNAK	S2313	0.0377644	0.114299	0.639855	-0.644183	none
Q09666_S2387	Q09666	AHNAK	S2387	0.634281	0.773096	0.95064	-0.0730293	none
Q09666_S947	Q09666	AHNAK	S947	0.691921	0.81389	1.10253	0.140819	none
Q09666_S2138	Q09666	AHNAK	S2138	0.0110142	0.0477402	0.73931	-0.435748	none
Q09666_S2600	Q09666	AHNAK	S2600	0.0110142	0.0477402	0.73931	-0.435748	none
Q09666_S2728	Q09666	AHNAK	S2728	0.0110142	0.0477402	0.73931	-0.435748	none
Q09666_S3766	Q09666	AHNAK	S3766	0.0110142	0.0477402	0.73931	-0.435748	none
Q09666_S4022	Q09666	AHNAK	S4022	0.0110142	0.0477402	0.73931	-0.435748	none
Q09666_S4150	Q09666	AHNAK	S4150	0.0110142	0.0477402	0.73931	-0.435748	none
Q09666_S4278	Q09666	AHNAK	S4278	0.0110142	0.0477402	0.73931	-0.435748	none
Q09666_S4406	Q09666	AHNAK	S4406	0.0110142	0.0477402	0.73931	-0.435748	none
Q09666_S5279	Q09666	AHNAK	S5279	0.00135648	0.0111955	0.624536	-0.679143	none
Q09666_S1542	Q09666	AHNAK	S1542	0.000237036	0.00349086	0.370622	-1.43198	sig_down
Q09666_S5151	Q09666	AHNAK	S5151	0.0231811	0.0816199	0.551192	-0.859372	none
Q09666_S4348	Q09666	AHNAK	S4348	0.898948	0.945183	1.05501	0.077256	none
Q09666_S1600	Q09666	AHNAK	S1600	0.169422	0.324066	0.945489	-0.0808672	none
Q09666_S5110	Q09666	AHNAK	S5110	0.000118391	0.00224803	0.288293	-1.79439	sig_down
Q09666_S2984	Q09666	AHNAK	S2984	0.0197747	0.0727406	0.757113	-0.401419	none
Q09666_S3564	Q09666	AHNAK	S3564	0.0197747	0.0727406	0.757113	-0.401419	none
Q09666_T590	Q09666	AHNAK	T590	0.58145	0.731181	1.14358	0.193563	none
Q09666_T161	Q09666	AHNAK	T161	0.629407	0.769145	0.876881	-0.189547	none
Q09666_Y160	Q09666	AHNAK	Y160	0.629407	0.769145	0.876881	-0.189547	none
Q09666_S1414	Q09666	AHNAK	S1414	1.73934e-05	0.000702028	3.65671	1.87054	sig_up
Q09666_S2275	Q09666	AHNAK	S2275	1.73934e-05	0.000702028	3.65671	1.87054	sig_up
Q09666_S2926	Q09666	AHNAK	S2926	1.73934e-05	0.000702028	3.65671	1.87054	sig_up
Q09666_S4614	Q09666	AHNAK	S4614	0.000237036	0.00349086	0.612017	-0.708356	moderate_down
Q09666_S1216	Q09666	AHNAK	S1216	0.992295	0.998091	0.917434	-0.124323	none
Q09666_S1943	Q09666	AHNAK	S1943	0.992295	0.998091	0.917434	-0.124323	none
Q09666_S1088	Q09666	AHNAK	S1088	0.779347	0.872228	2.09744	1.06863	none
Q09666_T3366	Q09666	AHNAK	T3366	0.0828599	0.197048	0.501151	-0.996682	none
Q09666_S4870	Q09666	AHNAK	S4870	0.0374298	0.113566	0.721518	-0.470892	none
Q09666_S3112	Q09666	AHNAK	S3112	0.597103	0.743638	0.551216	-0.859309	none
Q09666_S3894	Q09666	AHNAK	S3894	0.597103	0.743638	0.551216	-0.859309	none
Q09666_Y1469	Q09666	AHNAK	Y1469	0.449177	0.625059	1.04869	0.0685912	none
Q09666_S1674	Q09666	AHNAK	S1674	5.61327e-05	0.00141706	0.188334	-2.40863	sig_down
Q09666_S2010	Q09666	AHNAK	S2010	5.61327e-05	0.00141706	0.188334	-2.40863	sig_down
Q09666_S2205	Q09666	AHNAK	S2205	5.61327e-05	0.00141706	0.188334	-2.40863	sig_down
Q09666_S660	Q09666	AHNAK	S660	0.0078221	0.0378757	0.378023	-1.40345	none
Q09666_S658	Q09666	AHNAK	S658	0.0078221	0.0378757	0.378023	-1.40345	none
Q09666_S5077	Q09666	AHNAK	S5077	0.140179	0.284981	1.76187	0.817103	none
Q09666_S177	Q09666	AHNAK	S177	0.00359718	0.0216957	0.208242	-2.26366	none
Q09666_S176	Q09666	AHNAK	S176	0.00359718	0.0216957	0.208242	-2.26366	none
Q09666_S1023	Q09666	AHNAK	S1023	0.356962	0.537551	0.777836	-0.362462	none
Q09666_T247	Q09666	AHNAK	T247	0.758528	0.860556	0.554846	-0.849841	none
Q09666_S559	Q09666	AHNAK	S559	0.663581	0.793167	0.776781	-0.364419	none
Q09666_S1876	Q09666	AHNAK	S1876	0.0456296	0.130838	2.32936	1.21993	none
Q09666_S1007	Q09666	AHNAK	S1007	0.0209089	0.0756587	0.647736	-0.626521	none
Q09666_S886	Q09666	AHNAK	S886	2.98955e-06	0.000252086	0.288357	-1.79407	sig_down
Q09666_S1263	Q09666	AHNAK	S1263	2.98955e-06	0.000252086	0.288357	-1.79407	sig_down
Q09666_S1391	Q09666	AHNAK	S1391	2.98955e-06	0.000252086	0.288357	-1.79407	sig_down
Q09666_S1519	Q09666	AHNAK	S1519	2.98955e-06	0.000252086	0.288357	-1.79407	sig_down
Q09666_S1721	Q09666	AHNAK	S1721	2.98955e-06	0.000252086	0.288357	-1.79407	sig_down
Q09666_S2057	Q09666	AHNAK	S2057	2.98955e-06	0.000252086	0.288357	-1.79407	sig_down
Q09666_S2252	Q09666	AHNAK	S2252	2.98955e-06	0.000252086	0.288357	-1.79407	sig_down
Q09666_S2519	Q09666	AHNAK	S2519	2.98955e-06	0.000252086	0.288357	-1.79407	sig_down
Q09666_S2647	Q09666	AHNAK	S2647	2.98955e-06	0.000252086	0.288357	-1.79407	sig_down
Q09666_S2903	Q09666	AHNAK	S2903	2.98955e-06	0.000252086	0.288357	-1.79407	sig_down
Q09666_S3031	Q09666	AHNAK	S3031	2.98955e-06	0.000252086	0.288357	-1.79407	sig_down
Q09666_S3611	Q09666	AHNAK	S3611	2.98955e-06	0.000252086	0.288357	-1.79407	sig_down
Q09666_S3813	Q09666	AHNAK	S3813	2.98955e-06	0.000252086	0.288357	-1.79407	sig_down
Q09666_S4069	Q09666	AHNAK	S4069	2.98955e-06	0.000252086	0.288357	-1.79407	sig_down
Q09666_S4197	Q09666	AHNAK	S4197	2.98955e-06	0.000252086	0.288357	-1.79407	sig_down
Q09666_S4325	Q09666	AHNAK	S4325	2.98955e-06	0.000252086	0.288357	-1.79407	sig_down
Q09666_S4661	Q09666	AHNAK	S4661	2.98955e-06	0.000252086	0.288357	-1.79407	sig_down
Q09666_S4789	Q09666	AHNAK	S4789	2.98955e-06	0.000252086	0.288357	-1.79407	sig_down
Q09666_S758	Q09666	AHNAK	S758	0.00137316	0.0113109	0.243712	-2.03675	none
Q09666_S2775	Q09666	AHNAK	S2775	0.000508859	0.00580766	0.339329	-1.55925	sig_down
Q09666_S3159	Q09666	AHNAK	S3159	0.000508859	0.00580766	0.339329	-1.55925	sig_down
Q09666_S3941	Q09666	AHNAK	S3941	0.000508859	0.00580766	0.339329	-1.55925	sig_down
Q09666_S4715	Q09666	AHNAK	S4715	0.00413935	0.0239257	0.586157	-0.770641	none
Q09666_S5031	Q09666	AHNAK	S5031	0.00621726	0.0320945	0.550997	-0.859885	none
Q09666_S3483	Q09666	AHNAK	S3483	1.92784e-07	5.02145e-05	0.14074	-2.82889	sig_down
Q09666_S3485	Q09666	AHNAK	S3485	1.92784e-07	5.02145e-05	0.14074	-2.82889	sig_down
Q09666_S440	Q09666	AHNAK	S440	1.1744e-06	0.000144383	0.175193	-2.51298	sig_down
Q09666_S442	Q09666	AHNAK	S442	1.1744e-06	0.000144383	0.175193	-2.51298	sig_down
Q09666_T308	Q09666	AHNAK	T308	9.9349e-05	0.00204182	0.201713	-2.30962	sig_down
Q09666_S4933	Q09666	AHNAK	S4933	2.50777e-05	0.000878878	0.378667	-1.401	sig_down
Q09666_S3360	Q09666	AHNAK	S3360	0.000160375	0.00276378	0.45689	-1.13008	sig_down
Q09666_S3362	Q09666	AHNAK	S3362	0.000160375	0.00276378	0.45689	-1.13008	sig_down
Q09666_S4803	Q09666	AHNAK	S4803	0.161919	0.315377	0.856433	-0.223588	none
Q9UQ35_S322	Q9UQ35	SRRM2	S322	0.0209089	0.0756587	1.62404	0.699591	none
Q9UQ35_S323	Q9UQ35	SRRM2	S323	0.0209089	0.0756587	1.62404	0.699591	none
Q9UQ35_T326	Q9UQ35	SRRM2	T326	0.0434537	0.126379	1.44596	0.532027	none
Q9UQ35_T318	Q9UQ35	SRRM2	T318	0.0374298	0.113566	1.59563	0.674126	none
Q9UQ35_T328	Q9UQ35	SRRM2	T328	0.0434537	0.126379	1.34972	0.432657	none
Q9UQ35_S317	Q9UQ35	SRRM2	S317	0.0209089	0.0756587	1.62404	0.699591	none
Q9UQ35_T315	Q9UQ35	SRRM2	T315	0.0209089	0.0756587	1.62404	0.699591	none
Q9UQ35_T316	Q9UQ35	SRRM2	T316	0.0209089	0.0756587	1.62404	0.699591	none
Q9UQ35_S311	Q9UQ35	SRRM2	S311	0.0274356	0.0913765	1.52932	0.612888	none
Q9UQ35_S437	Q9UQ35	SRRM2	S437	0.884809	0.937728	1.56595	0.647034	none
Q9UQ35_S440	Q9UQ35	SRRM2	S440	0.346845	0.528112	1.70282	0.767922	none
Q9UQ35_S436	Q9UQ35	SRRM2	S436	0.649581	0.783126	1.38838	0.473407	none
Q9UQ35_S435	Q9UQ35	SRRM2	S435	0.146055	0.29272	1.54031	0.62322	none
Q9UQ35_S1258	Q9UQ35	SRRM2	S1258	0.58145	0.731181	1.02523	0.0359505	none
Q9UQ35_S1257	Q9UQ35	SRRM2	S1257	0.58145	0.731181	1.02523	0.0359505	none
Q9UQ35_S1254	Q9UQ35	SRRM2	S1254	0.58145	0.731181	1.02523	0.0359505	none
Q9UQ35_S377	Q9UQ35	SRRM2	S377	0.00621726	0.0320945	1.77817	0.830394	none
Q9UQ35_S387	Q9UQ35	SRRM2	S387	0.00544164	0.0292347	1.7906	0.840443	none
Q9UQ35_S395	Q9UQ35	SRRM2	S395	0.140606	0.284981	1.3417	0.424065	none
Q9UQ35_T383	Q9UQ35	SRRM2	T383	0.130166	0.270318	1.36076	0.444417	none
Q9UQ35_S398	Q9UQ35	SRRM2	S398	0.140606	0.284981	1.3417	0.424065	none
Q9UQ35_T384	Q9UQ35	SRRM2	T384	0.00806065	0.0384314	1.85893	0.894469	none
Q9UQ35_T400	Q9UQ35	SRRM2	T400	0.00621726	0.0320945	1.77817	0.830394	none
Q9UQ35_S1648	Q9UQ35	SRRM2	S1648	7.78167e-05	0.00174205	2.04475	1.03192	sig_up
Q9UQ35_S1658	Q9UQ35	SRRM2	S1658	0.0726528	0.180404	1.62723	0.702419	none
Q9UQ35_S1657	Q9UQ35	SRRM2	S1657	0.00250488	0.016878	1.84265	0.881784	none
Q9UQ35_S1654	Q9UQ35	SRRM2	S1654	3.57004e-05	0.00108479	2.05942	1.04224	sig_up
Q9UQ35_S1653	Q9UQ35	SRRM2	S1653	3.57004e-05	0.00108479	2.05942	1.04224	sig_up
Q9UQ35_T1655	Q9UQ35	SRRM2	T1655	0.00806065	0.0384314	1.70485	0.769644	none
Q9UQ35_S1652	Q9UQ35	SRRM2	S1652	7.78167e-05	0.00174205	2.04475	1.03192	sig_up
Q9UQ35_S1541	Q9UQ35	SRRM2	S1541	0.00544164	0.0292347	1.66618	0.736541	none
Q9UQ35_S1542	Q9UQ35	SRRM2	S1542	0.00106538	0.00950233	1.73848	0.797824	moderate_up
Q9UQ35_S1539	Q9UQ35	SRRM2	S1539	0.00385993	0.0228412	1.76919	0.823092	none
Q9UQ35_S1552	Q9UQ35	SRRM2	S1552	0.000260733	0.00371093	2.13292	1.09283	sig_up
Q9UQ35_S1550	Q9UQ35	SRRM2	S1550	0.000260733	0.00371093	1.89274	0.920473	moderate_up
Q9UQ35_S1320	Q9UQ35	SRRM2	S1320	0.0148521	0.0589623	1.33275	0.414409	none
Q9UQ35_S1318	Q9UQ35	SRRM2	S1318	0.000541123	0.00601943	1.5157	0.599983	moderate_up
Q9UQ35_S1326	Q9UQ35	SRRM2	S1326	0.0274356	0.0913765	1.34868	0.431551	none
Q9UQ35_T2289	Q9UQ35	SRRM2	T2289	0.094161	0.216268	0.694016	-0.526958	none
Q9UQ35_T2291	Q9UQ35	SRRM2	T2291	0.094161	0.216268	0.694016	-0.526958	none
Q9UQ35_S1142	Q9UQ35	SRRM2	S1142	0.138628	0.283977	1.81099	0.856782	none
Q9UQ35_S1140	Q9UQ35	SRRM2	S1140	0.138628	0.283977	1.81099	0.856782	none
Q9UQ35_S1152	Q9UQ35	SRRM2	S1152	0.138628	0.283977	1.81099	0.856782	none
Q9UQ35_S1143	Q9UQ35	SRRM2	S1143	0.138628	0.283977	1.81099	0.856782	none
Q9UQ35_S1150	Q9UQ35	SRRM2	S1150	0.138628	0.283977	1.81099	0.856782	none
Q9UQ35_S1144	Q9UQ35	SRRM2	S1144	0.138628	0.283977	1.81099	0.856782	none
Q9UQ35_Y1145	Q9UQ35	SRRM2	Y1145	0.138628	0.283977	1.81099	0.856782	none
Q9UQ35_S1232	Q9UQ35	SRRM2	S1232	0.0374298	0.113566	1.53891	0.621909	none
Q9UQ35_S1233	Q9UQ35	SRRM2	S1233	0.0374298	0.113566	1.53891	0.621909	none
Q9UQ35_T1231	Q9UQ35	SRRM2	T1231	0.0374298	0.113566	1.53891	0.621909	none
Q9UQ35_S1227	Q9UQ35	SRRM2	S1227	0.00146811	0.0118464	2.14151	1.09863	none
Q9UQ35_S1041	Q9UQ35	SRRM2	S1041	0.000903578	0.00846446	1.7044	0.769262	moderate_up
Q9UQ35_T1043	Q9UQ35	SRRM2	T1043	5.61327e-05	0.00141706	2.35111	1.23334	sig_up
Q9UQ35_S1042	Q9UQ35	SRRM2	S1042	0.000903578	0.00846446	1.7044	0.769262	moderate_up
Q9UQ35_S1048	Q9UQ35	SRRM2	S1048	5.61327e-05	0.00141706	2.35111	1.23334	sig_up
Q9UQ35_Y1049	Q9UQ35	SRRM2	Y1049	5.61327e-05	0.00141706	2.35111	1.23334	sig_up
Q9UQ35_S1384	Q9UQ35	SRRM2	S1384	0.0374298	0.113566	1.37756	0.462115	none
Q9UQ35_S1387	Q9UQ35	SRRM2	S1387	0.094161	0.216268	1.33722	0.419237	none
Q9UQ35_S1382	Q9UQ35	SRRM2	S1382	0.0374298	0.113566	1.37756	0.462115	none
Q9UQ35_S1383	Q9UQ35	SRRM2	S1383	0.0260093	0.0881621	1.47203	0.557807	none
Q9UQ35_S1379	Q9UQ35	SRRM2	S1379	0.0110142	0.0477402	1.52352	0.607407	none
Q9UQ35_S1378	Q9UQ35	SRRM2	S1378	0.479773	0.650912	1.45835	0.544333	none
Q9UQ35_S857	Q9UQ35	SRRM2	S857	0.086502	0.203325	1.40361	0.489146	none
Q9UQ35_T856	Q9UQ35	SRRM2	T856	0.075938	0.185946	1.43288	0.518921	none
Q9UQ35_T866	Q9UQ35	SRRM2	T866	0.11105	0.242473	1.33215	0.413752	none
Q9UQ35_S854	Q9UQ35	SRRM2	S854	0.13531	0.277957	1.39531	0.480587	none
Q9UQ35_S864	Q9UQ35	SRRM2	S864	0.098183	0.222372	1.37433	0.458729	none
Q9UQ35_S421	Q9UQ35	SRRM2	S421	0.809166	0.891114	1.36605	0.450006	none
Q9UQ35_S424	Q9UQ35	SRRM2	S424	0.188652	0.348688	1.59161	0.670488	none
Q9UQ35_S420	Q9UQ35	SRRM2	S420	0.809166	0.891114	1.36605	0.450006	none
Q9UQ35_S416	Q9UQ35	SRRM2	S416	0.188652	0.348688	1.59161	0.670488	none
Q9UQ35_S417	Q9UQ35	SRRM2	S417	0.188652	0.348688	1.59161	0.670488	none
Q9UQ35_S418	Q9UQ35	SRRM2	S418	0.188652	0.348688	1.59161	0.670488	none
Q9UQ35_S1083	Q9UQ35	SRRM2	S1083	0.0793395	0.191671	1.14476	0.195044	none
Q9UQ35_S1081	Q9UQ35	SRRM2	S1081	0.0793395	0.191671	1.14476	0.195044	none
Q9UQ35_S1079	Q9UQ35	SRRM2	S1079	0.00250488	0.016878	1.67175	0.741359	none
Q9UQ35_S1085	Q9UQ35	SRRM2	S1085	0.00250488	0.016878	1.67175	0.741359	none
Q9UQ35_S2123	Q9UQ35	SRRM2	S2123	0.38838	0.567027	1.00391	0.00562701	none
Q9UQ35_S2121	Q9UQ35	SRRM2	S2121	0.38838	0.567027	1.00391	0.00562701	none
Q9UQ35_S2118	Q9UQ35	SRRM2	S2118	0.38838	0.567027	1.0809	0.112236	none
Q9UQ35_T2125	Q9UQ35	SRRM2	T2125	0.38838	0.567027	1.0809	0.112236	none
Q9UQ35_S2382	Q9UQ35	SRRM2	S2382	0.79422	0.882226	0.991976	-0.0116227	none
Q9UQ35_T2381	Q9UQ35	SRRM2	T2381	0.79422	0.882226	0.991976	-0.0116227	none
Q9UQ35_S2376	Q9UQ35	SRRM2	S2376	0.79422	0.882226	0.991976	-0.0116227	none
Q9UQ35_S1179	Q9UQ35	SRRM2	S1179	0.00806065	0.0384314	1.52193	0.605905	none
Q9UQ35_T1177	Q9UQ35	SRRM2	T1177	0.00806065	0.0384314	1.52193	0.605905	none
Q9UQ35_S2449	Q9UQ35	SRRM2	S2449	0.749841	0.853204	1.1738	0.231192	none
Q9UQ35_S2453	Q9UQ35	SRRM2	S2453	0.298957	0.478633	1.0815	0.113034	none
Q9UQ35_S2456	Q9UQ35	SRRM2	S2456	0.298957	0.478633	1.0815	0.113034	none
Q9UQ35_S2459	Q9UQ35	SRRM2	S2459	0.298957	0.478633	1.0815	0.113034	none
Q9UQ35_S2438	Q9UQ35	SRRM2	S2438	0.298957	0.478633	1.0815	0.113034	none
Q9UQ35_S2436	Q9UQ35	SRRM2	S2436	0.399205	0.577469	1.20607	0.270314	none
Q9UQ35_S351	Q9UQ35	SRRM2	S351	0.000764023	0.00759709	1.95732	0.968877	moderate_up
Q9UQ35_S353	Q9UQ35	SRRM2	S353	0.000903578	0.00846446	1.85012	0.887616	moderate_up
Q9UQ35_S357	Q9UQ35	SRRM2	S357	0.298957	0.478633	1.28031	0.356494	none
Q9UQ35_S358	Q9UQ35	SRRM2	S358	0.216655	0.384935	1.14967	0.201221	none
Q9UQ35_S2314	Q9UQ35	SRRM2	S2314	0.321919	0.504274	1.54308	0.625812	none
Q9UQ35_T2302	Q9UQ35	SRRM2	T2302	0.321919	0.504274	1.54308	0.625812	none
Q9UQ35_T2316	Q9UQ35	SRRM2	T2316	0.321919	0.504274	1.54308	0.625812	none
Q9UQ35_T2312	Q9UQ35	SRRM2	T2312	0.321919	0.504274	1.54308	0.625812	none
Q9UQ35_S2310	Q9UQ35	SRRM2	S2310	0.321919	0.504274	1.54308	0.625812	none
Q9UQ35_S2272	Q9UQ35	SRRM2	S2272	0.0015878	0.0125117	0.68687	-0.541891	none
Q9UQ35_S1188	Q9UQ35	SRRM2	S1188	0.608314	0.751754	0.878441	-0.186982	none
Q9UQ35_S1404	Q9UQ35	SRRM2	S1404	0.946101	0.972555	0.987817	-0.0176836	none
Q9UQ35_S1415	Q9UQ35	SRRM2	S1415	0.809166	0.891114	0.907204	-0.140502	none
Q9UQ35_T1413	Q9UQ35	SRRM2	T1413	0.281065	0.459577	0.666038	-0.586323	none
Q9UQ35_S1403	Q9UQ35	SRRM2	S1403	0.621944	0.762617	1.1298	0.176062	none
Q9UQ35_S1397	Q9UQ35	SRRM2	S1397	0.247438	0.421243	1.2146	0.280487	none
Q9UQ35_S1398	Q9UQ35	SRRM2	S1398	0.367257	0.546971	1.16656	0.222259	none
Q9UQ35_S1401	Q9UQ35	SRRM2	S1401	0.367257	0.546971	1.16656	0.222259	none
Q9UQ35_S295	Q9UQ35	SRRM2	S295	0.209397	0.375613	1.41264	0.498396	none
Q9UQ35_S297	Q9UQ35	SRRM2	S297	0.209397	0.375613	1.41264	0.498396	none
Q9UQ35_T1003	Q9UQ35	SRRM2	T1003	0.504277	0.672738	0.917146	-0.124776	none
Q9UQ35_S1014	Q9UQ35	SRRM2	S1014	0.55312	0.711543	0.858442	-0.220207	none
Q9UQ35_S2132	Q9UQ35	SRRM2	S2132	0.663581	0.793167	1.0108	0.0154927	none
Q9UQ35_T848	Q9UQ35	SRRM2	T848	0.455916	0.63071	1.21294	0.278505	none
Q9UQ35_S846	Q9UQ35	SRRM2	S846	0.421377	0.598776	1.19401	0.255818	none
Q9UQ35_S1537	Q9UQ35	SRRM2	S1537	0.00806065	0.0384314	1.50661	0.591308	none
Q9UQ35_S1101	Q9UQ35	SRRM2	S1101	1.38115e-06	0.000159888	2.19687	1.13545	sig_up
Q9UQ35_S1102	Q9UQ35	SRRM2	S1102	4.00525e-05	0.00116026	1.98467	0.988897	moderate_up
Q9UQ35_S1103	Q9UQ35	SRRM2	S1103	0.000195351	0.00311503	1.80313	0.850504	moderate_up
Q9UQ35_S1099	Q9UQ35	SRRM2	S1099	1.38115e-06	0.000159888	2.30087	1.20218	sig_up
Q9UQ35_S1336	Q9UQ35	SRRM2	S1336	0.0885447	0.20746	1.60892	0.68609	none
Q9UQ35_S1348	Q9UQ35	SRRM2	S1348	0.0885447	0.20746	1.60892	0.68609	none
Q9UQ35_S1349	Q9UQ35	SRRM2	S1349	0.0885447	0.20746	1.60892	0.68609	none
Q9UQ35_T1345	Q9UQ35	SRRM2	T1345	0.0885447	0.20746	1.60892	0.68609	none
Q9UQ35_S449	Q9UQ35	SRRM2	S449	0.779955	0.872228	1.91848	0.939966	none
Q9UQ35_S1064	Q9UQ35	SRRM2	S1064	0.00146811	0.0118464	2.03142	1.02249	none
Q9UQ35_S1069	Q9UQ35	SRRM2	S1069	0.000644015	0.00675683	2.18198	1.12564	sig_up
Q9UQ35_S1072	Q9UQ35	SRRM2	S1072	0.00269635	0.0177327	2.06021	1.04279	none
Q9UQ35_S1073	Q9UQ35	SRRM2	S1073	0.00269635	0.0177327	2.06021	1.04279	none
Q9UQ35_T1063	Q9UQ35	SRRM2	T1063	0.00146811	0.0118464	2.03142	1.02249	none
Q9UQ35_T1071	Q9UQ35	SRRM2	T1071	0.00663986	0.0335078	1.73029	0.791013	none
Q9UQ35_S952	Q9UQ35	SRRM2	S952	0.000177089	0.0029263	2.57318	1.36355	sig_up
Q9UQ35_S954	Q9UQ35	SRRM2	S954	0.00146811	0.0118464	2.09629	1.06784	none
Q9UQ35_S950	Q9UQ35	SRRM2	S950	0.000177089	0.0029263	3.3154	1.72918	sig_up
Q9UQ35_S1458	Q9UQ35	SRRM2	S1458	0.00021529	0.00327749	1.97339	0.980679	moderate_up
Q9UQ35_S1455	Q9UQ35	SRRM2	S1455	0.00021529	0.00327749	1.92365	0.943849	moderate_up
Q9UQ35_S1460	Q9UQ35	SRRM2	S1460	0.000495408	0.00568475	1.87976	0.910545	moderate_up
Q9UQ35_S1463	Q9UQ35	SRRM2	S1463	0.000314604	0.00418774	1.96732	0.976232	moderate_up
Q9UQ35_S1462	Q9UQ35	SRRM2	S1462	0.000644015	0.00675683	1.94034	0.956312	moderate_up
Q9UQ35_T1453	Q9UQ35	SRRM2	T1453	8.65683e-05	0.00185029	1.96067	0.97135	moderate_up
Q9UQ35_S1451	Q9UQ35	SRRM2	S1451	0.000453176	0.00535303	1.82574	0.868482	moderate_up
Q9UQ35_S974	Q9UQ35	SRRM2	S974	0.337951	0.520852	5.81434	2.53962	none
Q9UQ35_S973	Q9UQ35	SRRM2	S973	0.337951	0.520852	5.81434	2.53962	none
Q9UQ35_S972	Q9UQ35	SRRM2	S972	0.337951	0.520852	5.81434	2.53962	none
Q9UQ35_S970	Q9UQ35	SRRM2	S970	0.337951	0.520852	5.81434	2.53962	none
Q9UQ35_S994	Q9UQ35	SRRM2	S994	0.175666	0.331677	1.28099	0.357259	none
Q9UQ35_S992	Q9UQ35	SRRM2	S992	0.0552396	0.149785	1.32208	0.402806	none
Q9UQ35_S990	Q9UQ35	SRRM2	S990	0.0321114	0.101969	1.38093	0.465638	none
Q9UQ35_Y996	Q9UQ35	SRRM2	Y996	0.0110142	0.0477402	1.44814	0.534199	none
Q9UQ35_S2702	Q9UQ35	SRRM2	S2702	0.00359718	0.0216957	2.45229	1.29413	none
Q9UQ35_S2706	Q9UQ35	SRRM2	S2706	0.00359718	0.0216957	2.45229	1.29413	none
Q9UQ35_S1329	Q9UQ35	SRRM2	S1329	0.444234	0.620668	1.14239	0.19206	none
Q9UQ35_S1419	Q9UQ35	SRRM2	S1419	0.0828599	0.197048	1.26273	0.336545	none
Q9UQ35_S1420	Q9UQ35	SRRM2	S1420	0.263893	0.440814	1.11229	0.153528	none
Q9UQ35_S1421	Q9UQ35	SRRM2	S1421	0.0664211	0.169432	1.37497	0.459396	none
Q9UQ35_S1028	Q9UQ35	SRRM2	S1028	0.513162	0.680535	0.596012	-0.746588	none
Q9UQ35_S1024	Q9UQ35	SRRM2	S1024	0.513162	0.680535	0.596012	-0.746588	none
Q9UQ35_T367	Q9UQ35	SRRM2	T367	0.354667	0.537551	1.05036	0.0708867	none
Q9UQ35_T359	Q9UQ35	SRRM2	T359	0.354667	0.537551	1.05036	0.0708867	none
Q9UQ35_S1478	Q9UQ35	SRRM2	S1478	0.0374298	0.113566	1.44503	0.531101	none
Q9UQ35_S1483	Q9UQ35	SRRM2	S1483	0.00508647	0.0279494	2.00505	1.00364	none
Q9UQ35_S1482	Q9UQ35	SRRM2	S1482	0.00581822	0.0307182	2.24388	1.16599	none
Q9UQ35_S2171	Q9UQ35	SRRM2	S2171	0.140606	0.284981	1.17812	0.236481	none
Q9UQ35_T2170	Q9UQ35	SRRM2	T2170	0.140606	0.284981	1.17812	0.236481	none
Q9UQ35_S1499	Q9UQ35	SRRM2	S1499	0.00106538	0.00950233	1.92602	0.945624	moderate_up
Q9UQ35_S1497	Q9UQ35	SRRM2	S1497	0.00021529	0.00327749	2.13581	1.09478	sig_up
Q9UQ35_S1501	Q9UQ35	SRRM2	S1501	0.000541123	0.00601943	2.31836	1.21311	sig_up
Q9UQ35_T2409	Q9UQ35	SRRM2	T2409	0.00232549	0.0160474	1.6337	0.708141	none
Q9UQ35_S2407	Q9UQ35	SRRM2	S2407	0.00335024	0.020677	1.43642	0.522473	none
Q9UQ35_S2412	Q9UQ35	SRRM2	S2412	0.00335024	0.020677	1.43642	0.522473	none
Q9UQ35_S1691	Q9UQ35	SRRM2	S1691	0.00232549	0.0160474	1.71999	0.782397	none
Q9UQ35_S1693	Q9UQ35	SRRM2	S1693	0.000541123	0.00601943	2.3581	1.23762	sig_up
Q9UQ35_S1694	Q9UQ35	SRRM2	S1694	0.000541123	0.00601943	2.35551	1.23604	sig_up
Q9UQ35_S1690	Q9UQ35	SRRM2	S1690	0.00232549	0.0160474	1.71999	0.782397	none
Q9UQ35_S1110	Q9UQ35	SRRM2	S1110	0.00215753	0.0153395	1.69648	0.762547	none
Q9UQ35_T1106	Q9UQ35	SRRM2	T1106	0.0220975	0.0784449	1.43371	0.519749	none
Q9UQ35_S1112	Q9UQ35	SRRM2	S1112	0.00756036	0.0367997	1.62115	0.697017	none
Q9UQ35_S876	Q9UQ35	SRRM2	S876	0.00359718	0.0216957	1.93149	0.949717	none
Q9UQ35_S875	Q9UQ35	SRRM2	S875	0.00973693	0.0438747	1.89584	0.92284	none
Q9UQ35_S871	Q9UQ35	SRRM2	S871	0.00359718	0.0216957	1.93149	0.949717	none
Q9UQ35_T2104	Q9UQ35	SRRM2	T2104	0.00359718	0.0216957	1.55907	0.640685	none
Q9UQ35_S2102	Q9UQ35	SRRM2	S2102	0.0031183	0.0196499	1.74597	0.804029	none
Q9UQ35_S2100	Q9UQ35	SRRM2	S2100	0.0031183	0.0196499	1.74597	0.804029	none
Q9UQ35_S2398	Q9UQ35	SRRM2	S2398	0.000541123	0.00601943	1.75693	0.813057	moderate_up
Q9UQ35_T2397	Q9UQ35	SRRM2	T2397	0.000541123	0.00601943	1.75693	0.813057	moderate_up
Q9UQ35_S2394	Q9UQ35	SRRM2	S2394	0.0233424	0.0816199	1.48394	0.569437	none
Q9UQ35_S1727	Q9UQ35	SRRM2	S1727	0.00475168	0.0265754	1.90937	0.933094	none
Q9UQ35_S1729	Q9UQ35	SRRM2	S1729	0.00973693	0.0438747	1.82844	0.870611	none
Q9UQ35_S1731	Q9UQ35	SRRM2	S1731	0.00973693	0.0438747	1.82844	0.870611	none
Q9UQ35_S1732	Q9UQ35	SRRM2	S1732	0.00284505	0.0185538	2.39408	1.25947	none
Q9UQ35_S890	Q9UQ35	SRRM2	S890	0.12517	0.263359	1.67657	0.74551	none
Q9UQ35_S892	Q9UQ35	SRRM2	S892	6.2664e-05	0.00151475	1.79782	0.846248	moderate_up
Q9UQ35_S894	Q9UQ35	SRRM2	S894	6.2664e-05	0.00151475	1.79782	0.846248	moderate_up
Q9UQ35_T885	Q9UQ35	SRRM2	T885	0.00106538	0.00950233	1.68339	0.751367	moderate_up
Q9UQ35_S895	Q9UQ35	SRRM2	S895	6.2664e-05	0.00151475	1.79782	0.846248	moderate_up
Q9UQ35_S957	Q9UQ35	SRRM2	S957	0.00914761	0.0418824	2.0611	1.04342	none
Q9UQ35_S2343	Q9UQ35	SRRM2	S2343	0.0220975	0.0784449	0.517138	-0.951378	none
Q9UQ35_S404	Q9UQ35	SRRM2	S404	0.336908	0.519374	1.37898	0.463602	none
Q9UQ35_S1616	Q9UQ35	SRRM2	S1616	0.0467895	0.13346	3.89181	1.96044	none
Q9UQ35_S1618	Q9UQ35	SRRM2	S1618	0.0467895	0.13346	3.89181	1.96044	none
Q9UQ35_S1620	Q9UQ35	SRRM2	S1620	0.0467895	0.13346	3.89181	1.96044	none
Q9UQ35_S1621	Q9UQ35	SRRM2	S1621	0.0467895	0.13346	3.89181	1.96044	none
Q9UQ35_S408	Q9UQ35	SRRM2	S408	0.32715	0.509045	1.21185	0.27721	none
Q9UQ35_S415	Q9UQ35	SRRM2	S415	0.497293	0.667462	0.590599	-0.759749	none
Q9UQ35_S2581	Q9UQ35	SRRM2	S2581	0.00034511	0.00445416	1.49164	0.576897	moderate_up
Q9UQ35_T2583	Q9UQ35	SRRM2	T2583	0.000286535	0.003936	1.93932	0.955553	moderate_up
Q9UQ35_T2599	Q9UQ35	SRRM2	T2599	0.0161064	0.0628261	1.93288	0.950751	none
Q9UQ35_T1531	Q9UQ35	SRRM2	T1531	0.000701735	0.00713941	1.96878	0.977301	moderate_up
Q9UQ35_S346	Q9UQ35	SRRM2	S346	0.00200036	0.0146004	2.09539	1.06722	none
Q9UQ35_T348	Q9UQ35	SRRM2	T348	0.00200036	0.0146004	2.09539	1.06722	none
Q9UQ35_S778	Q9UQ35	SRRM2	S778	0.0220975	0.0784449	2.08145	1.05759	none
Q9UQ35_S780	Q9UQ35	SRRM2	S780	0.00359718	0.0216957	1.90533	0.930042	none
Q9UQ35_S782	Q9UQ35	SRRM2	S782	0.00269635	0.0177327	2.04664	1.03326	none
Q9UQ35_S783	Q9UQ35	SRRM2	S783	0.00544164	0.0292347	2.14436	1.10055	none
Q9UQ35_S2688	Q9UQ35	SRRM2	S2688	0.00508647	0.0279494	1.70937	0.773465	none
Q9UQ35_S2684	Q9UQ35	SRRM2	S2684	0.00508647	0.0279494	1.70937	0.773465	none
Q9UQ35_S1124	Q9UQ35	SRRM2	S1124	0.00973693	0.0438747	1.32536	0.406384	none
Q9UQ35_S1122	Q9UQ35	SRRM2	S1122	9.61954e-05	0.00198032	2.14112	1.09837	sig_up
Q9UQ35_S1502	Q9UQ35	SRRM2	S1502	0.00708717	0.0350741	1.97478	0.981695	none
Q9UQ35_S901	Q9UQ35	SRRM2	S901	0.000314604	0.00418774	2.58503	1.37018	sig_up
Q9UQ35_S902	Q9UQ35	SRRM2	S902	0.000286535	0.003936	2.10164	1.07152	sig_up
Q9UQ35_S908	Q9UQ35	SRRM2	S908	0.000286535	0.003936	2.10164	1.07152	sig_up
Q9UQ35_S2018	Q9UQ35	SRRM2	S2018	1.04504e-05	0.000502263	3.85855	1.94806	sig_up
Q9UQ35_S2020	Q9UQ35	SRRM2	S2020	2.82489e-05	0.000950978	4.44806	2.15318	sig_up
Q9UQ35_T2022	Q9UQ35	SRRM2	T2022	2.82489e-05	0.000950978	4.44806	2.15318	sig_up
Q9UQ35_S1132	Q9UQ35	SRRM2	S1132	0.0031183	0.0196499	1.84507	0.883676	none
Q9UQ35_S1129	Q9UQ35	SRRM2	S1129	0.000314604	0.00418774	2.49049	1.31643	sig_up
Q9UQ35_S333	Q9UQ35	SRRM2	S333	0.0959155	0.219338	3.09253	1.62879	none
Q9UQ35_S332	Q9UQ35	SRRM2	S332	0.0959155	0.219338	3.09253	1.62879	none
Q9UQ35_Y335	Q9UQ35	SRRM2	Y335	0.0959155	0.219338	3.09253	1.62879	none
Q9UQ35_S2694	Q9UQ35	SRRM2	S2694	0.00200036	0.0146004	1.9858	0.989723	none
Q9UQ35_S2692	Q9UQ35	SRRM2	S2692	0.00200036	0.0146004	1.9858	0.989723	none
Q9UQ35_S2690	Q9UQ35	SRRM2	S2690	0.000414196	0.00504479	2.08911	1.06289	sig_up
Q9UQ35_Y2693	Q9UQ35	SRRM2	Y2693	0.000414196	0.00504479	2.08911	1.06289	sig_up
Q9UQ35_S1923	Q9UQ35	SRRM2	S1923	0.000541123	0.00601943	2.67261	1.41825	sig_up
Q9UQ35_S1946	Q9UQ35	SRRM2	S1946	0.000541123	0.00601943	2.67261	1.41825	sig_up
Q9UQ35_S1958	Q9UQ35	SRRM2	S1958	0.000541123	0.00601943	2.67261	1.41825	sig_up
Q9UQ35_S1925	Q9UQ35	SRRM2	S1925	0.000195351	0.00311503	2.75455	1.46182	sig_up
Q9UQ35_S1948	Q9UQ35	SRRM2	S1948	0.000195351	0.00311503	2.75455	1.46182	sig_up
Q9UQ35_S1960	Q9UQ35	SRRM2	S1960	0.000195351	0.00311503	2.75455	1.46182	sig_up
Q9UQ35_T1927	Q9UQ35	SRRM2	T1927	0.000118391	0.00224803	3.00355	1.58667	sig_up
Q9UQ35_T1950	Q9UQ35	SRRM2	T1950	0.000118391	0.00224803	3.00355	1.58667	sig_up
Q9UQ35_T1962	Q9UQ35	SRRM2	T1962	0.000118391	0.00224803	3.00355	1.58667	sig_up
Q9UQ35_S1857	Q9UQ35	SRRM2	S1857	0.000286535	0.003936	2.36871	1.2441	sig_up
Q9UQ35_T1856	Q9UQ35	SRRM2	T1856	0.000160375	0.00276378	2.33736	1.22488	sig_up
Q9UQ35_S1854	Q9UQ35	SRRM2	S1854	0.000286535	0.003936	2.28476	1.19204	sig_up
Q9UQ35_S2111	Q9UQ35	SRRM2	S2111	0.0107577	0.0474106	2.38866	1.2562	none
Q9UQ35_T983	Q9UQ35	SRRM2	T983	0.824179	0.900742	1.12558	0.170669	none
Q9UQ35_S988	Q9UQ35	SRRM2	S988	0.479773	0.650912	1.05931	0.083128	none
Q9UQ35_T1434	Q9UQ35	SRRM2	T1434	0.00973693	0.0438747	1.29995	0.378462	none
Q9UQ35_S455	Q9UQ35	SRRM2	S455	0.00223786	0.0158028	3.58524	1.84207	none
Q9UQ35_S456	Q9UQ35	SRRM2	S456	0.00223786	0.0158028	3.58524	1.84207	none
Q9UQ35_S454	Q9UQ35	SRRM2	S454	0.00223786	0.0158028	3.58524	1.84207	none
Q9UQ35_S1443	Q9UQ35	SRRM2	S1443	0.00385925	0.0228412	2.15938	1.11061	none
Q9UQ35_T1492	Q9UQ35	SRRM2	T1492	0.491946	0.66144	0.902004	-0.148795	none
Q9UQ35_S1444	Q9UQ35	SRRM2	S1444	0.011331	0.0489549	2.23499	1.16027	none
Q9UQ35_S2067	Q9UQ35	SRRM2	S2067	0.000237036	0.00349086	1.70136	0.766691	moderate_up
Q9UQ35_S2071	Q9UQ35	SRRM2	S2071	0.00443629	0.0252036	1.72407	0.785817	none
Q9UQ35_T2069	Q9UQ35	SRRM2	T2069	0.000237036	0.00349086	1.70136	0.766691	moderate_up
Q9UQ35_S300	Q9UQ35	SRRM2	S300	0.0313538	0.100734	0.427151	-1.22718	none
Q9UQ35_S1975	Q9UQ35	SRRM2	S1975	0.00227495	0.0160426	2.85151	1.51173	none
Q9UQ35_T1974	Q9UQ35	SRRM2	T1974	0.00227495	0.0160426	2.85151	1.51173	none
Q9UQ35_S2042	Q9UQ35	SRRM2	S2042	0.0288365	0.0949812	2.61517	1.3869	none
Q9UQ35_S2044	Q9UQ35	SRRM2	S2044	1.18986e-05	0.000547468	3.67591	1.8781	sig_up
Q9UQ35_S2046	Q9UQ35	SRRM2	S2046	1.18986e-05	0.000547468	3.67591	1.8781	sig_up
Q9UQ35_S1198	Q9UQ35	SRRM2	S1198	0.979738	0.992215	0.872715	-0.196417	none
Q9UQ35_S1199	Q9UQ35	SRRM2	S1199	0.559549	0.715362	0.707204	-0.499801	none
Q9UQ35_T903	Q9UQ35	SRRM2	T903	0.0478937	0.13526	1.70076	0.766178	none
Q9UQ35_S910	Q9UQ35	SRRM2	S910	0.0478937	0.13526	1.70076	0.766178	none
Q9UQ35_T2738	Q9UQ35	SRRM2	T2738	0.00594386	0.0313036	2.22171	1.15167	none
Q9UQ35_S2740	Q9UQ35	SRRM2	S2740	0.00594386	0.0313036	2.22171	1.15167	none
Q9UQ35_S887	Q9UQ35	SRRM2	S887	0.104859	0.233424	1.80296	0.850367	none
Q9UQ35_S883	Q9UQ35	SRRM2	S883	0.104859	0.233424	1.80296	0.850367	none
Q9UQ35_S534	Q9UQ35	SRRM2	S534	0.102337	0.229122	1.57485	0.655219	none
Q9UQ35_S536	Q9UQ35	SRRM2	S536	0.102337	0.229122	1.57485	0.655219	none
Q9UQ35_T2034	Q9UQ35	SRRM2	T2034	0.000695702	0.00713941	4.87537	2.28551	sig_up
Q9UQ35_S1878	Q9UQ35	SRRM2	S1878	0.000160375	0.00276378	2.85677	1.51439	sig_up
Q9UQ35_T1880	Q9UQ35	SRRM2	T1880	0.0085893	0.0401393	1.92047	0.94146	none
Q9UQ35_S1375	Q9UQ35	SRRM2	S1375	0.142245	0.287535	1.84291	0.881984	none
Q9UQ35_S1987	Q9UQ35	SRRM2	S1987	0.121308	0.257871	0.104191	-3.26269	none
Q9UQ35_S1999	Q9UQ35	SRRM2	S1999	0.121308	0.257871	0.104191	-3.26269	none
Q9UQ35_S2011	Q9UQ35	SRRM2	S2011	0.121308	0.257871	0.104191	-3.26269	none
Q9UQ35_T1986	Q9UQ35	SRRM2	T1986	0.121308	0.257871	0.104191	-3.26269	none
Q9UQ35_T1998	Q9UQ35	SRRM2	T1998	0.121308	0.257871	0.104191	-3.26269	none
Q9UQ35_T2010	Q9UQ35	SRRM2	T2010	0.121308	0.257871	0.104191	-3.26269	none
P21333_S966	P21333	FLNA	S966	0.0664211	0.169432	0.718846	-0.476246	none
P21333_S968	P21333	FLNA	S968	0.0176615	0.0670374	0.606484	-0.721457	none
P21333_S959	P21333	FLNA	S959	0.0664211	0.169432	0.718846	-0.476246	none
P21333_S962	P21333	FLNA	S962	0.281065	0.459577	0.77257	-0.372263	none
P21333_S972	P21333	FLNA	S972	0.0176615	0.0670374	0.606484	-0.721457	none
P21333_S2224	P21333	FLNA	S2224	0.0170361	0.0654079	0.520802	-0.941194	none
P21333_S1055	P21333	FLNA	S1055	0.432035	0.609891	0.446661	-1.16275	none
P21333_S1533	P21333	FLNA	S1533	0.016826	0.0647457	0.255364	-1.96937	none
P21333_S1734	P21333	FLNA	S1734	0.130166	0.270318	0.591379	-0.757844	none
P21333_T1739	P21333	FLNA	T1739	0.130166	0.270318	0.591379	-0.757844	none
P21333_S2128	P21333	FLNA	S2128	0.467763	0.641154	1.08654	0.119741	none
P21333_S2131	P21333	FLNA	S2131	0.467763	0.641154	1.08654	0.119741	none
P21333_S2319	P21333	FLNA	S2319	0.32715	0.509045	0.531964	-0.910599	none
P21333_S2327	P21333	FLNA	S2327	0.32715	0.509045	0.531964	-0.910599	none
P21333_S2329	P21333	FLNA	S2329	0.202311	0.366106	0.764903	-0.38665	none
P21333_S481	P21333	FLNA	S481	0.12032	0.256376	0.719667	-0.474598	none
P21333_S468	P21333	FLNA	S468	0.12032	0.256376	0.719667	-0.474598	none
P21333_Y470	P21333	FLNA	Y470	0.12032	0.256376	0.719667	-0.474598	none
P21333_T471	P21333	FLNA	T471	0.12032	0.256376	0.719667	-0.474598	none
P21333_S2180	P21333	FLNA	S2180	0.130166	0.270318	0.723032	-0.467868	none
P21333_S2182	P21333	FLNA	S2182	0.130166	0.270318	0.723032	-0.467868	none
P21333_T2179	P21333	FLNA	T2179	0.130166	0.270318	0.723032	-0.467868	none
P21333_T2175	P21333	FLNA	T2175	0.130166	0.270318	0.723032	-0.467868	none
P21333_S2170	P21333	FLNA	S2170	0.0124326	0.0521063	0.557034	-0.844161	none
P21333_S2152	P21333	FLNA	S2152	0.809166	0.891114	1.0537	0.0754643	none
P21333_S2158	P21333	FLNA	S2158	0.824179	0.900742	1.08319	0.115291	none
P21333_S2163	P21333	FLNA	S2163	0.809166	0.891114	1.13852	0.187163	none
P21333_S2526	P21333	FLNA	S2526	0.845695	0.914924	0.369656	-1.43575	none
P21333_S2523	P21333	FLNA	S2523	0.845695	0.914924	0.369656	-1.43575	none
P21333_T2530	P21333	FLNA	T2530	0.845695	0.914924	0.369656	-1.43575	none
P21333_S310	P21333	FLNA	S310	0.38838	0.567027	0.826548	-0.27483	none
P21333_T2336	P21333	FLNA	T2336	0.13531	0.277957	1.14528	0.195695	none
P21333_S2338	P21333	FLNA	S2338	0.106625	0.235505	1.18258	0.241942	none
P21333_S2339	P21333	FLNA	S2339	0.106625	0.235505	1.18258	0.241942	none
P21333_S2343	P21333	FLNA	S2343	0.13531	0.277957	1.14528	0.195695	none
P21333_S1081	P21333	FLNA	S1081	0.0260093	0.0881621	1.30958	0.3891	none
P21333_S1084	P21333	FLNA	S1084	0.0260093	0.0881621	1.30958	0.3891	none
P21333_S11	P21333	FLNA	S11	0.00171606	0.0131538	0.522594	-0.936237	none
P21333_T23	P21333	FLNA	T23	0.434913	0.612096	0.608189	-0.717408	none
P21333_T2488	P21333	FLNA	T2488	0.779347	0.872228	1.32652	0.407648	none
P21333_Y2487	P21333	FLNA	Y2487	0.779347	0.872228	1.32652	0.407648	none
P21333_S2494	P21333	FLNA	S2494	0.779347	0.872228	1.32652	0.407648	none
P21333_Y2495	P21333	FLNA	Y2495	0.779347	0.872228	1.32652	0.407648	none
P21333_T2486	P21333	FLNA	T2486	0.779347	0.872228	1.32652	0.407648	none
P21333_S1411	P21333	FLNA	S1411	0.41637	0.595821	0.679677	-0.557078	none
P21333_S1409	P21333	FLNA	S1409	0.41637	0.595821	0.679677	-0.557078	none
P21333_S1436	P21333	FLNA	S1436	0.41637	0.595821	0.679677	-0.557078	none
P21333_Y1604	P21333	FLNA	Y1604	0.828807	0.904256	0.876917	-0.189488	none
P21333_T1603	P21333	FLNA	T1603	0.828807	0.904256	0.876917	-0.189488	none
P21333_T1605	P21333	FLNA	T1605	0.828807	0.904256	0.876917	-0.189488	none
P21333_S2558	P21333	FLNA	S2558	0.00021529	0.00327749	2.72493	1.44622	sig_up
P21333_S1976	P21333	FLNA	S1976	0.691801	0.81389	1.01213	0.0173972	none
P21333_S1967	P21333	FLNA	S1967	0.691801	0.81389	1.01213	0.0173972	none
P21333_T1978	P21333	FLNA	T1978	0.691801	0.81389	1.01213	0.0173972	none
P21333_S1981	P21333	FLNA	S1981	0.691801	0.81389	1.01213	0.0173972	none
P21333_Y1335	P21333	FLNA	Y1335	0.37773	0.557076	0.709041	-0.496059	none
P21333_T1334	P21333	FLNA	T1334	0.37773	0.557076	0.709041	-0.496059	none
P21333_S1338	P21333	FLNA	S1338	0.37773	0.557076	0.709041	-0.496059	none
P21333_S1343	P21333	FLNA	S1343	0.37773	0.557076	0.709041	-0.496059	none
P21333_S1342	P21333	FLNA	S1342	0.37773	0.557076	0.709041	-0.496059	none
P21333_S1330	P21333	FLNA	S1330	0.37773	0.557076	0.709041	-0.496059	none
P21333_Y1324	P21333	FLNA	Y1324	0.37773	0.557076	0.709041	-0.496059	none
P21333_T1322	P21333	FLNA	T1322	0.37773	0.557076	0.709041	-0.496059	none
P21333_Y1321	P21333	FLNA	Y1321	0.37773	0.557076	0.709041	-0.496059	none
P21333_S2370	P21333	FLNA	S2370	0.298957	0.478633	0.740969	-0.432514	none
P21333_S2372	P21333	FLNA	S2372	0.298957	0.478633	0.740969	-0.432514	none
P21333_T2381	P21333	FLNA	T2381	0.298957	0.478633	0.740969	-0.432514	none
P21333_Y2379	P21333	FLNA	Y2379	0.298957	0.478633	0.740969	-0.432514	none
P21333_S1946	P21333	FLNA	S1946	0.0148521	0.0589623	0.399545	-1.32357	none
P21333_T1949	P21333	FLNA	T1949	0.0148521	0.0589623	0.399545	-1.32357	none
P21333_S1906	P21333	FLNA	S1906	0.702356	0.823342	0.812226	-0.300047	none
P21333_S1899	P21333	FLNA	S1899	0.702356	0.823342	0.812226	-0.300047	none
P21333_S2083	P21333	FLNA	S2083	0.00359718	0.0216957	0.568169	-0.815609	none
P21333_S2081	P21333	FLNA	S2081	0.00359718	0.0216957	0.568169	-0.815609	none
P21333_S2088	P21333	FLNA	S2088	0.00359718	0.0216957	0.568169	-0.815609	none
P21333_S2279	P21333	FLNA	S2279	0.721	0.834255	0.865897	-0.207732	none
P21333_S1630	P21333	FLNA	S1630	0.884809	0.937728	1.02453	0.0349561	none
P21333_Y1632	P21333	FLNA	Y1632	0.884809	0.937728	1.02453	0.0349561	none
P21333_Y1622	P21333	FLNA	Y1622	0.884809	0.937728	1.02453	0.0349561	none
P21333_S1459	P21333	FLNA	S1459	0.00232549	0.0160474	1.4499	0.535954	none
P21333_S1454	P21333	FLNA	S1454	0.000903578	0.00846446	1.60102	0.678989	moderate_up
P21333_S2213	P21333	FLNA	S2213	0.839256	0.909457	1.25521	0.327933	none
P21333_T2209	P21333	FLNA	T2209	0.289921	0.468795	1.13386	0.181247	none
P21333_T2211	P21333	FLNA	T2211	0.289921	0.468795	1.13386	0.181247	none
P21333_S630	P21333	FLNA	S630	0.677695	0.802593	0.797602	-0.326259	none
P21333_S1835	P21333	FLNA	S1835	0.346845	0.528112	1.12538	0.170417	none
P21333_Y1832	P21333	FLNA	Y1832	0.346845	0.528112	1.12538	0.170417	none
P21333_S394	P21333	FLNA	S394	0.317572	0.499279	1.03062	0.0435187	none
P21333_S2510	P21333	FLNA	S2510	0.281065	0.459577	0.707863	-0.498459	none
P21333_S343	P21333	FLNA	S343	0.000118391	0.00224803	0.203032	-2.30022	sig_down
P21333_T341	P21333	FLNA	T341	0.000118391	0.00224803	0.203032	-2.30022	sig_down
P21333_S1520	P21333	FLNA	S1520	0.0233424	0.0816199	1.85626	0.892396	none
P21333_S1522	P21333	FLNA	S1522	0.0233424	0.0816199	1.85626	0.892396	none
P21333_Y1519	P21333	FLNA	Y1519	0.0233424	0.0816199	1.85626	0.892396	none
P21333_T2094	P21333	FLNA	T2094	0.475496	0.649827	0.748309	-0.418294	none
P21333_S1301	P21333	FLNA	S1301	0.0246456	0.0849686	1.80719	0.853752	none
P21333_T1305	P21333	FLNA	T1305	0.0246456	0.0849686	1.80719	0.853752	none
P21333_S2414	P21333	FLNA	S2414	0.869576	0.927066	0.899517	-0.152778	none
P21333_T2109	P21333	FLNA	T2109	0.0443299	0.128211	1.69472	0.761047	none
P21333_Y2106	P21333	FLNA	Y2106	0.0443299	0.128211	1.69472	0.761047	none
P21333_Y2114	P21333	FLNA	Y2114	0.0443299	0.128211	1.69472	0.761047	none
P21333_S767	P21333	FLNA	S767	0.559117	0.715299	1.16608	0.221661	none
P21333_T1369	P21333	FLNA	T1369	0.821006	0.90062	1.10158	0.13957	none
P21333_S1367	P21333	FLNA	S1367	0.821006	0.90062	1.10158	0.13957	none
P21333_T1370	P21333	FLNA	T1370	0.821006	0.90062	1.10158	0.13957	none
P21333_S2033	P21333	FLNA	S2033	0.84243	0.912447	1.01896	0.0270921	none
P21333_S2032	P21333	FLNA	S2032	0.84243	0.912447	1.01896	0.0270921	none
P21333_T1288	P21333	FLNA	T1288	0.195397	0.357637	0.682451	-0.551203	none
P21333_T1286	P21333	FLNA	T1286	0.195397	0.357637	0.682451	-0.551203	none
P21333_S1279	P21333	FLNA	S1279	0.809166	0.891114	0.789492	-0.341004	none
P21333_T1275	P21333	FLNA	T1275	0.809166	0.891114	0.789492	-0.341004	none
P21333_S912	P21333	FLNA	S912	0.247438	0.421243	0.681037	-0.554195	none
P21333_T915	P21333	FLNA	T915	0.247438	0.421243	0.681037	-0.554195	none
P21333_S977	P21333	FLNA	S977	0.32715	0.509045	0.912621	-0.131913	none
P21333_T833	P21333	FLNA	T833	0.930735	0.963899	1.02746	0.0390846	none
P21333_T835	P21333	FLNA	T835	0.930735	0.963899	1.02746	0.0390846	none
P21333_T2599	P21333	FLNA	T2599	0.294185	0.474679	0.861306	-0.215402	none
P21333_S1470	P21333	FLNA	S1470	0.0769144	0.18782	0.588888	-0.763936	none
P21333_S1029	P21333	FLNA	S1029	0.133614	0.276165	0.872022	-0.197563	none
P21333_S1166	P21333	FLNA	S1166	0.098183	0.222372	1.55648	0.638288	none
P21333_S1012	P21333	FLNA	S1012	0.0164724	0.0640382	0.115962	-3.10827	none
P21333_S2615	P21333	FLNA	S2615	0.225968	0.395424	1.77433	0.827272	none
P21333_S2617	P21333	FLNA	S2617	0.225968	0.395424	1.77433	0.827272	none
P21333_T2627	P21333	FLNA	T2627	0.13321	0.275517	1.78536	0.836218	none
P21333_Y2626	P21333	FLNA	Y2626	0.13321	0.275517	1.78536	0.836218	none
P21333_S368	P21333	FLNA	S368	0.455916	0.63071	0.938869	-0.0910041	none
P21333_Y373	P21333	FLNA	Y373	0.455916	0.63071	0.938869	-0.0910041	none
P21333_S2576	P21333	FLNA	S2576	0.839256	0.909457	1.16432	0.219488	none
P21333_T2579	P21333	FLNA	T2579	0.839256	0.909457	1.16432	0.219488	none
P21333_S2577	P21333	FLNA	S2577	0.839256	0.909457	1.16432	0.219488	none
P21333_S2583	P21333	FLNA	S2583	0.839256	0.909457	1.16432	0.219488	none
P21333_T429	P21333	FLNA	T429	0.0396635	0.118432	0.74871	-0.417521	none
P21333_S657	P21333	FLNA	S657	0.843282	0.913193	1.51075	0.595269	none
P21333_S2284	P21333	FLNA	S2284	0.809166	0.891114	0.782424	-0.353977	none
P21333_S860	P21333	FLNA	S860	0.639436	0.776338	0.941915	-0.0863316	none
P21333_T859	P21333	FLNA	T859	0.639436	0.776338	0.941915	-0.0863316	none
P21333_T48	P21333	FLNA	T48	0.935664	0.967098	0.883444	-0.178789	none
P21333_S1957	P21333	FLNA	S1957	0.963611	0.984103	0.993036	-0.0100826	none
P21333_T1953	P21333	FLNA	T1953	0.963611	0.984103	0.993036	-0.0100826	none
P21333_T1819	P21333	FLNA	T1819	0.0184268	0.0693588	1.79223	0.841753	none
P21333_S2143	P21333	FLNA	S2143	0.915223	0.955448	1.45677	0.542776	none
P21333_S869	P21333	FLNA	S869	0.862032	0.92433	1.23941	0.309657	none
P21333_S1161	P21333	FLNA	S1161	0.513656	0.680535	1.52103	0.605048	none
P21333_S883	P21333	FLNA	S883	0.421377	0.598776	1.23791	0.307904	none
P21333_T305	P21333	FLNA	T305	0.0309945	0.0997156	1.36961	0.453767	none
P21333_T294	P21333	FLNA	T294	0.667686	0.795784	0.767377	-0.381992	none
P21333_T385	P21333	FLNA	T385	0.239651	0.411934	0.664939	-0.588707	none
P21333_S382	P21333	FLNA	S382	0.239651	0.411934	0.664939	-0.588707	none
P21333_S564	P21333	FLNA	S564	0.289658	0.468795	0.773304	-0.370893	none
P21333_T1617	P21333	FLNA	T1617	0.195397	0.357637	1.55789	0.639598	none
P35749_S1367	P35749	MYH11	S1367	0.594814	0.741149	0.928202	-0.10749	none
P35749_T1368	P35749	MYH11	T1368	0.594814	0.741149	0.928202	-0.10749	none
P35749_S1374	P35749	MYH11	S1374	0.594814	0.741149	0.928202	-0.10749	none
P35749_S1376	P35749	MYH11	S1376	0.749841	0.853204	0.853648	-0.228287	none
P35749_S1121	P35749	MYH11	S1121	0.356962	0.537551	1.38949	0.474558	none
P35749_S1129	P35749	MYH11	S1129	0.764553	0.86206	1.69192	0.75866	none
P35749_S1161	P35749	MYH11	S1161	0.298957	0.478633	1.2005	0.263635	none
P35749_T1162	P35749	MYH11	T1162	0.367257	0.546971	0.936369	-0.0948502	none
P35749_T1164	P35749	MYH11	T1164	0.298957	0.478633	1.2005	0.263635	none
P35749_T1153	P35749	MYH11	T1153	0.367257	0.546971	0.936369	-0.0948502	none
P35749_T1158	P35749	MYH11	T1158	0.542198	0.701083	0.87923	-0.185687	none
P35749_S1722	P35749	MYH11	S1722	0.976887	0.990722	1.23229	0.301344	none
P35749_S1719	P35749	MYH11	S1719	0.85439	0.918426	0.89988	-0.152196	none
P35749_S1720	P35749	MYH11	S1720	0.85439	0.918426	0.89988	-0.152196	none
P35749_T367	P35749	MYH11	T367	0.00708717	0.0350741	2.23821	1.16234	none
P35749_T376	P35749	MYH11	T376	0.594814	0.741149	1.7299	0.790689	none
P35749_S371	P35749	MYH11	S371	0.594814	0.741149	1.7299	0.790689	none
P35749_S1291	P35749	MYH11	S1291	0.455916	0.63071	1.05973	0.0836961	none
P35749_T1293	P35749	MYH11	T1293	0.455916	0.63071	1.05973	0.0836961	none
P35749_S1009	P35749	MYH11	S1009	0.491946	0.66144	0.934126	-0.0983103	none
P35749_T1013	P35749	MYH11	T1013	0.946101	0.972555	1.12116	0.164986	none
P35749_T1012	P35749	MYH11	T1012	0.976887	0.990722	1.20593	0.270143	none
P35749_S605	P35749	MYH11	S605	0.542198	0.701083	1.41078	0.496496	none
P35749_T604	P35749	MYH11	T604	0.542198	0.701083	1.41078	0.496496	none
P35749_S610	P35749	MYH11	S610	0.542198	0.701083	1.41078	0.496496	none
P35749_S611	P35749	MYH11	S611	0.542198	0.701083	1.41078	0.496496	none
P35749_S23	P35749	MYH11	S23	0.491946	0.66144	1.39626	0.481566	none
P35749_S1385	P35749	MYH11	S1385	0.298957	0.478633	0.788394	-0.343012	none
P35749_T1386	P35749	MYH11	T1386	0.298957	0.478633	0.788394	-0.343012	none
P35749_S1954	P35749	MYH11	S1954	0.11105	0.242473	1.50156	0.586462	none
P35749_T1958	P35749	MYH11	T1958	0.086502	0.203325	1.87319	0.905494	none
P35749_S1756	P35749	MYH11	S1756	0.00708717	0.0350741	1.68563	0.753285	none
P35749_S1189	P35749	MYH11	S1189	0.915394	0.955448	0.969833	-0.0441911	none
P35749_T1187	P35749	MYH11	T1187	0.195397	0.357637	0.850485	-0.233642	none
P35749_T1960	P35749	MYH11	T1960	0.115614	0.249505	1.72117	0.783392	none
P35749_S1778	P35749	MYH11	S1778	0.206297	0.372332	1.21135	0.276613	none
P35749_T1779	P35749	MYH11	T1779	0.206297	0.372332	1.21135	0.276613	none
P35749_T1775	P35749	MYH11	T1775	0.992295	0.998091	1.01022	0.0146711	none
P35749_S1314	P35749	MYH11	S1314	0.393145	0.573316	1.60021	0.678264	none
P35749_S1315	P35749	MYH11	S1315	0.393145	0.573316	1.60021	0.678264	none
P35749_S1312	P35749	MYH11	S1312	0.393145	0.573316	1.60021	0.678264	none
P35749_T1320	P35749	MYH11	T1320	0.393145	0.573316	1.60021	0.678264	none
P35749_S1770	P35749	MYH11	S1770	0.594814	0.741149	1.11451	0.15641	none
P35749_T1763	P35749	MYH11	T1763	0.529406	0.691641	1.26456	0.338633	none
P35749_S1034	P35749	MYH11	S1034	0.946101	0.972555	0.950597	-0.0730947	none
P35749_S1037	P35749	MYH11	S1037	0.11105	0.242473	1.46632	0.552198	none
P35749_S1913	P35749	MYH11	S1913	0.0902681	0.209463	1.42083	0.506737	none
P35749_T1911	P35749	MYH11	T1911	0.0902681	0.209463	1.42083	0.506737	none
P35749_S1347	P35749	MYH11	S1347	0.529406	0.691641	1.18538	0.245351	none
P35749_S1266	P35749	MYH11	S1266	0.239477	0.411923	1.50021	0.585164	none
P35749_T208	P35749	MYH11	T208	0.308174	0.489396	1.3647	0.44858	none
P35749_S209	P35749	MYH11	S209	0.308174	0.489396	1.3647	0.44858	none
P35749_S49	P35749	MYH11	S49	0.0176615	0.0670374	1.78794	0.838295	none
P35749_T1603	P35749	MYH11	T1603	0.313527	0.496045	1.42739	0.513376	none
P35749_Y1601	P35749	MYH11	Y1601	0.313527	0.496045	1.42739	0.513376	none
P35749_S883	P35749	MYH11	S883	0.224087	0.393725	0.607587	-0.718837	none
P35749_S180	P35749	MYH11	S180	0.109573	0.241205	1.46221	0.548146	none
P35749_S173	P35749	MYH11	S173	0.109573	0.241205	1.46221	0.548146	none
P35749_S589	P35749	MYH11	S589	0.094161	0.216268	0.860428	-0.216874	none
P35749_Y586	P35749	MYH11	Y586	0.094161	0.216268	0.860428	-0.216874	none
P35749_S1814	P35749	MYH11	S1814	0.13531	0.277957	1.28094	0.3572	none
P35749_T1815	P35749	MYH11	T1815	0.13531	0.277957	1.28094	0.3572	none
P35749_S638	P35749	MYH11	S638	0.884809	0.937728	0.994283	-0.00827123	none
P35749_S637	P35749	MYH11	S637	0.884809	0.937728	0.994283	-0.00827123	none
P35749_S641	P35749	MYH11	S641	0.884809	0.937728	0.994283	-0.00827123	none
P35749_T635	P35749	MYH11	T635	0.706253	0.823342	0.993238	-0.00978859	none
P35749_S643	P35749	MYH11	S643	0.884809	0.937728	0.994283	-0.00827123	none
P35749_Y1408	P35749	MYH11	Y1408	0.516765	0.680535	1.41778	0.503634	none
P35749_T1405	P35749	MYH11	T1405	0.516765	0.680535	1.41778	0.503634	none
P35749_S1635	P35749	MYH11	S1635	0.779347	0.872228	1.36279	0.446565	none
P35749_Y1415	P35749	MYH11	Y1415	0.504277	0.672738	1.25143	0.323575	none
P35749_S1971	P35749	MYH11	S1971	0.202311	0.366106	0.920371	-0.119713	none
P35749_T1968	P35749	MYH11	T1968	0.202311	0.366106	0.920371	-0.119713	none
P35749_S1518	P35749	MYH11	S1518	0.518431	0.681999	0.996083	-0.00566153	none
P35749_S1519	P35749	MYH11	S1519	0.518431	0.681999	0.996083	-0.00566153	none
P35749_Y761	P35749	MYH11	Y761	0.0775999	0.189149	0.381407	-1.3906	none
P35749_S1935	P35749	MYH11	S1935	0.202311	0.366106	1.88292	0.912973	none
P35749_T1934	P35749	MYH11	T1934	0.202311	0.366106	1.88292	0.912973	none
P35749_T211	P35749	MYH11	T211	0.875905	0.932697	1.2158	0.281902	none
P35749_S1667	P35749	MYH11	S1667	0.0507021	0.140983	0.692246	-0.530644	none
P35749_T1539	P35749	MYH11	T1539	0.704907	0.823342	0.771242	-0.374744	none
P35749_S40	P35749	MYH11	S40	0.0505071	0.140657	1.79519	0.84414	none
P35749_S1444	P35749	MYH11	S1444	0.711211	0.827554	1.81889	0.863059	none
P35749_T672	P35749	MYH11	T672	0.00427697	0.0246101	2.71836	1.44274	none
P35749_T671	P35749	MYH11	T671	0.00427697	0.0246101	2.71836	1.44274	none
P35749_S8	P35749	MYH11	S8	0.401956	0.58086	0.725248	-0.463454	none
P35749_T390	P35749	MYH11	T390	0.304586	0.486469	1.39594	0.48124	none
P20930_S1446	P20930	FLG	S1446	0.965505	0.985448	0.989266	-0.0155702	none
P20930_S1447	P20930	FLG	S1447	0.965505	0.985448	0.989266	-0.0155702	none
P20930_S1461	P20930	FLG	S1461	0.965505	0.985448	0.989266	-0.0155702	none
P20930_T1462	P20930	FLG	T1462	0.965505	0.985448	0.989266	-0.0155702	none
P20930_T1454	P20930	FLG	T1454	0.965505	0.985448	0.989266	-0.0155702	none
P20930_S1451	P20930	FLG	S1451	0.965505	0.985448	0.989266	-0.0155702	none
P20930_S1453	P20930	FLG	S1453	0.965505	0.985448	0.989266	-0.0155702	none
P20930_S1668	P20930	FLG	S1668	0.0105805	0.0467773	0.120979	-3.04717	none
P20930_S1669	P20930	FLG	S1669	0.0105805	0.0467773	0.120979	-3.04717	none
P20930_S1662	P20930	FLG	S1662	0.0105805	0.0467773	0.120979	-3.04717	none
P20930_S1661	P20930	FLG	S1661	0.0105805	0.0467773	0.120979	-3.04717	none
P20930_T1660	P20930	FLG	T1660	0.0105805	0.0467773	0.120979	-3.04717	none
P20930_S1021	P20930	FLG	S1021	0.742085	0.848857	0.959945	-0.0589762	none
P20930_S3290	P20930	FLG	S3290	0.00687555	0.0346007	0.294107	-1.76559	none
P20930_S1020	P20930	FLG	S1020	0.742085	0.848857	0.959945	-0.0589762	none
P20930_S3289	P20930	FLG	S3289	0.00687555	0.0346007	0.294107	-1.76559	none
P20930_S1013	P20930	FLG	S1013	0.742085	0.848857	0.959945	-0.0589762	none
P20930_S3282	P20930	FLG	S3282	0.00687555	0.0346007	0.294107	-1.76559	none
P20930_S1014	P20930	FLG	S1014	0.742085	0.848857	0.959945	-0.0589762	none
P20930_S3283	P20930	FLG	S3283	0.00687555	0.0346007	0.294107	-1.76559	none
P20930_T1012	P20930	FLG	T1012	0.742085	0.848857	0.959945	-0.0589762	none
P20930_T3281	P20930	FLG	T3281	0.00687555	0.0346007	0.294107	-1.76559	none
P20930_S2047	P20930	FLG	S2047	0.869301	0.927066	0.95199	-0.0709818	none
P20930_S2045	P20930	FLG	S2045	0.726593	0.838516	1.07127	0.0993241	none
P20930_S2040	P20930	FLG	S2040	0.869301	0.927066	0.95199	-0.0709818	none
P20930_S2042	P20930	FLG	S2042	0.726593	0.838516	1.07127	0.0993241	none
P20930_S2051	P20930	FLG	S2051	0.195043	0.357637	0.799701	-0.322467	none
P20930_S2058	P20930	FLG	S2058	0.195043	0.357637	0.799701	-0.322467	none
P20930_T2056	P20930	FLG	T2056	0.195043	0.357637	0.799701	-0.322467	none
P20930_S2054	P20930	FLG	S2054	0.195043	0.357637	0.799701	-0.322467	none
P20930_S2060	P20930	FLG	S2060	0.195043	0.357637	0.799701	-0.322467	none
P20930_S2773	P20930	FLG	S2773	0.140309	0.284981	0.598645	-0.740228	none
P20930_S2777	P20930	FLG	S2777	0.209397	0.375613	1.79049	0.840355	none
P20930_S2774	P20930	FLG	S2774	0.39861	0.577469	1.77551	0.828234	none
P20930_S2779	P20930	FLG	S2779	0.272389	0.45018	1.24317	0.314025	none
P20930_S3978	P20930	FLG	S3978	0.224087	0.393725	0.814527	-0.295965	none
P20930_S3981	P20930	FLG	S3981	0.224087	0.393725	0.814527	-0.295965	none
P20930_Y3979	P20930	FLG	Y3979	0.00549095	0.0294558	0.854264	-0.227247	none
P20930_Y3984	P20930	FLG	Y3984	0.00549095	0.0294558	0.854264	-0.227247	none
P20930_S468	P20930	FLG	S468	0.00772671	0.0374995	0.216275	-2.20906	none
P20930_S467	P20930	FLG	S467	0.00772671	0.0374995	0.216275	-2.20906	none
P20930_S465	P20930	FLG	S465	0.00772671	0.0374995	0.216275	-2.20906	none
P20930_S480	P20930	FLG	S480	0.00772671	0.0374995	0.216275	-2.20906	none
P20930_S3949	P20930	FLG	S3949	0.00426571	0.0245614	0.417395	-1.26052	none
P20930_S3952	P20930	FLG	S3952	0.00426571	0.0245614	0.417395	-1.26052	none
P20930_S3953	P20930	FLG	S3953	0.00426571	0.0245614	0.417395	-1.26052	none
P20930_S3954	P20930	FLG	S3954	0.00426571	0.0245614	0.417395	-1.26052	none
P20930_S3955	P20930	FLG	S3955	0.00426571	0.0245614	0.417395	-1.26052	none
P20930_Y3956	P20930	FLG	Y3956	0.00426571	0.0245614	0.417395	-1.26052	none
P20930_T3963	P20930	FLG	T3963	0.00426571	0.0245614	0.417395	-1.26052	none
P20930_S2242	P20930	FLG	S2242	0.0646071	0.16677	0.66292	-0.593094	none
P20930_S2247	P20930	FLG	S2247	0.0646071	0.16677	0.516572	-0.952958	none
P20930_S2249	P20930	FLG	S2249	0.0646071	0.16677	0.66292	-0.593094	none
P20930_S950	P20930	FLG	S950	0.0359077	0.110425	0.376413	-1.40961	none
P20930_S2895	P20930	FLG	S2895	0.0359077	0.110425	0.376413	-1.40961	none
P20930_S3219	P20930	FLG	S3219	0.0359077	0.110425	0.376413	-1.40961	none
P20930_S945	P20930	FLG	S945	0.0464686	0.132816	0.347487	-1.52497	none
P20930_S2890	P20930	FLG	S2890	0.0464686	0.132816	0.347487	-1.52497	none
P20930_S3214	P20930	FLG	S3214	0.0464686	0.132816	0.347487	-1.52497	none
P20930_S944	P20930	FLG	S944	0.0439795	0.127378	0.427697	-1.22534	none
P20930_S2889	P20930	FLG	S2889	0.0439795	0.127378	0.427697	-1.22534	none
P20930_S3213	P20930	FLG	S3213	0.0439795	0.127378	0.427697	-1.22534	none
P20930_S952	P20930	FLG	S952	0.118007	0.254143	0.547679	-0.868597	none
P20930_S2897	P20930	FLG	S2897	0.118007	0.254143	0.547679	-0.868597	none
P20930_S3221	P20930	FLG	S3221	0.118007	0.254143	0.547679	-0.868597	none
P20930_S1114	P20930	FLG	S1114	0.0110142	0.0477402	1.05155	0.0725149	none
P20930_S1762	P20930	FLG	S1762	0.0110142	0.0477402	1.05155	0.0725149	none
P20930_S2411	P20930	FLG	S2411	0.0110142	0.0477402	1.05155	0.0725149	none
P20930_S3383	P20930	FLG	S3383	0.0110142	0.0477402	1.05155	0.0725149	none
P20930_S3707	P20930	FLG	S3707	0.0110142	0.0477402	1.05155	0.0725149	none
P20930_S1116	P20930	FLG	S1116	0.000453176	0.00535303	0.466685	-1.09948	sig_down
P20930_S1764	P20930	FLG	S1764	0.000453176	0.00535303	0.466685	-1.09948	sig_down
P20930_S2413	P20930	FLG	S2413	0.000453176	0.00535303	0.466685	-1.09948	sig_down
P20930_S3385	P20930	FLG	S3385	0.000453176	0.00535303	0.466685	-1.09948	sig_down
P20930_S3709	P20930	FLG	S3709	0.000453176	0.00535303	0.466685	-1.09948	sig_down
P20930_T1123	P20930	FLG	T1123	0.0110142	0.0477402	1.05155	0.0725149	none
P20930_T1771	P20930	FLG	T1771	0.0110142	0.0477402	1.05155	0.0725149	none
P20930_T2420	P20930	FLG	T2420	0.0110142	0.0477402	1.05155	0.0725149	none
P20930_T3392	P20930	FLG	T3392	0.0110142	0.0477402	1.05155	0.0725149	none
P20930_T3716	P20930	FLG	T3716	0.0110142	0.0477402	1.05155	0.0725149	none
P20930_S1127	P20930	FLG	S1127	0.0110142	0.0477402	1.05155	0.0725149	none
P20930_S1775	P20930	FLG	S1775	0.0110142	0.0477402	1.05155	0.0725149	none
P20930_S2424	P20930	FLG	S2424	0.0110142	0.0477402	1.05155	0.0725149	none
P20930_S3396	P20930	FLG	S3396	0.0110142	0.0477402	1.05155	0.0725149	none
P20930_S3720	P20930	FLG	S3720	0.0110142	0.0477402	1.05155	0.0725149	none
P20930_Y1119	P20930	FLG	Y1119	0.0110142	0.0477402	1.05155	0.0725149	none
P20930_Y1767	P20930	FLG	Y1767	0.0110142	0.0477402	1.05155	0.0725149	none
P20930_Y2416	P20930	FLG	Y2416	0.0110142	0.0477402	1.05155	0.0725149	none
P20930_Y3388	P20930	FLG	Y3388	0.0110142	0.0477402	1.05155	0.0725149	none
P20930_Y3712	P20930	FLG	Y3712	0.0110142	0.0477402	1.05155	0.0725149	none
P20930_S1122	P20930	FLG	S1122	0.000453176	0.00535303	0.466685	-1.09948	sig_down
P20930_S1770	P20930	FLG	S1770	0.000453176	0.00535303	0.466685	-1.09948	sig_down
P20930_S2419	P20930	FLG	S2419	0.000453176	0.00535303	0.466685	-1.09948	sig_down
P20930_S3391	P20930	FLG	S3391	0.000453176	0.00535303	0.466685	-1.09948	sig_down
P20930_S3715	P20930	FLG	S3715	0.000453176	0.00535303	0.466685	-1.09948	sig_down
P20930_S1129	P20930	FLG	S1129	0.0110142	0.0477402	1.05155	0.0725149	none
P20930_S1777	P20930	FLG	S1777	0.0110142	0.0477402	1.05155	0.0725149	none
P20930_S2426	P20930	FLG	S2426	0.0110142	0.0477402	1.05155	0.0725149	none
P20930_S3398	P20930	FLG	S3398	0.0110142	0.0477402	1.05155	0.0725149	none
P20930_S3722	P20930	FLG	S3722	0.0110142	0.0477402	1.05155	0.0725149	none
P20930_S2087	P20930	FLG	S2087	0.869301	0.927066	0.930429	-0.104032	none
P20930_S2089	P20930	FLG	S2089	0.869301	0.927066	0.930429	-0.104032	none
P20930_S2100	P20930	FLG	S2100	0.869301	0.927066	0.930429	-0.104032	none
P20930_S2095	P20930	FLG	S2095	0.869301	0.927066	0.930429	-0.104032	none
P20930_Y2092	P20930	FLG	Y2092	0.869301	0.927066	0.930429	-0.104032	none
P20930_T2096	P20930	FLG	T2096	0.869301	0.927066	0.930429	-0.104032	none
P20930_S420	P20930	FLG	S420	0.0173308	0.0663805	0.293771	-1.76724	none
P20930_S423	P20930	FLG	S423	0.0173308	0.0663805	0.293771	-1.76724	none
P20930_S418	P20930	FLG	S418	0.00696708	0.0350011	0.342595	-1.54543	none
P20930_S425	P20930	FLG	S425	0.0173308	0.0663805	0.293771	-1.76724	none
P20930_S429	P20930	FLG	S429	0.0173308	0.0663805	0.293771	-1.76724	none
P20930_S432	P20930	FLG	S432	0.0173308	0.0663805	0.293771	-1.76724	none
P20930_S436	P20930	FLG	S436	0.00696708	0.0350011	0.342595	-1.54543	none
P20930_S438	P20930	FLG	S438	0.0056622	0.030253	0.458904	-1.12374	none
P20930_S417	P20930	FLG	S417	0.0056622	0.030253	0.458904	-1.12374	none
P20930_T434	P20930	FLG	T434	0.0056622	0.030253	0.458904	-1.12374	none
P20930_S3935	P20930	FLG	S3935	0.871047	0.928377	0.482967	-1.05	none
P20930_S3938	P20930	FLG	S3938	0.871047	0.928377	0.482967	-1.05	none
P20930_S3932	P20930	FLG	S3932	0.871047	0.928377	0.482967	-1.05	none
P20930_S3933	P20930	FLG	S3933	0.871047	0.928377	0.482967	-1.05	none
P20930_S2571	P20930	FLG	S2571	0.289921	0.468795	1.69699	0.762977	none
P20930_S2573	P20930	FLG	S2573	0.289921	0.468795	1.69699	0.762977	none
P20930_S2577	P20930	FLG	S2577	0.289921	0.468795	1.69699	0.762977	none
P20930_S2568	P20930	FLG	S2568	0.289921	0.468795	1.69699	0.762977	none
P20930_T1007	P20930	FLG	T1007	0.819194	0.900109	1.27567	0.351252	none
P20930_S1005	P20930	FLG	S1005	0.819194	0.900109	1.27567	0.351252	none
P20930_S625	P20930	FLG	S625	0.00581822	0.0307182	0.420933	-1.24834	none
P20930_S1922	P20930	FLG	S1922	0.00581822	0.0307182	0.420933	-1.24834	none
P20930_S3543	P20930	FLG	S3543	0.00581822	0.0307182	0.420933	-1.24834	none
P20930_S627	P20930	FLG	S627	0.00581822	0.0307182	0.420933	-1.24834	none
P20930_S1924	P20930	FLG	S1924	0.00581822	0.0307182	0.420933	-1.24834	none
P20930_S3545	P20930	FLG	S3545	0.00581822	0.0307182	0.420933	-1.24834	none
P20930_S620	P20930	FLG	S620	0.00581822	0.0307182	0.420933	-1.24834	none
P20930_S1917	P20930	FLG	S1917	0.00581822	0.0307182	0.420933	-1.24834	none
P20930_S3538	P20930	FLG	S3538	0.00581822	0.0307182	0.420933	-1.24834	none
P20930_S619	P20930	FLG	S619	0.0131986	0.0543022	0.370624	-1.43197	none
P20930_S1916	P20930	FLG	S1916	0.0131986	0.0543022	0.370624	-1.43197	none
P20930_S3537	P20930	FLG	S3537	0.0131986	0.0543022	0.370624	-1.43197	none
P20930_S631	P20930	FLG	S631	0.0131986	0.0543022	0.370624	-1.43197	none
P20930_S1928	P20930	FLG	S1928	0.0131986	0.0543022	0.370624	-1.43197	none
P20930_S3549	P20930	FLG	S3549	0.0131986	0.0543022	0.370624	-1.43197	none
P20930_S622	P20930	FLG	S622	0.00581822	0.0307182	0.420933	-1.24834	none
P20930_S1919	P20930	FLG	S1919	0.00581822	0.0307182	0.420933	-1.24834	none
P20930_S3540	P20930	FLG	S3540	0.00581822	0.0307182	0.420933	-1.24834	none
P20930_S1480	P20930	FLG	S1480	0.0260093	0.0881621	0.445088	-1.16784	none
P20930_S2634	P20930	FLG	S2634	0.00246791	0.016878	0.208332	-2.26304	none
P20930_S2958	P20930	FLG	S2958	0.00246791	0.016878	0.208332	-2.26304	none
P20930_S2635	P20930	FLG	S2635	0.00246791	0.016878	0.208332	-2.26304	none
P20930_S2959	P20930	FLG	S2959	0.00246791	0.016878	0.208332	-2.26304	none
P20930_T2633	P20930	FLG	T2633	0.00246791	0.016878	0.208332	-2.26304	none
P20930_T2957	P20930	FLG	T2957	0.00246791	0.016878	0.208332	-2.26304	none
P20930_S2641	P20930	FLG	S2641	0.00246791	0.016878	0.208332	-2.26304	none
P20930_S2965	P20930	FLG	S2965	0.00246791	0.016878	0.208332	-2.26304	none
P20930_T2631	P20930	FLG	T2631	0.00246791	0.016878	0.208332	-2.26304	none
P20930_T2955	P20930	FLG	T2955	0.00246791	0.016878	0.208332	-2.26304	none
P20930_S2020	P20930	FLG	S2020	2.97498e-05	0.000991194	0.170583	-2.55146	sig_down
P20930_S2344	P20930	FLG	S2344	2.97498e-05	0.000991194	0.170583	-2.55146	sig_down
P20930_S2668	P20930	FLG	S2668	2.97498e-05	0.000991194	0.170583	-2.55146	sig_down
P20930_S2992	P20930	FLG	S2992	2.97498e-05	0.000991194	0.170583	-2.55146	sig_down
P20930_S3640	P20930	FLG	S3640	2.97498e-05	0.000991194	0.170583	-2.55146	sig_down
P20930_S2029	P20930	FLG	S2029	2.97498e-05	0.000991194	0.170583	-2.55146	sig_down
P20930_S2353	P20930	FLG	S2353	2.97498e-05	0.000991194	0.170583	-2.55146	sig_down
P20930_S2677	P20930	FLG	S2677	2.97498e-05	0.000991194	0.170583	-2.55146	sig_down
P20930_S3001	P20930	FLG	S3001	2.97498e-05	0.000991194	0.170583	-2.55146	sig_down
P20930_S3649	P20930	FLG	S3649	2.97498e-05	0.000991194	0.170583	-2.55146	sig_down
P20930_S2028	P20930	FLG	S2028	2.97498e-05	0.000991194	0.170583	-2.55146	sig_down
P20930_S2352	P20930	FLG	S2352	2.97498e-05	0.000991194	0.170583	-2.55146	sig_down
P20930_S2676	P20930	FLG	S2676	2.97498e-05	0.000991194	0.170583	-2.55146	sig_down
P20930_S3000	P20930	FLG	S3000	2.97498e-05	0.000991194	0.170583	-2.55146	sig_down
P20930_S3648	P20930	FLG	S3648	2.97498e-05	0.000991194	0.170583	-2.55146	sig_down
P20930_S507	P20930	FLG	S507	0.00621726	0.0320945	0.414337	-1.27112	none
P20930_S1156	P20930	FLG	S1156	0.00621726	0.0320945	0.414337	-1.27112	none
P20930_S1804	P20930	FLG	S1804	0.00621726	0.0320945	0.414337	-1.27112	none
P20930_S2129	P20930	FLG	S2129	0.00756036	0.0367997	0.411106	-1.28242	none
P20930_S3425	P20930	FLG	S3425	0.00621726	0.0320945	0.414337	-1.27112	none
P20930_S3749	P20930	FLG	S3749	0.00621726	0.0320945	0.414337	-1.27112	none
P20930_S509	P20930	FLG	S509	0.00215753	0.0153395	0.297215	-1.75042	none
P20930_S1158	P20930	FLG	S1158	0.00215753	0.0153395	0.297215	-1.75042	none
P20930_S1806	P20930	FLG	S1806	0.00215753	0.0153395	0.297215	-1.75042	none
P20930_S2131	P20930	FLG	S2131	0.00215753	0.0153395	0.297215	-1.75042	none
P20930_S3427	P20930	FLG	S3427	0.00215753	0.0153395	0.297215	-1.75042	none
P20930_S3751	P20930	FLG	S3751	0.00215753	0.0153395	0.297215	-1.75042	none
P20930_T515	P20930	FLG	T515	0.00250488	0.016878	0.320471	-1.64173	none
P20930_T1164	P20930	FLG	T1164	0.0031183	0.0196499	0.331086	-1.59472	none
P20930_T1812	P20930	FLG	T1812	0.00250488	0.016878	0.320471	-1.64173	none
P20930_T2137	P20930	FLG	T2137	0.0031183	0.0196499	0.331086	-1.59472	none
P20930_T3433	P20930	FLG	T3433	0.00250488	0.016878	0.320471	-1.64173	none
P20930_T3757	P20930	FLG	T3757	0.0031183	0.0196499	0.331086	-1.59472	none
P20930_T840	P20930	FLG	T840	0.0526961	0.144514	0.417264	-1.26097	none
P20930_T1488	P20930	FLG	T1488	0.0526961	0.144514	0.417264	-1.26097	none
P20930_T2785	P20930	FLG	T2785	0.0526961	0.144514	0.417264	-1.26097	none
P20930_S2468	P20930	FLG	S2468	0.0186869	0.0696616	0.174428	-2.5193	none
P20930_S2469	P20930	FLG	S2469	0.00404894	0.0238349	0.0798132	-3.64723	none
P20930_S2470	P20930	FLG	S2470	0.00404894	0.0238349	0.0798132	-3.64723	none
P20930_S2455	P20930	FLG	S2455	0.0246456	0.0849686	0.441001	-1.18115	none
P20930_T2454	P20930	FLG	T2454	0.00663986	0.0335078	0.301586	-1.72936	none
P20930_S2453	P20930	FLG	S2453	0.169422	0.324066	0.571689	-0.806699	none
P20930_T2461	P20930	FLG	T2461	0.00663986	0.0335078	0.301586	-1.72936	none
P20930_S601	P20930	FLG	S601	0.00267352	0.0177327	0.219258	-2.1893	none
P20930_S1898	P20930	FLG	S1898	0.00267352	0.0177327	0.219258	-2.1893	none
P20930_S608	P20930	FLG	S608	0.104529	0.232994	0.435173	-1.20034	none
P20930_S1905	P20930	FLG	S1905	0.104529	0.232994	0.435173	-1.20034	none
P20930_S947	P20930	FLG	S947	0.00608841	0.0318791	0.170775	-2.54983	none
P20930_S2892	P20930	FLG	S2892	0.00608841	0.0318791	0.170775	-2.54983	none
P20930_S3216	P20930	FLG	S3216	0.00608841	0.0318791	0.170775	-2.54983	none
P20930_S2450	P20930	FLG	S2450	0.0526961	0.144514	0.497332	-1.00772	none
P20930_S2449	P20930	FLG	S2449	0.0246456	0.0849686	0.346638	-1.5285	none
P20930_S504	P20930	FLG	S504	0.0140045	0.0565693	0.408411	-1.29191	none
P20930_S1153	P20930	FLG	S1153	0.0140045	0.0565693	0.408411	-1.29191	none
P20930_S1801	P20930	FLG	S1801	0.0140045	0.0565693	0.408411	-1.29191	none
P20930_S2126	P20930	FLG	S2126	0.0425305	0.124774	0.504266	-0.987743	none
P20930_S3422	P20930	FLG	S3422	0.0140045	0.0565693	0.408411	-1.29191	none
P20930_S3746	P20930	FLG	S3746	0.0140045	0.0565693	0.408411	-1.29191	none
P20930_S503	P20930	FLG	S503	0.0694814	0.174994	0.510382	-0.97035	none
P20930_S1152	P20930	FLG	S1152	0.0694814	0.174994	0.510382	-0.97035	none
P20930_S1800	P20930	FLG	S1800	0.0694814	0.174994	0.510382	-0.97035	none
P20930_S2125	P20930	FLG	S2125	0.0694814	0.174994	0.510382	-0.97035	none
P20930_S3421	P20930	FLG	S3421	0.0694814	0.174994	0.510382	-0.97035	none
P20930_S3745	P20930	FLG	S3745	0.0694814	0.174994	0.510382	-0.97035	none
P20930_S3922	P20930	FLG	S3922	0.568223	0.720741	0.958635	-0.0609467	none
P20930_S3923	P20930	FLG	S3923	0.706253	0.823342	0.797268	-0.326863	none
P20930_S3916	P20930	FLG	S3916	0.706253	0.823342	0.797268	-0.326863	none
P20930_S3915	P20930	FLG	S3915	0.37773	0.557076	0.564282	-0.825511	none
P20930_S3920	P20930	FLG	S3920	0.568223	0.720741	0.958635	-0.0609467	none
P20930_T3924	P20930	FLG	T3924	0.37773	0.557076	0.564282	-0.825511	none
P20930_T3909	P20930	FLG	T3909	0.37773	0.557076	0.564282	-0.825511	none
P20930_S303	P20930	FLG	S303	0.168179	0.323987	0.613909	-0.703904	none
P20930_S1600	P20930	FLG	S1600	0.691921	0.81389	1.04167	0.0588981	none
P20930_S298	P20930	FLG	S298	0.0120958	0.051322	0.313758	-1.67228	none
P20930_S1595	P20930	FLG	S1595	0.663581	0.793167	1.16709	0.222919	none
P20930_S832	P20930	FLG	S832	0.0526961	0.144514	0.454712	-1.13698	none
P20930_S829	P20930	FLG	S829	0.103492	0.231344	0.424978	-1.23454	none
P20930_S2543	P20930	FLG	S2543	0.00137784	0.0113429	0.0797899	-3.64765	none
P20930_S2544	P20930	FLG	S2544	0.322915	0.505627	0.72496	-0.464027	none
P20930_S2547	P20930	FLG	S2547	0.322915	0.505627	0.72496	-0.464027	none
P20930_S2554	P20930	FLG	S2554	0.00137784	0.0113429	0.0797899	-3.64765	none
P20930_S598	P20930	FLG	S598	0.00176968	0.0135052	0.0781948	-3.67678	none
P20930_S1895	P20930	FLG	S1895	0.00176968	0.0135052	0.0781948	-3.67678	none
P20930_S1274	P20930	FLG	S1274	0.0557665	0.150848	0.343328	-1.54234	none
P20930_S1269	P20930	FLG	S1269	0.387845	0.567027	0.509458	-0.972964	none
P20930_S1268	P20930	FLG	S1268	0.387845	0.567027	0.509458	-0.972964	none
P20930_S280	P20930	FLG	S280	0.608314	0.751754	1.06053	0.0847908	none
P20930_S287	P20930	FLG	S287	0.572354	0.724933	0.778866	-0.360554	none
P20930_S3867	P20930	FLG	S3867	0.834803	0.909457	3.27344	1.71081	none
P20930_S3869	P20930	FLG	S3869	0.834803	0.909457	3.27344	1.71081	none
P20930_Y3872	P20930	FLG	Y3872	0.834803	0.909457	3.27344	1.71081	none
P20930_S1593	P20930	FLG	S1593	0.36959	0.549181	0.765241	-0.386015	none
P20930_S1604	P20930	FLG	S1604	0.573978	0.726181	1.0947	0.130536	none
P20930_S2302	P20930	FLG	S2302	0.0179375	0.0679215	0.130974	-2.93265	none
P20930_S3598	P20930	FLG	S3598	0.0179375	0.0679215	0.130974	-2.93265	none
P20930_T2304	P20930	FLG	T2304	0.0179375	0.0679215	0.130974	-2.93265	none
P20930_T3600	P20930	FLG	T3600	0.0179375	0.0679215	0.130974	-2.93265	none
P20930_S2310	P20930	FLG	S2310	0.0179375	0.0679215	0.130974	-2.93265	none
P20930_S3606	P20930	FLG	S3606	0.0179375	0.0679215	0.130974	-2.93265	none
P20930_S2311	P20930	FLG	S2311	0.0179375	0.0679215	0.130974	-2.93265	none
P20930_S3607	P20930	FLG	S3607	0.0179375	0.0679215	0.130974	-2.93265	none
P20930_S2317	P20930	FLG	S2317	0.0179375	0.0679215	0.130974	-2.93265	none
P20930_S3613	P20930	FLG	S3613	0.0179375	0.0679215	0.130974	-2.93265	none
P20930_S2318	P20930	FLG	S2318	0.0179375	0.0679215	0.130974	-2.93265	none
P20930_S3614	P20930	FLG	S3614	0.0179375	0.0679215	0.130974	-2.93265	none
P20930_S792	P20930	FLG	S792	0.00232549	0.0160474	0.392868	-1.34788	none
P20930_S790	P20930	FLG	S790	0.00232549	0.0160474	0.392868	-1.34788	none
P20930_S798	P20930	FLG	S798	0.000764023	0.00759709	0.38423	-1.37996	sig_down
P20930_T799	P20930	FLG	T799	0.000764023	0.00759709	0.38423	-1.37996	sig_down
P20930_S1276	P20930	FLG	S1276	0.00603536	0.0317329	0.13389	-2.90088	none
P20930_S1280	P20930	FLG	S1280	0.00603536	0.0317329	0.13389	-2.90088	none
P20930_S1271	P20930	FLG	S1271	0.008252	0.0392807	0.162517	-2.62134	none
P20930_S834	P20930	FLG	S834	0.00756036	0.0367997	0.43605	-1.19743	none
P20930_S1482	P20930	FLG	S1482	0.00756036	0.0367997	0.43605	-1.19743	none
P20930_S2223	P20930	FLG	S2223	0.148181	0.2963	0.728148	-0.457696	none
P20930_S1508	P20930	FLG	S1508	0.0606236	0.159263	0.521773	-0.938506	none
P20930_S3777	P20930	FLG	S3777	0.0606236	0.159263	0.521773	-0.938506	none
P20930_S1503	P20930	FLG	S1503	0.0526961	0.144514	0.49058	-1.02744	none
P20930_S3772	P20930	FLG	S3772	0.0526961	0.144514	0.49058	-1.02744	none
P20930_Y1504	P20930	FLG	Y1504	0.0526961	0.144514	0.49058	-1.02744	none
P20930_Y3773	P20930	FLG	Y3773	0.0526961	0.144514	0.49058	-1.02744	none
P20930_S634	P20930	FLG	S634	0.952106	0.9768	1.21753	0.283957	none
P20930_S1931	P20930	FLG	S1931	0.952106	0.9768	1.21753	0.283957	none
P20930_S3552	P20930	FLG	S3552	0.952106	0.9768	1.21753	0.283957	none
P20930_S4043	P20930	FLG	S4043	0.0191582	0.0712491	0.364814	-1.45477	none
P20930_S4042	P20930	FLG	S4042	0.0191582	0.0712491	0.364814	-1.45477	none
P20930_S2244	P20930	FLG	S2244	0.138683	0.284015	0.671743	-0.574019	none
P20930_S3103	P20930	FLG	S3103	0.181242	0.340339	0.803184	-0.316198	none
P20930_S3101	P20930	FLG	S3101	0.181242	0.340339	0.803184	-0.316198	none
P20930_T3109	P20930	FLG	T3109	0.181242	0.340339	0.803184	-0.316198	none
P20930_S1477	P20930	FLG	S1477	0.614268	0.758211	0.648108	-0.625693	none
P20930_S1476	P20930	FLG	S1476	0.614268	0.758211	0.648108	-0.625693	none
P20930_S1704	P20930	FLG	S1704	0.086502	0.203325	0.654106	-0.612404	none
P20930_S1703	P20930	FLG	S1703	0.086502	0.203325	0.654106	-0.612404	none
P20930_S295	P20930	FLG	S295	0.0244914	0.0849686	0.190724	-2.39044	none
P20930_S307	P20930	FLG	S307	0.798273	0.885256	0.753004	-0.409271	none
P20930_S165	P20930	FLG	S165	0.0015878	0.0125117	0.319067	-1.64807	none
P20930_Y164	P20930	FLG	Y164	0.0015878	0.0125117	0.319067	-1.64807	none
P20930_T167	P20930	FLG	T167	0.0015878	0.0125117	0.319067	-1.64807	none
P20930_S1283	P20930	FLG	S1283	0.0214343	0.0772372	0.120761	-3.04978	none
P20930_S1306	P20930	FLG	S1306	0.0570833	0.153666	0.280584	-1.8335	none
P20930_S716	P20930	FLG	S716	0.0465042	0.13285	0.422365	-1.24344	none
P20930_S2013	P20930	FLG	S2013	0.131278	0.272444	0.461727	-1.11489	none
P20930_S410	P20930	FLG	S410	0.231892	0.403345	1.46417	0.550086	none
P20930_S407	P20930	FLG	S407	0.231892	0.403345	1.46417	0.550086	none
P20930_S2594	P20930	FLG	S2594	0.0328454	0.103882	0.217636	-2.20001	none
P20930_S2918	P20930	FLG	S2918	0.0328454	0.103882	0.217636	-2.20001	none
P20930_T279	P20930	FLG	T279	0.698152	0.81926	0.61551	-0.700146	none
P20930_S1571	P20930	FLG	S1571	0.524345	0.688512	1.19543	0.257532	none
P20930_S1574	P20930	FLG	S1574	0.524345	0.688512	1.19543	0.257532	none
P20930_S1570	P20930	FLG	S1570	0.524345	0.688512	1.19543	0.257532	none
P20930_S4052	P20930	FLG	S4052	0.896041	0.945183	1.19954	0.262476	none
P20930_S4054	P20930	FLG	S4054	0.896041	0.945183	1.19954	0.262476	none
P20930_S1945	P20930	FLG	S1945	0.0393208	0.11768	0.507979	-0.97716	none
P20930_S1950	P20930	FLG	S1950	0.0393208	0.11768	0.507979	-0.97716	none
P20930_S719	P20930	FLG	S719	0.485134	0.65662	0.471626	-1.08428	none
P20930_S2016	P20930	FLG	S2016	0.506693	0.675682	0.630762	-0.664832	none
Q8WZ42_S33453	Q8WZ42	TTN	S33453	0.000188835	0.00309544	5.69544	2.50981	sig_up
Q8WZ42_S33451	Q8WZ42	TTN	S33451	0.000188835	0.00309544	5.69544	2.50981	sig_up
Q8WZ42_S33454	Q8WZ42	TTN	S33454	0.000188835	0.00309544	5.69544	2.50981	sig_up
Q8WZ42_S10321	Q8WZ42	TTN	S10321	0.422457	0.599868	0.800278	-0.321427	none
Q8WZ42_T10316	Q8WZ42	TTN	T10316	0.118313	0.254445	0.328995	-1.60386	none
Q8WZ42_S12022	Q8WZ42	TTN	S12022	0.00946954	0.0432404	0.0461512	-4.43749	none
Q8WZ42_S9183	Q8WZ42	TTN	S9183	0.348688	0.530497	15.1084	3.91728	none
Q8WZ42_S33624	Q8WZ42	TTN	S33624	0.0987423	0.223518	43.6451	5.44775	none
Q8WZ42_Y20395	Q8WZ42	TTN	Y20395	0.73679	0.844749	0.293702	-1.76758	none
Q8WZ42_Y20599	Q8WZ42	TTN	Y20599	0.000424152	0.00514769	0.409996	-1.28632	sig_down
Q8WZ42_Y25113	Q8WZ42	TTN	Y25113	0.602562	0.749648	1.44181	0.527886	none
Q8WZ42_S33602	Q8WZ42	TTN	S33602	0.300156	0.479991	0.693155	-0.528751	none
Q8WZ42_S33608	Q8WZ42	TTN	S33608	0.300156	0.479991	0.523221	-0.934508	none
Q8WZ42_T22191	Q8WZ42	TTN	T22191	0.932107	0.964735	0.319399	-1.64657	none
Q8WZ42_S27098	Q8WZ42	TTN	S27098	0.176996	0.333931	1.81711	0.861646	none
Q8WZ42_S27099	Q8WZ42	TTN	S27099	0.176996	0.333931	1.81711	0.861646	none
Q8WZ42_S7465	Q8WZ42	TTN	S7465	0.502654	0.672738	0.915218	-0.127813	none
Q8WZ42_T33843	Q8WZ42	TTN	T33843	0.0197747	0.0727406	0.541275	-0.885566	none
Q8WZ42_S2093	Q8WZ42	TTN	S2093	0.147705	0.295483	0.704758	-0.5048	none
Q8WZ42_S2086	Q8WZ42	TTN	S2086	0.147705	0.295483	0.704758	-0.5048	none
Q8WZ42_T2088	Q8WZ42	TTN	T2088	0.147705	0.295483	0.704758	-0.5048	none
Q8WZ42_S17363	Q8WZ42	TTN	S17363	0.92564	0.962092	0.928613	-0.106851	none
Q8WZ42_S17362	Q8WZ42	TTN	S17362	0.92564	0.962092	0.928613	-0.106851	none
Q8WZ42_S17369	Q8WZ42	TTN	S17369	0.92564	0.962092	0.928613	-0.106851	none
Q8WZ42_T10313	Q8WZ42	TTN	T10313	0.118313	0.254445	0.590643	-0.759641	none
Q8WZ42_S30231	Q8WZ42	TTN	S30231	0.205456	0.371218	0.982278	-0.025797	none
Q8WZ42_S33071	Q8WZ42	TTN	S33071	0.873346	0.930633	0.0510707	-4.29136	none
Q8WZ42_S33070	Q8WZ42	TTN	S33070	0.873346	0.930633	0.0510707	-4.29136	none
Q8WZ42_S1799	Q8WZ42	TTN	S1799	0.513592	0.680535	0.523548	-0.933606	none
Q8WZ42_S22248	Q8WZ42	TTN	S22248	0.451213	0.627552	0.0601994	-4.05411	none
Q8WZ42_S22247	Q8WZ42	TTN	S22247	0.451213	0.627552	0.0601994	-4.05411	none
Q8WZ42_S33425	Q8WZ42	TTN	S33425	0.000328481	0.00436207	1.79762	0.84609	moderate_up
Q8WZ42_S33058	Q8WZ42	TTN	S33058	0.236451	0.409537	1.51732	0.601524	none
Q8WZ42_S26503	Q8WZ42	TTN	S26503	0.824834	0.901041	0.863526	-0.211688	none
Q8WZ42_S26502	Q8WZ42	TTN	S26502	0.824834	0.901041	0.863526	-0.211688	none
Q8WZ42_Y26499	Q8WZ42	TTN	Y26499	0.824834	0.901041	0.863526	-0.211688	none
Q8WZ42_S26498	Q8WZ42	TTN	S26498	0.824834	0.901041	0.863526	-0.211688	none
Q8WZ42_S26497	Q8WZ42	TTN	S26497	0.824834	0.901041	0.863526	-0.211688	none
Q8WZ42_S26500	Q8WZ42	TTN	S26500	0.824834	0.901041	0.863526	-0.211688	none
Q8WZ42_Y26509	Q8WZ42	TTN	Y26509	0.824834	0.901041	0.863526	-0.211688	none
Q8WZ42_S333	Q8WZ42	TTN	S333	0.808116	0.891114	1.03318	0.0470859	none
Q8WZ42_T334	Q8WZ42	TTN	T334	0.808116	0.891114	1.03318	0.0470859	none
Q8WZ42_S265	Q8WZ42	TTN	S265	0.649581	0.783126	0.880834	-0.183058	none
Q8WZ42_T267	Q8WZ42	TTN	T267	0.0016498	0.0128699	0.950335	-0.0734915	none
Q8WZ42_S263	Q8WZ42	TTN	S263	0.455916	0.63071	0.343839	-1.5402	none
Q8WZ42_S25619	Q8WZ42	TTN	S25619	0.073602	0.1822	1.99491	0.996324	none
Q8WZ42_S12505	Q8WZ42	TTN	S12505	0.0495064	0.139552	2.13484	1.09413	none
Q8WZ42_S30358	Q8WZ42	TTN	S30358	0.394166	0.574084	1.01877	0.0268282	none
Q8WZ42_S30353	Q8WZ42	TTN	S30353	0.394166	0.574084	1.01877	0.0268282	none
Q8WZ42_S33976	Q8WZ42	TTN	S33976	0.48417	0.656006	0.383979	-1.3809	none
Q8WZ42_S2074	Q8WZ42	TTN	S2074	0.504277	0.672738	0.325199	-1.6206	none
Q8WZ42_T22930	Q8WZ42	TTN	T22930	0.0478937	0.13526	1.48322	0.568735	none
Q8WZ42_S22926	Q8WZ42	TTN	S22926	0.0478937	0.13526	1.48322	0.568735	none
Q8WZ42_T16689	Q8WZ42	TTN	T16689	0.420965	0.598776	0.643384	-0.636249	none
Q8WZ42_T16690	Q8WZ42	TTN	T16690	0.420965	0.598776	0.643384	-0.636249	none
Q8WZ42_S12009	Q8WZ42	TTN	S12009	0.0667878	0.17024	0.344796	-1.53618	none
Q8WZ42_T12007	Q8WZ42	TTN	T12007	0.990916	0.998091	0.0882342	-3.50252	none
Q8WZ42_T28055	Q8WZ42	TTN	T28055	0.374041	0.55558	0.974255	-0.0376288	none
Q8WZ42_S24006	Q8WZ42	TTN	S24006	0.000106802	0.00211372	2.75675	1.46297	sig_up
Q8WZ42_Y24007	Q8WZ42	TTN	Y24007	0.000106802	0.00211372	2.75675	1.46297	sig_up
Q8WZ42_Y18998	Q8WZ42	TTN	Y18998	0.10335	0.231103	8.60325	3.10488	none
Q8WZ42_S12454	Q8WZ42	TTN	S12454	0.161521	0.315201	1.59281	0.671576	none
Q8WZ42_S12453	Q8WZ42	TTN	S12453	0.161521	0.315201	1.59281	0.671576	none
Q8WZ42_T21561	Q8WZ42	TTN	T21561	0.205204	0.370828	7.31866	2.87158	none
Q8WZ42_T19305	Q8WZ42	TTN	T19305	0.0417967	0.122932	2.81707	1.4942	none
Q8WZ42_S19311	Q8WZ42	TTN	S19311	0.0417967	0.122932	2.81707	1.4942	none
Q8WZ42_T19309	Q8WZ42	TTN	T19309	0.0417967	0.122932	2.81707	1.4942	none
Q8WZ42_S33245	Q8WZ42	TTN	S33245	0.55312	0.711543	4.34816	2.1204	none
Q8WZ42_S33247	Q8WZ42	TTN	S33247	0.963611	0.984103	1.0865	0.119692	none
Q8WZ42_S22058	Q8WZ42	TTN	S22058	0.531174	0.693363	1.1734	0.230699	none
Q8WZ42_S25204	Q8WZ42	TTN	S25204	0.157275	0.307843	1.40528	0.490862	none
Q8WZ42_T25200	Q8WZ42	TTN	T25200	0.157275	0.307843	1.40528	0.490862	none
Q8WZ42_S25203	Q8WZ42	TTN	S25203	0.157275	0.307843	1.40528	0.490862	none
Q8WZ42_Y23253	Q8WZ42	TTN	Y23253	0.139532	0.284981	1.54241	0.625187	none
Q8WZ42_S23251	Q8WZ42	TTN	S23251	0.139532	0.284981	1.54241	0.625187	none
Q8WZ42_T23252	Q8WZ42	TTN	T23252	0.139532	0.284981	1.54241	0.625187	none
Q8WZ42_Y23644	Q8WZ42	TTN	Y23644	0.000171864	0.0029263	0.246269	-2.02169	sig_down
Q8WZ42_S23652	Q8WZ42	TTN	S23652	0.000171864	0.0029263	0.246269	-2.02169	sig_down
Q8WZ42_S33972	Q8WZ42	TTN	S33972	0.298851	0.478633	0.920529	-0.119465	none
Q8WZ42_T33973	Q8WZ42	TTN	T33973	0.298851	0.478633	0.920529	-0.119465	none
Q8WZ42_Y31566	Q8WZ42	TTN	Y31566	0.754753	0.857665	1.09446	0.130215	none
Q8WZ42_S21033	Q8WZ42	TTN	S21033	0.702238	0.823342	0.797086	-0.327192	none
Q8WZ42_S24751	Q8WZ42	TTN	S24751	0.00826562	0.0393172	0.375642	-1.41257	none
Q8WZ42_T20006	Q8WZ42	TTN	T20006	0.0235361	0.0821059	0.523567	-0.933553	none
Q8WZ42_S20007	Q8WZ42	TTN	S20007	0.0235361	0.0821059	0.523567	-0.933553	none
Q8WZ42_T24900	Q8WZ42	TTN	T24900	0.6319	0.7717	0.698011	-0.518677	none
Q8WZ42_S33496	Q8WZ42	TTN	S33496	0.0305935	0.0986888	0.25012	-1.99931	none
Q8WZ42_S33504	Q8WZ42	TTN	S33504	0.0305935	0.0986888	0.25012	-1.99931	none
Q8WZ42_T23273	Q8WZ42	TTN	T23273	0.165029	0.318999	0.378345	-1.40223	none
Q8WZ42_S8406	Q8WZ42	TTN	S8406	0.00115024	0.0100216	0.328158	-1.60754	none
Q8WZ42_S3213	Q8WZ42	TTN	S3213	0.516136	0.680535	1.23483	0.304318	none
Q8WZ42_S32424	Q8WZ42	TTN	S32424	0.00755291	0.0367997	0.262196	-1.93128	none
Q8WZ42_T18289	Q8WZ42	TTN	T18289	0.0249647	0.085732	0.461218	-1.11648	none
Q8WZ42_S18280	Q8WZ42	TTN	S18280	0.0249647	0.085732	0.461218	-1.11648	none
Q8WZ42_S18284	Q8WZ42	TTN	S18284	0.0249647	0.085732	0.461218	-1.11648	none
Q8WZ42_S18290	Q8WZ42	TTN	S18290	0.0249647	0.085732	0.461218	-1.11648	none
Q8WZ42_S23199	Q8WZ42	TTN	S23199	0.000509398	0.00581274	3.45515	1.78875	sig_up
Q8WZ42_S33437	Q8WZ42	TTN	S33437	1	1	3.25922	1.70453	none
Q8WZ42_S33436	Q8WZ42	TTN	S33436	1	1	3.25922	1.70453	none
Q8WZ42_T26479	Q8WZ42	TTN	T26479	0.319466	0.501812	0.69554	-0.523794	none
Q8WZ42_T28735	Q8WZ42	TTN	T28735	0.0106072	0.0468687	2.46705	1.30279	none
Q8WZ42_S28739	Q8WZ42	TTN	S28739	0.0106072	0.0468687	2.46705	1.30279	none
Q8WZ42_Y31868	Q8WZ42	TTN	Y31868	0.663197	0.793167	1.48838	0.573747	none
Q8WZ42_S31870	Q8WZ42	TTN	S31870	0.663197	0.793167	1.48838	0.573747	none
Q8WZ42_T14078	Q8WZ42	TTN	T14078	0.513549	0.680535	0.792276	-0.335924	none
Q8WZ42_S23512	Q8WZ42	TTN	S23512	0.127157	0.267057	2.66912	1.41636	none
Q8WZ42_T23674	Q8WZ42	TTN	T23674	0.962244	0.983033	0.903091	-0.147057	none
Q8WZ42_T23673	Q8WZ42	TTN	T23673	0.962244	0.983033	0.903091	-0.147057	none
Q8WZ42_T33628	Q8WZ42	TTN	T33628	0.513162	0.680535	0.550762	-0.860498	none
Q8WZ42_T33631	Q8WZ42	TTN	T33631	0.513162	0.680535	0.550762	-0.860498	none
Q8WZ42_T33626	Q8WZ42	TTN	T33626	0.513162	0.680535	0.550762	-0.860498	none
Q8WZ42_S15758	Q8WZ42	TTN	S15758	0.0509684	0.141691	0.315758	-1.66311	none
Q8WZ42_S14754	Q8WZ42	TTN	S14754	0.556121	0.712551	0.764547	-0.387323	none
Q8WZ42_S27983	Q8WZ42	TTN	S27983	0.126371	0.265698	0.462539	-1.11235	none
Q8WZ42_Y27973	Q8WZ42	TTN	Y27973	0.126371	0.265698	0.462539	-1.11235	none
Q8WZ42_S20862	Q8WZ42	TTN	S20862	0.0114528	0.0493041	0.342122	-1.54742	none
Q8WZ42_S20864	Q8WZ42	TTN	S20864	0.0114528	0.0493041	0.342122	-1.54742	none
Q8WZ42_S20868	Q8WZ42	TTN	S20868	0.0114528	0.0493041	0.342122	-1.54742	none
Q8WZ42_Y31292	Q8WZ42	TTN	Y31292	0.856383	0.919636	0.991494	-0.0123239	none
Q8WZ42_S270	Q8WZ42	TTN	S270	0.257946	0.434405	0.882475	-0.180373	none
Q8WZ42_T21658	Q8WZ42	TTN	T21658	0.962244	0.983033	1.27261	0.347785	none
Q8WZ42_T21667	Q8WZ42	TTN	T21667	0.962244	0.983033	1.27261	0.347785	none
Q8WZ42_S28636	Q8WZ42	TTN	S28636	0.109854	0.241698	1.6732	0.742611	none
Q8WZ42_S28637	Q8WZ42	TTN	S28637	0.109854	0.241698	1.6732	0.742611	none
Q8WZ42_S33589	Q8WZ42	TTN	S33589	0.990416	0.998091	0.0506242	-4.30403	none
Q8WZ42_T33588	Q8WZ42	TTN	T33588	0.990416	0.998091	0.0506242	-4.30403	none
Q8WZ42_S1413	Q8WZ42	TTN	S1413	0.497293	0.667462	0.329205	-1.60294	none
Q8WZ42_S1418	Q8WZ42	TTN	S1418	0.497293	0.667462	0.329205	-1.60294	none
Q8WZ42_T14767	Q8WZ42	TTN	T14767	0.00267352	0.0177327	1.75115	0.808301	none
Q8WZ42_T28381	Q8WZ42	TTN	T28381	0.977345	0.990722	0.855409	-0.225313	none
Q8WZ42_S7282	Q8WZ42	TTN	S7282	0.102337	0.229122	0.687813	-0.539911	none
Q8WZ42_S316	Q8WZ42	TTN	S316	0.0838858	0.199071	0.0913511	-3.45243	none
Q8WZ42_S314	Q8WZ42	TTN	S314	0.0838858	0.199071	0.0913511	-3.45243	none
Q8WZ42_S8740	Q8WZ42	TTN	S8740	0.0350282	0.109057	0.351049	-1.51025	none
Q8WZ42_S8739	Q8WZ42	TTN	S8739	0.0350282	0.109057	0.351049	-1.51025	none
P46821_S891	P46821	MAP1B	S891	0.38838	0.567027	2.08385	1.05925	none
P46821_T908	P46821	MAP1B	T908	0.542198	0.701083	1.15531	0.208282	none
P46821_T898	P46821	MAP1B	T898	0.542198	0.701083	1.15531	0.208282	none
P46821_T899	P46821	MAP1B	T899	0.542198	0.701083	1.15531	0.208282	none
P46821_T897	P46821	MAP1B	T897	0.38838	0.567027	2.08385	1.05925	none
P46821_S1400	P46821	MAP1B	S1400	0.410205	0.588416	1.69485	0.761158	none
P46821_S1415	P46821	MAP1B	S1415	0.742085	0.848857	1.12183	0.16586	none
P46821_S1412	P46821	MAP1B	S1412	0.742085	0.848857	1.12183	0.16586	none
P46821_S1915	P46821	MAP1B	S1915	0.0552396	0.149785	1.42162	0.507534	none
P46821_S1917	P46821	MAP1B	S1917	0.0552396	0.149785	1.42162	0.507534	none
P46821_S1265	P46821	MAP1B	S1265	0.175666	0.331677	1.18426	0.243984	none
P46821_S1262	P46821	MAP1B	S1262	0.00806065	0.0384314	1.28671	0.36369	none
P46821_S1256	P46821	MAP1B	S1256	0.0131986	0.0543022	1.34049	0.422757	none
P46821_S1258	P46821	MAP1B	S1258	0.00806065	0.0384314	1.28671	0.36369	none
P46821_S1260	P46821	MAP1B	S1260	0.00806065	0.0384314	1.28671	0.36369	none
P46821_S1016	P46821	MAP1B	S1016	0.0289266	0.0949812	1.31692	0.397168	none
P46821_S1653	P46821	MAP1B	S1653	0.657869	0.791	0.812227	-0.300046	none
P46821_S1646	P46821	MAP1B	S1646	0.657869	0.791	0.812227	-0.300046	none
P46821_S992	P46821	MAP1B	S992	0.555138	0.711543	1.05465	0.0767693	none
P46821_S995	P46821	MAP1B	S995	0.555138	0.711543	1.05465	0.0767693	none
P46821_S1818	P46821	MAP1B	S1818	0.169422	0.324066	1.65176	0.724003	none
P46821_S1819	P46821	MAP1B	S1819	0.086502	0.203325	1.53591	0.61909	none
P46821_S1816	P46821	MAP1B	S1816	0.086502	0.203325	1.53591	0.61909	none
P46821_S1817	P46821	MAP1B	S1817	0.169422	0.324066	1.65176	0.724003	none
P46821_T1813	P46821	MAP1B	T1813	0.086502	0.203325	1.53591	0.61909	none
P46821_T1811	P46821	MAP1B	T1811	0.086502	0.203325	1.53591	0.61909	none
P46821_T939	P46821	MAP1B	T939	0.621944	0.762617	1.02639	0.0375769	none
P46821_S937	P46821	MAP1B	S937	0.79422	0.882226	0.658557	-0.602621	none
P46821_S936	P46821	MAP1B	S936	0.79422	0.882226	0.658557	-0.602621	none
P46821_Y942	P46821	MAP1B	Y942	0.216655	0.384935	1.12792	0.173666	none
P46821_S1345	P46821	MAP1B	S1345	0.268067	0.446616	1.46943	0.555261	none
P46821_S1346	P46821	MAP1B	S1346	0.268067	0.446616	1.46943	0.555261	none
P46821_S1793	P46821	MAP1B	S1793	0.444234	0.620668	1.24248	0.313223	none
P46821_S1797	P46821	MAP1B	S1797	0.444234	0.620668	1.24248	0.313223	none
P46821_S1801	P46821	MAP1B	S1801	0.635701	0.773096	1.14772	0.198772	none
P46821_S1792	P46821	MAP1B	S1792	0.0726528	0.180404	1.45422	0.540242	none
P46821_Y1796	P46821	MAP1B	Y1796	0.0726528	0.180404	1.45422	0.540242	none
P46821_T1804	P46821	MAP1B	T1804	0.0726528	0.180404	1.45422	0.540242	none
P46821_T1799	P46821	MAP1B	T1799	0.0393562	0.11768	1.59186	0.670712	none
P46821_S1803	P46821	MAP1B	S1803	0.0393562	0.11768	1.59186	0.670712	none
P46821_S1805	P46821	MAP1B	S1805	0.0393562	0.11768	1.59186	0.670712	none
P46821_S1438	P46821	MAP1B	S1438	0.0157429	0.0616639	1.61793	0.694148	none
P46821_S1443	P46821	MAP1B	S1443	0.0157429	0.0616639	1.61793	0.694148	none
P46821_S1446	P46821	MAP1B	S1446	0.0176615	0.0670374	1.71017	0.774137	none
P46821_T1671	P46821	MAP1B	T1671	0.210834	0.377496	1.46607	0.551959	none
P46821_T1680	P46821	MAP1B	T1680	0.210834	0.377496	1.46607	0.551959	none
P46821_S1666	P46821	MAP1B	S1666	0.210834	0.377496	1.46607	0.551959	none
P46821_T1685	P46821	MAP1B	T1685	0.210834	0.377496	1.46607	0.551959	none
P46821_S1501	P46821	MAP1B	S1501	0.0246456	0.0849686	1.61854	0.694694	none
P46821_T1503	P46821	MAP1B	T1503	0.0246456	0.0849686	1.61854	0.694694	none
P46821_S1486	P46821	MAP1B	S1486	0.449162	0.625059	1.23145	0.300357	none
P46821_S1485	P46821	MAP1B	S1485	0.449162	0.625059	1.23145	0.300357	none
P46821_T1478	P46821	MAP1B	T1478	0.115332	0.249505	1.63772	0.71169	none
P46821_S561	P46821	MAP1B	S561	0.992295	0.998091	0.889542	-0.168865	none
P46821_T565	P46821	MAP1B	T565	0.992295	0.998091	0.889542	-0.168865	none
P46821_S343	P46821	MAP1B	S343	0.202311	0.366106	0.894579	-0.160719	none
P46821_S339	P46821	MAP1B	S339	0.202311	0.366106	0.894579	-0.160719	none
P46821_T340	P46821	MAP1B	T340	0.202311	0.366106	0.894579	-0.160719	none
P46821_S336	P46821	MAP1B	S336	0.202311	0.366106	0.894579	-0.160719	none
P46821_T341	P46821	MAP1B	T341	0.202311	0.366106	0.894579	-0.160719	none
P46821_S1376	P46821	MAP1B	S1376	0.0031183	0.0196499	1.89836	0.924751	none
P46821_S1378	P46821	MAP1B	S1378	0.000644015	0.00675683	1.80914	0.855301	moderate_up
P46821_T1864	P46821	MAP1B	T1864	0.529406	0.691641	0.959249	-0.0600232	none
P46821_T1879	P46821	MAP1B	T1879	0.336908	0.519374	0.715534	-0.482907	none
P46821_T1878	P46821	MAP1B	T1878	0.336908	0.519374	0.715534	-0.482907	none
P46821_S1881	P46821	MAP1B	S1881	0.992295	0.998091	0.974137	-0.0378033	none
P46821_Y1872	P46821	MAP1B	Y1872	0.336908	0.519374	0.715534	-0.482907	none
P46821_Y1870	P46821	MAP1B	Y1870	0.336908	0.519374	0.715534	-0.482907	none
P46821_S1869	P46821	MAP1B	S1869	0.336908	0.519374	0.715534	-0.482907	none
P46821_Y1887	P46821	MAP1B	Y1887	0.336908	0.519374	0.715534	-0.482907	none
P46821_S1298	P46821	MAP1B	S1298	0.175666	0.331677	1.46638	0.552262	none
P46821_S1312	P46821	MAP1B	S1312	0.37773	0.557076	1.35607	0.439436	none
P46821_T1302	P46821	MAP1B	T1302	0.175666	0.331677	1.46638	0.552262	none
P46821_S1289	P46821	MAP1B	S1289	0.0902681	0.209463	1.69758	0.763479	none
P46821_T2034	P46821	MAP1B	T2034	0.255576	0.431216	0.950518	-0.073214	none
P46821_T2032	P46821	MAP1B	T2032	0.130166	0.270318	1.41793	0.503791	none
P46821_T2031	P46821	MAP1B	T2031	0.130166	0.270318	1.41793	0.503791	none
P46821_T2037	P46821	MAP1B	T2037	0.130166	0.270318	1.41793	0.503791	none
P46821_T1949	P46821	MAP1B	T1949	0.106625	0.235505	1.52581	0.609577	none
P46821_T1947	P46821	MAP1B	T1947	0.455916	0.63071	1.43118	0.517209	none
P46821_T1946	P46821	MAP1B	T1946	0.691921	0.81389	0.75512	-0.405221	none
P46821_T972	P46821	MAP1B	T972	0.0578812	0.154428	0.692445	-0.530228	none
P46821_S970	P46821	MAP1B	S970	0.635701	0.773096	3.63379	1.86147	none
P46821_S977	P46821	MAP1B	S977	0.0578812	0.154428	0.692445	-0.530228	none
P46821_S967	P46821	MAP1B	S967	0.976887	0.990722	2.13187	1.09212	none
P46821_S965	P46821	MAP1B	S965	0.663581	0.793167	1.00635	0.00913332	none
P46821_T948	P46821	MAP1B	T948	0.410205	0.588416	1.17109	0.227853	none
P46821_S1252	P46821	MAP1B	S1252	1.96779e-05	0.000756013	2.901	1.53655	sig_up
P46821_S1254	P46821	MAP1B	S1254	1.96779e-05	0.000756013	2.901	1.53655	sig_up
P46821_S1248	P46821	MAP1B	S1248	1.96779e-05	0.000756013	2.901	1.53655	sig_up
P46821_S1247	P46821	MAP1B	S1247	1.96779e-05	0.000756013	2.901	1.53655	sig_up
P46821_T1932	P46821	MAP1B	T1932	0.175666	0.331677	1.25647	0.329377	none
P46821_S1939	P46821	MAP1B	S1939	0.224087	0.393725	1.4178	0.50365	none
P46821_Y1940	P46821	MAP1B	Y1940	0.224087	0.393725	1.4178	0.50365	none
P46821_Y1938	P46821	MAP1B	Y1938	0.224087	0.393725	1.4178	0.50365	none
P46821_S1960	P46821	MAP1B	S1960	0.432721	0.609891	0.689688	-0.535984	none
P46821_S1956	P46821	MAP1B	S1956	0.0634694	0.164219	1.73186	0.792323	none
P46821_Y1957	P46821	MAP1B	Y1957	0.0634694	0.164219	1.73186	0.792323	none
P46821_T1930	P46821	MAP1B	T1930	0.38838	0.567027	1.04884	0.0687959	none
P46821_T1929	P46821	MAP1B	T1929	0.38838	0.567027	1.04884	0.0687959	none
P46821_S1339	P46821	MAP1B	S1339	0.00621726	0.0320945	1.89165	0.919646	none
P46821_T1341	P46821	MAP1B	T1341	0.410205	0.588416	1.17264	0.229761	none
P46821_Y1337	P46821	MAP1B	Y1337	0.410205	0.588416	1.17264	0.229761	none
P46821_S1324	P46821	MAP1B	S1324	0.188652	0.348688	1.28615	0.363064	none
P46821_S1322	P46821	MAP1B	S1322	0.0793395	0.191671	1.42339	0.509331	none
P46821_S1326	P46821	MAP1B	S1326	0.00621726	0.0320945	1.89165	0.919646	none
P46821_T1328	P46821	MAP1B	T1328	0.0793395	0.191671	1.42339	0.509331	none
P46821_Y1336	P46821	MAP1B	Y1336	0.410205	0.588416	1.17264	0.229761	none
P46821_S1330	P46821	MAP1B	S1330	0.00621726	0.0320945	1.89165	0.919646	none
P46821_T1334	P46821	MAP1B	T1334	0.308174	0.489396	1.17768	0.235951	none
P46821_S1208	P46821	MAP1B	S1208	0.432721	0.609891	1.45934	0.545311	none
P46821_T1206	P46821	MAP1B	T1206	0.992295	0.998091	0.950379	-0.0734246	none
P46821_S1211	P46821	MAP1B	S1211	0.00200036	0.0146004	5.87438	2.55444	none
P46821_S1212	P46821	MAP1B	S1212	0.00200036	0.0146004	3.72529	1.89735	none
P46821_S1205	P46821	MAP1B	S1205	0.0355817	0.10973	1.57619	0.65644	none
P46821_S1203	P46821	MAP1B	S1203	0.0355817	0.10973	1.57619	0.65644	none
P46821_S1389	P46821	MAP1B	S1389	4.48786e-05	0.00124604	1.75524	0.811666	moderate_up
P46821_S1387	P46821	MAP1B	S1387	4.00525e-05	0.00116026	1.8136	0.858859	moderate_up
P46821_T1066	P46821	MAP1B	T1066	0.00708717	0.0350741	1.61979	0.695807	none
P46821_T1069	P46821	MAP1B	T1069	0.00708717	0.0350741	1.61979	0.695807	none
P46821_T1067	P46821	MAP1B	T1067	0.00708717	0.0350741	1.61979	0.695807	none
P46821_Y1062	P46821	MAP1B	Y1062	0.00708717	0.0350741	1.61979	0.695807	none
P46821_T1152	P46821	MAP1B	T1152	0.00200036	0.0146004	1.56547	0.646594	none
P46821_S1154	P46821	MAP1B	S1154	0.00290059	0.0186314	1.52559	0.609366	none
P46821_T1147	P46821	MAP1B	T1147	0.00200036	0.0146004	1.56547	0.646594	none
P46821_S1144	P46821	MAP1B	S1144	0.00290059	0.0186314	1.52559	0.609366	none
P46821_S1156	P46821	MAP1B	S1156	0.00200036	0.0146004	1.56547	0.646594	none
P46821_S1396	P46821	MAP1B	S1396	0.635701	0.773096	1.52239	0.606335	none
P46821_S1779	P46821	MAP1B	S1779	0.621944	0.762617	1.04688	0.0661016	none
P46821_S1891	P46821	MAP1B	S1891	0.0377644	0.114299	1.56497	0.646132	none
P46821_Y1892	P46821	MAP1B	Y1892	0.0377644	0.114299	1.56497	0.646132	none
P46821_S1782	P46821	MAP1B	S1782	0.106625	0.235505	0.667609	-0.582924	none
P46821_T1317	P46821	MAP1B	T1317	0.0015878	0.0125117	2.52594	1.33682	none
P46821_S1520	P46821	MAP1B	S1520	0.0289266	0.0949812	1.64047	0.714113	none
P46821_T1517	P46821	MAP1B	T1517	0.0417237	0.122788	1.76605	0.820527	none
P46821_S1522	P46821	MAP1B	S1522	0.0417237	0.122788	1.76605	0.820527	none
P46821_T1525	P46821	MAP1B	T1525	0.0289266	0.0949812	1.64047	0.714113	none
P46821_S2209	P46821	MAP1B	S2209	0.800838	0.887317	1.37257	0.456875	none
P46821_S2211	P46821	MAP1B	S2211	0.800838	0.887317	1.37257	0.456875	none
P46821_T1963	P46821	MAP1B	T1963	0.00335024	0.020677	2.16608	1.11508	none
P46821_T1964	P46821	MAP1B	T1964	0.00335024	0.020677	2.16608	1.11508	none
P46821_S1965	P46821	MAP1B	S1965	0.00335024	0.020677	2.16608	1.11508	none
P46821_S1970	P46821	MAP1B	S1970	0.00335024	0.020677	2.16608	1.11508	none
P46821_Y1972	P46821	MAP1B	Y1972	0.00335024	0.020677	2.16608	1.11508	none
P46821_S1973	P46821	MAP1B	S1973	0.00335024	0.020677	2.16608	1.11508	none
P46821_Y1974	P46821	MAP1B	Y1974	0.00335024	0.020677	2.16608	1.11508	none
P46821_S1620	P46821	MAP1B	S1620	0.0289266	0.0949812	1.7921	0.84165	none
P46821_S1625	P46821	MAP1B	S1625	0.216655	0.384935	0.844566	-0.243718	none
P46821_S1618	P46821	MAP1B	S1618	0.216655	0.384935	0.844566	-0.243718	none
P46821_T1282	P46821	MAP1B	T1282	0.691921	0.81389	1.19566	0.257811	none
P46821_S1276	P46821	MAP1B	S1276	0.691921	0.81389	1.19566	0.257811	none
P46821_S1280	P46821	MAP1B	S1280	0.691921	0.81389	1.19566	0.257811	none
P46821_S828	P46821	MAP1B	S828	0.0726528	0.180404	1.15418	0.206874	none
P46821_S831	P46821	MAP1B	S831	0.00232549	0.0160474	1.31595	0.3961	none
P46821_S832	P46821	MAP1B	S832	0.00115556	0.0100216	1.38681	0.471772	none
P46821_T1270	P46821	MAP1B	T1270	0.0572478	0.154015	0.625278	-0.67743	none
P46821_S1772	P46821	MAP1B	S1772	0.984365	0.995572	0.99221	-0.0112825	none
P46821_S1899	P46821	MAP1B	S1899	0.0502483	0.139987	1.34439	0.426953	none
P46821_T1898	P46821	MAP1B	T1898	0.0502483	0.139987	1.34439	0.426953	none
P46821_T1896	P46821	MAP1B	T1896	0.167144	0.322308	1.49773	0.582779	none
P46821_T1895	P46821	MAP1B	T1895	0.167144	0.322308	1.49773	0.582779	none
P46821_T837	P46821	MAP1B	T837	0.00581822	0.0307182	1.64328	0.716579	none
P46821_S1527	P46821	MAP1B	S1527	0.0321114	0.101969	1.51969	0.603781	none
P46821_S614	P46821	MAP1B	S614	2.98955e-06	0.000252086	3.8849	1.95788	sig_up
P46821_S601	P46821	MAP1B	S601	0.786061	0.878098	0.928458	-0.107092	none
P46821_T603	P46821	MAP1B	T603	0.786061	0.878098	0.928458	-0.107092	none
P46821_S1785	P46821	MAP1B	S1785	0.869576	0.927066	0.969601	-0.0445369	none
P46821_T1788	P46821	MAP1B	T1788	0.677695	0.802593	1.21935	0.286112	none
P46821_S1076	P46821	MAP1B	S1076	0.420965	0.598776	1.90885	0.932704	none
P46821_T2305	P46821	MAP1B	T2305	4.25645e-05	0.00123071	4.64227	2.21483	sig_up
P46821_T2304	P46821	MAP1B	T2304	4.25645e-05	0.00123071	4.64227	2.21483	sig_up
P46821_T2303	P46821	MAP1B	T2303	4.25645e-05	0.00123071	4.64227	2.21483	sig_up
P46821_S91	P46821	MAP1B	S91	0.00563358	0.0301263	1.7621	0.817293	none
P46821_S1852	P46821	MAP1B	S1852	0.713176	0.829102	1.20357	0.26732	none
P46821_T1853	P46821	MAP1B	T1853	0.713176	0.829102	1.20357	0.26732	none
P46821_S2271	P46821	MAP1B	S2271	0.808116	0.891114	0.412314	-1.27819	none
P46821_S743	P46821	MAP1B	S743	0.924572	0.961144	0.736699	-0.440852	none
P46821_S742	P46821	MAP1B	S742	0.924572	0.961144	0.736699	-0.440852	none
P46821_T744	P46821	MAP1B	T744	0.576329	0.728946	0.930372	-0.104121	none
Q15149_S1732	Q15149	PLEC	S1732	0.000145091	0.00258518	0.51296	-0.96308	moderate_down
Q15149_S3036	Q15149	PLEC	S3036	0.0526961	0.144514	1.54362	0.626318	none
Q15149_T3034	Q15149	PLEC	T3034	0.0526961	0.144514	1.54362	0.626318	none
Q15149_Y3033	Q15149	PLEC	Y3033	0.00584848	0.0308329	3.61536	1.85414	none
Q15149_S4622	Q15149	PLEC	S4622	0.202311	0.366106	1.20932	0.274197	none
Q15149_S4626	Q15149	PLEC	S4626	0.779347	0.872228	1.06221	0.0870669	none
Q15149_T4623	Q15149	PLEC	T4623	0.272389	0.45018	1.13767	0.186079	none
Q15149_S4618	Q15149	PLEC	S4618	0.011705	0.0498176	1.40094	0.486395	none
Q15149_S4620	Q15149	PLEC	S4620	0.0478937	0.13526	1.31004	0.389609	none
Q15149_S4616	Q15149	PLEC	S4616	0.011705	0.0498176	1.40094	0.486395	none
Q15149_Y4611	Q15149	PLEC	Y4611	0.000590569	0.00640376	1.60531	0.682851	moderate_up
Q15149_S4613	Q15149	PLEC	S4613	0.000590569	0.00640376	1.60531	0.682851	moderate_up
Q15149_Y4612	Q15149	PLEC	Y4612	0.00021529	0.00327749	1.54898	0.631321	moderate_up
Q15149_Y4615	Q15149	PLEC	Y4615	0.00021529	0.00327749	1.54898	0.631321	moderate_up
Q15149_S757	Q15149	PLEC	S757	0.0015878	0.0125117	0.517241	-0.951091	none
Q15149_S754	Q15149	PLEC	S754	0.0015878	0.0125117	0.517241	-0.951091	none
Q15149_S751	Q15149	PLEC	S751	0.0015878	0.0125117	0.517241	-0.951091	none
Q15149_T763	Q15149	PLEC	T763	0.0015878	0.0125117	0.517241	-0.951091	none
Q15149_S149	Q15149	PLEC	S149	0.00200036	0.0146004	1.83652	0.876976	none
Q15149_T152	Q15149	PLEC	T152	0.00200036	0.0146004	1.83652	0.876976	none
Q15149_S4384	Q15149	PLEC	S4384	0.00443629	0.0252036	1.34345	0.425938	none
Q15149_S4385	Q15149	PLEC	S4385	0.00806065	0.0384314	1.36452	0.448396	none
Q15149_S4386	Q15149	PLEC	S4386	0.0085893	0.0401393	1.33966	0.42187	none
Q15149_S4382	Q15149	PLEC	S4382	0.0289266	0.0949812	1.26147	0.335111	none
Q15149_S4389	Q15149	PLEC	S4389	0.0085893	0.0401393	1.33966	0.42187	none
Q15149_S4390	Q15149	PLEC	S4390	0.00806065	0.0384314	1.36452	0.448396	none
Q15149_S4396	Q15149	PLEC	S4396	0.32715	0.509045	1.09037	0.124821	none
Q15149_S4391	Q15149	PLEC	S4391	0.00443629	0.0252036	1.37218	0.456468	none
Q15149_S4392	Q15149	PLEC	S4392	0.00708717	0.0350741	1.21246	0.277935	none
Q15149_Y4393	Q15149	PLEC	Y4393	0.317572	0.499279	0.803124	-0.316305	none
Q15149_S4400	Q15149	PLEC	S4400	0.140606	0.284981	1.12691	0.172368	none
Q15149_S3276	Q15149	PLEC	S3276	0.871047	0.928377	0.747579	-0.419702	none
Q15149_T3277	Q15149	PLEC	T3277	0.871047	0.928377	0.747579	-0.419702	none
Q15149_S125	Q15149	PLEC	S125	0.0031183	0.0196499	1.96729	0.976207	none
Q15149_S1444	Q15149	PLEC	S1444	0.175882	0.332049	10.3811	3.37589	none
Q15149_S1448	Q15149	PLEC	S1448	0.175882	0.332049	10.3811	3.37589	none
Q15149_S4406	Q15149	PLEC	S4406	0.529406	0.691641	1.27701	0.352766	none
Q15149_S4408	Q15149	PLEC	S4408	0.529406	0.691641	1.27701	0.352766	none
Q15149_T4402	Q15149	PLEC	T4402	0.529406	0.691641	1.27701	0.352766	none
Q15149_T4414	Q15149	PLEC	T4414	0.529406	0.691641	1.27701	0.352766	none
Q15149_S3457	Q15149	PLEC	S3457	0.640744	0.777389	0.867494	-0.205074	none
Q15149_S3452	Q15149	PLEC	S3452	0.640744	0.777389	0.867494	-0.205074	none
Q15149_S2782	Q15149	PLEC	S2782	0.151659	0.300603	0.556681	-0.845078	none
Q15149_T2815	Q15149	PLEC	T2815	0.965263	0.985448	1.09105	0.125719	none
Q15149_S2802	Q15149	PLEC	S2802	0.780965	0.873199	1.10115	0.139013	none
Q15149_S3580	Q15149	PLEC	S3580	0.0693169	0.174994	2.63581	1.39825	none
Q15149_T3581	Q15149	PLEC	T3581	0.0693169	0.174994	2.63581	1.39825	none
Q15149_S3578	Q15149	PLEC	S3578	0.0693169	0.174994	2.63581	1.39825	none
Q15149_S3583	Q15149	PLEC	S3583	0.0693169	0.174994	2.63581	1.39825	none
Q15149_T3374	Q15149	PLEC	T3374	0.294185	0.474679	0.643362	-0.636298	none
Q15149_T3370	Q15149	PLEC	T3370	0.901782	0.945947	0.823467	-0.280217	none
Q15149_T4030	Q15149	PLEC	T4030	0.0374298	0.113566	0.868056	-0.20414	none
Q15149_S720	Q15149	PLEC	S720	0.000237036	0.00349086	1.54942	0.631732	moderate_up
Q15149_T723	Q15149	PLEC	T723	9.61954e-05	0.00198032	1.58375	0.663347	moderate_up
Q15149_S4054	Q15149	PLEC	S4054	0.00113238	0.0100216	1.70969	0.773739	none
Q15149_S714	Q15149	PLEC	S714	0.0031183	0.0196499	1.52742	0.611101	none
Q15149_T3785	Q15149	PLEC	T3785	0.0593	0.157611	2.11922	1.08353	none
Q15149_S3116	Q15149	PLEC	S3116	0.000227586	0.00345942	6.45058	2.68943	sig_up
Q15149_S4607	Q15149	PLEC	S4607	0.175666	0.331677	0.75718	-0.401293	none
Q15149_T4608	Q15149	PLEC	T4608	0.175666	0.331677	0.75718	-0.401293	none
Q15149_S1194	Q15149	PLEC	S1194	0.559337	0.715299	1.16064	0.214921	none
Q15149_S1435	Q15149	PLEC	S1435	0.0289266	0.0949812	1.38631	0.471245	none
Q15149_S4675	Q15149	PLEC	S4675	0.247438	0.421243	1.19159	0.252885	none
Q15149_S4672	Q15149	PLEC	S4672	0.663581	0.793167	1.12939	0.175547	none
Q15149_S4673	Q15149	PLEC	S4673	0.308174	0.489396	1.10481	0.143801	none
Q15149_S4670	Q15149	PLEC	S4670	0.568223	0.720741	1.25101	0.323089	none
Q15149_Y4668	Q15149	PLEC	Y4668	0.0634694	0.164219	1.44944	0.535496	none
Q15149_S701	Q15149	PLEC	S701	0.16334	0.316292	1.39052	0.475621	none
Q15149_S1554	Q15149	PLEC	S1554	0.00455291	0.0257614	3.20098	1.67851	none
Q15149_S891	Q15149	PLEC	S891	0.552077	0.711417	0.857618	-0.221592	none
Q15149_S887	Q15149	PLEC	S887	0.552077	0.711417	0.857618	-0.221592	none
Q15149_S1717	Q15149	PLEC	S1717	0.202311	0.366106	1.37844	0.463032	none
Q15149_S1710	Q15149	PLEC	S1710	0.202311	0.366106	1.37844	0.463032	none
Q15149_T2886	Q15149	PLEC	T2886	0.00527896	0.0288234	1.70648	0.77102	none
Q15149_S4630	Q15149	PLEC	S4630	0.713176	0.829102	1.11241	0.153692	none
Q15149_T4628	Q15149	PLEC	T4628	0.811993	0.893348	1.02182	0.0311362	none
Q15149_T3152	Q15149	PLEC	T3152	0.621944	0.762617	1.08165	0.113235	none
Q15149_S2834	Q15149	PLEC	S2834	0.776105	0.872228	0.860124	-0.217384	none
Q15149_S2833	Q15149	PLEC	S2833	0.776105	0.872228	0.860124	-0.217384	none
Q15149_S2688	Q15149	PLEC	S2688	0.239651	0.411934	1.57047	0.651201	none
Q15149_S1047	Q15149	PLEC	S1047	0.000701735	0.00713941	1.99208	0.994277	moderate_up
Q15149_T1050	Q15149	PLEC	T1050	0.000701735	0.00713941	1.99208	0.994277	moderate_up
Q15149_S2516	Q15149	PLEC	S2516	0.0701975	0.176556	1.80836	0.854685	none
Q15149_S1566	Q15149	PLEC	S1566	0.00836731	0.0396995	3.19688	1.67666	none
Q15149_S1181	Q15149	PLEC	S1181	0.920344	0.957332	1.52547	0.609251	none
P15924_S176	P15924	DSP	S176	0.0478937	0.13526	0.743801	-0.427012	none
P15924_Y172	P15924	DSP	Y172	0.0902681	0.209463	0.788669	-0.342507	none
P15924_S178	P15924	DSP	S178	0.0355817	0.10973	0.647283	-0.627533	none
P15924_T173	P15924	DSP	T173	0.0246456	0.0849686	0.685306	-0.54518	none
P15924_T184	P15924	DSP	T184	0.0902681	0.209463	0.788669	-0.342507	none
P15924_S53	P15924	DSP	S53	0.0664211	0.169432	0.811718	-0.30095	none
P15924_T61	P15924	DSP	T61	0.0634694	0.164219	0.806906	-0.309527	none
P15924_Y56	P15924	DSP	Y56	0.000314604	0.00418774	0.621512	-0.686147	moderate_down
P15924_T49	P15924	DSP	T49	0.0304844	0.0984143	0.74965	-0.415711	none
P15924_T59	P15924	DSP	T59	0.869576	0.927066	0.990113	-0.0143347	none
P15924_S63	P15924	DSP	S63	0.915394	0.955448	1.03767	0.0533546	none
P15924_S2406	P15924	DSP	S2406	0.762792	0.86206	1.36494	0.448838	none
P15924_S2549	P15924	DSP	S2549	0.976887	0.990722	1.14855	0.199817	none
P15924_S2551	P15924	DSP	S2551	0.976887	0.990722	1.14855	0.199817	none
P15924_S2553	P15924	DSP	S2553	0.976887	0.990722	1.14855	0.199817	none
P15924_S2000	P15924	DSP	S2000	0.00663986	0.0335078	0.434767	-1.20169	none
P15924_S2607	P15924	DSP	S2607	0.0355817	0.10973	0.369393	-1.43677	none
P15924_S2606	P15924	DSP	S2606	0.0140045	0.0565693	0.37249	-1.42473	none
P15924_S2608	P15924	DSP	S2608	0.0634694	0.164219	0.452449	-1.14417	none
P15924_T2612	P15924	DSP	T2612	0.0140045	0.0565693	0.37249	-1.42473	none
P15924_S2610	P15924	DSP	S2610	0.255576	0.431216	0.583687	-0.776732	none
P15924_S2617	P15924	DSP	S2617	0.0634694	0.164219	0.452449	-1.14417	none
P15924_S2616	P15924	DSP	S2616	0.255576	0.431216	0.583687	-0.776732	none
P15924_S1623	P15924	DSP	S1623	0.202225	0.366106	2.36194	1.23997	none
P15924_S2570	P15924	DSP	S2570	0.467763	0.641154	1.05007	0.070482	none
P15924_S2578	P15924	DSP	S2578	0.175666	0.331677	0.854904	-0.226166	none
P15924_S2575	P15924	DSP	S2575	0.467763	0.641154	1.05007	0.070482	none
P15924_S2572	P15924	DSP	S2572	0.467763	0.641154	1.05007	0.070482	none
P15924_S2571	P15924	DSP	S2571	0.467763	0.641154	1.05007	0.070482	none
P15924_S2583	P15924	DSP	S2583	0.175666	0.331677	0.854904	-0.226166	none
P15924_S2585	P15924	DSP	S2585	0.175666	0.331677	0.825968	-0.275842	none
P15924_S2584	P15924	DSP	S2584	0.175666	0.331677	0.854904	-0.226166	none
P15924_T2569	P15924	DSP	T2569	0.467763	0.641154	1.05007	0.070482	none
P15924_S2589	P15924	DSP	S2589	0.00171606	0.0131538	0.470803	-1.0868	none
P15924_S2591	P15924	DSP	S2591	0.00034511	0.00445416	0.354607	-1.49571	sig_down
P15924_S1920	P15924	DSP	S1920	0.110314	0.242442	0.366134	-1.44955	none
P15924_T1921	P15924	DSP	T1921	0.110314	0.242442	0.366134	-1.44955	none
P15924_T1924	P15924	DSP	T1924	0.491946	0.66144	0.685267	-0.545263	none
P15924_S2526	P15924	DSP	S2526	0.0233424	0.0816199	0.823839	-0.279566	none
P15924_Y2528	P15924	DSP	Y2528	0.0552396	0.149785	0.866114	-0.207371	none
P15924_T2524	P15924	DSP	T2524	0.0233424	0.0816199	0.823839	-0.279566	none
P15924_S2849	P15924	DSP	S2849	0.130166	0.270318	1.47861	0.564245	none
P15924_T1264	P15924	DSP	T1264	0.946101	0.972555	1.07385	0.102798	none
P15924_S1259	P15924	DSP	S1259	0.805047	0.891114	0.939002	-0.0908006	none
P15924_S2024	P15924	DSP	S2024	0.764553	0.86206	1.04333	0.0611923	none
P15924_S2022	P15924	DSP	S2022	0.764553	0.86206	1.04333	0.0611923	none
P15924_S2017	P15924	DSP	S2017	0.764553	0.86206	1.04333	0.0611923	none
P15924_S189	P15924	DSP	S189	0.29931	0.478889	0.574193	-0.800393	none
P15924_S246	P15924	DSP	S246	0.107101	0.236343	2.03407	1.02437	none
P15924_S610	P15924	DSP	S610	0.0177809	0.0674526	0.153653	-2.70225	none
P15924_S2676	P15924	DSP	S2676	0.155836	0.306934	0.66631	-0.585734	none
P15924_S1361	P15924	DSP	S1361	0.0271313	0.0913765	0.645376	-0.631787	none
P15924_S2821	P15924	DSP	S2821	0.00250488	0.016878	0.483477	-1.04848	none
P15924_S2825	P15924	DSP	S2825	0.00581822	0.0307182	0.544789	-0.87623	none
P15924_Y2817	P15924	DSP	Y2817	0.00475168	0.0265754	0.582654	-0.779289	none
P15924_S2815	P15924	DSP	S2815	0.00290059	0.0186314	0.592653	-0.754741	none
P15924_S2820	P15924	DSP	S2820	0.00359718	0.0216957	0.49115	-1.02577	none
P15924_S2257	P15924	DSP	S2257	0.532952	0.694915	1.02276	0.0324687	none
P15924_S2258	P15924	DSP	S2258	0.532952	0.694915	1.02276	0.0324687	none
P15924_T1955	P15924	DSP	T1955	0.677695	0.802593	1.264	0.337995	none
P15924_T1953	P15924	DSP	T1953	0.677695	0.802593	1.264	0.337995	none
P15924_S22	P15924	DSP	S22	0.0274356	0.0913765	0.679204	-0.558083	none
P15924_S2594	P15924	DSP	S2594	0.0103586	0.0459585	0.502653	-0.992366	none
P15924_S32	P15924	DSP	S32	0.000106774	0.00211372	0.467265	-1.09769	sig_down
P15924_T37	P15924	DSP	T37	0.000106774	0.00211372	0.467265	-1.09769	sig_down
P15924_Y28	P15924	DSP	Y28	0.000764023	0.00759709	0.403003	-1.31114	sig_down
P15924_T31	P15924	DSP	T31	5.02225e-05	0.00134169	0.519573	-0.944602	moderate_down
P15924_S38	P15924	DSP	S38	6.98715e-05	0.00163622	0.523155	-0.93469	moderate_down
P15924_S597	P15924	DSP	S597	0.00708717	0.0350741	1.66435	0.734962	none
P15924_Y2316	P15924	DSP	Y2316	0.809166	0.891114	1.06696	0.0935065	none
P15924_S957	P15924	DSP	S957	0.0246456	0.0849686	0.517093	-0.951504	none
P15924_S2708	P15924	DSP	S2708	0.884809	0.937728	1.17056	0.227201	none
P15924_S1127	P15924	DSP	S1127	0.399205	0.577469	0.68105	-0.554168	none
P15924_T102	P15924	DSP	T102	0.432721	0.609891	1.4572	0.543195	none
P15924_Y95	P15924	DSP	Y95	0.432721	0.609891	1.4572	0.543195	none
P15924_S1708	P15924	DSP	S1708	0.838187	0.909457	1.21856	0.285177	none
P15924_S2810	P15924	DSP	S2810	0.0456296	0.130838	0.612927	-0.706214	none
P15924_S2807	P15924	DSP	S2807	0.0456296	0.130838	0.612927	-0.706214	none
P15924_S2809	P15924	DSP	S2809	0.0526961	0.144514	0.600826	-0.73498	none
P15924_S1519	P15924	DSP	S1519	0.555138	0.711543	0.845962	-0.241336	none
P15924_S1520	P15924	DSP	S1520	0.555138	0.711543	0.845962	-0.241336	none
P15924_T1524	P15924	DSP	T1524	0.555138	0.711543	0.845962	-0.241336	none
P15924_S2101	P15924	DSP	S2101	0.0034917	0.0214232	0.429602	-1.21893	none
P15924_S2209	P15924	DSP	S2209	7.00634e-06	0.000409009	0.403424	-1.30963	sig_down
P15924_S2207	P15924	DSP	S2207	7.00634e-06	0.000409009	0.403424	-1.30963	sig_down
P15924_S1658	P15924	DSP	S1658	0.00034511	0.00445416	0.443192	-1.174	sig_down
P15924_S1659	P15924	DSP	S1659	0.00232549	0.0160474	0.678637	-0.559289	none
P15924_S1282	P15924	DSP	S1282	0.510418	0.678545	1.00487	0.00700497	none
P15924_S911	P15924	DSP	S911	0.0260093	0.0881621	0.667806	-0.582499	none
P15924_S594	P15924	DSP	S594	0.113509	0.246844	1.43991	0.525979	none
P15924_S1078	P15924	DSP	S1078	2.82489e-05	0.000950978	0.557317	-0.843431	moderate_down
P15924_S2071	P15924	DSP	S2071	0.0557665	0.150848	0.713736	-0.486537	none
P15924_T1930	P15924	DSP	T1930	0.367257	0.546971	1.30709	0.386357	none
P15924_S1926	P15924	DSP	S1926	0.367257	0.546971	1.30709	0.386357	none
P15924_S1841	P15924	DSP	S1841	0.13321	0.275517	0.478997	-1.06191	none
P15924_S920	P15924	DSP	S920	3.17786e-05	0.00101584	0.466009	-1.10157	sig_down
P15924_T922	P15924	DSP	T922	3.17786e-05	0.00101584	0.466009	-1.10157	sig_down
P15924_T2595	P15924	DSP	T2595	0.930735	0.963899	1.25343	0.325884	none
P15924_S2598	P15924	DSP	S2598	0.649581	0.783126	1.41423	0.50002	none
P15924_S2597	P15924	DSP	S2597	0.930735	0.963899	1.25343	0.325884	none
P15924_S2644	P15924	DSP	S2644	0.00833891	0.0396137	2.02771	1.01985	none
P15924_S2632	P15924	DSP	S2632	0.424043	0.601231	0.978808	-0.0309017	none
P15924_S166	P15924	DSP	S166	0.404178	0.583537	0.670035	-0.577692	none
P15924_S165	P15924	DSP	S165	0.404178	0.583537	0.670035	-0.577692	none
P15924_T2455	P15924	DSP	T2455	0.0475704	0.13526	0.808305	-0.307028	none
P15924_T2460	P15924	DSP	T2460	0.0475704	0.13526	0.808305	-0.307028	none
P15924_S2792	P15924	DSP	S2792	0.559117	0.715299	0.0506267	-4.30396	none
P15924_S2106	P15924	DSP	S2106	0.602562	0.749648	0.770123	-0.376839	none
P15924_S2769	P15924	DSP	S2769	0.272389	0.45018	1.39057	0.475675	none
P15924_S2768	P15924	DSP	S2768	0.272389	0.45018	1.39057	0.475675	none
P15924_T2767	P15924	DSP	T2767	0.272389	0.45018	1.39057	0.475675	none
P15924_Y2275	P15924	DSP	Y2275	0.569996	0.722616	0.690242	-0.534825	none
P15924_S1070	P15924	DSP	S1070	0.073476	0.182101	0.645924	-0.630563	none
P15924_Y1065	P15924	DSP	Y1065	0.073476	0.182101	0.645924	-0.630563	none
P15924_S2030	P15924	DSP	S2030	0.00267352	0.0177327	2.2451	1.16678	none
P15924_S2746	P15924	DSP	S2746	0.0123302	0.0521063	0.290217	-1.7848	none
P15924_T1183	P15924	DSP	T1183	0.206006	0.371971	2.20036	1.13774	none
P15924_S2868	P15924	DSP	S2868	0.129818	0.270318	0.347808	-1.52364	none
P15924_S317	P15924	DSP	S317	0.798273	0.885256	2.04419	1.03153	none
P15924_T2853	P15924	DSP	T2853	0.169813	0.324673	0.634289	-0.656788	none
P15924_Y1512	P15924	DSP	Y1512	0.649455	0.783126	1.32923	0.41059	none
P15924_S2827	P15924	DSP	S2827	0.368427	0.547598	1.63495	0.709243	none
P15924_S1406	P15924	DSP	S1406	0.272389	0.45018	0.912555	-0.132017	none
P15924_S1404	P15924	DSP	S1404	0.272389	0.45018	0.912555	-0.132017	none
P15924_Y2087	P15924	DSP	Y2087	0.754418	0.857665	0.87933	-0.185524	none
Q9HBL0_S816	Q9HBL0	TNS1	S816	0.605479	0.751754	1.27399	0.349357	none
Q9HBL0_S817	Q9HBL0	TNS1	S817	0.605479	0.751754	1.27399	0.349357	none
Q9HBL0_S818	Q9HBL0	TNS1	S818	0.605479	0.751754	1.27399	0.349357	none
Q9HBL0_S813	Q9HBL0	TNS1	S813	0.605479	0.751754	1.27399	0.349357	none
Q9HBL0_S828	Q9HBL0	TNS1	S828	0.605479	0.751754	1.27399	0.349357	none
Q9HBL0_T825	Q9HBL0	TNS1	T825	0.605479	0.751754	1.27399	0.349357	none
Q9HBL0_T826	Q9HBL0	TNS1	T826	0.605479	0.751754	1.27399	0.349357	none
Q9HBL0_S849	Q9HBL0	TNS1	S849	0.605479	0.751754	1.27399	0.349357	none
Q9HBL0_S1048	Q9HBL0	TNS1	S1048	0.182076	0.340339	0.834269	-0.261416	none
Q9HBL0_S1046	Q9HBL0	TNS1	S1046	0.182076	0.340339	0.834269	-0.261416	none
Q9HBL0_T1052	Q9HBL0	TNS1	T1052	0.182076	0.340339	0.834269	-0.261416	none
Q9HBL0_S1257	Q9HBL0	TNS1	S1257	0.086502	0.203325	0.799212	-0.32335	none
Q9HBL0_Y1254	Q9HBL0	TNS1	Y1254	0.086502	0.203325	0.799212	-0.32335	none
Q9HBL0_S1314	Q9HBL0	TNS1	S1314	0.000177089	0.0029263	0.467826	-1.09596	sig_down
Q9HBL0_S1307	Q9HBL0	TNS1	S1307	0.000177089	0.0029263	0.467826	-1.09596	sig_down
Q9HBL0_S1309	Q9HBL0	TNS1	S1309	0.000590569	0.00640376	0.459191	-1.12284	sig_down
Q9HBL0_Y766	Q9HBL0	TNS1	Y766	0.869576	0.927066	0.998208	-0.00258754	none
Q9HBL0_S764	Q9HBL0	TNS1	S764	0.869576	0.927066	0.998208	-0.00258754	none
Q9HBL0_T775	Q9HBL0	TNS1	T775	0.992295	0.998091	0.994228	-0.00835134	none
Q9HBL0_S772	Q9HBL0	TNS1	S772	0.992295	0.998091	0.994228	-0.00835134	none
Q9HBL0_S769	Q9HBL0	TNS1	S769	0.992295	0.998091	0.994228	-0.00835134	none
Q9HBL0_S792	Q9HBL0	TNS1	S792	0.0578812	0.154428	0.787314	-0.344989	none
Q9HBL0_S794	Q9HBL0	TNS1	S794	0.0578812	0.154428	0.787314	-0.344989	none
Q9HBL0_Y793	Q9HBL0	TNS1	Y793	0.0578812	0.154428	0.787314	-0.344989	none
Q9HBL0_Y796	Q9HBL0	TNS1	Y796	0.0578812	0.154428	0.787314	-0.344989	none
Q9HBL0_Y798	Q9HBL0	TNS1	Y798	0.0578812	0.154428	0.787314	-0.344989	none
Q9HBL0_T418	Q9HBL0	TNS1	T418	0.542198	0.701083	1.08383	0.116145	none
Q9HBL0_T415	Q9HBL0	TNS1	T415	0.542198	0.701083	1.08383	0.116145	none
Q9HBL0_S433	Q9HBL0	TNS1	S433	0.00115556	0.0100216	0.447345	-1.16054	none
Q9HBL0_S427	Q9HBL0	TNS1	S427	0.00115556	0.0100216	0.447345	-1.16054	none
Q9HBL0_S426	Q9HBL0	TNS1	S426	0.00115556	0.0100216	0.447345	-1.16054	none
Q9HBL0_T429	Q9HBL0	TNS1	T429	0.00115556	0.0100216	0.447345	-1.16054	none
Q9HBL0_S621	Q9HBL0	TNS1	S621	0.992295	0.998091	1.18093	0.239927	none
Q9HBL0_S619	Q9HBL0	TNS1	S619	0.992295	0.998091	1.15712	0.210544	none
Q9HBL0_S623	Q9HBL0	TNS1	S623	0.992295	0.998091	1.15712	0.210544	none
Q9HBL0_S733	Q9HBL0	TNS1	S733	0.764553	0.86206	1.0705	0.0982873	none
Q9HBL0_S742	Q9HBL0	TNS1	S742	0.764553	0.86206	1.0705	0.0982873	none
Q9HBL0_S731	Q9HBL0	TNS1	S731	0.568223	0.720741	1.30183	0.380546	none
Q9HBL0_S750	Q9HBL0	TNS1	S750	0.568223	0.720741	1.30183	0.380546	none
Q9HBL0_S753	Q9HBL0	TNS1	S753	0.568223	0.720741	1.30183	0.380546	none
Q9HBL0_S752	Q9HBL0	TNS1	S752	0.568223	0.720741	1.30183	0.380546	none
Q9HBL0_S745	Q9HBL0	TNS1	S745	0.568223	0.720741	1.30183	0.380546	none
Q9HBL0_S746	Q9HBL0	TNS1	S746	0.568223	0.720741	1.30183	0.380546	none
Q9HBL0_S1134	Q9HBL0	TNS1	S1134	0.568223	0.720741	1.11546	0.157638	none
Q9HBL0_S1135	Q9HBL0	TNS1	S1135	0.568223	0.720741	1.11546	0.157638	none
Q9HBL0_S1133	Q9HBL0	TNS1	S1133	0.516765	0.680535	0.997488	-0.00362926	none
Q9HBL0_T1139	Q9HBL0	TNS1	T1139	0.516765	0.680535	0.997488	-0.00362926	none
Q9HBL0_S1160	Q9HBL0	TNS1	S1160	0.516765	0.680535	0.997488	-0.00362926	none
Q9HBL0_S1142	Q9HBL0	TNS1	S1142	0.516765	0.680535	0.997488	-0.00362926	none
Q9HBL0_Y1144	Q9HBL0	TNS1	Y1144	0.516765	0.680535	0.997488	-0.00362926	none
Q9HBL0_Y1149	Q9HBL0	TNS1	Y1149	0.516765	0.680535	0.997488	-0.00362926	none
Q9HBL0_S1143	Q9HBL0	TNS1	S1143	0.516765	0.680535	0.997488	-0.00362926	none
Q9HBL0_S1145	Q9HBL0	TNS1	S1145	0.568223	0.720741	1.11546	0.157638	none
Q9HBL0_S1146	Q9HBL0	TNS1	S1146	0.568223	0.720741	1.11546	0.157638	none
Q9HBL0_S1150	Q9HBL0	TNS1	S1150	0.568223	0.720741	1.11546	0.157638	none
Q9HBL0_S1155	Q9HBL0	TNS1	S1155	0.516765	0.680535	0.997488	-0.00362926	none
Q9HBL0_S1156	Q9HBL0	TNS1	S1156	0.11105	0.242473	0.815441	-0.294347	none
Q9HBL0_S1157	Q9HBL0	TNS1	S1157	0.11105	0.242473	0.815441	-0.294347	none
Q9HBL0_Y1131	Q9HBL0	TNS1	Y1131	0.11105	0.242473	0.815441	-0.294347	none
Q9HBL0_S899	Q9HBL0	TNS1	S899	0.224087	0.393725	0.835906	-0.258587	none
Q9HBL0_S907	Q9HBL0	TNS1	S907	0.11105	0.242473	0.790961	-0.338322	none
Q9HBL0_T911	Q9HBL0	TNS1	T911	0.0456296	0.130838	0.737126	-0.440017	none
Q9HBL0_S912	Q9HBL0	TNS1	S912	0.0726528	0.180404	0.781272	-0.356102	none
Q9HBL0_Y903	Q9HBL0	TNS1	Y903	0.0793395	0.191671	0.789612	-0.340785	none
Q9HBL0_T1350	Q9HBL0	TNS1	T1350	0.555138	0.711543	1.05791	0.081217	none
Q9HBL0_S1349	Q9HBL0	TNS1	S1349	0.555138	0.711543	1.05791	0.081217	none
Q9HBL0_S1352	Q9HBL0	TNS1	S1352	0.555138	0.711543	1.05791	0.081217	none
Q9HBL0_S1343	Q9HBL0	TNS1	S1343	0.555138	0.711543	1.05791	0.081217	none
Q9HBL0_Y1345	Q9HBL0	TNS1	Y1345	0.555138	0.711543	1.05791	0.081217	none
Q9HBL0_S1340	Q9HBL0	TNS1	S1340	0.11105	0.242473	1.0062	0.0089136	none
Q9HBL0_S1341	Q9HBL0	TNS1	S1341	0.555138	0.711543	1.05791	0.081217	none
Q9HBL0_S1356	Q9HBL0	TNS1	S1356	0.11105	0.242473	1.0062	0.0089136	none
Q9HBL0_Y1359	Q9HBL0	TNS1	Y1359	0.555138	0.711543	1.05791	0.081217	none
Q9HBL0_S1369	Q9HBL0	TNS1	S1369	0.0578812	0.154428	0.946345	-0.0795614	none
Q9HBL0_S1371	Q9HBL0	TNS1	S1371	0.0578812	0.154428	0.946345	-0.0795614	none
Q9HBL0_Y1360	Q9HBL0	TNS1	Y1360	0.11105	0.242473	1.0062	0.0089136	none
Q9HBL0_S1364	Q9HBL0	TNS1	S1364	0.0578812	0.154428	0.946345	-0.0795614	none
Q9HBL0_T1368	Q9HBL0	TNS1	T1368	0.27626	0.455513	1.33146	0.413006	none
Q9HBL0_S1374	Q9HBL0	TNS1	S1374	0.27626	0.455513	1.33146	0.413006	none
Q9HBL0_S1582	Q9HBL0	TNS1	S1582	0.0502483	0.139987	1.20587	0.270072	none
Q9HBL0_S1583	Q9HBL0	TNS1	S1583	0.0502483	0.139987	1.20587	0.270072	none
Q9HBL0_S1579	Q9HBL0	TNS1	S1579	0.0101393	0.0455109	1.51927	0.603381	none
Q9HBL0_S1588	Q9HBL0	TNS1	S1588	0.0502483	0.139987	1.20587	0.270072	none
Q9HBL0_T1576	Q9HBL0	TNS1	T1576	0.0101393	0.0455109	1.51927	0.603381	none
Q9HBL0_T1328	Q9HBL0	TNS1	T1328	0.00125244	0.0105987	0.484182	-1.04638	none
Q9HBL0_Y1326	Q9HBL0	TNS1	Y1326	0.00125244	0.0105987	0.484182	-1.04638	none
Q9HBL0_S1327	Q9HBL0	TNS1	S1327	0.00125244	0.0105987	0.484182	-1.04638	none
Q9HBL0_Y1323	Q9HBL0	TNS1	Y1323	0.00125244	0.0105987	0.484182	-1.04638	none
Q9HBL0_T1589	Q9HBL0	TNS1	T1589	0.356962	0.537551	0.931047	-0.103074	none
Q9HBL0_S378	Q9HBL0	TNS1	S378	0.0186869	0.0696616	0.434492	-1.2026	none
Q9HBL0_T379	Q9HBL0	TNS1	T379	0.0186869	0.0696616	0.434492	-1.2026	none
Q9HBL0_S374	Q9HBL0	TNS1	S374	0.0553377	0.149952	0.568878	-0.81381	none
Q9HBL0_T385	Q9HBL0	TNS1	T385	0.00607561	0.0318284	0.355054	-1.49389	none
Q9HBL0_S390	Q9HBL0	TNS1	S390	0.0186869	0.0696616	0.434492	-1.2026	none
Q9HBL0_T392	Q9HBL0	TNS1	T392	0.0186869	0.0696616	0.434492	-1.2026	none
Q9HBL0_T388	Q9HBL0	TNS1	T388	0.00607561	0.0318284	0.355054	-1.49389	none
Q9HBL0_T399	Q9HBL0	TNS1	T399	0.0553377	0.149952	0.568878	-0.81381	none
Q9HBL0_S401	Q9HBL0	TNS1	S401	0.0553377	0.149952	0.568878	-0.81381	none
Q9HBL0_S403	Q9HBL0	TNS1	S403	0.0553377	0.149952	0.568878	-0.81381	none
Q9HBL0_S404	Q9HBL0	TNS1	S404	0.0553377	0.149952	0.568878	-0.81381	none
Q9HBL0_T860	Q9HBL0	TNS1	T860	0.224087	0.393725	0.934492	-0.0977457	none
Q9HBL0_S364	Q9HBL0	TNS1	S364	0.195397	0.357637	0.889258	-0.169326	none
Q9HBL0_Y366	Q9HBL0	TNS1	Y366	0.195397	0.357637	0.889258	-0.169326	none
Q9HBL0_S1417	Q9HBL0	TNS1	S1417	0.209397	0.375613	0.897541	-0.15595	none
Q9HBL0_S1420	Q9HBL0	TNS1	S1420	0.209397	0.375613	0.897541	-0.15595	none
Q9HBL0_S1421	Q9HBL0	TNS1	S1421	0.115614	0.249505	0.804251	-0.314282	none
Q9HBL0_S1423	Q9HBL0	TNS1	S1423	0.075938	0.185946	0.765034	-0.386405	none
Q9HBL0_S1429	Q9HBL0	TNS1	S1429	0.075938	0.185946	0.765034	-0.386405	none
Q9HBL0_S1426	Q9HBL0	TNS1	S1426	0.075938	0.185946	0.765034	-0.386405	none
Q9HBL0_T1427	Q9HBL0	TNS1	T1427	0.0085893	0.0401393	0.728148	-0.457696	none
Q9HBL0_S1413	Q9HBL0	TNS1	S1413	0.209397	0.375613	0.897541	-0.15595	none
Q9HBL0_S1412	Q9HBL0	TNS1	S1412	0.0456296	0.130838	0.812981	-0.298706	none
Q9HBL0_T1433	Q9HBL0	TNS1	T1433	0.0085893	0.0401393	0.728148	-0.457696	none
Q9HBL0_S1431	Q9HBL0	TNS1	S1431	0.0085893	0.0401393	0.728148	-0.457696	none
Q9HBL0_S338	Q9HBL0	TNS1	S338	0.195397	0.357637	0.668339	-0.581348	none
Q9HBL0_Y339	Q9HBL0	TNS1	Y339	0.146055	0.29272	0.603154	-0.729401	none
Q9HBL0_S583	Q9HBL0	TNS1	S583	0.972752	0.990722	1.08774	0.121333	none
Q9HBL0_Y582	Q9HBL0	TNS1	Y582	0.972752	0.990722	1.08774	0.121333	none
Q9HBL0_S581	Q9HBL0	TNS1	S581	0.972752	0.990722	1.08774	0.121333	none
Q9HBL0_S971	Q9HBL0	TNS1	S971	0.0726528	0.180404	0.830044	-0.268741	none
Q9HBL0_S967	Q9HBL0	TNS1	S967	0.00115556	0.0100216	0.516009	-0.954533	none
Q9HBL0_S960	Q9HBL0	TNS1	S960	0.809166	0.891114	1.01846	0.0263847	none
Q9HBL0_S962	Q9HBL0	TNS1	S962	0.0694814	0.174994	0.631715	-0.662655	none
Q9HBL0_S963	Q9HBL0	TNS1	S963	0.0260093	0.0881621	0.643908	-0.635073	none
Q9HBL0_T959	Q9HBL0	TNS1	T959	0.0478937	0.13526	0.757693	-0.400314	none
Q9HBL0_S915	Q9HBL0	TNS1	S915	0.119242	0.255889	0.749211	-0.416557	none
Q9HBL0_T1622	Q9HBL0	TNS1	T1622	0.11105	0.242473	1.82061	0.864422	none
Q9HBL0_S1623	Q9HBL0	TNS1	S1623	0.11105	0.242473	1.82061	0.864422	none
Q9HBL0_T1625	Q9HBL0	TNS1	T1625	0.11105	0.242473	1.82061	0.864422	none
Q9HBL0_T854	Q9HBL0	TNS1	T854	0.720686	0.834221	0.81557	-0.294119	none
Q9HBL0_S858	Q9HBL0	TNS1	S858	0.720686	0.834221	0.81557	-0.294119	none
Q9HBL0_S855	Q9HBL0	TNS1	S855	0.976887	0.990722	0.799134	-0.32349	none
Q9HBL0_S1177	Q9HBL0	TNS1	S1177	0.151659	0.300603	0.878094	-0.187552	none
Q9HBL0_S1167	Q9HBL0	TNS1	S1167	0.151659	0.300603	0.878094	-0.187552	none
Q9HBL0_T1173	Q9HBL0	TNS1	T1173	0.00125244	0.0105987	0.674353	-0.568425	none
Q9HBL0_T1189	Q9HBL0	TNS1	T1189	0.824179	0.900742	1.09629	0.132631	none
Q9HBL0_S1192	Q9HBL0	TNS1	S1192	0.824179	0.900742	1.09629	0.132631	none
Q9HBL0_T1187	Q9HBL0	TNS1	T1187	0.824179	0.900742	1.09629	0.132631	none
Q9HBL0_T1184	Q9HBL0	TNS1	T1184	0.824179	0.900742	1.09629	0.132631	none
Q9HBL0_S1124	Q9HBL0	TNS1	S1124	0.467763	0.641154	0.987841	-0.0176487	none
Q9HBL0_S1117	Q9HBL0	TNS1	S1117	0.224087	0.393725	0.915211	-0.127824	none
Q9HBL0_S1119	Q9HBL0	TNS1	S1119	0.467763	0.641154	0.987841	-0.0176487	none
Q9HBL0_S1126	Q9HBL0	TNS1	S1126	0.224087	0.393725	0.915211	-0.127824	none
Q9HBL0_T1105	Q9HBL0	TNS1	T1105	0.0434537	0.126379	0.657107	-0.605799	none
Q9HBL0_T1107	Q9HBL0	TNS1	T1107	0.0209089	0.0756587	0.606521	-0.721371	none
Q9HBL0_S1113	Q9HBL0	TNS1	S1113	0.0434537	0.126379	0.657107	-0.605799	none
Q9HBL0_S1381	Q9HBL0	TNS1	S1381	0.724121	0.837187	0.944849	-0.0818444	none
Q9HBL0_S1446	Q9HBL0	TNS1	S1446	0.421377	0.598776	1.42334	0.509279	none
Q9HBL0_S1441	Q9HBL0	TNS1	S1441	0.421377	0.598776	1.42334	0.509279	none
Q9HBL0_Y1440	Q9HBL0	TNS1	Y1440	0.421377	0.598776	1.42334	0.509279	none
Q9HBL0_T1449	Q9HBL0	TNS1	T1449	0.555138	0.711543	1.38995	0.475031	none
Q9HBL0_S1271	Q9HBL0	TNS1	S1271	8.01962e-06	0.000435105	0.218634	-2.19341	sig_down
Q9HBL0_S1269	Q9HBL0	TNS1	S1269	1.96779e-05	0.000756013	0.234382	-2.09306	sig_down
Q9HBL0_T1266	Q9HBL0	TNS1	T1266	1.96779e-05	0.000756013	0.234382	-2.09306	sig_down
Q9HBL0_S471	Q9HBL0	TNS1	S471	0.195397	0.357637	0.82595	-0.275874	none
Q9HBL0_S465	Q9HBL0	TNS1	S465	0.195397	0.357637	0.82595	-0.275874	none
Q9HBL0_S476	Q9HBL0	TNS1	S476	0.195397	0.357637	0.82595	-0.275874	none
Q9HBL0_S475	Q9HBL0	TNS1	S475	0.195397	0.357637	0.82595	-0.275874	none
Q9HBL0_S1490	Q9HBL0	TNS1	S1490	0.21392	0.382598	0.557066	-0.844079	none
Q9HBL0_S1492	Q9HBL0	TNS1	S1492	0.21392	0.382598	0.557066	-0.844079	none
Q9HBL0_S1400	Q9HBL0	TNS1	S1400	0.172995	0.329886	0.756288	-0.402992	none
Q9HBL0_S1019	Q9HBL0	TNS1	S1019	0.00444709	0.0252557	0.415646	-1.26657	none
Q9HBL0_S547	Q9HBL0	TNS1	S547	0.749841	0.853204	1.52366	0.607541	none
Q9HBL0_Y548	Q9HBL0	TNS1	Y548	0.749841	0.853204	1.52366	0.607541	none
Q9HBL0_Y559	Q9HBL0	TNS1	Y559	0.306562	0.489396	2.1492	1.1038	none
Q9HBL0_S445	Q9HBL0	TNS1	S445	0.0478937	0.13526	0.70754	-0.499116	none
Q9HBL0_T1265	Q9HBL0	TNS1	T1265	1.02445e-07	3.8873e-05	0.104224	-3.26224	sig_down
Q9HBL0_S948	Q9HBL0	TNS1	S948	0.85439	0.918426	1.02599	0.0370178	none
Q9HBL0_S783	Q9HBL0	TNS1	S783	0.432721	0.609891	0.891896	-0.165053	none
Q9HBL0_T1383	Q9HBL0	TNS1	T1383	0.0514223	0.142882	0.550124	-0.862172	none
Q9HBL0_Y949	Q9HBL0	TNS1	Y949	0.367257	0.546971	0.885107	-0.176076	none
Q9HBL0_S786	Q9HBL0	TNS1	S786	0.459257	0.633905	0.865204	-0.208887	none
Q9HBL0_S1024	Q9HBL0	TNS1	S1024	0.106625	0.235505	0.795532	-0.330008	none
Q9HBL0_Y1025	Q9HBL0	TNS1	Y1025	0.106625	0.235505	0.795532	-0.330008	none
Q9HBL0_S1028	Q9HBL0	TNS1	S1028	0.106625	0.235505	0.795532	-0.330008	none
Q9HBL0_S1393	Q9HBL0	TNS1	S1393	0.659262	0.792349	0.303223	-1.72155	none
Q8IVF2_T5154	Q8IVF2	AHNAK2	T5154	0.513592	0.680535	0.925961	-0.110977	none
Q8IVF2_S5714	Q8IVF2	AHNAK2	S5714	0.263893	0.440814	0.862426	-0.213527	none
Q8IVF2_T5715	Q8IVF2	AHNAK2	T5715	0.216655	0.384935	0.841294	-0.249318	none
Q8IVF2_S5712	Q8IVF2	AHNAK2	S5712	0.663581	0.793167	0.866176	-0.207268	none
Q8IVF2_T228	Q8IVF2	AHNAK2	T228	0.0502483	0.139987	0.664738	-0.589143	none
Q8IVF2_T230	Q8IVF2	AHNAK2	T230	0.0502483	0.139987	0.664738	-0.589143	none
Q8IVF2_T5513	Q8IVF2	AHNAK2	T5513	0.516765	0.680535	0.946044	-0.0800205	none
Q8IVF2_S5509	Q8IVF2	AHNAK2	S5509	0.202311	0.366106	0.978931	-0.030721	none
Q8IVF2_T5508	Q8IVF2	AHNAK2	T5508	0.516765	0.680535	0.946044	-0.0800205	none
Q8IVF2_S5515	Q8IVF2	AHNAK2	S5515	0.202311	0.366106	0.978931	-0.030721	none
Q8IVF2_Y5516	Q8IVF2	AHNAK2	Y5516	0.202311	0.366106	0.978931	-0.030721	none
Q8IVF2_S5739	Q8IVF2	AHNAK2	S5739	0.0664078	0.169432	0.280641	-1.8332	none
Q8IVF2_S5741	Q8IVF2	AHNAK2	S5741	0.0664078	0.169432	0.280641	-1.8332	none
Q8IVF2_S5428	Q8IVF2	AHNAK2	S5428	0.0289266	0.0949812	0.790359	-0.339421	none
Q8IVF2_S5283	Q8IVF2	AHNAK2	S5283	0.900083	0.945183	0.995957	-0.00584513	none
Q8IVF2_T5284	Q8IVF2	AHNAK2	T5284	0.0502483	0.139987	0.678247	-0.560117	none
Q8IVF2_T5288	Q8IVF2	AHNAK2	T5288	0.0502483	0.139987	0.678247	-0.560117	none
Q8IVF2_S5175	Q8IVF2	AHNAK2	S5175	6.2664e-05	0.00151475	0.594134	-0.751141	moderate_down
Q8IVF2_T5172	Q8IVF2	AHNAK2	T5172	6.2664e-05	0.00151475	0.594134	-0.751141	moderate_down
Q8IVF2_S5672	Q8IVF2	AHNAK2	S5672	0.463703	0.639497	1.35007	0.433037	none
Q8IVF2_S4785	Q8IVF2	AHNAK2	S4785	0.00265036	0.0177327	0.560364	-0.835565	none
Q8IVF2_S4782	Q8IVF2	AHNAK2	S4782	0.00265036	0.0177327	0.560364	-0.835565	none
Q8IVF2_S4781	Q8IVF2	AHNAK2	S4781	0.00265036	0.0177327	0.560364	-0.835565	none
Q8IVF2_S2666	Q8IVF2	AHNAK2	S2666	0.887069	0.939139	1.24133	0.311882	none
Q8IVF2_S2661	Q8IVF2	AHNAK2	S2661	0.887069	0.939139	1.24133	0.311882	none
Q8IVF2_S365	Q8IVF2	AHNAK2	S365	7.78167e-05	0.00174205	0.428022	-1.22424	sig_down
Q8IVF2_T369	Q8IVF2	AHNAK2	T369	7.78167e-05	0.00174205	0.428022	-1.22424	sig_down
Q8IVF2_S1710	Q8IVF2	AHNAK2	S1710	0.216655	0.384935	0.52133	-0.939732	none
Q8IVF2_S1707	Q8IVF2	AHNAK2	S1707	0.216655	0.384935	0.52133	-0.939732	none
Q8IVF2_S1712	Q8IVF2	AHNAK2	S1712	0.216655	0.384935	0.52133	-0.939732	none
Q8IVF2_T1704	Q8IVF2	AHNAK2	T1704	0.216655	0.384935	0.52133	-0.939732	none
Q8IVF2_T1703	Q8IVF2	AHNAK2	T1703	0.216655	0.384935	0.52133	-0.939732	none
Q8IVF2_T727	Q8IVF2	AHNAK2	T727	0.133229	0.275517	0.641716	-0.639993	none
Q8IVF2_S724	Q8IVF2	AHNAK2	S724	0.133229	0.275517	0.641716	-0.639993	none
Q8IVF2_S729	Q8IVF2	AHNAK2	S729	0.133229	0.275517	0.641716	-0.639993	none
Q8IVF2_T720	Q8IVF2	AHNAK2	T720	0.133229	0.275517	0.641716	-0.639993	none
Q8IVF2_T721	Q8IVF2	AHNAK2	T721	0.133229	0.275517	0.641716	-0.639993	none
Q8IVF2_S4419	Q8IVF2	AHNAK2	S4419	0.000701735	0.00713941	0.326599	-1.61441	sig_down
Q8IVF2_T4418	Q8IVF2	AHNAK2	T4418	0.000701735	0.00713941	0.326599	-1.61441	sig_down
Q8IVF2_S4425	Q8IVF2	AHNAK2	S4425	0.000701735	0.00713941	0.326599	-1.61441	sig_down
Q8IVF2_S332	Q8IVF2	AHNAK2	S332	0.0828599	0.197048	0.760625	-0.394743	none
Q8IVF2_T330	Q8IVF2	AHNAK2	T330	0.0828599	0.197048	0.760625	-0.394743	none
Q8IVF2_S338	Q8IVF2	AHNAK2	S338	0.0828599	0.197048	0.760625	-0.394743	none
Q8IVF2_T339	Q8IVF2	AHNAK2	T339	0.0828599	0.197048	0.760625	-0.394743	none
Q8IVF2_S337	Q8IVF2	AHNAK2	S337	0.0828599	0.197048	0.760625	-0.394743	none
Q8IVF2_S5057	Q8IVF2	AHNAK2	S5057	0.0140045	0.0565693	0.633294	-0.659054	none
Q8IVF2_S5051	Q8IVF2	AHNAK2	S5051	0.0140045	0.0565693	0.633294	-0.659054	none
Q8IVF2_T5061	Q8IVF2	AHNAK2	T5061	0.0140045	0.0565693	0.633294	-0.659054	none
Q8IVF2_T5053	Q8IVF2	AHNAK2	T5053	0.0140045	0.0565693	0.633294	-0.659054	none
Q8IVF2_S447	Q8IVF2	AHNAK2	S447	0.0213894	0.077152	0.447191	-1.16104	none
Q8IVF2_T443	Q8IVF2	AHNAK2	T443	0.0213894	0.077152	0.447191	-1.16104	none
Q8IVF2_S294	Q8IVF2	AHNAK2	S294	0.216655	0.384935	0.903365	-0.146619	none
Q8IVF2_T296	Q8IVF2	AHNAK2	T296	0.706253	0.823342	0.994847	-0.00745383	none
Q8IVF2_S297	Q8IVF2	AHNAK2	S297	0.706253	0.823342	0.994847	-0.00745383	none
Q8IVF2_T298	Q8IVF2	AHNAK2	T298	0.706253	0.823342	0.994847	-0.00745383	none
Q8IVF2_T300	Q8IVF2	AHNAK2	T300	0.216655	0.384935	0.903365	-0.146619	none
Q8IVF2_S3408	Q8IVF2	AHNAK2	S3408	0.094161	0.216268	0.757067	-0.401506	none
Q8IVF2_S2521	Q8IVF2	AHNAK2	S2521	0.225934	0.395424	0.718178	-0.477587	none
Q8IVF2_S2518	Q8IVF2	AHNAK2	S2518	0.225934	0.395424	0.718178	-0.477587	none
Q8IVF2_S2520	Q8IVF2	AHNAK2	S2520	0.225934	0.395424	0.718178	-0.477587	none
Q8IVF2_T423	Q8IVF2	AHNAK2	T423	0.36333	0.545896	1.43395	0.519992	none
Q8IVF2_S457	Q8IVF2	AHNAK2	S457	0.554601	0.711543	0.712098	-0.489852	none
Q8IVF2_S102	Q8IVF2	AHNAK2	S102	0.862663	0.924522	0.568359	-0.815127	none
Q8IVF2_S1363	Q8IVF2	AHNAK2	S1363	0.0693169	0.174994	1.90044	0.926335	none
Q8IVF2_S2188	Q8IVF2	AHNAK2	S2188	0.0693169	0.174994	1.90044	0.926335	none
Q8IVF2_S2683	Q8IVF2	AHNAK2	S2683	0.0693169	0.174994	1.90044	0.926335	none
Q8IVF2_S1366	Q8IVF2	AHNAK2	S1366	0.0693169	0.174994	1.90044	0.926335	none
Q8IVF2_S2191	Q8IVF2	AHNAK2	S2191	0.0693169	0.174994	1.90044	0.926335	none
Q8IVF2_S2686	Q8IVF2	AHNAK2	S2686	0.0693169	0.174994	1.90044	0.926335	none
Q8IVF2_S639	Q8IVF2	AHNAK2	S639	0.920344	0.957332	1.01858	0.0265616	none
Q8IVF2_S641	Q8IVF2	AHNAK2	S641	0.920344	0.957332	1.01858	0.0265616	none
Q8IVF2_T643	Q8IVF2	AHNAK2	T643	0.920344	0.957332	1.01858	0.0265616	none
Q8IVF2_S753	Q8IVF2	AHNAK2	S753	0.504277	0.672738	1.68295	0.750993	none
Q8IVF2_S4472	Q8IVF2	AHNAK2	S4472	2.50777e-05	0.000878878	0.47805	-1.06477	sig_down
Q8IVF2_S4477	Q8IVF2	AHNAK2	S4477	2.50777e-05	0.000878878	0.47805	-1.06477	sig_down
Q8IVF2_S1172	Q8IVF2	AHNAK2	S1172	0.0018534	0.0138567	0.856415	-0.223619	none
Q8IVF2_S1997	Q8IVF2	AHNAK2	S1997	0.000495408	0.00568475	0.586803	-0.769053	moderate_down
Q8IVF2_S3482	Q8IVF2	AHNAK2	S3482	0.000495408	0.00568475	0.586803	-0.769053	moderate_down
Q8IVF2_S842	Q8IVF2	AHNAK2	S842	0.000177089	0.0029263	0.550139	-0.862133	moderate_down
Q8IVF2_S1007	Q8IVF2	AHNAK2	S1007	0.000177089	0.0029263	0.550139	-0.862133	moderate_down
Q8IVF2_S1337	Q8IVF2	AHNAK2	S1337	0.000177089	0.0029263	0.550139	-0.862133	moderate_down
Q8IVF2_S1502	Q8IVF2	AHNAK2	S1502	0.000177089	0.0029263	0.550139	-0.862133	moderate_down
Q8IVF2_S1667	Q8IVF2	AHNAK2	S1667	0.000177089	0.0029263	0.550139	-0.862133	moderate_down
Q8IVF2_S1832	Q8IVF2	AHNAK2	S1832	0.000177089	0.0029263	0.550139	-0.862133	moderate_down
Q8IVF2_S2162	Q8IVF2	AHNAK2	S2162	0.000177089	0.0029263	0.550139	-0.862133	moderate_down
Q8IVF2_S2492	Q8IVF2	AHNAK2	S2492	0.000177089	0.0029263	0.550139	-0.862133	moderate_down
Q8IVF2_S2822	Q8IVF2	AHNAK2	S2822	0.000177089	0.0029263	0.550139	-0.862133	moderate_down
Q8IVF2_S2987	Q8IVF2	AHNAK2	S2987	0.000177089	0.0029263	0.550139	-0.862133	moderate_down
Q8IVF2_S3152	Q8IVF2	AHNAK2	S3152	0.000177089	0.0029263	0.550139	-0.862133	moderate_down
Q8IVF2_S3812	Q8IVF2	AHNAK2	S3812	0.000177089	0.0029263	0.550139	-0.862133	moderate_down
Q8IVF2_S3977	Q8IVF2	AHNAK2	S3977	0.000177089	0.0029263	0.550139	-0.862133	moderate_down
Q8IVF2_S4142	Q8IVF2	AHNAK2	S4142	0.000177089	0.0029263	0.550139	-0.862133	moderate_down
Q8IVF2_S4307	Q8IVF2	AHNAK2	S4307	0.000177089	0.0029263	0.550139	-0.862133	moderate_down
Q8IVF2_S846	Q8IVF2	AHNAK2	S846	5.02225e-05	0.00134169	0.417764	-1.25924	sig_down
Q8IVF2_S1011	Q8IVF2	AHNAK2	S1011	5.02225e-05	0.00134169	0.417764	-1.25924	sig_down
Q8IVF2_S1341	Q8IVF2	AHNAK2	S1341	5.02225e-05	0.00134169	0.417764	-1.25924	sig_down
Q8IVF2_S1506	Q8IVF2	AHNAK2	S1506	5.02225e-05	0.00134169	0.417764	-1.25924	sig_down
Q8IVF2_S1671	Q8IVF2	AHNAK2	S1671	5.02225e-05	0.00134169	0.417764	-1.25924	sig_down
Q8IVF2_S1836	Q8IVF2	AHNAK2	S1836	5.02225e-05	0.00134169	0.417764	-1.25924	sig_down
Q8IVF2_S2166	Q8IVF2	AHNAK2	S2166	5.02225e-05	0.00134169	0.417764	-1.25924	sig_down
Q8IVF2_S2496	Q8IVF2	AHNAK2	S2496	5.02225e-05	0.00134169	0.417764	-1.25924	sig_down
Q8IVF2_S2826	Q8IVF2	AHNAK2	S2826	5.02225e-05	0.00134169	0.417764	-1.25924	sig_down
Q8IVF2_S2991	Q8IVF2	AHNAK2	S2991	5.02225e-05	0.00134169	0.417764	-1.25924	sig_down
Q8IVF2_S3156	Q8IVF2	AHNAK2	S3156	5.02225e-05	0.00134169	0.417764	-1.25924	sig_down
Q8IVF2_S3816	Q8IVF2	AHNAK2	S3816	5.02225e-05	0.00134169	0.417764	-1.25924	sig_down
Q8IVF2_S3981	Q8IVF2	AHNAK2	S3981	5.02225e-05	0.00134169	0.417764	-1.25924	sig_down
Q8IVF2_S4146	Q8IVF2	AHNAK2	S4146	5.02225e-05	0.00134169	0.417764	-1.25924	sig_down
Q8IVF2_S4311	Q8IVF2	AHNAK2	S4311	5.02225e-05	0.00134169	0.417764	-1.25924	sig_down
Q8IVF2_S798	Q8IVF2	AHNAK2	S798	0.918089	0.956311	0.962528	-0.0550995	none
Q8IVF2_S1623	Q8IVF2	AHNAK2	S1623	0.918089	0.956311	0.962528	-0.0550995	none
Q8IVF2_S2613	Q8IVF2	AHNAK2	S2613	0.918089	0.956311	0.962528	-0.0550995	none
Q8IVF2_S2778	Q8IVF2	AHNAK2	S2778	0.918089	0.956311	0.962528	-0.0550995	none
Q8IVF2_S4098	Q8IVF2	AHNAK2	S4098	0.918089	0.956311	0.962528	-0.0550995	none
Q8IVF2_S795	Q8IVF2	AHNAK2	S795	0.918089	0.956311	0.962528	-0.0550995	none
Q8IVF2_S1620	Q8IVF2	AHNAK2	S1620	0.918089	0.956311	0.962528	-0.0550995	none
Q8IVF2_S2610	Q8IVF2	AHNAK2	S2610	0.918089	0.956311	0.962528	-0.0550995	none
Q8IVF2_S2775	Q8IVF2	AHNAK2	S2775	0.918089	0.956311	0.962528	-0.0550995	none
Q8IVF2_S4095	Q8IVF2	AHNAK2	S4095	0.918089	0.956311	0.962528	-0.0550995	none
Q8IVF2_S797	Q8IVF2	AHNAK2	S797	0.918089	0.956311	0.962528	-0.0550995	none
Q8IVF2_S1622	Q8IVF2	AHNAK2	S1622	0.918089	0.956311	0.962528	-0.0550995	none
Q8IVF2_S2612	Q8IVF2	AHNAK2	S2612	0.918089	0.956311	0.962528	-0.0550995	none
Q8IVF2_S2777	Q8IVF2	AHNAK2	S2777	0.918089	0.956311	0.962528	-0.0550995	none
Q8IVF2_S4097	Q8IVF2	AHNAK2	S4097	0.918089	0.956311	0.962528	-0.0550995	none
Q8IVF2_S4046	Q8IVF2	AHNAK2	S4046	0.0374298	0.113566	1.59374	0.672413	none
Q8IVF2_S4615	Q8IVF2	AHNAK2	S4615	0.276252	0.455513	1.51993	0.604002	none
Q8IVF2_S3782	Q8IVF2	AHNAK2	S3782	0.00340524	0.0209764	3.25521	1.70275	none
Q8IVF2_S3343	Q8IVF2	AHNAK2	S3343	0.251309	0.427068	0.0248742	-5.32921	none
Q8IVF2_S5395	Q8IVF2	AHNAK2	S5395	0.127038	0.26698	0.741098	-0.432264	none
Q8IVF2_S851	Q8IVF2	AHNAK2	S851	0.0456296	0.130838	0.872619	-0.196576	none
Q8IVF2_S855	Q8IVF2	AHNAK2	S855	4.48786e-05	0.00124604	0.538484	-0.893025	moderate_down
Q8IVF2_S868	Q8IVF2	AHNAK2	S868	0.778632	0.872228	0.830185	-0.268496	none
Q8IVF2_S3508	Q8IVF2	AHNAK2	S3508	0.778632	0.872228	0.830185	-0.268496	none
Q8IVF2_S870	Q8IVF2	AHNAK2	S870	0.778632	0.872228	0.830185	-0.268496	none
Q8IVF2_S3510	Q8IVF2	AHNAK2	S3510	0.778632	0.872228	0.830185	-0.268496	none
Q8IVF2_S1858	Q8IVF2	AHNAK2	S1858	0.0648652	0.167345	3.16293	1.66126	none
Q8IVF2_S3013	Q8IVF2	AHNAK2	S3013	0.0648652	0.167345	3.16293	1.66126	none
Q8IVF2_S1033	Q8IVF2	AHNAK2	S1033	0.0411023	0.121903	2.07968	1.05637	none
Q8IVF2_S3178	Q8IVF2	AHNAK2	S3178	0.0411023	0.121903	2.07968	1.05637	none
Q8IVF2_S1198	Q8IVF2	AHNAK2	S1198	0.510418	0.678545	0.450245	-1.15122	none
Q8IVF2_S1528	Q8IVF2	AHNAK2	S1528	0.510418	0.678545	0.450245	-1.15122	none
Q8IVF2_S1693	Q8IVF2	AHNAK2	S1693	0.510418	0.678545	0.450245	-1.15122	none
Q8IVF2_S2023	Q8IVF2	AHNAK2	S2023	0.510418	0.678545	0.450245	-1.15122	none
Q8IVF2_S2353	Q8IVF2	AHNAK2	S2353	0.510418	0.678545	0.450245	-1.15122	none
Q8IVF2_S3673	Q8IVF2	AHNAK2	S3673	0.510418	0.678545	0.450245	-1.15122	none
Q8IVF2_S3838	Q8IVF2	AHNAK2	S3838	0.510418	0.678545	0.450245	-1.15122	none
Q8IVF2_S4003	Q8IVF2	AHNAK2	S4003	0.510418	0.678545	0.450245	-1.15122	none
Q8IVF2_S4333	Q8IVF2	AHNAK2	S4333	0.510418	0.678545	0.450245	-1.15122	none
Q8IVF2_S280	Q8IVF2	AHNAK2	S280	0.0526961	0.144514	0.820815	-0.28487	none
Q8IVF2_S281	Q8IVF2	AHNAK2	S281	0.0526961	0.144514	0.820815	-0.28487	none
Q8IVF2_S282	Q8IVF2	AHNAK2	S282	0.0526961	0.144514	0.820815	-0.28487	none
Q8IVF2_S278	Q8IVF2	AHNAK2	S278	0.0526961	0.144514	0.820815	-0.28487	none
Q8IVF2_S1567	Q8IVF2	AHNAK2	S1567	0.404217	0.583537	0.79367	-0.333389	none
Q8IVF2_S2207	Q8IVF2	AHNAK2	S2207	0.405885	0.585808	0.725497	-0.462959	none
Q8IVF2_S693	Q8IVF2	AHNAK2	S693	3.57004e-05	0.00108479	0.420097	-1.25121	sig_down
Q8IVF2_S3656	Q8IVF2	AHNAK2	S3656	3.57004e-05	0.00108479	0.420097	-1.25121	sig_down
Q8IVF2_S5542	Q8IVF2	AHNAK2	S5542	0.130166	0.270318	1.61252	0.68932	none
[truncated: 59,472 more rows]

## Sheet: Fig. 2d
Phosphosite	FC.Prot	FC.Phos	Label
Q09666_S1414	0.465619	3.65671	FC.Phos >= 2 & FC.Phos > FC.Prot
Q09666_S2275	0.465619	3.65671	FC.Phos >= 2 & FC.Phos > FC.Prot
Q09666_S2926	0.465619	3.65671	FC.Phos >= 2 & FC.Phos > FC.Prot
Q9UQ35_S1648	1.22029	2.04475	FC.Phos >= 2 & FC.Phos > FC.Prot
Q9UQ35_S1654	1.22029	2.05942	FC.Phos >= 2 & FC.Phos > FC.Prot
Q9UQ35_S1653	1.22029	2.05942	FC.Phos >= 2 & FC.Phos > FC.Prot
Q9UQ35_S1652	1.22029	2.04475	FC.Phos >= 2 & FC.Phos > FC.Prot
Q9UQ35_S1552	1.22029	2.13292	FC.Phos >= 2 & FC.Phos > FC.Prot
Q9UQ35_T1043	1.22029	2.35111	FC.Phos >= 2 & FC.Phos > FC.Prot
Q9UQ35_S1048	1.22029	2.35111	FC.Phos >= 2 & FC.Phos > FC.Prot
Q9UQ35_Y1049	1.22029	2.35111	FC.Phos >= 2 & FC.Phos > FC.Prot
Q9UQ35_S1101	1.22029	2.19687	FC.Phos >= 2 & FC.Phos > FC.Prot
Q9UQ35_S1099	1.22029	2.30087	FC.Phos >= 2 & FC.Phos > FC.Prot
Q9UQ35_S1069	1.22029	2.18198	FC.Phos >= 2 & FC.Phos > FC.Prot
Q9UQ35_S952	1.22029	2.57318	FC.Phos >= 2 & FC.Phos > FC.Prot
Q9UQ35_S950	1.22029	3.3154	FC.Phos >= 2 & FC.Phos > FC.Prot
Q9UQ35_S1497	1.22029	2.13581	FC.Phos >= 2 & FC.Phos > FC.Prot
Q9UQ35_S1501	1.22029	2.31836	FC.Phos >= 2 & FC.Phos > FC.Prot
Q9UQ35_S1693	1.22029	2.3581	FC.Phos >= 2 & FC.Phos > FC.Prot
Q9UQ35_S1694	1.22029	2.35551	FC.Phos >= 2 & FC.Phos > FC.Prot
Q9UQ35_S1122	1.22029	2.14112	FC.Phos >= 2 & FC.Phos > FC.Prot
Q9UQ35_S901	1.22029	2.58503	FC.Phos >= 2 & FC.Phos > FC.Prot
Q9UQ35_S902	1.22029	2.10164	FC.Phos >= 2 & FC.Phos > FC.Prot
Q9UQ35_S908	1.22029	2.10164	FC.Phos >= 2 & FC.Phos > FC.Prot
Q9UQ35_S2018	1.22029	3.85855	FC.Phos >= 2 & FC.Phos > FC.Prot
Q9UQ35_S2020	1.22029	4.44806	FC.Phos >= 2 & FC.Phos > FC.Prot
Q9UQ35_T2022	1.22029	4.44806	FC.Phos >= 2 & FC.Phos > FC.Prot
Q9UQ35_S1129	1.22029	2.49049	FC.Phos >= 2 & FC.Phos > FC.Prot
Q9UQ35_S2690	1.22029	2.08911	FC.Phos >= 2 & FC.Phos > FC.Prot
Q9UQ35_Y2693	1.22029	2.08911	FC.Phos >= 2 & FC.Phos > FC.Prot
Q9UQ35_S1923	1.22029	2.67261	FC.Phos >= 2 & FC.Phos > FC.Prot
Q9UQ35_S1946	1.22029	2.67261	FC.Phos >= 2 & FC.Phos > FC.Prot
Q9UQ35_S1958	1.22029	2.67261	FC.Phos >= 2 & FC.Phos > FC.Prot
Q9UQ35_S1925	1.22029	2.75455	FC.Phos >= 2 & FC.Phos > FC.Prot
Q9UQ35_S1948	1.22029	2.75455	FC.Phos >= 2 & FC.Phos > FC.Prot
Q9UQ35_S1960	1.22029	2.75455	FC.Phos >= 2 & FC.Phos > FC.Prot
Q9UQ35_T1927	1.22029	3.00355	FC.Phos >= 2 & FC.Phos > FC.Prot
Q9UQ35_T1950	1.22029	3.00355	FC.Phos >= 2 & FC.Phos > FC.Prot
Q9UQ35_T1962	1.22029	3.00355	FC.Phos >= 2 & FC.Phos > FC.Prot
Q9UQ35_S1857	1.22029	2.36871	FC.Phos >= 2 & FC.Phos > FC.Prot
Q9UQ35_T1856	1.22029	2.33736	FC.Phos >= 2 & FC.Phos > FC.Prot
Q9UQ35_S1854	1.22029	2.28476	FC.Phos >= 2 & FC.Phos > FC.Prot
Q9UQ35_S2044	1.22029	3.67591	FC.Phos >= 2 & FC.Phos > FC.Prot
Q9UQ35_S2046	1.22029	3.67591	FC.Phos >= 2 & FC.Phos > FC.Prot
Q9UQ35_T2034	1.22029	4.87537	FC.Phos >= 2 & FC.Phos > FC.Prot
Q9UQ35_S1878	1.22029	2.85677	FC.Phos >= 2 & FC.Phos > FC.Prot
P21333_S2558	0.739066	2.72493	FC.Phos >= 2 & FC.Phos > FC.Prot
Q8WZ42_S33453	0.816856	5.69544	FC.Phos >= 2 & FC.Phos > FC.Prot
Q8WZ42_S33451	0.816856	5.69544	FC.Phos >= 2 & FC.Phos > FC.Prot
Q8WZ42_S33454	0.816856	5.69544	FC.Phos >= 2 & FC.Phos > FC.Prot
Q8WZ42_S24006	0.816856	2.75675	FC.Phos >= 2 & FC.Phos > FC.Prot
Q8WZ42_Y24007	0.816856	2.75675	FC.Phos >= 2 & FC.Phos > FC.Prot
Q8WZ42_S23199	0.816856	3.45515	FC.Phos >= 2 & FC.Phos > FC.Prot
P46821_S1252	0.997408	2.901	FC.Phos >= 2 & FC.Phos > FC.Prot
P46821_S1254	0.997408	2.901	FC.Phos >= 2 & FC.Phos > FC.Prot
P46821_S1248	0.997408	2.901	FC.Phos >= 2 & FC.Phos > FC.Prot
P46821_S1247	0.997408	2.901	FC.Phos >= 2 & FC.Phos > FC.Prot
P46821_S614	0.997408	3.8849	FC.Phos >= 2 & FC.Phos > FC.Prot
P46821_T2305	0.997408	4.64227	FC.Phos >= 2 & FC.Phos > FC.Prot
P46821_T2304	0.997408	4.64227	FC.Phos >= 2 & FC.Phos > FC.Prot
P46821_T2303	0.997408	4.64227	FC.Phos >= 2 & FC.Phos > FC.Prot
Q15149_S3116	1.14256	6.45058	FC.Phos >= 2 & FC.Phos > FC.Prot
Q8IVF2_S4980	0.671762	2.17579	FC.Phos >= 2 & FC.Phos > FC.Prot
Q8IVF2_S593	0.671762	3.58815	FC.Phos >= 2 & FC.Phos > FC.Prot
Q8IVF2_S589	0.671762	3.58815	FC.Phos >= 2 & FC.Phos > FC.Prot
Q8IVF2_S595	0.671762	3.58815	FC.Phos >= 2 & FC.Phos > FC.Prot
Q8IVF2_S1418	0.671762	4.36384	FC.Phos >= 2 & FC.Phos > FC.Prot
Q8IVF2_S2243	0.671762	4.36384	FC.Phos >= 2 & FC.Phos > FC.Prot
Q8IVF2_S2408	0.671762	4.36384	FC.Phos >= 2 & FC.Phos > FC.Prot
Q8IVF2_S2738	0.671762	4.36384	FC.Phos >= 2 & FC.Phos > FC.Prot
Q8IVF2_S3068	0.671762	4.36384	FC.Phos >= 2 & FC.Phos > FC.Prot
Q8IVF2_S3233	0.671762	4.36384	FC.Phos >= 2 & FC.Phos > FC.Prot
Q8IVF2_S4388	0.671762	4.36384	FC.Phos >= 2 & FC.Phos > FC.Prot
Q12888_S580	1.50979	2.73524	FC.Phos >= 2 & FC.Phos > FC.Prot
Q12888_S566	1.50979	2.60033	FC.Phos >= 2 & FC.Phos > FC.Prot
Q12888_S1643	1.50979	2.2466	FC.Phos >= 2 & FC.Phos > FC.Prot
Q12888_S1642	1.50979	2.2466	FC.Phos >= 2 & FC.Phos > FC.Prot
Q12888_T1648	1.50979	2.2466	FC.Phos >= 2 & FC.Phos > FC.Prot
Q12888_T1650	1.50979	2.2466	FC.Phos >= 2 & FC.Phos > FC.Prot
Q12888_S1644	1.50979	2.2466	FC.Phos >= 2 & FC.Phos > FC.Prot
Q12888_S1645	1.50979	2.2466	FC.Phos >= 2 & FC.Phos > FC.Prot
Q12888_S831	1.50979	2.60469	FC.Phos >= 2 & FC.Phos > FC.Prot
Q12888_S830	1.50979	4.1061	FC.Phos >= 2 & FC.Phos > FC.Prot
Q12888_S818	1.50979	4.1061	FC.Phos >= 2 & FC.Phos > FC.Prot
Q12888_T820	1.50979	2.60469	FC.Phos >= 2 & FC.Phos > FC.Prot
Q12888_T823	1.50979	4.1061	FC.Phos >= 2 & FC.Phos > FC.Prot
Q12888_S1426	1.50979	2.18561	FC.Phos >= 2 & FC.Phos > FC.Prot
Q12888_T1414	1.50979	2.57429	FC.Phos >= 2 & FC.Phos > FC.Prot
Q12888_S1101	1.50979	2.20136	FC.Phos >= 2 & FC.Phos > FC.Prot
Q12888_S507	1.50979	2.30717	FC.Phos >= 2 & FC.Phos > FC.Prot
Q12888_T509	1.50979	2.65458	FC.Phos >= 2 & FC.Phos > FC.Prot
Q12888_S1460	1.50979	2.56399	FC.Phos >= 2 & FC.Phos > FC.Prot
Q12888_S1462	1.50979	2.11249	FC.Phos >= 2 & FC.Phos > FC.Prot
Q12888_T1315	1.50979	2.12251	FC.Phos >= 2 & FC.Phos > FC.Prot
Q12888_T1319	1.50979	2.12251	FC.Phos >= 2 & FC.Phos > FC.Prot
Q12888_S1316	1.50979	2.12251	FC.Phos >= 2 & FC.Phos > FC.Prot
Q12888_S1322	1.50979	2.15205	FC.Phos >= 2 & FC.Phos > FC.Prot
Q12888_S1678	1.50979	4.39581	FC.Phos >= 2 & FC.Phos > FC.Prot
Q12888_S1673	1.50979	2.9264	FC.Phos >= 2 & FC.Phos > FC.Prot
Q12888_T1672	1.50979	2.91988	FC.Phos >= 2 & FC.Phos > FC.Prot
Q12888_S484	1.50979	2.56978	FC.Phos >= 2 & FC.Phos > FC.Prot
Q12888_S482	1.50979	2.56978	FC.Phos >= 2 & FC.Phos > FC.Prot
Q12888_S483	1.50979	2.56978	FC.Phos >= 2 & FC.Phos > FC.Prot
Q12888_T486	1.50979	2.56978	FC.Phos >= 2 & FC.Phos > FC.Prot
Q12888_S809	1.50979	2.39917	FC.Phos >= 2 & FC.Phos > FC.Prot
Q12888_T1056	1.50979	2.10658	FC.Phos >= 2 & FC.Phos > FC.Prot
Q12888_T1055	1.50979	2.10658	FC.Phos >= 2 & FC.Phos > FC.Prot
Q9UMS6_S212	0.658179	3.63344	FC.Phos >= 2 & FC.Phos > FC.Prot
P35579_S1714	1.39486	2.00264	FC.Phos >= 2 & FC.Phos > FC.Prot
P35579_S1713	1.39486	2.00264	FC.Phos >= 2 & FC.Phos > FC.Prot
P35579_S1122	1.39486	2.19436	FC.Phos >= 2 & FC.Phos > FC.Prot
P35579_T725	1.39486	3.10247	FC.Phos >= 2 & FC.Phos > FC.Prot
P35579_S728	1.39486	3.10247	FC.Phos >= 2 & FC.Phos > FC.Prot
P35579_Y754	1.39486	2.24974	FC.Phos >= 2 & FC.Phos > FC.Prot
P35579_S751	1.39486	2.24974	FC.Phos >= 2 & FC.Phos > FC.Prot
Q9Y490_S2162	0.868823	2.22001	FC.Phos >= 2 & FC.Phos > FC.Prot
Q9Y490_Y70	0.868823	4.25708	FC.Phos >= 2 & FC.Phos > FC.Prot
Q9Y490_Y71	0.868823	4.25708	FC.Phos >= 2 & FC.Phos > FC.Prot
Q8IYB3_S402	1.31524	2.12307	FC.Phos >= 2 & FC.Phos > FC.Prot
Q8IYB3_T406	1.31524	2.12307	FC.Phos >= 2 & FC.Phos > FC.Prot
Q8IYB3_S696	1.31524	2.03428	FC.Phos >= 2 & FC.Phos > FC.Prot
Q8IYB3_S695	1.31524	2.03428	FC.Phos >= 2 & FC.Phos > FC.Prot
Q8IYB3_S463	1.31524	2.38437	FC.Phos >= 2 & FC.Phos > FC.Prot
Q8IYB3_S465	1.31524	2.38437	FC.Phos >= 2 & FC.Phos > FC.Prot
Q8IYB3_S756	1.31524	2.76111	FC.Phos >= 2 & FC.Phos > FC.Prot
Q8IYB3_S754	1.31524	2.69568	FC.Phos >= 2 & FC.Phos > FC.Prot
Q8IYB3_S752	1.31524	2.76111	FC.Phos >= 2 & FC.Phos > FC.Prot
Q8IYB3_S549	1.31524	2.48448	FC.Phos >= 2 & FC.Phos > FC.Prot
Q8IYB3_S389	1.31524	2.48221	FC.Phos >= 2 & FC.Phos > FC.Prot
Q8IYB3_S393	1.31524	2.44358	FC.Phos >= 2 & FC.Phos > FC.Prot
Q8IYB3_S391	1.31524	2.33257	FC.Phos >= 2 & FC.Phos > FC.Prot
Q8IYB3_S605	1.31524	2.13297	FC.Phos >= 2 & FC.Phos > FC.Prot
Q8IYB3_S607	1.31524	2.16533	FC.Phos >= 2 & FC.Phos > FC.Prot
Q8IYB3_Y604	1.31524	2.13297	FC.Phos >= 2 & FC.Phos > FC.Prot
Q8IYB3_T574	1.31524	2.46967	FC.Phos >= 2 & FC.Phos > FC.Prot
Q8IYB3_S713	1.31524	2.00923	FC.Phos >= 2 & FC.Phos > FC.Prot
Q8IYB3_T572	1.31524	2.3068	FC.Phos >= 2 & FC.Phos > FC.Prot
Q8IYB3_S597	1.31524	2.34552	FC.Phos >= 2 & FC.Phos > FC.Prot
Q8IYB3_Y596	1.31524	2.34552	FC.Phos >= 2 & FC.Phos > FC.Prot
P13647_S574	0.551659	4.26984	FC.Phos >= 2 & FC.Phos > FC.Prot
P13647_S567	0.551659	4.26984	FC.Phos >= 2 & FC.Phos > FC.Prot
P13647_S571	0.551659	4.7842	FC.Phos >= 2 & FC.Phos > FC.Prot
P13647_S573	0.551659	4.7842	FC.Phos >= 2 & FC.Phos > FC.Prot
P13647_S572	0.551659	3.52827	FC.Phos >= 2 & FC.Phos > FC.Prot
Q9BX66_T786	0.611643	3.54308	FC.Phos >= 2 & FC.Phos > FC.Prot
P02533_S128	1.53815	3.7645	FC.Phos >= 2 & FC.Phos > FC.Prot
P02533_Y129	1.53815	3.7645	FC.Phos >= 2 & FC.Phos > FC.Prot
P78559_S1791	1.01796	6.21395	FC.Phos >= 2 & FC.Phos > FC.Prot
P78559_S1801	1.01796	2.96068	FC.Phos >= 2 & FC.Phos > FC.Prot
P78559_S1797	1.01796	2.96068	FC.Phos >= 2 & FC.Phos > FC.Prot
P78559_S1000	1.01796	2.18068	FC.Phos >= 2 & FC.Phos > FC.Prot
P78559_S1004	1.01796	2.18068	FC.Phos >= 2 & FC.Phos > FC.Prot
P78559_T1006	1.01796	2.18068	FC.Phos >= 2 & FC.Phos > FC.Prot
P78559_S1600	1.01796	4.50019	FC.Phos >= 2 & FC.Phos > FC.Prot
P78559_S2629	1.01796	3.22755	FC.Phos >= 2 & FC.Phos > FC.Prot
P78559_T2631	1.01796	3.22755	FC.Phos >= 2 & FC.Phos > FC.Prot
Q8WWI1_S263	0.515049	2.876	FC.Phos >= 2 & FC.Phos > FC.Prot
Q8WWI1_S257	0.515049	2.876	FC.Phos >= 2 & FC.Phos > FC.Prot
Q8WWI1_S262	0.515049	2.876	FC.Phos >= 2 & FC.Phos > FC.Prot
Q8WWI1_T259	0.515049	2.876	FC.Phos >= 2 & FC.Phos > FC.Prot
Q8WWI1_S260	0.515049	2.876	FC.Phos >= 2 & FC.Phos > FC.Prot
Q9H1E3_S130	1.78297	2.66232	FC.Phos >= 2 & FC.Phos > FC.Prot
Q9H1E3_Y146	1.78297	2.66232	FC.Phos >= 2 & FC.Phos > FC.Prot
Q9H1E3_S148	1.78297	3.41729	FC.Phos >= 2 & FC.Phos > FC.Prot
Q9H1E3_S181	1.78297	4.15503	FC.Phos >= 2 & FC.Phos > FC.Prot
Q9H1E3_T179	1.78297	3.91798	FC.Phos >= 2 & FC.Phos > FC.Prot
Q9H1E3_S240	1.78297	3.21034	FC.Phos >= 2 & FC.Phos > FC.Prot
Q9H1E3_T177	1.78297	4.08661	FC.Phos >= 2 & FC.Phos > FC.Prot
P07900_S453	1.21057	2.20953	FC.Phos >= 2 & FC.Phos > FC.Prot
O75369_S2107	1.20405	2.95973	FC.Phos >= 2 & FC.Phos > FC.Prot
O75369_S2113	1.20405	2.95973	FC.Phos >= 2 & FC.Phos > FC.Prot
O75369_T2110	1.20405	2.95973	FC.Phos >= 2 & FC.Phos > FC.Prot
O75369_S1433	1.20405	2.28663	FC.Phos >= 2 & FC.Phos > FC.Prot
O75369_T436	1.20405	13.2841	FC.Phos >= 2 & FC.Phos > FC.Prot
O75369_S1946	1.20405	2.08427	FC.Phos >= 2 & FC.Phos > FC.Prot
P49792_S1573	1.22036	2.71988	FC.Phos >= 2 & FC.Phos > FC.Prot
P49792_S1575	1.22036	2.71988	FC.Phos >= 2 & FC.Phos > FC.Prot
P49792_T1576	1.22036	2.71988	FC.Phos >= 2 & FC.Phos > FC.Prot
P49792_S1577	1.22036	2.71988	FC.Phos >= 2 & FC.Phos > FC.Prot
P49792_S21	1.22036	2.5151	FC.Phos >= 2 & FC.Phos > FC.Prot
P49792_T19	1.22036	2.5151	FC.Phos >= 2 & FC.Phos > FC.Prot
P49792_Y11	1.22036	2.5151	FC.Phos >= 2 & FC.Phos > FC.Prot
P49792_S2278	1.22036	2.5018	FC.Phos >= 2 & FC.Phos > FC.Prot
P49792_S3207	1.22036	3.13149	FC.Phos >= 2 & FC.Phos > FC.Prot
P49792_S3204	1.22036	3.13149	FC.Phos >= 2 & FC.Phos > FC.Prot
P49792_S1955	1.22036	2.31017	FC.Phos >= 2 & FC.Phos > FC.Prot
P49792_S796	1.22036	2.40999	FC.Phos >= 2 & FC.Phos > FC.Prot
P49792_T799	1.22036	2.52364	FC.Phos >= 2 & FC.Phos > FC.Prot
P49792_S2276	1.22036	2.99981	FC.Phos >= 2 & FC.Phos > FC.Prot
P49792_S788	1.22036	2.19582	FC.Phos >= 2 & FC.Phos > FC.Prot
P49792_S790	1.22036	2.19582	FC.Phos >= 2 & FC.Phos > FC.Prot
P49792_Y795	1.22036	2.67435	FC.Phos >= 2 & FC.Phos > FC.Prot
P49792_S2510	1.22036	2.09272	FC.Phos >= 2 & FC.Phos > FC.Prot
P35555_S2563	0.794758	3.07177	FC.Phos >= 2 & FC.Phos > FC.Prot
P35555_S2564	0.794758	3.07177	FC.Phos >= 2 & FC.Phos > FC.Prot
P35555_T2561	0.794758	3.07177	FC.Phos >= 2 & FC.Phos > FC.Prot
P35555_S2557	0.794758	3.07177	FC.Phos >= 2 & FC.Phos > FC.Prot
O95425_T1111	0.823071	2.28241	FC.Phos >= 2 & FC.Phos > FC.Prot
O95425_T1113	0.823071	3.08423	FC.Phos >= 2 & FC.Phos > FC.Prot
P48681_S945	0.933428	2.9626	FC.Phos >= 2 & FC.Phos > FC.Prot
P48681_S578	0.933428	3.03389	FC.Phos >= 2 & FC.Phos > FC.Prot
Q5T200_T263	0.74057	2.13685	FC.Phos >= 2 & FC.Phos > FC.Prot
Q5T200_S265	0.74057	2.13685	FC.Phos >= 2 & FC.Phos > FC.Prot
Q5T200_S316	0.74057	2.46255	FC.Phos >= 2 & FC.Phos > FC.Prot
Q5T200_S318	0.74057	2.6558	FC.Phos >= 2 & FC.Phos > FC.Prot
Q5T200_S325	0.74057	2.39172	FC.Phos >= 2 & FC.Phos > FC.Prot
Q5T200_S328	0.74057	3.72865	FC.Phos >= 2 & FC.Phos > FC.Prot
Q5T200_S380	0.74057	4.66488	FC.Phos >= 2 & FC.Phos > FC.Prot
Q5T200_S833	0.74057	3.54997	FC.Phos >= 2 & FC.Phos > FC.Prot
Q5T200_S848	0.74057	21.9815	FC.Phos >= 2 & FC.Phos > FC.Prot
Q5T200_S853	0.74057	21.9815	FC.Phos >= 2 & FC.Phos > FC.Prot
Q5T200_S64	0.74057	2.28052	FC.Phos >= 2 & FC.Phos > FC.Prot
Q13428_S583	1.60535	3.20807	FC.Phos >= 2 & FC.Phos > FC.Prot
Q13428_S582	1.60535	3.20807	FC.Phos >= 2 & FC.Phos > FC.Prot
Q13428_T581	1.60535	3.20807	FC.Phos >= 2 & FC.Phos > FC.Prot
Q13428_S375	1.60535	2.75621	FC.Phos >= 2 & FC.Phos > FC.Prot
Q13428_S156	1.60535	4.36006	FC.Phos >= 2 & FC.Phos > FC.Prot
Q13428_S153	1.60535	4.36006	FC.Phos >= 2 & FC.Phos > FC.Prot
Q13428_S906	1.60535	3.28914	FC.Phos >= 2 & FC.Phos > FC.Prot
Q13428_T914	1.60535	2.06247	FC.Phos >= 2 & FC.Phos > FC.Prot
Q14676_S108	1.53041	3.15226	FC.Phos >= 2 & FC.Phos > FC.Prot
Q7Z6Z7_S1077	1.00659	2.50575	FC.Phos >= 2 & FC.Phos > FC.Prot
O75533_T299	1.27742	6.26505	FC.Phos >= 2 & FC.Phos > FC.Prot
Q9Y2W1_T874	1.3332	2.41498	FC.Phos >= 2 & FC.Phos > FC.Prot
Q9Y2W1_Y873	1.3332	2.41498	FC.Phos >= 2 & FC.Phos > FC.Prot
Q9Y2W1_S682	1.3332	2.67449	FC.Phos >= 2 & FC.Phos > FC.Prot
Q9Y2W1_S684	1.3332	3.23949	FC.Phos >= 2 & FC.Phos > FC.Prot
Q9Y2W1_T685	1.3332	3.23949	FC.Phos >= 2 & FC.Phos > FC.Prot
Q9Y2W1_S672	1.3332	59.6763	FC.Phos >= 2 & FC.Phos > FC.Prot
P18206_S755	0.755315	2.49784	FC.Phos >= 2 & FC.Phos > FC.Prot
P18206_T754	0.755315	2.49784	FC.Phos >= 2 & FC.Phos > FC.Prot
P18206_S795	0.755315	2.12846	FC.Phos >= 2 & FC.Phos > FC.Prot
P18206_T1058	0.755315	4.80727	FC.Phos >= 2 & FC.Phos > FC.Prot
P18206_S1060	0.755315	4.80727	FC.Phos >= 2 & FC.Phos > FC.Prot
P18206_T1061	0.755315	4.80727	FC.Phos >= 2 & FC.Phos > FC.Prot
P18206_S816	0.755315	2.73319	FC.Phos >= 2 & FC.Phos > FC.Prot
P18206_Y822	0.755315	2.73319	FC.Phos >= 2 & FC.Phos > FC.Prot
P18206_S820	0.755315	2.73319	FC.Phos >= 2 & FC.Phos > FC.Prot
Q9NYF8_S319	1.37401	5.93497	FC.Phos >= 2 & FC.Phos > FC.Prot
Q9NYF8_S320	1.37401	5.93497	FC.Phos >= 2 & FC.Phos > FC.Prot
Q9NYF8_S177	1.37401	2.25795	FC.Phos >= 2 & FC.Phos > FC.Prot
Q9NYF8_T840	1.37401	2.6409	FC.Phos >= 2 & FC.Phos > FC.Prot
Q9NYF8_Y839	1.37401	2.6409	FC.Phos >= 2 & FC.Phos > FC.Prot
Q9NYF8_S512	1.37401	2.5345	FC.Phos >= 2 & FC.Phos > FC.Prot
Q9NYF8_Y511	1.37401	2.5345	FC.Phos >= 2 & FC.Phos > FC.Prot
Q9NYF8_S648	1.37401	5.23531	FC.Phos >= 2 & FC.Phos > FC.Prot
P46013_S2505	2.08286	3.53611	FC.Phos >= 2 & FC.Phos > FC.Prot
P46013_T2504	2.08286	3.53611	FC.Phos >= 2 & FC.Phos > FC.Prot
P46013_T2508	2.08286	3.53611	FC.Phos >= 2 & FC.Phos > FC.Prot
P46013_T2509	2.08286	3.53611	FC.Phos >= 2 & FC.Phos > FC.Prot
P46013_T2511	2.08286	3.53611	FC.Phos >= 2 & FC.Phos > FC.Prot
P46013_S357	2.08286	4.57236	FC.Phos >= 2 & FC.Phos > FC.Prot
P46013_S352	2.08286	4.57236	FC.Phos >= 2 & FC.Phos > FC.Prot
P46013_S2828	2.08286	4.16868	FC.Phos >= 2 & FC.Phos > FC.Prot
P46013_S2827	2.08286	4.16868	FC.Phos >= 2 & FC.Phos > FC.Prot
P46013_S128	2.08286	2.87056	FC.Phos >= 2 & FC.Phos > FC.Prot
P02751_S2384	1.7126	2.93006	FC.Phos >= 2 & FC.Phos > FC.Prot
Q9UKV3_S1104	1.35557	2.3462	FC.Phos >= 2 & FC.Phos > FC.Prot
Q9UKV3_S714	1.35557	4.25512	FC.Phos >= 2 & FC.Phos > FC.Prot
Q04695_S32	3.06596	5.10447	FC.Phos >= 2 & FC.Phos > FC.Prot
Q04695_S423	3.06596	9.68316	FC.Phos >= 2 & FC.Phos > FC.Prot
Q04695_S422	3.06596	9.68316	FC.Phos >= 2 & FC.Phos > FC.Prot
Q04695_S39	3.06596	4.40636	FC.Phos >= 2 & FC.Phos > FC.Prot
Q04695_S323	3.06596	2.06575	FC.Phos >= 2 & FC.Phos <= FC.Prot
Q04695_T331	3.06596	2.06575	FC.Phos >= 2 & FC.Phos <= FC.Prot
Q04695_S10	3.06596	5.8828	FC.Phos >= 2 & FC.Phos > FC.Prot
Q04695_T27	3.06596	4.26346	FC.Phos >= 2 & FC.Phos > FC.Prot
Q04695_S97	3.06596	3.7645	FC.Phos >= 2 & FC.Phos > FC.Prot
Q04695_Y98	3.06596	3.7645	FC.Phos >= 2 & FC.Phos > FC.Prot
P08670_S56	0.913366	2.90752	FC.Phos >= 2 & FC.Phos > FC.Prot
P08670_S55	0.913366	2.90752	FC.Phos >= 2 & FC.Phos > FC.Prot
P08670_S51	0.913366	2.90752	FC.Phos >= 2 & FC.Phos > FC.Prot
P08670_Y53	0.913366	2.90752	FC.Phos >= 2 & FC.Phos > FC.Prot
P08670_Y61	0.913366	2.90752	FC.Phos >= 2 & FC.Phos > FC.Prot
P08670_T63	0.913366	2.90752	FC.Phos >= 2 & FC.Phos > FC.Prot
P08670_S144	0.913366	2.16212	FC.Phos >= 2 & FC.Phos > FC.Prot
Q96ST2_S196	1.54995	2.50419	FC.Phos >= 2 & FC.Phos > FC.Prot
Q96ST2_S198	1.54995	2.50419	FC.Phos >= 2 & FC.Phos > FC.Prot
Q96ST2_S261	1.54995	2.9666	FC.Phos >= 2 & FC.Phos > FC.Prot
Q96ST2_S27	1.54995	8.67426	FC.Phos >= 2 & FC.Phos > FC.Prot
Q96ST2_S25	1.54995	8.67426	FC.Phos >= 2 & FC.Phos > FC.Prot
Q96ST2_S44	1.54995	8.67426	FC.Phos >= 2 & FC.Phos > FC.Prot
Q96ST2_T42	1.54995	8.67426	FC.Phos >= 2 & FC.Phos > FC.Prot
Q96ST2_S415	1.54995	3.24399	FC.Phos >= 2 & FC.Phos > FC.Prot
Q96ST2_S420	1.54995	3.02792	FC.Phos >= 2 & FC.Phos > FC.Prot
Q96ST2_S422	1.54995	3.02792	FC.Phos >= 2 & FC.Phos > FC.Prot
Q96ST2_S426	1.54995	3.24399	FC.Phos >= 2 & FC.Phos > FC.Prot
Q96ST2_S313	1.54995	2.65871	FC.Phos >= 2 & FC.Phos > FC.Prot
Q96ST2_S315	1.54995	2.65871	FC.Phos >= 2 & FC.Phos > FC.Prot
Q96ST2_T317	1.54995	3.13046	FC.Phos >= 2 & FC.Phos > FC.Prot
Q96ST2_S252	1.54995	3.37799	FC.Phos >= 2 & FC.Phos > FC.Prot
Q96ST2_S250	1.54995	2.43033	FC.Phos >= 2 & FC.Phos > FC.Prot
Q96ST2_S438	1.54995	2.47194	FC.Phos >= 2 & FC.Phos > FC.Prot
Q96ST2_S440	1.54995	2.47194	FC.Phos >= 2 & FC.Phos > FC.Prot
Q96ST2_S513	1.54995	2.74989	FC.Phos >= 2 & FC.Phos > FC.Prot
Q96ST2_S511	1.54995	2.74989	FC.Phos >= 2 & FC.Phos > FC.Prot
Q96ST2_S276	1.54995	2.91773	FC.Phos >= 2 & FC.Phos > FC.Prot
Q96ST2_S248	1.54995	2.67686	FC.Phos >= 2 & FC.Phos > FC.Prot
Q96ST2_S274	1.54995	2.68679	FC.Phos >= 2 & FC.Phos > FC.Prot
Q96ST2_S278	1.54995	2.93564	FC.Phos >= 2 & FC.Phos > FC.Prot
Q96ST2_S300	1.54995	3.14715	FC.Phos >= 2 & FC.Phos > FC.Prot
Q96ST2_S302	1.54995	2.93865	FC.Phos >= 2 & FC.Phos > FC.Prot
Q96ST2_S304	1.54995	3.14715	FC.Phos >= 2 & FC.Phos > FC.Prot
Q96ST2_S54	1.54995	2.22003	FC.Phos >= 2 & FC.Phos > FC.Prot
Q96ST2_T53	1.54995	2.22003	FC.Phos >= 2 & FC.Phos > FC.Prot
P29590_S403	1.62682	2.05235	FC.Phos >= 2 & FC.Phos > FC.Prot
P29590_S527	1.62682	2.60394	FC.Phos >= 2 & FC.Phos > FC.Prot
P29590_S518	1.62682	3.1964	FC.Phos >= 2 & FC.Phos > FC.Prot
P29590_S40	1.62682	2.80611	FC.Phos >= 2 & FC.Phos > FC.Prot
P29590_S38	1.62682	2.54935	FC.Phos >= 2 & FC.Phos > FC.Prot
P29590_S36	1.62682	2.80611	FC.Phos >= 2 & FC.Phos > FC.Prot
P29590_T42	1.62682	2.62391	FC.Phos >= 2 & FC.Phos > FC.Prot
Q15746_S305	0.695741	2.35422	FC.Phos >= 2 & FC.Phos > FC.Prot
P08779_S328	1.36147	2.15171	FC.Phos >= 2 & FC.Phos > FC.Prot
P08779_S329	1.36147	2.15171	FC.Phos >= 2 & FC.Phos > FC.Prot
P08779_S323	1.36147	2.15171	FC.Phos >= 2 & FC.Phos > FC.Prot
P08779_S321	1.36147	2.15171	FC.Phos >= 2 & FC.Phos > FC.Prot
P08779_S449	1.36147	5.75714	FC.Phos >= 2 & FC.Phos > FC.Prot
P08779_S448	1.36147	5.75714	FC.Phos >= 2 & FC.Phos > FC.Prot
P08779_S447	1.36147	5.75714	FC.Phos >= 2 & FC.Phos > FC.Prot
P08779_S450	1.36147	5.75714	FC.Phos >= 2 & FC.Phos > FC.Prot
P08779_S446	1.36147	5.31132	FC.Phos >= 2 & FC.Phos > FC.Prot
P08779_T445	1.36147	4.68333	FC.Phos >= 2 & FC.Phos > FC.Prot
P08779_S451	1.36147	5.75714	FC.Phos >= 2 & FC.Phos > FC.Prot
P08779_S452	1.36147	5.31132	FC.Phos >= 2 & FC.Phos > FC.Prot
P08779_S130	1.36147	3.7645	FC.Phos >= 2 & FC.Phos > FC.Prot
P08779_Y131	1.36147	3.7645	FC.Phos >= 2 & FC.Phos > FC.Prot
P19338_S145	1.50228	3.44717	FC.Phos >= 2 & FC.Phos > FC.Prot
P19338_S153	1.50228	3.44717	FC.Phos >= 2 & FC.Phos > FC.Prot
P19338_S206	1.50228	3.94998	FC.Phos >= 2 & FC.Phos > FC.Prot
P19338_S184	1.50228	3.94998	FC.Phos >= 2 & FC.Phos > FC.Prot
P19338_T213	1.50228	7.17992	FC.Phos >= 2 & FC.Phos > FC.Prot
P19338_S458	1.50228	2.38486	FC.Phos >= 2 & FC.Phos > FC.Prot
P19338_S460	1.50228	2.38486	FC.Phos >= 2 & FC.Phos > FC.Prot
Q5T0W9_T782	0.944259	3.73043	FC.Phos >= 2 & FC.Phos > FC.Prot
Q5T0W9_S780	0.944259	3.73043	FC.Phos >= 2 & FC.Phos > FC.Prot
O43719_S607	1.51034	2.82452	FC.Phos >= 2 & FC.Phos > FC.Prot
O43719_S597	1.51034	2.82452	FC.Phos >= 2 & FC.Phos > FC.Prot
P48634_T1108	1.39504	2.13948	FC.Phos >= 2 & FC.Phos > FC.Prot
P48634_S1115	1.39504	2.12336	FC.Phos >= 2 & FC.Phos > FC.Prot
P48634_S1690	1.39504	2.24964	FC.Phos >= 2 & FC.Phos > FC.Prot
P48634_S1691	1.39504	2.24964	FC.Phos >= 2 & FC.Phos > FC.Prot
Q8NFC6_S3029	1.27468	2.04157	FC.Phos >= 2 & FC.Phos > FC.Prot
Q15424_S227	1.39298	2.15454	FC.Phos >= 2 & FC.Phos > FC.Prot
Q15424_T224	1.39298	3.33771	FC.Phos >= 2 & FC.Phos > FC.Prot
Q641Q2_S893	1.11115	6.55644	FC.Phos >= 2 & FC.Phos > FC.Prot
Q96T23_S397	1.39099	3.03577	FC.Phos >= 2 & FC.Phos > FC.Prot
P04264_S186	0.49634	5.09555	FC.Phos >= 2 & FC.Phos > FC.Prot
Q9NTI5_S1191	1.30423	2.54576	FC.Phos >= 2 & FC.Phos > FC.Prot
Q9NTI5_S1358	1.30423	3.06544	FC.Phos >= 2 & FC.Phos > FC.Prot
Q9NTI5_T1370	1.30423	3.06544	FC.Phos >= 2 & FC.Phos > FC.Prot
P46100_S675	1.39046	2.0045	FC.Phos >= 2 & FC.Phos > FC.Prot
P46100_T674	1.39046	2.27105	FC.Phos >= 2 & FC.Phos > FC.Prot
P46100_T684	1.39046	2.27105	FC.Phos >= 2 & FC.Phos > FC.Prot
P46100_S210	1.39046	2.21452	FC.Phos >= 2 & FC.Phos > FC.Prot
P46100_S206	1.39046	2.21452	FC.Phos >= 2 & FC.Phos > FC.Prot
P46100_Y204	1.39046	2.21452	FC.Phos >= 2 & FC.Phos > FC.Prot
P46100_S1348	1.39046	2.69971	FC.Phos >= 2 & FC.Phos > FC.Prot
P46100_S1352	1.39046	2.84853	FC.Phos >= 2 & FC.Phos > FC.Prot
P46100_S52	1.39046	2.34487	FC.Phos >= 2 & FC.Phos > FC.Prot
P46100_S50	1.39046	2.34487	FC.Phos >= 2 & FC.Phos > FC.Prot
P46100_S48	1.39046	2.34487	FC.Phos >= 2 & FC.Phos > FC.Prot
P46100_S54	1.39046	2.34487	FC.Phos >= 2 & FC.Phos > FC.Prot
P46100_S594	1.39046	2.1055	FC.Phos >= 2 & FC.Phos > FC.Prot
P46100_T591	1.39046	2.1055	FC.Phos >= 2 & FC.Phos > FC.Prot
P46100_S783	1.39046	2.31685	FC.Phos >= 2 & FC.Phos > FC.Prot
P46100_T785	1.39046	2.31685	FC.Phos >= 2 & FC.Phos > FC.Prot
P46100_S786	1.39046	2.50339	FC.Phos >= 2 & FC.Phos > FC.Prot
P08727_S93	0.893806	3.7645	FC.Phos >= 2 & FC.Phos > FC.Prot
P08727_Y94	0.893806	3.7645	FC.Phos >= 2 & FC.Phos > FC.Prot
P14625_T770	1.49361	4.4805	FC.Phos >= 2 & FC.Phos > FC.Prot
P14625_T771	1.49361	4.4805	FC.Phos >= 2 & FC.Phos > FC.Prot
P14625_T766	1.49361	4.4805	FC.Phos >= 2 & FC.Phos > FC.Prot
Q13813_S1550	0.717401	2.14923	FC.Phos >= 2 & FC.Phos > FC.Prot
Q13813_S1557	0.717401	2.14923	FC.Phos >= 2 & FC.Phos > FC.Prot
Q96T58_S736	1.24219	2.1296	FC.Phos >= 2 & FC.Phos > FC.Prot
Q96T58_S740	1.24219	2.1296	FC.Phos >= 2 & FC.Phos > FC.Prot
Q96T58_S742	1.24219	2.94835	FC.Phos >= 2 & FC.Phos > FC.Prot
Q96T58_S727	1.24219	2.24263	FC.Phos >= 2 & FC.Phos > FC.Prot
Q96T58_S749	1.24219	2.50412	FC.Phos >= 2 & FC.Phos > FC.Prot
Q9P1Y5_T799	0.719356	4.17669	FC.Phos >= 2 & FC.Phos > FC.Prot
P19012_S118	0.354196	3.7645	FC.Phos >= 2 & FC.Phos > FC.Prot
P19012_Y119	0.354196	3.7645	FC.Phos >= 2 & FC.Phos > FC.Prot
P04792_S98	0.589877	3.43533	FC.Phos >= 2 & FC.Phos > FC.Prot
P04792_T110	0.589877	3.43533	FC.Phos >= 2 & FC.Phos > FC.Prot
Q9BW71_S370	1.44846	2.19796	FC.Phos >= 2 & FC.Phos > FC.Prot
Q9BW71_S289	1.44846	2.28594	FC.Phos >= 2 & FC.Phos > FC.Prot
Q9BW71_S291	1.44846	2.28594	FC.Phos >= 2 & FC.Phos > FC.Prot
Q9BW71_S196	1.44846	2.57473	FC.Phos >= 2 & FC.Phos > FC.Prot
Q9BW71_S199	1.44846	2.41039	FC.Phos >= 2 & FC.Phos > FC.Prot
Q9BW71_S143	1.44846	3.6135	FC.Phos >= 2 & FC.Phos > FC.Prot
Q9BW71_S142	1.44846	3.6135	FC.Phos >= 2 & FC.Phos > FC.Prot
P28290_S767	1.42676	3.55914	FC.Phos >= 2 & FC.Phos > FC.Prot
Q9Y618_T741	1.40226	3.50008	FC.Phos >= 2 & FC.Phos > FC.Prot
Q9Y618_S750	1.40226	3.50008	FC.Phos >= 2 & FC.Phos > FC.Prot
Q9Y618_S215	1.40226	2.35267	FC.Phos >= 2 & FC.Phos > FC.Prot
Q9Y618_S221	1.40226	2.35267	FC.Phos >= 2 & FC.Phos > FC.Prot
Q9Y618_S152	1.40226	2.62195	FC.Phos >= 2 & FC.Phos > FC.Prot
Q9Y618_S149	1.40226	2.62195	FC.Phos >= 2 & FC.Phos > FC.Prot
Q9Y618_T156	1.40226	4.24737	FC.Phos >= 2 & FC.Phos > FC.Prot
Q9Y618_S956	1.40226	4.15666	FC.Phos >= 2 & FC.Phos > FC.Prot
Q9Y618_S1181	1.40226	2.06332	FC.Phos >= 2 & FC.Phos > FC.Prot
Q7Z4V5_S366	1.45895	2.25894	FC.Phos >= 2 & FC.Phos > FC.Prot
Q7Z4V5_S369	1.45895	2.45054	FC.Phos >= 2 & FC.Phos > FC.Prot
Q7Z4V5_S370	1.45895	2.25894	FC.Phos >= 2 & FC.Phos > FC.Prot
O14686_S654	1.06518	2.50111	FC.Phos >= 2 & FC.Phos > FC.Prot
O60841_S591	1.08008	4.54747	FC.Phos >= 2 & FC.Phos > FC.Prot
O60841_S182	1.08008	3.10986	FC.Phos >= 2 & FC.Phos > FC.Prot
O60841_S183	1.08008	3.93112	FC.Phos >= 2 & FC.Phos > FC.Prot
O60841_S186	1.08008	3.93112	FC.Phos >= 2 & FC.Phos > FC.Prot
O60841_S190	1.08008	3.10986	FC.Phos >= 2 & FC.Phos > FC.Prot
Q9UHB6_S263	1.54304	4.70282	FC.Phos >= 2 & FC.Phos > FC.Prot
Q9UHB6_T265	1.54304	5.80113	FC.Phos >= 2 & FC.Phos > FC.Prot
Q9UHB6_S266	1.54304	5.80113	FC.Phos >= 2 & FC.Phos > FC.Prot
Q9UHB6_S368	1.54304	2.26146	FC.Phos >= 2 & FC.Phos > FC.Prot
Q9UHB6_S609	1.54304	3.26597	FC.Phos >= 2 & FC.Phos > FC.Prot
P12814_T305	1.1063	3.01642	FC.Phos >= 2 & FC.Phos > FC.Prot
Q9UPN3_T4498	1.48062	3.20025	FC.Phos >= 2 & FC.Phos > FC.Prot
Q9UPN3_S5114	1.48062	3.20715	FC.Phos >= 2 & FC.Phos > FC.Prot
Q9UPN3_S847	1.48062	3.13424	FC.Phos >= 2 & FC.Phos > FC.Prot
Q8NEY1_S391	1.67245	2.63945	FC.Phos >= 2 & FC.Phos > FC.Prot
Q8NEY1_S393	1.67245	2.4432	FC.Phos >= 2 & FC.Phos > FC.Prot
Q8NEY1_S142	1.67245	2.76909	FC.Phos >= 2 & FC.Phos > FC.Prot
Q12906_S482	1.27616	3.07003	FC.Phos >= 2 & FC.Phos > FC.Prot
Q12906_T486	1.27616	3.07003	FC.Phos >= 2 & FC.Phos > FC.Prot
Q12906_S503	1.27616	3.07003	FC.Phos >= 2 & FC.Phos > FC.Prot
Q12906_T504	1.27616	3.07003	FC.Phos >= 2 & FC.Phos > FC.Prot
Q12906_S506	1.27616	3.19694	FC.Phos >= 2 & FC.Phos > FC.Prot
Q12906_S476	1.27616	2.79782	FC.Phos >= 2 & FC.Phos > FC.Prot
Q12906_S477	1.27616	2.79782	FC.Phos >= 2 & FC.Phos > FC.Prot
P35659_S243	1.52322	3.8632	FC.Phos >= 2 & FC.Phos > FC.Prot
P35659_S227	1.52322	3.2853	FC.Phos >= 2 & FC.Phos > FC.Prot
P35580_S1013	1.58585	3.2817	FC.Phos >= 2 & FC.Phos > FC.Prot
P35580_S1012	1.58585	3.2817	FC.Phos >= 2 & FC.Phos > FC.Prot
P35580_S1145	1.58585	2.66027	FC.Phos >= 2 & FC.Phos > FC.Prot
P43243_S604	1.28158	2.21429	FC.Phos >= 2 & FC.Phos > FC.Prot
P43243_S598	1.28158	2.28401	FC.Phos >= 2 & FC.Phos > FC.Prot
Q3KQU3_T554	1.25419	2.25216	FC.Phos >= 2 & FC.Phos > FC.Prot
Q3KQU3_T97	1.25419	2.25751	FC.Phos >= 2 & FC.Phos > FC.Prot
Q03164_T337	1.19293	2.3221	FC.Phos >= 2 & FC.Phos > FC.Prot
Q03164_T2525	1.19293	8.88095	FC.Phos >= 2 & FC.Phos > FC.Prot
P05787_S43	1.3417	2.91856	FC.Phos >= 2 & FC.Phos > FC.Prot
P05787_S44	1.3417	2.91856	FC.Phos >= 2 & FC.Phos > FC.Prot
O43166_S1156	1.17906	2.70068	FC.Phos >= 2 & FC.Phos > FC.Prot
O43166_S1157	1.17906	2.70068	FC.Phos >= 2 & FC.Phos > FC.Prot
O43166_S1155	1.17906	2.70068	FC.Phos >= 2 & FC.Phos > FC.Prot
O43166_S1154	1.17906	2.70068	FC.Phos >= 2 & FC.Phos > FC.Prot
O43166_T1159	1.17906	2.70068	FC.Phos >= 2 & FC.Phos > FC.Prot
P24821_S72	2.21787	3.04066	FC.Phos >= 2 & FC.Phos > FC.Prot
P24821_S70	2.21787	3.43482	FC.Phos >= 2 & FC.Phos > FC.Prot
P24821_S65	2.21787	3.43482	FC.Phos >= 2 & FC.Phos > FC.Prot
P24821_S62	2.21787	3.04066	FC.Phos >= 2 & FC.Phos > FC.Prot
Q86SQ0_S204	1.53354	2.11965	FC.Phos >= 2 & FC.Phos > FC.Prot
Q86SQ0_S203	1.53354	2.11965	FC.Phos >= 2 & FC.Phos > FC.Prot
Q86SQ0_S200	1.53354	2.11965	FC.Phos >= 2 & FC.Phos > FC.Prot
Q86SQ0_S556	1.53354	2.0601	FC.Phos >= 2 & FC.Phos > FC.Prot
Q86SQ0_T557	1.53354	2.0601	FC.Phos >= 2 & FC.Phos > FC.Prot
Q14839_S1531	1.35932	2.08337	FC.Phos >= 2 & FC.Phos > FC.Prot
Q14839_S1535	1.35932	2.12438	FC.Phos >= 2 & FC.Phos > FC.Prot
Q14839_S105	1.35932	5.32228	FC.Phos >= 2 & FC.Phos > FC.Prot
Q14839_S108	1.35932	5.32228	FC.Phos >= 2 & FC.Phos > FC.Prot
Q14839_S103	1.35932	4.9563	FC.Phos >= 2 & FC.Phos > FC.Prot
Q14839_Y110	1.35932	9.10882	FC.Phos >= 2 & FC.Phos > FC.Prot
Q13523_S580	1.28938	2.28992	FC.Phos >= 2 & FC.Phos > FC.Prot
Q13523_S578	1.28938	2.29791	FC.Phos >= 2 & FC.Phos > FC.Prot
Q13523_S368	1.28938	2.62844	FC.Phos >= 2 & FC.Phos > FC.Prot
Q13523_S366	1.28938	2.62844	FC.Phos >= 2 & FC.Phos > FC.Prot
Q8WVC0_S277	1.35752	2.69341	FC.Phos >= 2 & FC.Phos > FC.Prot
Q8WVC0_S273	1.35752	2.58446	FC.Phos >= 2 & FC.Phos > FC.Prot
Q8WVC0_S279	1.35752	2.37868	FC.Phos >= 2 & FC.Phos > FC.Prot
Q8WVC0_S300	1.35752	3.49899	FC.Phos >= 2 & FC.Phos > FC.Prot
Q8WVC0_S296	1.35752	3.49899	FC.Phos >= 2 & FC.Phos > FC.Prot
Q8WVC0_S294	1.35752	3.46692	FC.Phos >= 2 & FC.Phos > FC.Prot
Q8WVC0_T302	1.35752	4.01784	FC.Phos >= 2 & FC.Phos > FC.Prot
Q8WVC0_S212	1.35752	2.19875	FC.Phos >= 2 & FC.Phos > FC.Prot
Q8WVC0_S220	1.35752	2.19875	FC.Phos >= 2 & FC.Phos > FC.Prot
Q8WVC0_S271	1.35752	2.50873	FC.Phos >= 2 & FC.Phos > FC.Prot
Q8WVC0_S607	1.35752	4.56145	FC.Phos >= 2 & FC.Phos > FC.Prot
Q8WVC0_Y655	1.35752	2.27652	FC.Phos >= 2 & FC.Phos > FC.Prot
Q5SW79_S1521	1.72664	2.29414	FC.Phos >= 2 & FC.Phos > FC.Prot
Q5SW79_T1533	1.72664	2.29414	FC.Phos >= 2 & FC.Phos > FC.Prot
Q5SW79_T501	1.72664	2.84587	FC.Phos >= 2 & FC.Phos > FC.Prot
Q5SW79_S497	1.72664	4.18226	FC.Phos >= 2 & FC.Phos > FC.Prot
Q5SW79_Y502	1.72664	2.84587	FC.Phos >= 2 & FC.Phos > FC.Prot
Q5SW79_S356	1.72664	2.13676	FC.Phos >= 2 & FC.Phos > FC.Prot
Q5SW79_S1260	1.72664	3.43378	FC.Phos >= 2 & FC.Phos > FC.Prot
Q5SW79_T1259	1.72664	3.43378	FC.Phos >= 2 & FC.Phos > FC.Prot
P49321_S480	1.81422	2.31613	FC.Phos >= 2 & FC.Phos > FC.Prot
P49321_T248	1.81422	2.14623	FC.Phos >= 2 & FC.Phos > FC.Prot
Q9P1Y6_S1093	1.1704	2.09223	FC.Phos >= 2 & FC.Phos > FC.Prot
Q9P1Y6_S5	1.1704	2.03998	FC.Phos >= 2 & FC.Phos > FC.Prot
Q9Y4E1_T6	1.06299	3.0273	FC.Phos >= 2 & FC.Phos > FC.Prot
Q9Y4E1_T5	1.06299	3.0273	FC.Phos >= 2 & FC.Phos > FC.Prot
Q9Y4E1_S891	1.06299	6.55644	FC.Phos >= 2 & FC.Phos > FC.Prot
Q96RK0_T435	1.16904	2.94136	FC.Phos >= 2 & FC.Phos > FC.Prot
Q96JM3_S217	1.48731	2.07304	FC.Phos >= 2 & FC.Phos > FC.Prot
Q8TAQ2_S806	1.24894	2.04014	FC.Phos >= 2 & FC.Phos > FC.Prot
Q9H7N4_S612	1.37969	2.62104	FC.Phos >= 2 & FC.Phos > FC.Prot
Q9H7N4_S614	1.37969	2.62104	FC.Phos >= 2 & FC.Phos > FC.Prot
Q9H7N4_S725	1.37969	2.55622	FC.Phos >= 2 & FC.Phos > FC.Prot
Q9H7N4_T976	1.37969	2.03633	FC.Phos >= 2 & FC.Phos > FC.Prot
Q9H7N4_S975	1.37969	2.03633	FC.Phos >= 2 & FC.Phos > FC.Prot
Q5JTV8_S164	1.13022	2.88401	FC.Phos >= 2 & FC.Phos > FC.Prot
Q5JTV8_T166	1.13022	3.23081	FC.Phos >= 2 & FC.Phos > FC.Prot
Q5VUA4_S1896	1.40808	2.21344	FC.Phos >= 2 & FC.Phos > FC.Prot
Q5VUA4_S40	1.40808	3.15557	FC.Phos >= 2 & FC.Phos > FC.Prot
Q5VUA4_S39	1.40808	3.15557	FC.Phos >= 2 & FC.Phos > FC.Prot
Q5VUA4_S1267	1.40808	3.00787	FC.Phos >= 2 & FC.Phos > FC.Prot
Q5VUA4_S1243	1.40808	2.08771	FC.Phos >= 2 & FC.Phos > FC.Prot
Q5VUA4_S1238	1.40808	2.08771	FC.Phos >= 2 & FC.Phos > FC.Prot
Q5VT52_T358	1.25362	2.06299	FC.Phos >= 2 & FC.Phos > FC.Prot
Q5VT52_S356	1.25362	2.06299	FC.Phos >= 2 & FC.Phos > FC.Prot
Q15648_S1482	1.33154	2.30609	FC.Phos >= 2 & FC.Phos > FC.Prot
Q15648_S1475	1.33154	2.30609	FC.Phos >= 2 & FC.Phos > FC.Prot
Q15648_Y1476	1.33154	3.84845	FC.Phos >= 2 & FC.Phos > FC.Prot
Q6KC79_S2672	1.34819	2.26379	FC.Phos >= 2 & FC.Phos > FC.Prot
Q6KC79_S2658	1.34819	2.09994	FC.Phos >= 2 & FC.Phos > FC.Prot
Q6KC79_T599	1.34819	4.33471	FC.Phos >= 2 & FC.Phos > FC.Prot
Q6KC79_T592	1.34819	4.33471	FC.Phos >= 2 & FC.Phos > FC.Prot
Q6KC79_S591	1.34819	3.51931	FC.Phos >= 2 & FC.Phos > FC.Prot
P35568_S1101	1.42207	2.05422	FC.Phos >= 2 & FC.Phos > FC.Prot
P35568_S1100	1.42207	2.05422	FC.Phos >= 2 & FC.Phos > FC.Prot
P35568_S531	1.42207	2.41352	FC.Phos >= 2 & FC.Phos > FC.Prot
P35568_S527	1.42207	2.86627	FC.Phos >= 2 & FC.Phos > FC.Prot
P35568_T530	1.42207	2.86627	FC.Phos >= 2 & FC.Phos > FC.Prot
P35568_T525	1.42207	2.27385	FC.Phos >= 2 & FC.Phos > FC.Prot
P35568_T335	1.42207	2.61946	FC.Phos >= 2 & FC.Phos > FC.Prot
P35568_T533	1.42207	2.59337	FC.Phos >= 2 & FC.Phos > FC.Prot
P35568_S1078	1.42207	5.85483	FC.Phos >= 2 & FC.Phos > FC.Prot
P25205_S668	1.9682	2.899	FC.Phos >= 2 & FC.Phos > FC.Prot
P25205_S672	1.9682	2.85699	FC.Phos >= 2 & FC.Phos > FC.Prot
P25205_T674	1.9682	2.81128	FC.Phos >= 2 & FC.Phos > FC.Prot
P25205_T722	1.9682	2.41634	FC.Phos >= 2 & FC.Phos > FC.Prot
Q9C0C9_S87	1.10853	3.06888	FC.Phos >= 2 & FC.Phos > FC.Prot
Q9C0C9_S89	1.10853	3.06888	FC.Phos >= 2 & FC.Phos > FC.Prot
Q9C0C9_S399	1.10853	2.30419	FC.Phos >= 2 & FC.Phos > FC.Prot
Q9C0C9_T404	1.10853	2.30419	FC.Phos >= 2 & FC.Phos > FC.Prot
Q13586_S40	0.628498	3.56851	FC.Phos >= 2 & FC.Phos > FC.Prot
Q13586_S35	0.628498	3.56851	FC.Phos >= 2 & FC.Phos > FC.Prot
Q13586_T34	0.628498	3.56851	FC.Phos >= 2 & FC.Phos > FC.Prot
Q13586_T32	0.628498	3.56851	FC.Phos >= 2 & FC.Phos > FC.Prot
Q13586_S36	0.628498	3.56851	FC.Phos >= 2 & FC.Phos > FC.Prot
Q6PD62_S941	1.19765	2.31939	FC.Phos >= 2 & FC.Phos > FC.Prot
Q6PD62_S943	1.19765	2.31939	FC.Phos >= 2 & FC.Phos > FC.Prot
Q6PD62_S1097	1.19765	2.47223	FC.Phos >= 2 & FC.Phos > FC.Prot
P02671_S524	0.956839	2.01821	FC.Phos >= 2 & FC.Phos > FC.Prot
P02671_T525	0.956839	2.01821	FC.Phos >= 2 & FC.Phos > FC.Prot
P02671_T522	0.956839	2.01821	FC.Phos >= 2 & FC.Phos > FC.Prot
Q6JBY9_S351	1.12694	2.37142	FC.Phos >= 2 & FC.Phos > FC.Prot
O75151_S483	1.23754	4.80754	FC.Phos >= 2 & FC.Phos > FC.Prot
O95810_S106	0.569116	2.67359	FC.Phos >= 2 & FC.Phos > FC.Prot
O95810_S108	0.569116	2.67359	FC.Phos >= 2 & FC.Phos > FC.Prot
O95810_T107	0.569116	2.67359	FC.Phos >= 2 & FC.Phos > FC.Prot
O95810_T110	0.569116	2.67359	FC.Phos >= 2 & FC.Phos > FC.Prot
O95810_S112	0.569116	2.67359	FC.Phos >= 2 & FC.Phos > FC.Prot
[truncated: 60,916 more rows]

## Sheet: Fig. 2i
SMG	Log2(FC)			SMG	Mean of log2(FC)
[truncated: 3,063 more rows]

[truncated: 22 more sheets: Fig. 3b, Fig. 3e, Fig.3f, Fig. 4b, Fig. 4c, Fig. 4f, Fig. 5c, Fig. 5d, Fig. 5f, Fig. 5h, Fig. 6b, Fig. S2b, Fig. S2h, Fig. S2i, Fig. S2j, Fig. S2k, Fig. S3a, Fig. S3c, Fig. S4b, Fig. S6a …]
